# Supplementary material for: Protective role of the vulture facial skin and gut microbiomes aid adaptation to scavenging
Source: Acta Vet Scand. 2018 Oct 11;60:61. doi: 10.1186/s13028-018-0415-3 (PMC6182802; doi:10.1186/s13028-018-0415-3)
Supplement: Supplementary file 1 — Additional file 1. The number of sequencing reads at the different filtering stages and metadata information on the samples (sheet 1). It also contains the read mapping counts to the various whole genome databases with MGmapper using the facial skin (sheet 2) and gut (sheet 3) datasets, as well as the bacterial taxonomic identifications from the 16S results in the study by Roggenbuck et al. [17] not found in the metagenomic bacterial taxonomic identification (sheet 4). [file 13028_2018_415_MOESM1_ESM.xlsx]

## Sheet: 1.SamplesInfoAndPreProcessing
Number of sequencing reads at the different filtering stages and metadata information on the samples.
Field Number	Species	Precise Locality	Age	Fat	FS	LI	NumRawPairReadsFS	NumRawPairReadsLI	NumCleanReadPairsFS	NumCleanReadPairsLI	NumScreenedReadsAllFS	NumScreenedReadPairsAllLI
GRG 4194	Coragyps atratus	Cumberland City		moderate	y	y	8369720	14610095	4678588	8529875	3760974	1598678
GRG 4195	Coragyps atratus	Cumberland City	Juvenile	very	n	y	-	8699642	-	4810115	-	846905
GRG 4196	Coragyps atratus	Cumberland City	Juvenile	very	y	y	5619626	1116817	3444755	691396	3123114	202841
GRG 4197	Coragyps atratus	Cumberland City	adult	very	y	y	1078252	4064684	680714	2559617	549989	584596
GRG 4198	Coragyps atratus	Cumberland City		very	n	y	-	8855875	-	4800643	-	945854
GRG 4199	Coragyps atratus	Cumberland City			y	y	3788121	14602267	2145103	7872173	2014361	1799023
GRG 4200	Coragyps atratus	Cumberland City	Juvenile	very	y	y	8257210	8248199	4380437	4733713	3383642	759250
GRG 4201	Coragyps atratus	Cumberland City	Juvenile	very	y	y	14185361	11819501	8793491	6495853	6185650	1241054
GRG 4202	Coragyps atratus	Cumberland City	Juvenile	very	y	y	6328907	9574459	3409897	6885865	882493	1173125
GRG 4203	Coragyps atratus	Cumberland City	Juvenile	very	y	y	7401121	6377158	4129030	3469189	3246033	637613
GRG 4208	Coragyps atratus	Cumberland City		very	y	y	10897506	6864129	5465107	4110743	1484472	1049907
GRG 4211	Coragyps atratus	Cumberland City	Juvenile	very	n	y	-	3759834	-	2084796	-	415986
GRG 4212	Coragyps atratus	Cumberland City		moderate	n	y	-	4834054	-	2958934	-	626386
GRG 4213	Coragyps atratus	Cumberland City		very	n	y	-	6233980	-	3984016	-	867705
GRG 4214	Coragyps atratus	Cumberland City		very	y	y	6475820	8952053	1839927	5917031	1547495	1243167
GRG 4217	Coragyps atratus	Gallatin Steam Plant		very	y	y	21280778	35132478	18841482	30864485	10407264	11052774
GRG 4218	Coragyps atratus	Gallatin Steam Plant		very	y	y	10552451	12869741	7094417	9375776	1165910	1451004
GRG 4219	Coragyps atratus	Gallatin Steam Plant		very	y	y	4959477	7028726	3173519	4435451	751229	907233
GRG 4229	Coragyps atratus	Montgomery County Landfill		very	y	y	11539587	8708897	7674989	5641059	7098088	1147422
GRG 4230	Coragyps atratus	Montgomery County Landfill	Juvenile	very	y	y	6992375	9018149	4445602	6051500	3618091	1350255
GRG 4231	Coragyps atratus	Montgomery County Landfill		very	y	y	7971678	7611171	5111117	3962065	4799855	911742
GRG 4240	Coragyps atratus	Cumberland City			y	y	5534880	6549735	3309087	4187441	3175426	940959
GRG 4241	Coragyps atratus	Cumberland City		very	n	y	-	7517587	-	5104279	-	976156
GRG 4242	Coragyps atratus	Cumberland City		little	n	y	-	7556153	-	4740599	-	893440
GRG 4243	Coragyps atratus	Cumberland City		very	n	y	-	6471287	-	4120670	-	754057
GRG 4204	Cathartes aura	Dale Hollow Reserve	Juvenile	extremely	y	y	7239924	6718449	4066976	2799347	454550	456474
GRG 4205	Cathartes aura	Dale Hollow Reserve		heavy	y	y	9809310	7178808	5631199	3467917	667468	968031
GRG 4206	Cathartes aura	Dale Hollow Reserve		very	y	y	8536225	5827930	4724854	3352302	609121	1167165
GRG 4207	Cathartes aura	Dale Hollow Reserve	adult	very	y	y	8199461	9419859	4493842	4905470	1378051	2360272
GRG 4209	Cathartes aura	Dale Hollow Reserve		very	n	y	-	5739196	-	4006832	-	1929456
GRG 4210	Cathartes aura	Dale Hollow Reserve			n	y	-	6697246	-	5231704	-	3075614
GRG 4215	Cathartes aura	Dale Hollow Reserve		very heavy	y	y	4367765	4009643	2866011	2605332	2637063	1943800
GRG 4220	Cathartes aura	Montgomery County Landfill		very	n	y	-	4959371	-	3248107	-	684599
GRG 4221	Cathartes aura	Montgomery County Landfill		very	n	y	-	5919461	-	3660774	-	613115
GRG 4222	Cathartes aura	Montgomery County Landfill		very	y	y	4287069	8561543	2309385	5416571	256305	1271906
GRG 4223	Cathartes aura	Montgomery County Landfill	Juvenile	very	y	n	7998372	-	4978381	-	557456	-
GRG 4224	Cathartes aura	Montgomery County Landfill		very	y	y	9442310	5293788	4874573	3386050	602519	1117536
GRG 4225	Cathartes aura	Montgomery County Landfill	Juvenile	very	y	y	5403933	6482447	3239183	3806396	344889	672704
GRG 4226	Cathartes aura	Montgomery County Landfill	adult	very	y	y	10039051	5515936	5709282	3451194	666405	2616647
GRG 4227	Cathartes aura	Montgomery County Landfill		very	y	y	65438580	138332221	54420541	122746429	10092956	69754168
GRG 4228	Cathartes aura	Montgomery County Landfill		very	n	y	-	4721326	-	2362059	-	1182103
GRG 4232	Cathartes aura	Montgomery County Landfill		very	y	y	13560346	7968326	9262336	3196123	986494	1628063
GRG 4233	Cathartes aura	Montgomery County Landfill		very	y	y	9475507	8493857	5003369	3153284	545348	710035
GRG 4234	Cathartes aura	Montgomery County Landfill		very	n	y	-	10738476	-	7128462	-	5909195
GRG 4235	Cathartes aura	Montgomery County Landfill		very	n	y	-	8585788	-	4943442	-	935504
GRG 4236	Cathartes aura	Montgomery County Landfill			y	y	21537677	7636444	15280456	4644815	1724976	4427643
GRG 4237	Cathartes aura	Montgomery County Landfill		very	y	y	8890467	6347350	5998467	4127382	721646	2949005
GRG 4239	Cathartes aura	Center Hill Dam		very	y	y	6820896	10579642	3729844	6961163	499577	4127199

## Sheet: 2.Face
Mapping stats to the various whole genome databases with MGmapper using the facial skin microbime dataset.
Sample	Mapping mode	Database	All	Unique
Sample_TOG_HFHV_GRG_4194FS	Fullmode	notPhiX	7521948	7521948
	Fullmode	MetaHitAssembly	34626	32832
	Fullmode	HumanMicrobiome	78458	60334
	Fullmode	ResFinder	336	182
	Fullmode	Plasmid	10372	8428
	Fullmode	Virulence	0	0
	Fullmode	GreenGenes	284	68
	Fullmode	Silva	6270	1832
	Chainmode	Human	9612	9246
	Chainmode	Plant	8558	7830
	Chainmode	Vertebrates_mammals	599130	506580
	Chainmode	Vertebrates_other	578472	551630
	Chainmode	Common_animals	6172	5336
	Chainmode	Invertebrates	11746	11514
	Chainmode	Protozoa	58	54
	Chainmode	Fungi	138	118
	Chainmode	Virus	122	90
	Chainmode	Bacteria	135862	114748
	Chainmode	Bacteria_draft	216760	185376
	Chainmode	Unmapped	5955318	6129426
Sample_TOG_HFHV_GRG_4196FS	Fullmode	notPhiX	6246228	6246228
	Fullmode	MetaHitAssembly	48732	45856
	Fullmode	HumanMicrobiome	209948	134788
	Fullmode	ResFinder	7522	4058
	Fullmode	Plasmid	35048	15570
	Fullmode	Virulence	0	0
	Fullmode	GreenGenes	13380	3746
	Fullmode	Silva	13544	4008
	Chainmode	Human	3524	3420
	Chainmode	Plant	42168	40362
	Chainmode	Vertebrates_mammals	352372	255624
	Chainmode	Vertebrates_other	59794	55654
	Chainmode	Common_animals	4186	3204
	Chainmode	Invertebrates	21074	20028
	Chainmode	Protozoa	1356	1324
	Chainmode	Fungi	1434	1418
	Chainmode	Virus	578	482
	Chainmode	Bacteria	329580	269156
	Chainmode	Bacteria_draft	567994	519480
	Chainmode	Unmapped	4862168	5076076
Sample_TOG_HFHV_GRG_4197FS	Fullmode	notPhiX	1099978	1099978
	Fullmode	MetaHitAssembly	3140	2954
	Fullmode	HumanMicrobiome	10816	8222
	Fullmode	ResFinder	38	16
	Fullmode	Plasmid	1742	1338
	Fullmode	Virulence	0	0
	Fullmode	GreenGenes	728	190
	Fullmode	Silva	762	226
	Chainmode	Human	670	650
	Chainmode	Plant	2886	2794
	Chainmode	Vertebrates_mammals	32798	26916
	Chainmode	Vertebrates_other	37924	35984
	Chainmode	Common_animals	456	410
	Chainmode	Invertebrates	2164	2130
	Chainmode	Protozoa	82	78
	Chainmode	Fungi	6	6
	Chainmode	Virus	0	0
	Chainmode	Bacteria	38192	34674
	Chainmode	Bacteria_draft	57870	53302
	Chainmode	Unmapped	926930	943034
Sample_TOG_377E_GRG_4199FS	Fullmode	notPhiX	4028722	4028722
	Fullmode	MetaHitAssembly	22172	20976
	Fullmode	HumanMicrobiome	38194	27660
	Fullmode	ResFinder	150	98
	Fullmode	Plasmid	7038	5928
	Fullmode	Virulence	0	0
	Fullmode	GreenGenes	3436	978
	Fullmode	Silva	4370	1394
	Chainmode	Human	1028	994
	Chainmode	Plant	6054	5508
	Chainmode	Vertebrates_mammals	77082	64840
	Chainmode	Vertebrates_other	31348	30088
	Chainmode	Common_animals	554	444
	Chainmode	Invertebrates	8762	8662
	Chainmode	Protozoa	138	138
	Chainmode	Fungi	54	52
	Chainmode	Virus	0	0
	Chainmode	Bacteria	89048	78530
	Chainmode	Bacteria_draft	127012	108154
	Chainmode	Unmapped	3687642	3731312
Sample_TOG_HFHV_GRG_4200FS	Fullmode	notPhiX	6767284	6767284
	Fullmode	MetaHitAssembly	83178	79788
	Fullmode	HumanMicrobiome	282724	171458
	Fullmode	ResFinder	8314	3738
	Fullmode	Plasmid	46198	24790
	Fullmode	Virulence	0	0
	Fullmode	GreenGenes	9558	1670
	Fullmode	Silva	9870	1964
	Chainmode	Human	7202	7002
	Chainmode	Plant	33452	31932
	Chainmode	Vertebrates_mammals	484808	394848
	Chainmode	Vertebrates_other	215666	205302
	Chainmode	Common_animals	5788	5066
	Chainmode	Invertebrates	28136	27146
	Chainmode	Protozoa	1090	1064
	Chainmode	Fungi	1824	1794
	Chainmode	Virus	2080	1706
	Chainmode	Bacteria	399918	307498
	Chainmode	Bacteria_draft	644062	573532
	Chainmode	Unmapped	4943258	5210394
Sample_TOG_ATS7_GRG_4201FS	Fullmode	notPhiX	12371300	12371300
	Fullmode	MetaHitAssembly	79676	74316
	Fullmode	HumanMicrobiome	377590	264102
	Fullmode	ResFinder	11716	5700
	Fullmode	Plasmid	58182	32258
	Fullmode	Virulence	0	0
	Fullmode	GreenGenes	17888	3310
	Fullmode	Silva	17590	3880
	Chainmode	Human	8926	8726
	Chainmode	Plant	61472	58446
	Chainmode	Vertebrates_mammals	914344	716894
	Chainmode	Vertebrates_other	319558	296510
	Chainmode	Common_animals	11934	9018
	Chainmode	Invertebrates	32448	31218
	Chainmode	Protozoa	2176	2126
	Chainmode	Fungi	2196	2156
	Chainmode	Virus	1362	1118
	Chainmode	Bacteria	625480	503026
	Chainmode	Bacteria_draft	1035990	946028
	Chainmode	Unmapped	9355414	9796034
Sample_TOG_HVCY_GRG_4202FS	Fullmode	notPhiX	1764986	1764986
	Fullmode	MetaHitAssembly	3052	2906
	Fullmode	HumanMicrobiome	21876	17212
	Fullmode	ResFinder	126	66
	Fullmode	Plasmid	2906	1926
	Fullmode	Virulence	0	0
	Fullmode	GreenGenes	780	160
	Fullmode	Silva	204	58
	Chainmode	Human	1122	1084
	Chainmode	Plant	4658	4514
	Chainmode	Vertebrates_mammals	68180	57082
	Chainmode	Vertebrates_other	296426	276520
	Chainmode	Common_animals	628	548
	Chainmode	Invertebrates	2616	2488
	Chainmode	Protozoa	598	598
	Chainmode	Fungi	82	80
	Chainmode	Virus	86	76
	Chainmode	Bacteria	64178	54498
	Chainmode	Bacteria_draft	107558	98380
	Chainmode	Unmapped	1218854	1269118
Sample_TOG_HVCY_GRG_4203FS	Fullmode	notPhiX	6492064	6492064
	Fullmode	MetaHitAssembly	29114	27808
	Fullmode	HumanMicrobiome	121904	83588
	Fullmode	ResFinder	506	268
	Fullmode	Plasmid	18650	13084
	Fullmode	Virulence	0	0
	Fullmode	GreenGenes	6556	1278
	Fullmode	Silva	6748	1500
	Chainmode	Human	3518	3380
	Chainmode	Plant	36638	35352
	Chainmode	Vertebrates_mammals	293874	246678
	Chainmode	Vertebrates_other	158900	150280
	Chainmode	Common_animals	3384	2724
	Chainmode	Invertebrates	22958	22510
	Chainmode	Protozoa	4638	4598
	Chainmode	Fungi	434	418
	Chainmode	Virus	330	258
	Chainmode	Bacteria	418234	350618
	Chainmode	Bacteria_draft	683828	638236
	Chainmode	Unmapped	4865328	5037012
Sample_TOG_377E_GRG_4204FS	Fullmode	notPhiX	909100	909100
	Fullmode	MetaHitAssembly	226	222
	Fullmode	HumanMicrobiome	2638	2266
	Fullmode	ResFinder	0	0
	Fullmode	Plasmid	350	242
	Fullmode	Virulence	0	0
	Fullmode	GreenGenes	0	0
	Fullmode	Silva	0	0
	Chainmode	Human	10	6
	Chainmode	Plant	802	776
	Chainmode	Vertebrates_mammals	1268	1210
	Chainmode	Vertebrates_other	142154	129944
	Chainmode	Common_animals	94	58
	Chainmode	Invertebrates	500	500
	Chainmode	Protozoa	20	20
	Chainmode	Fungi	4	4
	Chainmode	Virus	0	0
	Chainmode	Bacteria	9134	8132
	Chainmode	Bacteria_draft	9564	9106
	Chainmode	Unmapped	745550	759344
Sample_TOG_HFHV_GRG_4205FS	Fullmode	notPhiX	1334936	1334936
	Fullmode	MetaHitAssembly	356	324
	Fullmode	HumanMicrobiome	4314	3420
	Fullmode	ResFinder	0	0
	Fullmode	Plasmid	576	388
	Fullmode	Virulence	0	0
	Fullmode	GreenGenes	0	0
	Fullmode	Silva	0	0
	Chainmode	Human	120	110
	Chainmode	Plant	1498	1472
	Chainmode	Vertebrates_mammals	6144	5428
	Chainmode	Vertebrates_other	227346	208424
	Chainmode	Common_animals	14	12
	Chainmode	Invertebrates	708	698
	Chainmode	Protozoa	46	44
	Chainmode	Fungi	6	6
	Chainmode	Virus	0	0
	Chainmode	Bacteria	15768	14252
	Chainmode	Bacteria_draft	17886	16632
	Chainmode	Unmapped	1065400	1087858
Sample_TOG_ATS7_GRG_4206FS	Fullmode	notPhiX	1218242	1218242
	Fullmode	MetaHitAssembly	25332	24596
	Fullmode	HumanMicrobiome	44428	22300
	Fullmode	ResFinder	0	0
	Fullmode	Plasmid	868	424
	Fullmode	Virulence	0	0
	Fullmode	GreenGenes	0	0
	Fullmode	Silva	0	0
	Chainmode	Human	1396	1374
	Chainmode	Plant	1262	1216
	Chainmode	Vertebrates_mammals	138926	103462
	Chainmode	Vertebrates_other	145136	132776
	Chainmode	Common_animals	4550	3434
	Chainmode	Invertebrates	1206	1168
	Chainmode	Protozoa	20	20
	Chainmode	Fungi	8	2
	Chainmode	Virus	0	0
	Chainmode	Bacteria	26996	22092
	Chainmode	Bacteria_draft	22128	16992
	Chainmode	Unmapped	876614	935706
Sample_TOG_377E_GRG_4207FS	Fullmode	notPhiX	2756102	2756102
	Fullmode	MetaHitAssembly	3548	3340
	Fullmode	HumanMicrobiome	38046	30842
	Fullmode	ResFinder	190	56
	Fullmode	Plasmid	6684	4398
	Fullmode	Virulence	0	0
	Fullmode	GreenGenes	0	0
	Fullmode	Silva	886	194
	Chainmode	Human	12	8
	Chainmode	Plant	25982	25642
	Chainmode	Vertebrates_mammals	25412	24326
	Chainmode	Vertebrates_other	184434	167574
	Chainmode	Common_animals	208	164
	Chainmode	Invertebrates	7958	7832
	Chainmode	Protozoa	1078	1072
	Chainmode	Fungi	298	284
	Chainmode	Virus	66	62
	Chainmode	Bacteria	160480	144390
	Chainmode	Bacteria_draft	241062	225938
	Chainmode	Unmapped	2109112	2158810
Sample_TOG_HFHV_GRG_4208FS	Fullmode	notPhiX	2968944	2968944
	Fullmode	MetaHitAssembly	7258	6880
	Fullmode	HumanMicrobiome	70698	31010
	Fullmode	ResFinder	458	246
	Fullmode	Plasmid	5752	3630
	Fullmode	Virulence	990	400
	Fullmode	GreenGenes	1640	372
	Fullmode	Silva	210	66
	Chainmode	Human	1638	1588
	Chainmode	Plant	7146	6816
	Chainmode	Vertebrates_mammals	92762	76814
	Chainmode	Vertebrates_other	539580	502018
	Chainmode	Common_animals	918	814
	Chainmode	Invertebrates	5086	4894
	Chainmode	Protozoa	252	250
	Chainmode	Fungi	16	16
	Chainmode	Virus	446	252
	Chainmode	Bacteria	116658	74610
	Chainmode	Bacteria_draft	100302	90220
	Chainmode	Unmapped	2104140	2210652
Sample_TOG_377E_GRG_4215FS	Fullmode	notPhiX	5274124	5274124
	Fullmode	MetaHitAssembly	5752	4436
	Fullmode	HumanMicrobiome	138798	94622
	Fullmode	ResFinder	11186	4716
	Fullmode	Plasmid	54770	31576
	Fullmode	Virulence	0	0
	Fullmode	GreenGenes	0	0
	Fullmode	Silva	6734	1126
	Chainmode	Human	1486	1460
	Chainmode	Plant	22492	21324
	Chainmode	Vertebrates_mammals	173392	133394
	Chainmode	Vertebrates_other	16276	14834
	Chainmode	Common_animals	1362	1076
	Chainmode	Invertebrates	15358	14318
	Chainmode	Protozoa	1116	1104
	Chainmode	Fungi	2880	2870
	Chainmode	Virus	178	168
	Chainmode	Bacteria	365060	285496
	Chainmode	Bacteria_draft	557812	484740
	Chainmode	Unmapped	4116712	4313340
Sample_GRG4217_FS	Fullmode	notPhiX	20814516	20814516
	Fullmode	MetaHitAssembly	17058	15980
	Fullmode	HumanMicrobiome	179624	123248
	Fullmode	ResFinder	6646	1376
	Fullmode	Plasmid	39350	19908
	Fullmode	Virulence	0	0
	Fullmode	GreenGenes	14806	3576
	Fullmode	Silva	16376	3354
	Chainmode	Human	10206	9696
	Chainmode	Plant	37430	35068
	Chainmode	Vertebrates_mammals	637842	525378
	Chainmode	Vertebrates_other	975352	903078
	Chainmode	Common_animals	5614	4486
	Chainmode	Invertebrates	26464	25262
	Chainmode	Protozoa	1470	1432
	Chainmode	Fungi	10260	10014
	Chainmode	Virus	366	340
	Chainmode	Bacteria	306632	234586
	Chainmode	Bacteria_draft	849416	776498
	Chainmode	Unmapped	17953464	18288678
Sample_TOG_HVCY_GRG_4218FS	Fullmode	notPhiX	2331820	2331820
	Fullmode	MetaHitAssembly	670	648
	Fullmode	HumanMicrobiome	4022	2386
	Fullmode	ResFinder	0	0
	Fullmode	Plasmid	510	304
	Fullmode	Virulence	0	0
	Fullmode	GreenGenes	0	0
	Fullmode	Silva	0	0
	Chainmode	Human	258	254
	Chainmode	Plant	1226	1176
	Chainmode	Vertebrates_mammals	7306	6252
	Chainmode	Vertebrates_other	543034	499678
	Chainmode	Common_animals	196	158
	Chainmode	Invertebrates	392	380
	Chainmode	Protozoa	264	262
	Chainmode	Fungi	20	16
	Chainmode	Virus	0	0
	Chainmode	Bacteria	17720	15024
	Chainmode	Bacteria_draft	27664	26622
	Chainmode	Unmapped	1733740	1781998
Sample_TOG_ATS7_GRG_4219FS	Fullmode	notPhiX	1502458	1502458
	Fullmode	MetaHitAssembly	738	646
	Fullmode	HumanMicrobiome	4674	3164
	Fullmode	ResFinder	0	0
	Fullmode	Plasmid	820	474
	Fullmode	Virulence	0	0
	Fullmode	GreenGenes	0	0
	Fullmode	Silva	100	22
	Chainmode	Human	792	722
	Chainmode	Plant	2088	2006
	Chainmode	Vertebrates_mammals	31756	26916
	Chainmode	Vertebrates_other	373342	347394
	Chainmode	Common_animals	46	34
	Chainmode	Invertebrates	372	360
	Chainmode	Protozoa	326	318
	Chainmode	Fungi	0	0
	Chainmode	Virus	0	0
	Chainmode	Bacteria	19056	15790
	Chainmode	Bacteria_draft	28736	27282
	Chainmode	Unmapped	1045944	1081636
Sample_TOG_377E_GRG_4222FS	Fullmode	notPhiX	512610	512610
	Fullmode	MetaHitAssembly	1498	1426
	Fullmode	HumanMicrobiome	2122	912
	Fullmode	ResFinder	0	0
	Fullmode	Plasmid	88	42
	Fullmode	Virulence	0	0
	Fullmode	GreenGenes	0	0
	Fullmode	Silva	0	0
	Chainmode	Human	6	4
	Chainmode	Plant	26	18
	Chainmode	Vertebrates_mammals	1150	884
	Chainmode	Vertebrates_other	75494	69136
	Chainmode	Common_animals	96	80
	Chainmode	Invertebrates	98	96
	Chainmode	Protozoa	16	16
	Chainmode	Fungi	4	0
	Chainmode	Virus	0	0
	Chainmode	Bacteria	2988	1930
	Chainmode	Bacteria_draft	3530	3334
	Chainmode	Unmapped	429202	437112
Sample_TOG_HFHV_GRG_4223FS	Fullmode	notPhiX	1114912	1114912
	Fullmode	MetaHitAssembly	3172	3000
	Fullmode	HumanMicrobiome	4654	2042
	Fullmode	ResFinder	0	0
	Fullmode	Plasmid	158	108
	Fullmode	Virulence	0	0
	Fullmode	GreenGenes	0	0
	Fullmode	Silva	0	0
	Chainmode	Human	8	2
	Chainmode	Plant	230	210
	Chainmode	Vertebrates_mammals	2168	1634
	Chainmode	Vertebrates_other	161530	147872
	Chainmode	Common_animals	294	238
	Chainmode	Invertebrates	172	168
	Chainmode	Protozoa	48	48
	Chainmode	Fungi	6	0
	Chainmode	Virus	0	0
	Chainmode	Bacteria	6586	4396
	Chainmode	Bacteria_draft	8324	7758
	Chainmode	Unmapped	935546	952586
Sample_TOG_377E_GRG_4224FS	Fullmode	notPhiX	1205038	1205038
	Fullmode	MetaHitAssembly	54	46
	Fullmode	HumanMicrobiome	2102	1652
	Fullmode	ResFinder	0	0
	Fullmode	Plasmid	268	162
	Fullmode	Virulence	0	0
	Fullmode	GreenGenes	0	0
	Fullmode	Silva	4	0
	Chainmode	Human	20	8
	Chainmode	Plant	600	590
	Chainmode	Vertebrates_mammals	1352	1250
	Chainmode	Vertebrates_other	221004	203622
	Chainmode	Common_animals	292	182
	Chainmode	Invertebrates	188	184
	Chainmode	Protozoa	60	58
	Chainmode	Fungi	0	0
	Chainmode	Virus	0	0
	Chainmode	Bacteria	6562	5408
	Chainmode	Bacteria_draft	9578	8946
	Chainmode	Unmapped	965382	984790
Sample_TOG_ATS7_GRG_4225FS	Fullmode	notPhiX	689778	689778
	Fullmode	MetaHitAssembly	136	132
	Fullmode	HumanMicrobiome	508	326
	Fullmode	ResFinder	0	0
	Fullmode	Plasmid	90	58
	Fullmode	Virulence	0	0
	Fullmode	GreenGenes	0	0
	Fullmode	Silva	2	2
	Chainmode	Human	8	6
	Chainmode	Plant	26	16
	Chainmode	Vertebrates_mammals	98	62
	Chainmode	Vertebrates_other	120836	110960
	Chainmode	Common_animals	46	44
	Chainmode	Invertebrates	10	10
	Chainmode	Protozoa	2	2
	Chainmode	Fungi	0	0
	Chainmode	Virus	4	0
	Chainmode	Bacteria	2426	2016
	Chainmode	Bacteria_draft	3104	2936
	Chainmode	Unmapped	563218	573726
Sample_TOG_HVCY_GRG_4226FS	Fullmode	notPhiX	1332810	1332810
	Fullmode	MetaHitAssembly	404	370
	Fullmode	HumanMicrobiome	6928	5818
	Fullmode	ResFinder	0	0
	Fullmode	Plasmid	844	528
	Fullmode	Virulence	0	0
	Fullmode	GreenGenes	0	0
	Fullmode	Silva	4	2
	Chainmode	Human	12	6
	Chainmode	Plant	2780	2720
	Chainmode	Vertebrates_mammals	3066	2964
	Chainmode	Vertebrates_other	187288	171582
	Chainmode	Common_animals	56	46
	Chainmode	Invertebrates	1406	1378
	Chainmode	Protozoa	376	376
	Chainmode	Fungi	10	8
	Chainmode	Virus	0	0
	Chainmode	Bacteria	21448	18604
	Chainmode	Bacteria_draft	39166	37340
	Chainmode	Unmapped	1077202	1097786
Sample_GRG4227_FS	Fullmode	notPhiX	20185902	20185902
	Fullmode	MetaHitAssembly	6602	6196
	Fullmode	HumanMicrobiome	114316	92774
	Fullmode	ResFinder	0	0
	Fullmode	Plasmid	13960	8774
	Fullmode	Virulence	0	0
	Fullmode	GreenGenes	1228	210
	Fullmode	Silva	2776	538
	Chainmode	Human	5100	4388
	Chainmode	Plant	64884	63630
	Chainmode	Vertebrates_mammals	48342	46902
	Chainmode	Vertebrates_other	1831760	1675888
	Chainmode	Common_animals	416	384
	Chainmode	Invertebrates	26088	25132
	Chainmode	Protozoa	1536	1506
	Chainmode	Fungi	148	140
	Chainmode	Virus	268	252
	Chainmode	Bacteria	193006	153692
	Chainmode	Bacteria_draft	500632	452452
	Chainmode	Unmapped	17513722	17761536
Sample_TOG_HFHV_GRG_4230FS	Fullmode	notPhiX	7236182	7236182
	Fullmode	MetaHitAssembly	5910	5578
	Fullmode	HumanMicrobiome	94396	75548
	Fullmode	ResFinder	350	120
	Fullmode	Plasmid	18608	13706
	Fullmode	Virulence	0	0
	Fullmode	GreenGenes	3628	506
	Fullmode	Silva	7256	1210
	Chainmode	Human	556	508
	Chainmode	Plant	32272	31330
	Chainmode	Vertebrates_mammals	80794	71698
	Chainmode	Vertebrates_other	108292	100720
	Chainmode	Common_animals	316	266
	Chainmode	Invertebrates	16462	16012
	Chainmode	Protozoa	1662	1638
	Chainmode	Fungi	416	394
	Chainmode	Virus	260	234
	Chainmode	Bacteria	409288	338882
	Chainmode	Bacteria_draft	579472	520062
	Chainmode	Unmapped	6006392	6154438
Sample_TOG_ATS7_GRG_4231FS	Fullmode	notPhiX	9599708	9599708
	Fullmode	MetaHitAssembly	14508	13842
	Fullmode	HumanMicrobiome	141750	107208
	Fullmode	ResFinder	630	208
	Fullmode	Plasmid	26296	19220
	Fullmode	Virulence	0	0
	Fullmode	GreenGenes	8968	1154
	Fullmode	Silva	10206	1710
	Chainmode	Human	2982	2832
	Chainmode	Plant	45528	44114
	Chainmode	Vertebrates_mammals	252662	214970
	Chainmode	Vertebrates_other	66474	64086
	Chainmode	Common_animals	1836	1538
	Chainmode	Invertebrates	21350	20754
	Chainmode	Protozoa	2564	2526
	Chainmode	Fungi	664	642
	Chainmode	Virus	392	324
	Chainmode	Bacteria	589620	486202
	Chainmode	Bacteria_draft	806096	720004
	Chainmode	Unmapped	7809540	8041716
Sample_TOG_HVCY_GRG_4232FS	Fullmode	notPhiX	1972986	1972986
	Fullmode	MetaHitAssembly	50	46
	Fullmode	HumanMicrobiome	2486	1892
	Fullmode	ResFinder	0	0
	Fullmode	Plasmid	600	404
	Fullmode	Virulence	0	0
	Fullmode	GreenGenes	0	0
	Fullmode	Silva	10	6
	Chainmode	Human	310	288
	Chainmode	Plant	1658	1644
	Chainmode	Vertebrates_mammals	22222	19284
	Chainmode	Vertebrates_other	294382	268148
	Chainmode	Common_animals	222	202
	Chainmode	Invertebrates	476	470
	Chainmode	Protozoa	298	290
	Chainmode	Fungi	4	4
	Chainmode	Virus	2	0
	Chainmode	Bacteria	21260	18782
	Chainmode	Bacteria_draft	33650	32726
	Chainmode	Unmapped	1598502	1631148
Sample_TOG_ATS7_GRG_4233FS	Fullmode	notPhiX	1090696	1090696
	Fullmode	MetaHitAssembly	0	0
	Fullmode	HumanMicrobiome	296	206
	Fullmode	ResFinder	0	0
	Fullmode	Plasmid	26	10
	Fullmode	Virulence	0	0
	Fullmode	GreenGenes	0	0
	Fullmode	Silva	0	0
	Chainmode	Human	8	4
	Chainmode	Plant	28	16
	Chainmode	Vertebrates_mammals	48	20
	Chainmode	Vertebrates_other	187744	171934
	Chainmode	Common_animals	36	24
	Chainmode	Invertebrates	6	2
	Chainmode	Protozoa	2	2
	Chainmode	Fungi	4	4
	Chainmode	Virus	0	0
	Chainmode	Bacteria	2440	2086
	Chainmode	Bacteria_draft	2872	2790
	Chainmode	Unmapped	897508	913814
Sample_TOG_377E_GRG_4236FS	Fullmode	notPhiX	3449952	3449952
	Fullmode	MetaHitAssembly	4	4
	Fullmode	HumanMicrobiome	982	700
	Fullmode	ResFinder	0	0
	Fullmode	Plasmid	58	24
	Fullmode	Virulence	0	0
	Fullmode	GreenGenes	0	0
	Fullmode	Silva	4	2
	Chainmode	Human	38	18
	Chainmode	Plant	294	260
	Chainmode	Vertebrates_mammals	740	592
	Chainmode	Vertebrates_other	534858	480476
	Chainmode	Common_animals	84	74
	Chainmode	Invertebrates	110	104
	Chainmode	Protozoa	22	22
	Chainmode	Fungi	6	2
	Chainmode	Virus	0	0
	Chainmode	Bacteria	3732	3150
	Chainmode	Bacteria_draft	5314	5046
	Chainmode	Unmapped	2904754	2960208
Sample_TOG_ATS7_GRG_4239FS	Fullmode	notPhiX	999154	999154
	Fullmode	MetaHitAssembly	9588	9454
	Fullmode	HumanMicrobiome	13380	8190
	Fullmode	ResFinder	0	0
	Fullmode	Plasmid	714	522
	Fullmode	Virulence	0	0
	Fullmode	GreenGenes	0	0
	Fullmode	Silva	4	0
	Chainmode	Human	16	8
	Chainmode	Plant	1304	1276
	Chainmode	Vertebrates_mammals	1182	1124
	Chainmode	Vertebrates_other	123978	113194
	Chainmode	Common_animals	26	14
	Chainmode	Invertebrates	904	896
	Chainmode	Protozoa	158	152
	Chainmode	Fungi	20	20
	Chainmode	Virus	16	12
	Chainmode	Bacteria	19244	14566
	Chainmode	Bacteria_draft	27424	25534
	Chainmode	Unmapped	824882	842358
Sample_TOG_377E_GRG_4240FS	Fullmode	notPhiX	6350850	6350850
	Fullmode	MetaHitAssembly	6546	6268
	Fullmode	HumanMicrobiome	93892	73540
	Fullmode	ResFinder	194	56
	Fullmode	Plasmid	19600	14138
	Fullmode	Virulence	0	0
	Fullmode	GreenGenes	1558	186
	Fullmode	Silva	5938	832
	Chainmode	Human	18	8
	Chainmode	Plant	39778	38986
	Chainmode	Vertebrates_mammals	79526	71778
	Chainmode	Vertebrates_other	22750	21630
	Chainmode	Common_animals	344	258
	Chainmode	Invertebrates	22960	22566
	Chainmode	Protozoa	4468	4406
	Chainmode	Fungi	420	410
	Chainmode	Virus	302	258
	Chainmode	Bacteria	524722	447820
	Chainmode	Bacteria_draft	796674	741280
	Chainmode	Unmapped	4858888	5001450
Sample_TOG_377E_F4237	Fullmode	notPhiX	1443292	1443292
	Fullmode	MetaHitAssembly	1004	964
	Fullmode	HumanMicrobiome	6436	4722
	Fullmode	ResFinder	0	0
	Fullmode	Plasmid	928	600
	Fullmode	Virulence	0	0
	Fullmode	GreenGenes	2	0
	Fullmode	Silva	292	98
	Chainmode	Human	274	256
	Chainmode	Plant	1946	1908
	Chainmode	Vertebrates_mammals	10094	7176
	Chainmode	Vertebrates_other	196240	179164
	Chainmode	Common_animals	66	48
	Chainmode	Invertebrates	882	848
	Chainmode	Protozoa	286	282
	Chainmode	Fungi	6	6
	Chainmode	Virus	0	0
	Chainmode	Bacteria	24310	19894
	Chainmode	Bacteria_draft	37558	35896
	Chainmode	Unmapped	1171630	1197814
Sample_TOG_ATS7_F4229	Fullmode	notPhiX	14196176	14196176
	Fullmode	MetaHitAssembly	34632	33534
	Fullmode	HumanMicrobiome	221404	160684
	Fullmode	ResFinder	848	360
	Fullmode	Plasmid	33416	24098
	Fullmode	Virulence	0	0
	Fullmode	GreenGenes	5072	656
	Fullmode	Silva	14618	2358
	Chainmode	Human	4234	4094
	Chainmode	Plant	60484	58662
	Chainmode	Vertebrates_mammals	477190	386562
	Chainmode	Vertebrates_other	85730	81118
	Chainmode	Common_animals	6102	4572
	Chainmode	Invertebrates	33226	32322
	Chainmode	Protozoa	2156	2120
	Chainmode	Fungi	738	674
	Chainmode	Virus	692	576
	Chainmode	Bacteria	764920	624476
	Chainmode	Bacteria_draft	1083710	963528
	Chainmode	Unmapped	11676994	12037472
Sample_TOG_HVCY_F4214	Fullmode	notPhiX	3094988	3094988
	Fullmode	MetaHitAssembly	19948	18988
	Fullmode	HumanMicrobiome	58612	42232
	Fullmode	ResFinder	506	252
	Fullmode	Plasmid	9110	6210
	Fullmode	Virulence	0	0
	Fullmode	GreenGenes	3184	744
	Fullmode	Silva	3428	846
	Chainmode	Human	2834	2738
	Chainmode	Plant	12374	11842
	Chainmode	Vertebrates_mammals	182898	154938
	Chainmode	Vertebrates_other	77186	74072
	Chainmode	Common_animals	1546	1376
	Chainmode	Invertebrates	8038	7878
	Chainmode	Protozoa	2004	1986
	Chainmode	Fungi	56	56
	Chainmode	Virus	104	90
	Chainmode	Bacteria	160054	131708
	Chainmode	Bacteria_draft	245958	226464
	Chainmode	Unmapped	2401936	2481840

## Sheet: 3.Gut
Mapping stats to the various whole genome databases with MGmapper using the gut microbiome dataset
Sample	Mapping mode	Database	All	Unique
Sample_TOG_377E_GRG_4194LI	Fullmode	notPhiX	3197356	3197356
	Fullmode	MetaHitAssembly	1102	1016
	Fullmode	HumanMicrobiome	15878	14022
	Fullmode	ResFinder	0	0
	Fullmode	Plasmid	816	298
	Fullmode	Virulence	0	0
	Fullmode	GreenGenes	0	0
	Fullmode	Silva	0	0
	Chainmode	Human	206	134
	Chainmode	Plant	578	426
	Chainmode	Vertebrates_mammals	1460	1128
	Chainmode	Vertebrates_other	811424	749546
	Chainmode	Common_animals	38	38
	Chainmode	Invertebrates	220	202
	Chainmode	Protozoa	32	28
	Chainmode	Fungi	10	8
	Chainmode	Virus	0	0
	Chainmode	Bacteria	15292	6860
	Chainmode	Bacteria_draft	5036	4078
	Chainmode	Unmapped	2363060	2434908
Sample_TOG_ATS7_GRG_4195LI	Fullmode	notPhiX	1693810	1693810
	Fullmode	MetaHitAssembly	2700	2654
	Fullmode	HumanMicrobiome	13824	10140
	Fullmode	ResFinder	364	314
	Fullmode	Plasmid	1280	782
	Fullmode	Virulence	0	0
	Fullmode	GreenGenes	0	0
	Fullmode	Silva	0	0
	Chainmode	Human	68	34
	Chainmode	Plant	86	24
	Chainmode	Vertebrates_mammals	350	136
	Chainmode	Vertebrates_other	403940	375286
	Chainmode	Common_animals	44	40
	Chainmode	Invertebrates	890	878
	Chainmode	Protozoa	6	6
	Chainmode	Fungi	2	0
	Chainmode	Virus	2	0
	Chainmode	Bacteria	14418	5784
	Chainmode	Bacteria_draft	5396	3670
	Chainmode	Unmapped	1268608	1307952
Sample_TOG_HVCY_GRG_4196LI	Fullmode	notPhiX	405682	405682
	Fullmode	MetaHitAssembly	2124	2052
	Fullmode	HumanMicrobiome	5302	2352
	Fullmode	ResFinder	0	0
	Fullmode	Plasmid	756	216
	Fullmode	Virulence	0	0
	Fullmode	GreenGenes	0	0
	Fullmode	Silva	0	0
	Chainmode	Human	44	34
	Chainmode	Plant	630	560
	Chainmode	Vertebrates_mammals	248	184
	Chainmode	Vertebrates_other	82298	75930
	Chainmode	Common_animals	14	14
	Chainmode	Invertebrates	1038	936
	Chainmode	Protozoa	2	2
	Chainmode	Fungi	10	10
	Chainmode	Virus	0	0
	Chainmode	Bacteria	3814	1220
	Chainmode	Bacteria_draft	6478	6032
	Chainmode	Unmapped	311106	320760
Sample_TOG_377E_GRG_4197LI	Fullmode	notPhiX	1169192	1169192
	Fullmode	MetaHitAssembly	156	144
	Fullmode	HumanMicrobiome	1688	1292
	Fullmode	ResFinder	0	0
	Fullmode	Plasmid	112	54
	Fullmode	Virulence	0	0
	Fullmode	GreenGenes	0	0
	Fullmode	Silva	0	0
	Chainmode	Human	70	52
	Chainmode	Plant	66	18
	Chainmode	Vertebrates_mammals	300	106
	Chainmode	Vertebrates_other	258880	238648
	Chainmode	Common_animals	30	30
	Chainmode	Invertebrates	12	6
	Chainmode	Protozoa	0	0
	Chainmode	Fungi	0	0
	Chainmode	Virus	0	0
	Chainmode	Bacteria	730	276
	Chainmode	Bacteria_draft	4166	3460
	Chainmode	Unmapped	904938	926596
Sample_TOG_HFHV_GRG_4198LI	Fullmode	notPhiX	1891708	1891708
	Fullmode	MetaHitAssembly	6802	6668
	Fullmode	HumanMicrobiome	34664	26200
	Fullmode	ResFinder	182	126
	Fullmode	Plasmid	2376	748
	Fullmode	Virulence	0	0
	Fullmode	GreenGenes	1346	390
	Fullmode	Silva	2	0
	Chainmode	Human	86	60
	Chainmode	Plant	1284	1054
	Chainmode	Vertebrates_mammals	514	322
	Chainmode	Vertebrates_other	442554	411374
	Chainmode	Common_animals	50	46
	Chainmode	Invertebrates	2278	2192
	Chainmode	Protozoa	136	132
	Chainmode	Fungi	12	10
	Chainmode	Virus	4	2
	Chainmode	Bacteria	27652	11694
	Chainmode	Bacteria_draft	29676	26320
	Chainmode	Unmapped	1387462	1438502
Sample_TOG_ATS7_GRG_4199LI	Fullmode	notPhiX	3598046	3598046
	Fullmode	MetaHitAssembly	14622	14196
	Fullmode	HumanMicrobiome	118686	98742
	Fullmode	ResFinder	798	454
	Fullmode	Plasmid	9686	4750
	Fullmode	Virulence	0	0
	Fullmode	GreenGenes	3160	626
	Fullmode	Silva	2	0
	Chainmode	Human	104	70
	Chainmode	Plant	11570	11166
	Chainmode	Vertebrates_mammals	10592	10314
	Chainmode	Vertebrates_other	697436	642674
	Chainmode	Common_animals	48	42
	Chainmode	Invertebrates	6256	6160
	Chainmode	Protozoa	546	538
	Chainmode	Fungi	108	104
	Chainmode	Virus	186	146
	Chainmode	Bacteria	187122	117842
	Chainmode	Bacteria_draft	126724	112432
	Chainmode	Unmapped	2557354	2696558
Sample_TOG_HVCY_GRG_4200LI	Fullmode	notPhiX	1518500	1518500
	Fullmode	MetaHitAssembly	1486	1474
	Fullmode	HumanMicrobiome	4856	2918
	Fullmode	ResFinder	0	0
	Fullmode	Plasmid	352	176
	Fullmode	Virulence	0	0
	Fullmode	GreenGenes	2	0
	Fullmode	Silva	2	0
	Chainmode	Human	66	42
	Chainmode	Plant	1386	1314
	Chainmode	Vertebrates_mammals	1514	1374
	Chainmode	Vertebrates_other	395084	368046
	Chainmode	Common_animals	24	22
	Chainmode	Invertebrates	754	748
	Chainmode	Protozoa	30	30
	Chainmode	Fungi	0	0
	Chainmode	Virus	0	0
	Chainmode	Bacteria	13538	11006
	Chainmode	Bacteria_draft	17470	16912
	Chainmode	Unmapped	1088634	1119006
Sample_TOG_377E_GRG_4201LI	Fullmode	notPhiX	2482108	2482108
	Fullmode	MetaHitAssembly	6362	6286
	Fullmode	HumanMicrobiome	22462	12874
	Fullmode	ResFinder	670	354
	Fullmode	Plasmid	3218	1038
	Fullmode	Virulence	0	0
	Fullmode	GreenGenes	1126	346
	Fullmode	Silva	2	2
	Chainmode	Human	110	74
	Chainmode	Plant	3054	2920
	Chainmode	Vertebrates_mammals	2886	2674
	Chainmode	Vertebrates_other	650738	604284
	Chainmode	Common_animals	36	32
	Chainmode	Invertebrates	2576	2488
	Chainmode	Protozoa	168	168
	Chainmode	Fungi	58	54
	Chainmode	Virus	0	0
	Chainmode	Bacteria	34554	22960
	Chainmode	Bacteria_draft	53686	50734
	Chainmode	Unmapped	1734242	1795720
Sample_TOG_HFHV_GRG_4203LI	Fullmode	notPhiX	1275226	1275226
	Fullmode	MetaHitAssembly	0	0
	Fullmode	HumanMicrobiome	964	760
	Fullmode	ResFinder	0	0
	Fullmode	Plasmid	174	122
	Fullmode	Virulence	0	0
	Fullmode	GreenGenes	0	0
	Fullmode	Silva	2	2
	Chainmode	Human	68	60
	Chainmode	Plant	890	838
	Chainmode	Vertebrates_mammals	948	848
	Chainmode	Vertebrates_other	323656	300618
	Chainmode	Common_animals	14	14
	Chainmode	Invertebrates	76	66
	Chainmode	Protozoa	40	36
	Chainmode	Fungi	4	4
	Chainmode	Virus	0	0
	Chainmode	Bacteria	7424	7070
	Chainmode	Bacteria_draft	10598	10248
	Chainmode	Unmapped	931508	955424
Sample_TOG_ATS7_GRG_4204LI	Fullmode	notPhiX	912948	912948
	Fullmode	MetaHitAssembly	1904	1742
	Fullmode	HumanMicrobiome	11968	9284
	Fullmode	ResFinder	106	74
	Fullmode	Plasmid	1132	424
	Fullmode	Virulence	0	0
	Fullmode	GreenGenes	654	180
	Fullmode	Silva	2	0
	Chainmode	Human	4	2
	Chainmode	Plant	854	772
	Chainmode	Vertebrates_mammals	886	838
	Chainmode	Vertebrates_other	127808	117608
	Chainmode	Common_animals	8	8
	Chainmode	Invertebrates	342	336
	Chainmode	Protozoa	100	100
	Chainmode	Fungi	0	0
	Chainmode	Virus	0	0
	Chainmode	Bacteria	16000	12582
	Chainmode	Bacteria_draft	33872	31226
	Chainmode	Unmapped	733074	749476
Sample_TOG_HVCY_GRG_4205LI	Fullmode	notPhiX	1936062	1936062
	Fullmode	MetaHitAssembly	137918	134566
	Fullmode	HumanMicrobiome	186562	66778
	Fullmode	ResFinder	126	68
	Fullmode	Plasmid	4866	2034
	Fullmode	Virulence	0	0
	Fullmode	GreenGenes	1130	128
	Fullmode	Silva	4	0
	Chainmode	Human	6	2
	Chainmode	Plant	9266	9122
	Chainmode	Vertebrates_mammals	7990	7880
	Chainmode	Vertebrates_other	176378	161656
	Chainmode	Common_animals	6	6
	Chainmode	Invertebrates	7466	7344
	Chainmode	Protozoa	462	448
	Chainmode	Fungi	226	216
	Chainmode	Virus	492	376
	Chainmode	Bacteria	172742	142676
	Chainmode	Bacteria_draft	170408	140316
	Chainmode	Unmapped	1390620	1466020
Sample_TOG_377E_GRG_4206LI	Fullmode	notPhiX	2334330	2334330
	Fullmode	MetaHitAssembly	368630	365460
	Fullmode	HumanMicrobiome	505478	155646
	Fullmode	ResFinder	986	392
	Fullmode	Plasmid	18636	6852
	Fullmode	Virulence	296	58
	Fullmode	GreenGenes	3870	718
	Fullmode	Silva	4388	412
	Chainmode	Human	4	2
	Chainmode	Plant	28316	27730
	Chainmode	Vertebrates_mammals	7228	6778
	Chainmode	Vertebrates_other	151848	139206
	Chainmode	Common_animals	32	10
	Chainmode	Invertebrates	75126	74648
	Chainmode	Protozoa	832	818
	Chainmode	Fungi	2696	2570
	Chainmode	Virus	4640	2664
	Chainmode	Bacteria	376676	160032
	Chainmode	Bacteria_draft	299848	247494
	Chainmode	Unmapped	1387084	1672378
Sample_TOG_HVCY_GRG_4207LI	Fullmode	notPhiX	4720542	4720542
	Fullmode	MetaHitAssembly	84310	81370
	Fullmode	HumanMicrobiome	709292	500266
	Fullmode	ResFinder	1740	514
	Fullmode	Plasmid	45270	25898
	Fullmode	Virulence	350	234
	Fullmode	GreenGenes	9730	1020
	Fullmode	Silva	8918	1230
	Chainmode	Human	18	4
	Chainmode	Plant	26112	25252
	Chainmode	Vertebrates_mammals	9426	9228
	Chainmode	Vertebrates_other	213760	196102
	Chainmode	Common_animals	10	8
	Chainmode	Invertebrates	48708	47042
	Chainmode	Protozoa	564	556
	Chainmode	Fungi	1548	1494
	Chainmode	Virus	271392	270946
	Chainmode	Bacteria	628974	237084
	Chainmode	Bacteria_draft	666130	540070
	Chainmode	Unmapped	2853900	3392756
Sample_TOG_377E_GRG_4208LI	Fullmode	notPhiX	2099812	2099812
	Fullmode	MetaHitAssembly	2780	2652
	Fullmode	HumanMicrobiome	15946	10810
	Fullmode	ResFinder	182	94
	Fullmode	Plasmid	2906	1060
	Fullmode	Virulence	0	0
	Fullmode	GreenGenes	1150	166
	Fullmode	Silva	2	2
	Chainmode	Human	60	42
	Chainmode	Plant	3064	2956
	Chainmode	Vertebrates_mammals	2800	2660
	Chainmode	Vertebrates_other	429448	393600
	Chainmode	Common_animals	12	12
	Chainmode	Invertebrates	1918	1802
	Chainmode	Protozoa	122	122
	Chainmode	Fungi	20	20
	Chainmode	Virus	120	88
	Chainmode	Bacteria	32750	21700
	Chainmode	Bacteria_draft	54696	51284
	Chainmode	Unmapped	1574802	1625526
Sample_TOG_HFHV_GRG_4209LI	Fullmode	notPhiX	3858912	3858912
	Fullmode	MetaHitAssembly	1016190	1006832
	Fullmode	HumanMicrobiome	1624518	607376
	Fullmode	ResFinder	3722	2066
	Fullmode	Plasmid	76380	37516
	Fullmode	Virulence	2068	684
	Fullmode	GreenGenes	7468	1128
	Fullmode	Silva	8222	642
	Chainmode	Human	4	0
	Chainmode	Plant	49436	48560
	Chainmode	Vertebrates_mammals	13016	12474
	Chainmode	Vertebrates_other	134346	121992
	Chainmode	Common_animals	28	26
	Chainmode	Invertebrates	161634	160258
	Chainmode	Protozoa	1504	1482
	Chainmode	Fungi	4590	4356
	Chainmode	Virus	9900	6944
	Chainmode	Bacteria	1393220	579662
	Chainmode	Bacteria_draft	449356	293040
	Chainmode	Unmapped	1641878	2630118
Sample_TOG_HVCY_GRG_4210LI	Fullmode	notPhiX	6151224	6151224
	Fullmode	MetaHitAssembly	217318	212906
	Fullmode	HumanMicrobiome	1267986	1005078
	Fullmode	ResFinder	4612	3046
	Fullmode	Plasmid	68064	33300
	Fullmode	Virulence	0	0
	Fullmode	GreenGenes	20270	5376
	Fullmode	Silva	14564	966
	Chainmode	Human	4	0
	Chainmode	Plant	21396	19798
	Chainmode	Vertebrates_mammals	7238	7178
	Chainmode	Vertebrates_other	107370	96496
	Chainmode	Common_animals	4	2
	Chainmode	Invertebrates	56322	54872
	Chainmode	Protozoa	1964	1896
	Chainmode	Fungi	1390	1274
	Chainmode	Virus	1328	750
	Chainmode	Bacteria	1083104	488844
	Chainmode	Bacteria_draft	498522	408330
	Chainmode	Unmapped	4372582	5071784
Sample_TOG_ATS7_GRG_4211LI	Fullmode	notPhiX	831972	831972
	Fullmode	MetaHitAssembly	2168	2128
	Fullmode	HumanMicrobiome	3848	1142
	Fullmode	ResFinder	42	14
	Fullmode	Plasmid	260	84
	Fullmode	Virulence	0	0
	Fullmode	GreenGenes	0	0
	Fullmode	Silva	0	0
	Chainmode	Human	24	16
	Chainmode	Plant	456	416
	Chainmode	Vertebrates_mammals	42	16
	Chainmode	Vertebrates_other	165948	153508
	Chainmode	Common_animals	14	12
	Chainmode	Invertebrates	792	762
	Chainmode	Protozoa	4	4
	Chainmode	Fungi	28	28
	Chainmode	Virus	18	12
	Chainmode	Bacteria	5224	2724
	Chainmode	Bacteria_draft	8166	7696
	Chainmode	Unmapped	651256	666778
Sample_TOG_377E_GRG_4212LI	Fullmode	notPhiX	1252772	1252772
	Fullmode	MetaHitAssembly	1434	1382
	Fullmode	HumanMicrobiome	7448	4206
	Fullmode	ResFinder	62	34
	Fullmode	Plasmid	1214	370
	Fullmode	Virulence	0	0
	Fullmode	GreenGenes	0	0
	Fullmode	Silva	0	0
	Chainmode	Human	54	38
	Chainmode	Plant	2008	1868
	Chainmode	Vertebrates_mammals	1522	1408
	Chainmode	Vertebrates_other	257098	237048
	Chainmode	Common_animals	16	16
	Chainmode	Invertebrates	1058	1042
	Chainmode	Protozoa	90	90
	Chainmode	Fungi	4	4
	Chainmode	Virus	0	0
	Chainmode	Bacteria	17366	14180
	Chainmode	Bacteria_draft	46420	45126
	Chainmode	Unmapped	927136	951952
Sample_TOG_HVCY_GRG_4213LI	Fullmode	notPhiX	1735410	1735410
	Fullmode	MetaHitAssembly	9388	9288
	Fullmode	HumanMicrobiome	21192	9710
	Fullmode	ResFinder	314	120
	Fullmode	Plasmid	2254	956
	Fullmode	Virulence	0	0
	Fullmode	GreenGenes	748	140
	Fullmode	Silva	2	0
	Chainmode	Human	54	40
	Chainmode	Plant	2134	2004
	Chainmode	Vertebrates_mammals	900	806
	Chainmode	Vertebrates_other	319498	294402
	Chainmode	Common_animals	22	20
	Chainmode	Invertebrates	3320	3216
	Chainmode	Protozoa	64	64
	Chainmode	Fungi	112	110
	Chainmode	Virus	104	68
	Chainmode	Bacteria	26902	12190
	Chainmode	Bacteria_draft	27554	24572
	Chainmode	Unmapped	1354746	1397918
Sample_TOG_HFHV_GRG_4214LI	Fullmode	notPhiX	2486334	2486334
	Fullmode	MetaHitAssembly	2162	2130
	Fullmode	HumanMicrobiome	11252	8036
	Fullmode	ResFinder	62	30
	Fullmode	Plasmid	1522	588
	Fullmode	Virulence	0	0
	Fullmode	GreenGenes	0	0
	Fullmode	Silva	0	0
	Chainmode	Human	78	54
	Chainmode	Plant	1250	1164
	Chainmode	Vertebrates_mammals	1602	1424
	Chainmode	Vertebrates_other	475950	437042
	Chainmode	Common_animals	18	14
	Chainmode	Invertebrates	894	858
	Chainmode	Protozoa	72	70
	Chainmode	Fungi	20	20
	Chainmode	Virus	24	22
	Chainmode	Bacteria	19544	12036
	Chainmode	Bacteria_draft	29566	26976
	Chainmode	Unmapped	1957316	2006654
Sample_TOG_ATS7_GRG_4215LI	Fullmode	notPhiX	3887596	3887596
	Fullmode	MetaHitAssembly	225122	221936
	Fullmode	HumanMicrobiome	655284	406598
	Fullmode	ResFinder	1936	1206
	Fullmode	Plasmid	26250	15604
	Fullmode	Virulence	0	0
	Fullmode	GreenGenes	4838	536
	Fullmode	Silva	7896	882
	Chainmode	Human	12	2
	Chainmode	Plant	24020	23256
	Chainmode	Vertebrates_mammals	4626	4554
	Chainmode	Vertebrates_other	48958	44674
	Chainmode	Common_animals	12	8
	Chainmode	Invertebrates	72570	71760
	Chainmode	Protozoa	536	526
	Chainmode	Fungi	1882	1776
	Chainmode	Virus	6252	4754
	Chainmode	Bacteria	555454	266428
	Chainmode	Bacteria_draft	342382	287654
	Chainmode	Unmapped	2830892	3182204
Sample_GRG4217_LI	Fullmode	notPhiX	22105522	22105522
	Fullmode	MetaHitAssembly	90100	88700
	Fullmode	HumanMicrobiome	163920	55132
	Fullmode	ResFinder	410	196
	Fullmode	Plasmid	15926	5336
	Fullmode	Virulence	0	0
	Fullmode	GreenGenes	6392	2058
	Fullmode	Silva	2090	288
	Chainmode	Human	8238	7436
	Chainmode	Plant	23022	21612
	Chainmode	Vertebrates_mammals	22152	20740
	Chainmode	Vertebrates_other	2737708	2501788
	Chainmode	Common_animals	408	372
	Chainmode	Invertebrates	34902	33986
	Chainmode	Protozoa	1204	1168
	Chainmode	Fungi	930	886
	Chainmode	Virus	47852	30646
	Chainmode	Bacteria	200352	114452
	Chainmode	Bacteria_draft	258200	245506
	Chainmode	Unmapped	18770554	19126930
Sample_TOG_HFHV_GRG_4219LI	Fullmode	notPhiX	1814466	1814466
	Fullmode	MetaHitAssembly	3348	3016
	Fullmode	HumanMicrobiome	30248	24816
	Fullmode	ResFinder	390	166
	Fullmode	Plasmid	3258	1220
	Fullmode	Virulence	0	0
	Fullmode	GreenGenes	1296	358
	Fullmode	Silva	2	2
	Chainmode	Human	18	6
	Chainmode	Plant	1648	1490
	Chainmode	Vertebrates_mammals	1088	978
	Chainmode	Vertebrates_other	390038	360528
	Chainmode	Common_animals	12	10
	Chainmode	Invertebrates	638	614
	Chainmode	Protozoa	158	150
	Chainmode	Fungi	6	6
	Chainmode	Virus	0	0
	Chainmode	Bacteria	32366	17662
	Chainmode	Bacteria_draft	43958	40570
	Chainmode	Unmapped	1344536	1392452
Sample_TOG_HVCY_GRG_4220LI	Fullmode	notPhiX	1369198	1369198
	Fullmode	MetaHitAssembly	18274	17990
	Fullmode	HumanMicrobiome	64790	34582
	Fullmode	ResFinder	208	136
	Fullmode	Plasmid	4914	2020
	Fullmode	Virulence	0	0
	Fullmode	GreenGenes	1432	442
	Fullmode	Silva	2	0
	Chainmode	Human	12	6
	Chainmode	Plant	7402	7266
	Chainmode	Vertebrates_mammals	6494	6436
	Chainmode	Vertebrates_other	135948	124194
	Chainmode	Common_animals	12	8
	Chainmode	Invertebrates	7056	6942
	Chainmode	Protozoa	300	298
	Chainmode	Fungi	180	172
	Chainmode	Virus	430	312
	Chainmode	Bacteria	93724	62908
	Chainmode	Bacteria_draft	94482	88450
	Chainmode	Unmapped	1023158	1072206
Sample_TOG_ATS7_GRG_4221LI	Fullmode	notPhiX	1226230	1226230
	Fullmode	MetaHitAssembly	2622	2520
	Fullmode	HumanMicrobiome	16386	11746
	Fullmode	ResFinder	86	56
	Fullmode	Plasmid	1696	880
	Fullmode	Virulence	0	0
	Fullmode	GreenGenes	610	136
	Fullmode	Silva	4	0
	Chainmode	Human	8	2
	Chainmode	Plant	3594	3550
	Chainmode	Vertebrates_mammals	3954	3888
	Chainmode	Vertebrates_other	160016	146048
	Chainmode	Common_animals	16	14
	Chainmode	Invertebrates	1638	1608
	Chainmode	Protozoa	150	148
	Chainmode	Fungi	14	8
	Chainmode	Virus	0	0
	Chainmode	Bacteria	40466	33784
	Chainmode	Bacteria_draft	51634	48776
	Chainmode	Unmapped	964740	988404
Sample_TOG_HVCY_GRG_4222LI	Fullmode	notPhiX	2543812	2543812
	Fullmode	MetaHitAssembly	201068	199746
	Fullmode	HumanMicrobiome	354212	122520
	Fullmode	ResFinder	204	100
	Fullmode	Plasmid	20728	8086
	Fullmode	Virulence	258	34
	Fullmode	GreenGenes	3362	320
	Fullmode	Silva	1078	100
	Chainmode	Human	18	8
	Chainmode	Plant	20786	20294
	Chainmode	Vertebrates_mammals	4122	3900
	Chainmode	Vertebrates_other	239028	217496
	Chainmode	Common_animals	26	14
	Chainmode	Invertebrates	67214	66444
	Chainmode	Protozoa	482	476
	Chainmode	Fungi	2094	1950
	Chainmode	Virus	28506	23178
	Chainmode	Bacteria	258546	82200
	Chainmode	Bacteria_draft	348368	315460
	Chainmode	Unmapped	1574622	1812392
Sample_TOG_377E_GRG_4224LI	Fullmode	notPhiX	2235070	2235070
	Fullmode	MetaHitAssembly	19388	17536
	Fullmode	HumanMicrobiome	241296	215860
	Fullmode	ResFinder	1080	548
	Fullmode	Plasmid	11736	4828
	Fullmode	Virulence	0	0
	Fullmode	GreenGenes	7736	1438
	Fullmode	Silva	4388	538
	Chainmode	Human	10	4
	Chainmode	Plant	5388	4778
	Chainmode	Vertebrates_mammals	3864	3786
	Chainmode	Vertebrates_other	133480	121592
	Chainmode	Common_animals	8	6
	Chainmode	Invertebrates	3256	3014
	Chainmode	Protozoa	438	430
	Chainmode	Fungi	6	6
	Chainmode	Virus	2	0
	Chainmode	Bacteria	242322	119490
	Chainmode	Bacteria_draft	94058	78616
	Chainmode	Unmapped	1752238	1903348
Sample_TOG_HFHV_GRG_4225LI	Fullmode	notPhiX	1345408	1345408
	Fullmode	MetaHitAssembly	7824	7608
	Fullmode	HumanMicrobiome	43690	23028
	Fullmode	ResFinder	150	72
	Fullmode	Plasmid	3132	1292
	Fullmode	Virulence	0	0
	Fullmode	GreenGenes	1142	312
	Fullmode	Silva	4	0
	Chainmode	Human	12	2
	Chainmode	Plant	3146	3040
	Chainmode	Vertebrates_mammals	2842	2752
	Chainmode	Vertebrates_other	176400	161580
	Chainmode	Common_animals	6	6
	Chainmode	Invertebrates	1960	1902
	Chainmode	Protozoa	214	212
	Chainmode	Fungi	26	22
	Chainmode	Virus	0	0
	Chainmode	Bacteria	58044	34052
	Chainmode	Bacteria_draft	53852	49880
	Chainmode	Unmapped	1048906	1091960
Sample_TOG_ATS7_GRG_4226LI	Fullmode	notPhiX	5233294	5233294
	Fullmode	MetaHitAssembly	111616	101140
	Fullmode	HumanMicrobiome	477002	338584
	Fullmode	ResFinder	2220	678
	Fullmode	Plasmid	54060	14996
	Fullmode	Virulence	0	0
	Fullmode	GreenGenes	21938	8084
	Fullmode	Silva	26346	3814
	Chainmode	Human	2	0
	Chainmode	Plant	13938	11524
	Chainmode	Vertebrates_mammals	7272	7200
	Chainmode	Vertebrates_other	68474	62420
	Chainmode	Common_animals	6	6
	Chainmode	Invertebrates	12126	11144
	Chainmode	Protozoa	2912	2822
	Chainmode	Fungi	166	164
	Chainmode	Virus	54	44
	Chainmode	Bacteria	258894	132970
	Chainmode	Bacteria_draft	367114	306126
	Chainmode	Unmapped	4502336	4698874
Sample_GRG4227_LI	Fullmode	notPhiX	139508276	139508276
	Fullmode	MetaHitAssembly	3665118	3600238
	Fullmode	HumanMicrobiome	11150096	6701192
	Fullmode	ResFinder	24844	12272
	Fullmode	Plasmid	716156	179558
	Fullmode	Virulence	0	0
	Fullmode	GreenGenes	491058	123228
	Fullmode	Silva	318908	29350
	Chainmode	Human	18850	12694
	Chainmode	Plant	638114	601854
	Chainmode	Vertebrates_mammals	156226	151824
	Chainmode	Vertebrates_other	5417670	4929274
	Chainmode	Common_animals	600	544
	Chainmode	Invertebrates	2076168	2049806
	Chainmode	Protozoa	37692	36762
	Chainmode	Fungi	29596	28378
	Chainmode	Virus	64656	49422
	Chainmode	Bacteria	5575222	2197024
	Chainmode	Bacteria_draft	4856842	4029868
	Chainmode	Unmapped	120636640	125420826
Sample_TOG_HVCY_GRG_4228LI	Fullmode	notPhiX	2364206	2364206
	Fullmode	MetaHitAssembly	47360	44216
	Fullmode	HumanMicrobiome	130588	69862
	Fullmode	ResFinder	3556	1294
	Fullmode	Plasmid	25864	6178
	Fullmode	Virulence	0	0
	Fullmode	GreenGenes	4578	1500
	Fullmode	Silva	5290	534
	Chainmode	Human	2	0
	Chainmode	Plant	8988	8248
	Chainmode	Vertebrates_mammals	4672	4568
	Chainmode	Vertebrates_other	94110	86178
	Chainmode	Common_animals	6	6
	Chainmode	Invertebrates	13076	12760
	Chainmode	Protozoa	1132	1104
	Chainmode	Fungi	372	352
	Chainmode	Virus	776	490
	Chainmode	Bacteria	100622	47760
	Chainmode	Bacteria_draft	158262	140866
	Chainmode	Unmapped	1982188	2061874
Sample_TOG_HFHV_GRG_4229LI	Fullmode	notPhiX	2294844	2294844
	Fullmode	MetaHitAssembly	4598	4250
	Fullmode	HumanMicrobiome	43958	37750
	Fullmode	ResFinder	204	102
	Fullmode	Plasmid	3178	1338
	Fullmode	Virulence	0	0
	Fullmode	GreenGenes	1456	260
	Fullmode	Silva	4	0
	Chainmode	Human	110	84
	Chainmode	Plant	3124	2926
	Chainmode	Vertebrates_mammals	3312	3138
	Chainmode	Vertebrates_other	470322	429958
	Chainmode	Common_animals	20	20
	Chainmode	Invertebrates	1940	1846
	Chainmode	Protozoa	188	186
	Chainmode	Fungi	30	30
	Chainmode	Virus	3956	2686
	Chainmode	Bacteria	65790	42742
	Chainmode	Bacteria_draft	54534	49886
	Chainmode	Unmapped	1691518	1761342
Sample_TOG_377E_GRG_4230LI	Fullmode	notPhiX	2700510	2700510
	Fullmode	MetaHitAssembly	3146	3096
	Fullmode	HumanMicrobiome	13816	8844
	Fullmode	ResFinder	0	0
	Fullmode	Plasmid	1706	1044
	Fullmode	Virulence	0	0
	Fullmode	GreenGenes	0	0
	Fullmode	Silva	6	0
	Chainmode	Human	254	194
	Chainmode	Plant	8266	8022
	Chainmode	Vertebrates_mammals	8702	8398
	Chainmode	Vertebrates_other	552514	504990
	Chainmode	Common_animals	28	28
	Chainmode	Invertebrates	2954	2912
	Chainmode	Protozoa	298	288
	Chainmode	Fungi	82	82
	Chainmode	Virus	62	44
	Chainmode	Bacteria	70182	63974
	Chainmode	Bacteria_draft	89602	86358
	Chainmode	Unmapped	1967566	2025220
Sample_TOG_HFHV_GRG_4231LI	Fullmode	notPhiX	1823484	1823484
	Fullmode	MetaHitAssembly	3424	3284
	Fullmode	HumanMicrobiome	26698	18550
	Fullmode	ResFinder	224	122
	Fullmode	Plasmid	4766	1934
	Fullmode	Virulence	0	0
	Fullmode	GreenGenes	1916	370
	Fullmode	Silva	0	0
	Chainmode	Human	44	32
	Chainmode	Plant	12702	12386
	Chainmode	Vertebrates_mammals	13902	13712
	Chainmode	Vertebrates_other	304380	283376
	Chainmode	Common_animals	14	10
	Chainmode	Invertebrates	3832	3774
	Chainmode	Protozoa	738	728
	Chainmode	Fungi	30	30
	Chainmode	Virus	2	0
	Chainmode	Bacteria	103342	92396
	Chainmode	Bacteria_draft	144110	137918
	Chainmode	Unmapped	1240388	1279122
Sample_TOG_377E_GRG_4233LI	Fullmode	notPhiX	1420070	1420070
	Fullmode	MetaHitAssembly	18000	17684
	Fullmode	HumanMicrobiome	66416	29620
	Fullmode	ResFinder	118	52
	Fullmode	Plasmid	4012	1960
	Fullmode	Virulence	0	0
	Fullmode	GreenGenes	924	148
	Fullmode	Silva	2	2
	Chainmode	Human	4	0
	Chainmode	Plant	2684	2586
	Chainmode	Vertebrates_mammals	1316	1252
	Chainmode	Vertebrates_other	147042	134762
	Chainmode	Common_animals	18	10
	Chainmode	Invertebrates	5232	4896
	Chainmode	Protozoa	124	122
	Chainmode	Fungi	98	94
	Chainmode	Virus	1568	1176
	Chainmode	Bacteria	64668	32340
	Chainmode	Bacteria_draft	51538	44520
	Chainmode	Unmapped	1145778	1198312
Sample_TOG_HVCY_GRG_4234LI	Fullmode	notPhiX	11818384	11818384
	Fullmode	MetaHitAssembly	1284686	1266552
	Fullmode	HumanMicrobiome	3976128	2312490
	Fullmode	ResFinder	3140	1520
	Fullmode	Plasmid	129708	73330
	Fullmode	Virulence	0	0
	Fullmode	GreenGenes	29364	4240
	Fullmode	Silva	30240	1910
	Chainmode	Human	2	0
	Chainmode	Plant	54124	51230
	Chainmode	Vertebrates_mammals	25410	25142
	Chainmode	Vertebrates_other	98434	89618
	Chainmode	Common_animals	34	24
	Chainmode	Invertebrates	128120	120572
	Chainmode	Protozoa	4028	3978
	Chainmode	Fungi	6524	6214
	Chainmode	Virus	40094	32584
	Chainmode	Bacteria	3325922	1409420
	Chainmode	Bacteria_draft	2263176	1751686
	Chainmode	Unmapped	5872516	8327916
Sample_TOG_HFHV_GRG_4235LI	Fullmode	notPhiX	1871008	1871008
	Fullmode	MetaHitAssembly	16472	16088
	Fullmode	HumanMicrobiome	50382	32640
	Fullmode	ResFinder	0	0
	Fullmode	Plasmid	1990	922
	Fullmode	Virulence	0	0
	Fullmode	GreenGenes	0	0
	Fullmode	Silva	6	0
	Chainmode	Human	22	10
	Chainmode	Plant	4004	3942
	Chainmode	Vertebrates_mammals	2916	2836
	Chainmode	Vertebrates_other	227610	207204
	Chainmode	Common_animals	14	14
	Chainmode	Invertebrates	5488	5416
	Chainmode	Protozoa	124	122
	Chainmode	Fungi	144	136
	Chainmode	Virus	408	284
	Chainmode	Bacteria	60966	38118
	Chainmode	Bacteria_draft	47418	43478
	Chainmode	Unmapped	1521894	1569448
Sample_TOG_ATS7_GRG_4236LI	Fullmode	notPhiX	8855284	8855284
	Fullmode	MetaHitAssembly	389650	377180
	Fullmode	HumanMicrobiome	1154482	761780
	Fullmode	ResFinder	2660	924
	Fullmode	Plasmid	70156	30878
	Fullmode	Virulence	0	0
	Fullmode	GreenGenes	25176	5052
	Fullmode	Silva	33750	3996
	Chainmode	Human	0	0
	Chainmode	Plant	39132	36190
	Chainmode	Vertebrates_mammals	12388	12190
	Chainmode	Vertebrates_other	16612	15160
	Chainmode	Common_animals	16	16
	Chainmode	Invertebrates	93508	91096
	Chainmode	Protozoa	3066	3004
	Chainmode	Fungi	2220	2070
	Chainmode	Virus	4794	3996
	Chainmode	Bacteria	996394	455064
	Chainmode	Bacteria_draft	870468	780700
	Chainmode	Unmapped	6816686	7455798
Sample_TOG_HFHV_GRG_4237LI	Fullmode	notPhiX	5898010	5898010
	Fullmode	MetaHitAssembly	1858698	1842672
	Fullmode	HumanMicrobiome	2412658	727096
	Fullmode	ResFinder	1918	834
	Fullmode	Plasmid	56400	20480
	Fullmode	Virulence	0	0
	Fullmode	GreenGenes	14124	3274
	Fullmode	Silva	18982	1210
	Chainmode	Human	6	4
	Chainmode	Plant	51422	49666
	Chainmode	Vertebrates_mammals	15126	15052
	Chainmode	Vertebrates_other	103760	94840
	Chainmode	Common_animals	6	4
	Chainmode	Invertebrates	139554	137206
	Chainmode	Protozoa	2032	1984
	Chainmode	Fungi	4372	4126
	Chainmode	Virus	5716	4436
	Chainmode	Bacteria	1920692	838190
	Chainmode	Bacteria_draft	1330184	1103530
	Chainmode	Unmapped	2325140	3648972
Sample_TOG_HVCY_GRG_4240LI	Fullmode	notPhiX	1881916	1881916
	Fullmode	MetaHitAssembly	25040	24952
	Fullmode	HumanMicrobiome	44554	13362
	Fullmode	ResFinder	152	94
	Fullmode	Plasmid	4048	1272
	Fullmode	Virulence	0	0
	Fullmode	GreenGenes	1026	346
	Fullmode	Silva	0	0
	Chainmode	Human	66	42
	Chainmode	Plant	3230	3066
	Chainmode	Vertebrates_mammals	1130	1026
	Chainmode	Vertebrates_other	327502	300658
	Chainmode	Common_animals	4	4
	Chainmode	Invertebrates	8872	8730
	Chainmode	Protozoa	158	156
	Chainmode	Fungi	248	230
	Chainmode	Virus	566	422
	Chainmode	Bacteria	34670	11846
	Chainmode	Bacteria_draft	38416	35722
	Chainmode	Unmapped	1467054	1520014
Sample_TOG_HVCY_GRG_4241LI	Fullmode	notPhiX	1952312	1952312
	Fullmode	MetaHitAssembly	4892	4814
	Fullmode	HumanMicrobiome	12406	5066
	Fullmode	ResFinder	0	0
	Fullmode	Plasmid	2356	986
	Fullmode	Virulence	0	0
	Fullmode	GreenGenes	0	0
	Fullmode	Silva	0	0
	Chainmode	Human	84	56
	Chainmode	Plant	2228	2104
	Chainmode	Vertebrates_mammals	1760	1640
	Chainmode	Vertebrates_other	349120	320264
	Chainmode	Common_animals	22	20
	Chainmode	Invertebrates	2890	2682
	Chainmode	Protozoa	76	76
	Chainmode	Fungi	32	30
	Chainmode	Virus	170	130
	Chainmode	Bacteria	17972	11770
	Chainmode	Bacteria_draft	58280	56640
	Chainmode	Unmapped	1519678	1556900
Sample_TOG_ATS7_GRG_4243LI	Fullmode	notPhiX	1508114	1508114
	Fullmode	MetaHitAssembly	2038	1992
	Fullmode	HumanMicrobiome	9920	6276
	Fullmode	ResFinder	70	30
	Fullmode	Plasmid	1168	436
	Fullmode	Virulence	0	0
	Fullmode	GreenGenes	0	0
	Fullmode	Silva	0	0
	Chainmode	Human	72	64
	Chainmode	Plant	1642	1560
	Chainmode	Vertebrates_mammals	1274	1170
	Chainmode	Vertebrates_other	335054	308302
	Chainmode	Common_animals	16	16
	Chainmode	Invertebrates	1348	1320
	Chainmode	Protozoa	50	48
	Chainmode	Fungi	0	0
	Chainmode	Virus	0	0
	Chainmode	Bacteria	19324	12392
	Chainmode	Bacteria_draft	39000	37470
	Chainmode	Unmapped	1110334	1145772
Sample_TOG_377E_I4239	Fullmode	notPhiX	8254398	8254398
	Fullmode	MetaHitAssembly	2033996	2018972
	Fullmode	HumanMicrobiome	2896186	1147292
	Fullmode	ResFinder	2350	1056
	Fullmode	Plasmid	131736	73580
	Fullmode	Virulence	580	112
	Fullmode	GreenGenes	16408	2486
	Fullmode	Silva	17614	1238
	Chainmode	Human	22	4
	Chainmode	Plant	84438	82682
	Chainmode	Vertebrates_mammals	11152	9286
	Chainmode	Vertebrates_other	218558	199460
	Chainmode	Common_animals	106	72
	Chainmode	Invertebrates	286472	282608
	Chainmode	Protozoa	4024	3986
	Chainmode	Fungi	8812	8332
	Chainmode	Virus	18186	13410
	Chainmode	Bacteria	1815680	662156
	Chainmode	Bacteria_draft	1788396	1507796
	Chainmode	Unmapped	4018552	5484606
Sample_TOG_ATS7_I4232	Fullmode	notPhiX	3256120	3256120
	Fullmode	MetaHitAssembly	361098	354376
	Fullmode	HumanMicrobiome	780376	407716
	Fullmode	ResFinder	1580	728
	Fullmode	Plasmid	38316	17138
	Fullmode	Virulence	0	0
	Fullmode	GreenGenes	6856	1676
	Fullmode	Silva	6484	768
	Chainmode	Human	4	4
	Chainmode	Plant	23788	23068
	Chainmode	Vertebrates_mammals	2894	2768
	Chainmode	Vertebrates_other	97192	88836
	Chainmode	Common_animals	34	22
	Chainmode	Invertebrates	79304	78622
	Chainmode	Protozoa	630	620
	Chainmode	Fungi	2426	2246
	Chainmode	Virus	11164	8304
	Chainmode	Bacteria	595470	298982
	Chainmode	Bacteria_draft	349340	292250
	Chainmode	Unmapped	2093874	2460398
Sample_TOG_HFHV_I4202	Fullmode	notPhiX	2346250	2346250
	Fullmode	MetaHitAssembly	2038	1956
	Fullmode	HumanMicrobiome	14450	10468
	Fullmode	ResFinder	0	0
	Fullmode	Plasmid	1098	472
	Fullmode	Virulence	0	0
	Fullmode	GreenGenes	0	0
	Fullmode	Silva	0	0
	Chainmode	Human	56	32
	Chainmode	Plant	3942	3808
	Chainmode	Vertebrates_mammals	3994	3838
	Chainmode	Vertebrates_other	507836	465046
	Chainmode	Common_animals	20	18
	Chainmode	Invertebrates	1386	1326
	Chainmode	Protozoa	136	134
	Chainmode	Fungi	56	56
	Chainmode	Virus	14	12
	Chainmode	Bacteria	40338	33548
	Chainmode	Bacteria_draft	51312	48686
	Chainmode	Unmapped	1737160	1789746
Sample_TOG_HVCY_I4218	Fullmode	notPhiX	2902008	2902008
	Fullmode	MetaHitAssembly	32860	32646
	Fullmode	HumanMicrobiome	56064	19612
	Fullmode	ResFinder	0	0
	Fullmode	Plasmid	2358	776
	Fullmode	Virulence	0	0
	Fullmode	GreenGenes	804	314
	Fullmode	Silva	2	2
	Chainmode	Human	158	144
	Chainmode	Plant	2210	2120
	Chainmode	Vertebrates_mammals	1524	1336
	Chainmode	Vertebrates_other	655572	596626
	Chainmode	Common_animals	48	40
	Chainmode	Invertebrates	6062	6014
	Chainmode	Protozoa	136	128
	Chainmode	Fungi	138	132
	Chainmode	Virus	378	258
	Chainmode	Bacteria	51600	23556
	Chainmode	Bacteria_draft	31300	26974
	Chainmode	Unmapped	2152882	2244680

## Sheet: 4.16S
Bacterial taxonomic identifications from the 16S results in the study by Roggenbuck et al. [1] not found in the metagenomic bacterial taxonomic identification.
Actinosynnemataceae
Fodinibacter
Knoellia
Ornithinicoccus
Oryzihumus
Phycicoccus
Quadrisphaera
Zhihengliuella
Luedemannella
Planosporangium
Rugosimonospora
Virgisporangium
Humicoccus
Brooklawnia
Friedmanniella
Luteococcus
Tessaracoccus
Rarobacter
Asaccharobacter
Paraeggerthella
BRC1 genera incertae sedis
Petrimonas
Brumimicrobium
Cloacibacterium
Kaistella
Planobacterium
Ferruginibacter
Flavisolibacter
Lacibacter
Parasegetibacter
Larkinella
Persicitalea
Longilinea
GpIIa
GpIV
GpVIII
GpXIII
Cerasibacillus
Bacillales_incertae_sedis
Rummeliibacillus
Ammoniphilus
Filibacter
Planifilum
Globicatella
Atopostipes
Desemzia
Garciella
Gracilibacter
IncertaeSedisXI
Anaerosphaera
Guggenheimella
IncertaeSedisXIII
Howardella
Proteiniborus
Anaerosporobacter
Moryella
Parasporobacterium
Sporacetigenium
Tepidibacter
Anaerofilum
Fastidiosipila
Papillibacter
Allisonella
Propionispira
Schwartzia
Succiniclasticum
Victivallis
OD1 genera incertae sedis
OP10 genera incertae sedis
Pedomicrobium
Labrys
Pseudolabrys
Craurococcus
Rhodopila
Defluviicoccus
Sandaracinobacter
Burkholderiales_incertae_sedis
Lampropedia
Naxibacter
Propionivibrio
Phaselicystis
Oceanisphaera
Suttonella
Aquicella
Steroidobacter
Dokdonella
SR1 genera incertae sedis
TM7 genera incertae sedis
Anaeroplasma
Subdivision 3 genera incertae sedis
Subdivision 5 genera incertae sedis
Luteolibacter
WS3 genera incertae sedis
Reference
1. Roggenbuck M, Bærholm Schnell I, Blom N, Bælum J, Bertelsen MF, Pontén TS, et al. The microbiome of New World vultures. Nat Commun. 2014; doi:10.1038/ncomms6498.
