# Supplementary material for: Protective role of the vulture facial skin and gut microbiomes aid adaptation to scavenging
Source: Acta Vet Scand. 2018 Oct 11;60:61. doi: 10.1186/s13028-018-0415-3 (PMC6182802; doi:10.1186/s13028-018-0415-3)
Supplement: Supplementary file 2 — Additional file 2. The identified differentially abundant bacteria of the facial skin microbiome compared to the gut microbiome using a t-test (sheet 1) and a Wilcoxon test (sheet 2). It also contains a summary of the taxonomic identifications from the whole-genomic databases (sheet 3) and a summary of the abundance of the identified differentially abundant species (sheet 4). [file 13028_2018_415_MOESM2_ESM.xlsx]

## Sheet: 1.t.test
Identified differentially abundant bacteria of the facial skin microbiome compared to the gut microbiome using a t-test.
Achromobacter xylosoxidans A8, complete genome	0.002207169
Acinetobacter baumannii BJAB0715, complete genome	0.01251998
Acinetobacter calcoaceticus PHEA-2, complete genome	0.03737945
Acinetobacter oleivorans DR1, complete genome	0.004719544
Acinetobacter sp. ADP1 complete genome	0.01783836
Actinoplanes friuliensis DSM 7358, complete genome	0.01270447
Actinoplanes sp. N902-109, complete genome	0.015111
Adlercreutzia equolifaciens DSM 19450 DNA, complete genome	0.005915248
Aeromonas hydrophila 4AK4, complete genome	0.02583911
Agrobacterium sp. H13-3 circular chromosome, complete sequence	0.01167823
Agrobacterium sp. H13-3 linear chromosome, complete sequence	0.04880166
Agromonas oligotrophica S58 DNA, complete genome	0.002172838
Akkermansia muciniphila ATCC BAA-835, complete genome	0.04538742
Alcanivorax borkumensis SK2, complete genome	0.04592342
Alistipes finegoldii DSM 17242, complete genome	0.003165722
Alistipes shahii WAL 8301 draft genome	0.003099939
Amycolatopsis orientalis HCCB10007, complete genome	0.03383565
Arthrobacter arilaitensis RE117 chromosome, complete sequence	0.02158968
Arthrobacter sp. Rue61a, complete genome	0.01809809
Bacillus cereus AH820, complete genome	0.02602172
Bacteroides helcogenes P 36-108, complete genome	0.02344374
Bacteroides salanitronis DSM 18170, complete genome	0.0109113
Barnesiella viscericola DSM 18177, complete genome	0.03781854
Bibersteinia trehalosi USDA-ARS-USMARC-192, complete genome	0.01789625
Brachybacterium faecium DSM 4810 strain 6-10, complete genome	0.03678941
Bradyrhizobium japonicum USDA 110 DNA, complete genome	0.001380014
Bradyrhizobium japonicum USDA 6 DNA, complete genome	0.002685105
Bradyrhizobium sp. S23321 DNA, complete genome	0.03799285
Burkholderia sp. YI23 chromosome 3, complete sequence	0.008164411
Butyrivibrio fibrisolvens 16/4 draft genome	0.01475763
Butyrivibrio proteoclasticus B316 chromosome 1, complete sequence	0.001989616
Campylobacter coli 15-537360, complete genome	0.004794697
Campylobacter coli CVM N29710, complete genome	0.003209925
Campylobacter jejuni RM1221, complete genome	0.02731042
Campylobacter jejuni subsp. doylei 269.97, complete genome	0.009126421
Campylobacter jejuni subsp. jejuni 81-176, complete genome	0.008777461
Campylobacter jejuni subsp. jejuni 81116, complete genome	0.003791996
Campylobacter jejuni subsp. jejuni IA3902, complete genome	0.004330888
Campylobacter jejuni subsp. jejuni ICDCCJ07001, complete genome	0.008286521
Campylobacter jejuni subsp. jejuni M1, complete genome	0.001263384
Campylobacter jejuni subsp. jejuni PT14, complete genome	0.01410428
Campylobacter jejuni subsp. jejuni S3, complete genome	0.02623776
Campylobacter lari RM2100, complete genome	0.0004632709
Campylobacter sp. 03-427, complete genome	0.04052715
Candidatus Methanomethylophilus alvus Mx1201, complete genome	0.01632918
Caulobacter segnis ATCC 21756, complete genome	0.02872324
Caulobacter sp. K31, complete genome	0.01413716
Cellulophaga algicola DSM 14237, complete genome	0.03867372
Cellulophaga lytica DSM 7489, complete genome	0.04335267
Clavibacter michiganensis subsp. michiganensis NCPPB 382 complete genome	0.006779488
Clavibacter michiganensis subsp. nebraskensis NCPPB 2581 complete genome	0.0290457
Clavibacter michiganensis subsp. sepedonicus complete genome	0.02139739
Clostridium beijerinckii NCIMB 8052, complete genome	0.03801977
Clostridium botulinum E3 str. Alaska E43, complete genome	0.02408824
Clostridium cellulovorans 743B, complete genome	0.004761156
Clostridium difficile 630 complete genome	0.003140737
Clostridium difficile M68, complete genome	0.003065616
Clostridium difficile complete genome, strain 2007855	0.0304803
Clostridium difficile complete genome, strain CF5	0.01136887
Clostridium difficile complete genome, strain M120	0.0007227972
Clostridium lentocellum DSM 5427, complete genome	0.004591846
Clostridium perfringens ATCC 13124, complete genome	0.01228548
Clostridium perfringens SM101, complete genome	0.00159579
Clostridium perfringens str. 13 DNA, complete genome	0.001433439
Clostridium saccharobutylicum DSM 13864, complete genome	0.03027975
Clostridium saccharolyticum WM1, complete genome	0.02471863
Clostridium saccharoperbutylacetonicum N1-4(HMT), complete genome	0.0003217359
Clostridium sp. SY8519 DNA, complete genome	0.002100154
Comamonas testosteroni CNB-2, complete genome	0.002604649
Conexibacter woesei DSM 14684, complete genome	0.01084013
Corynebacterium urealyticum DSM 7109 complete genome	0.04048642
Corynebacterium urealyticum DSM 7111, complete genome	0.01580578
Corynebacterium variabile DSM 44702, complete genome	0.02947871
Dehalococcoides ethenogenes 195, complete genome	0.008700101
Deinococcus deserti VCD115, complete genome	0.0109387
Deinococcus geothermalis DSM 11300, complete genome	0.002112735
Deinococcus gobiensis I-0, complete genome	0.003304657
Deinococcus radiodurans R1 chromosome 1, complete sequence	0.01503099
Deinococcus radiodurans R1 chromosome 2, complete sequence	0.01328241
Delftia acidovorans SPH-1, complete genome	0.02079642
Delftia sp. Cs1-4, complete genome	0.04505678
Desulfurispirillum indicum S5, complete genome	0.0360083
Enterobacter sp. 638, complete genome	0.01610938
Enterococcus faecalis D32, complete genome	0.005708661
Enterococcus faecalis OG1RF, complete genome	0.04923388
Enterococcus faecalis V583, complete genome	0.04350463
Enterococcus faecalis str. Symbioflor 1, complete genome	0.01069027
Enterococcus faecium DO, complete genome	0.04207697
Enterococcus mundtii QU 25 DNA, complete genome	0.04145987
Escherichia coli 0127:H6 E2348/69 complete genome, strain E2348/69	0.03045719
Escherichia coli ABU 83972, complete genome	0.04776979
Escherichia coli ATCC 8739, complete genome	0.04287426
Escherichia coli O7:K1 str. CE10, complete genome	0.0367781
Escherichia coli P12b, complete genome	0.01840425
Escherichia coli SE11 DNA, complete genome	0.0169584
Escherichia coli SE15 DNA, complete genome	0.02467126
Eubacterium limosum KIST612, complete genome	0.02108832
Exiguobacterium sp. MH3, complete genome	0.01610063
Flavobacterium columnare ATCC 49512, complete genome	0.04604943
Gordonibacter pamelaeae 7-10-1-b draft genome	0.01231457
Haemophilus parainfluenzae T3T1 complete genome	0.04170202
Helicobacter hepaticus ATCC 51449, complete genome	0.02028131
Kocuria rhizophila DC2201 DNA, complete genome	0.0007591896
Lacinutrix sp. 5H-3-7-4, complete genome	0.01865345
Lactobacillus kefiranofaciens ZW3, complete genome	0.0443851
Lysinibacillus sphaericus C3-41, complete genome	0.005393801
Methanobrevibacter ruminantium M1, complete genome	0.001320606
Methanobrevibacter smithii ATCC 35061, complete genome	0.01513852
Methanosphaera stadtmanae DSM 3091, complete genome	0.03479067
Methylobacterium extorquens AM1, complete genome	0.00123242
Methylobacterium extorquens CM4, complete genome	0.004344022
Methylobacterium extorquens DM4 str. DM4 chromosome, complete genome	0.001356113
Methylobacterium extorquens PA1, complete genome	0.008519631
Methylobacterium nodulans ORS 2060, complete genome	0.0003785319
Methylobacterium populi BJ001, complete genome	0.0152069
Methylobacterium radiotolerans JCM 2831, complete genome	0.0003563429
Methylobacterium sp. 4-46, complete genome	0.001988974
Microbacterium testaceum StLB037 DNA, complete genome	0.001832572
Modestobacter marinus str. BC501 chromosome, complete genome	0.002164734
Moraxella catarrhalis BBH18, complete genome	0.01458612
Mycobacterium smegmatis JS623, complete genome	0.003657487
Nakamurella multipartita DSM 44233, complete genome	0.03508708
Nitrosomonas eutropha C91, complete genome	0.04309171
Nocardia farcinica IFM 10152 DNA, complete genome	0.03367825
Nocardiopsis alba ATCC BAA-2165, complete genome	0.01045148
Oenococcus oeni PSU-1, complete genome	0.0447777
Olsenella uli DSM 7084, complete genome	0.006674014
Oscillibacter valericigenes Sjm18-20 DNA, complete genome	0.006224978
Pandoraea pnomenusa 3kgm, complete genome	0.04820394
Pantoea vagans C9-1, complete genome	0.03231238
Pasteurella multocida 36950, complete genome	0.04771015
Pediococcus pentosaceus ATCC 25745, complete genome	0.03018437
Porphyromonas asaccharolytica DSM 20707, complete genome	0.003833662
Porphyromonas gingivalis ATCC 33277 DNA, complete genome	0.00582467
Porphyromonas gingivalis TDC60 DNA, complete genome	0.01262665
Prevotella dentalis DSM 3688 chromosome 1, complete sequence	0.03650397
Prevotella dentalis DSM 3688 chromosome 2, complete sequence	0.03891039
Prevotella denticola F0289, complete genome	0.02253783
Prevotella intermedia 17 chromosome I, complete sequence	0.01532412
Prevotella intermedia 17 chromosome II, complete sequence	0.01178932
Prevotella melaninogenica ATCC 25845 chromosome I, complete sequence	0.04726477
Prevotella melaninogenica ATCC 25845 chromosome II, complete sequence	0.03737969
Prevotella ruminicola 23, complete genome	0.04570833
Prevotella sp. oral taxon 299 str. F0039, complete genome	0.01899425
Pseudomonas aeruginosa UCBPP-PA14, complete genome	0.02773992
Pseudomonas entomophila str. L48 chromosome,complete sequence	0.02852008
Pseudomonas fluorescens SBW25 complete genome	0.02022234
Pseudomonas fulva 12-X, complete genome	0.01654088
Pseudomonas mendocina NK-01, complete genome	0.01866188
Pseudomonas putida BIRD-1, complete genome	0.03657345
Pseudomonas putida DOT-T1E, complete genome	0.02216164
Pseudomonas putida GB-1, complete genome	0.02734613
Pseudomonas putida KT2440 complete genome	0.02500464
Pseudomonas putida NBRC 14164 DNA, complete genome	0.03682845
Pseudomonas putida W619, complete genome	0.01949539
Pseudomonas sp. VLB120, complete genome	0.03977312
Pseudomonas stutzeri DSM 10701, complete genome	0.01928585
Pseudomonas stutzeri RCH2, complete genome	0.01963639
Pseudonocardia dioxanivorans CB1190, complete genome	0.02592008
Psychrobacter sp. PRwf-1, complete genome	0.00241432
Ralstonia pickettii DTP0602 chromosome 1, complete sequence	0.03168138
Renibacterium salmoninarum ATCC 33209, complete genome	0.01443024
Rhodococcus jostii RHA1, complete genome	0.02659614
Rhodococcus opacus B4 DNA, complete genome	0.02313513
Rhodopseudomonas palustris BisB5, complete genome	0.0036124
Rhodopseudomonas palustris DX-1, complete genome	0.0009964319
Rhodopseudomonas palustris HaA2, complete genome	0.008190816
Rothia mucilaginosa DY-18 DNA, complete genome	0.03919004
Rubrivivax gelatinosus IL144 DNA, complete genome	0.04484814
Rubrobacter xylanophilus DSM 9941, complete genome	0.04217478
Ruminococcus albus 7, complete genome	0.01453805
Salmonella enterica subsp. enterica Serovar Cubana str. CFSAN002050, complete genome	0.04563393
Sanguibacter keddieii DSM 10542, complete genome	0.01073945
Selenomonas ruminantium subsp. lactilytica TAM6421 DNA, complete genome	0.02159563
Selenomonas sputigena ATCC 35185, complete genome	0.01468725
Shigella boydii CDC 3083-94, complete genome	0.01174449
Shigella boydii Sb227, complete genome	0.03615379
Shigella flexneri 5 str. 8401, complete genome	0.03567169
Slackia heliotrinireducens DSM 20476, complete genome	0.003950935
Solibacillus silvestris StLB046 DNA, complete genome	0.003992378
Sphingobium japonicum UT26S DNA, chromosome 1, complete genome	0.007655088
Sphingomonas sanxanigenens NX02, complete genome	0.00003734731
Sphingomonas sp. MM-1, complete genome	0.01009925
Sphingomonas wittichii RW1, complete genome	0.002052278
Spirosoma linguale DSM 74, complete genome	0.001270774
Stackebrandtia nassauensis DSM 44728, complete genome	0.04469382
Streptococcus suis BM407 complet genome, strain BM407	0.005179272
Streptomyces rapamycinicus NRRL 5491 genome	0.02889328
Streptomyces scabiei 87.22 complete genome	0.04259316
Streptomyces violaceusniger Tu 4113, complete genome	0.04488268
Streptosporangium roseum DSM 43021, complete genome	0.0325199
Tannerella forsythia ATCC 43037, complete genome	0.01232942
Thermoplasmatales archaeon BRNA1, complete genome	0.01281291
Treponema brennaborense DSM 12168, complete genome	0.01148855
Variovorax paradoxus B4 chromosome 1, complete sequence	0.000995951
Variovorax paradoxus B4 chromosome 2, complete sequence	0.0235815
Variovorax paradoxus EPS, complete genome	0.0002305272
Variovorax paradoxus S110 chromosome 1, complete sequence	0.02095927
Variovorax paradoxus S110 chromosome 2, complete sequence	0.04732609
Weeksella virosa DSM 16922, complete genome	0.03445139
Xanthomonas albilineans GPE PC73 complete genome	0.032614
Zymomonas mobilis subsp. mobilis NCIMB 11163, complete genome	0.008397469

## Sheet: 2.Wilcoxon
Identified differentially abundant bacteria of the facial skin microbiome compared to the gut microbiome using a Wilcoxon test.
Achromobacter xylosoxidans A8, complete genome	0.002263977
Achromobacter xylosoxidans NBRC 15126 = ATCC 27061, complete genome	0.01919068
Acidaminococcus fermentans DSM 20731, complete genome	0.0009790272
Acidaminococcus intestini RyC-MR95, complete genome	0.003423795
Acidovorax avenae subsp. avenae ATCC 19860, complete genome	0.02320357
Acidovorax citrulli AAC00-1, complete genome	0.0134135
Acidovorax ebreus TPSY, complete genome	0.01137676
Acidovorax sp. JS42, complete genome	0.01909528
Acidovorax sp. KKS102, complete genome	0.0009773587
Acinetobacter baumannii ATCC 17978, complete genome	0.001603798
Acinetobacter baumannii BJAB0715, complete genome	0.0001225283
Acinetobacter baumannii D1279779, complete genome	0.002646589
Acinetobacter baumannii SDF, complete genome	0.04347192
Acinetobacter baumannii ZW85-1, complete genome	0.01877948
Acinetobacter baumannii str. AYE, complete genome	0.009983703
Acinetobacter calcoaceticus PHEA-2, complete genome	0.00005944017
Acinetobacter oleivorans DR1, complete genome	0.000005378314
Acinetobacter sp. ADP1 complete genome	0.0003696973
Actinoplanes friuliensis DSM 7358, complete genome	0.0003778249
Actinoplanes missouriensis 431 DNA, complete genome	0.003475185
Actinoplanes sp. N902-109, complete genome	0.000685535
Actinoplanes sp. SE50/110, complete genome	0.009016567
Actinosynnema mirum DSM 43827, complete genome	0.002915788
Adlercreutzia equolifaciens DSM 19450 DNA, complete genome	0.002931721
Aeromonas hydrophila 4AK4, complete genome	0.0002385138
Aeromonas hydrophila ML09-119, complete genome	0.003099444
Aeromonas hydrophila subsp. hydrophila ATCC 7966, complete genome	0.002736786
Aeromonas salmonicida subsp. salmonicida A449, complete genome	0.006609811
Agrobacterium sp. H13-3 circular chromosome, complete sequence	0.01604727
Agrobacterium sp. H13-3 linear chromosome, complete sequence	0.001236541
Agromonas oligotrophica S58 DNA, complete genome	0.001119487
Akkermansia muciniphila ATCC BAA-835, complete genome	0.00005528121
Alicycliphilus denitrificans BC, complete genome	0.008261804
Alistipes finegoldii DSM 17242, complete genome	0.002578879
Alistipes shahii WAL 8301 draft genome	0.00007942353
Amycolatopsis orientalis HCCB10007, complete genome	0.005546898
Anaerococcus prevotii DSM 20548, complete genome	0.03819202
Anoxybacillus flavithermus WK1, complete genome	0.03817784
Arthrobacter arilaitensis RE117 chromosome, complete sequence	0.000246511
Arthrobacter aurescens TC1, complete genome	0.04830633
Arthrobacter chlorophenolicus A6, complete genome	0.007096493
Arthrobacter phenanthrenivorans Sphe3, complete genome	0.01367678
Arthrobacter sp. FB24, complete genome	0.02901304
Arthrobacter sp. Rue61a, complete genome	0.02915889
Atopobium parvulum DSM 20469, complete genome	0.0114166
Azoarcus aromaticum EbN1 complete genome	0.02792696
Azospirillum brasilense Sp245 main chromosome complete genome	0.01288498
Bacillus cereus AH820, complete genome	0.04903806
Bacillus cereus ATCC 14579, complete genome	0.02446225
Bacillus cereus B4264, complete genome	0.04755265
Bacillus cereus E33L, complete genome	0.01545051
Bacillus cereus FRI-35, complete genome	0.02141778
Bacillus megaterium DSM319, complete genome	0.005350306
Bacillus thuringiensis HD-771, complete genome	0.04850774
Bacillus thuringiensis serovar kurstaki str. HD73, complete genome	0.007287544
Bacillus thuringiensis str. Al Hakam, complete genome	0.03443875
Bacillus toyonensis BCT-7112, complete genome	0.003973573
Bacillus weihenstephanensis KBAB4, complete genome	0.00201828
Bacteroides fragilis NCTC 9343, complete genome	0.04716341
Bacteroides helcogenes P 36-108, complete genome	0.000766239
Bacteroides salanitronis DSM 18170, complete genome	0.00009132429
Bacteroides thetaiotaomicron VPI-5482, complete genome	0.001284425
Bacteroides xylanisolvens XB1A draft genome	0.001417074
Barnesiella viscericola DSM 18177, complete genome	0.004403905
Belliella baltica DSM 15883, complete genome	0.01313696
Beutenbergia cavernae DSM 12333, complete genome	0.003412511
Bibersteinia trehalosi USDA-ARS-USMARC-192, complete genome	0.004597137
Bifidobacterium thermophilum RBL67, complete genome	0.0004213083
Blastococcus saxobsidens DD2 complete genome	0.006068691
Bordetella avium 197N complete genome	0.006767419
Bordetella petrii strain DSM 12804, complete genome	0.02616178
Brachybacterium faecium DSM 4810 strain 6-10, complete genome	0.00001917689
Bradyrhizobium japonicum USDA 110 DNA, complete genome	0.000002359647
Bradyrhizobium japonicum USDA 6 DNA, complete genome	0.0008707992
Bradyrhizobium sp. ORS278,complete sequence	0.01338644
Bradyrhizobium sp. S23321 DNA, complete genome	0.01638969
Brevundimonas subvibrioides ATCC 15264, complete genome	0.005058357
Burkholderia sp. 383 chromosome 3, complete sequence	0.02686806
Burkholderia sp. RPE64 DNA, chromosome 1, complete genome	0.001495893
Burkholderia sp. YI23 chromosome 3, complete sequence	0.01606117
Butyrivibrio fibrisolvens 16/4 draft genome	0.0038988
Butyrivibrio proteoclasticus B316 chromosome 1, complete sequence	0.002786269
Butyrivibrio proteoclasticus B316 chromosome 2, complete sequence	0.02439599
Campylobacter coli 15-537360, complete genome	0.001654867
Campylobacter coli CVM N29710, complete genome	0.000107778
Campylobacter jejuni RM1221, complete genome	0.002888669
Campylobacter jejuni subsp. doylei 269.97, complete genome	0.00004410075
Campylobacter jejuni subsp. jejuni 81-176, complete genome	0.005098198
Campylobacter jejuni subsp. jejuni 81116, complete genome	0.000256856
Campylobacter jejuni subsp. jejuni IA3902, complete genome	0.00007251757
Campylobacter jejuni subsp. jejuni ICDCCJ07001, complete genome	0.002067176
Campylobacter jejuni subsp. jejuni M1, complete genome	0.0002682427
Campylobacter jejuni subsp. jejuni PT14, complete genome	0.0110039
Campylobacter jejuni subsp. jejuni S3, complete genome	0.02282367
Campylobacter lari RM2100, complete genome	0.0006596397
Candidatus Methanomethylophilus alvus Mx1201, complete genome	0.0001709098
Candidatus Saccharimonas aalborgensis, complete genome	0.03551509
Carnobacterium sp. WN1359, complete genome	0.004535767
Catenulispora acidiphila DSM 44928, complete genome	0.009578114
Caulobacter segnis ATCC 21756, complete genome	0.006076802
Caulobacter sp. K31, complete genome	0.001428994
Cellulomonas fimi ATCC 484, complete genome	0.0003582863
Cellulomonas flavigena DSM 20109, complete genome	0.005806891
Cellulophaga algicola DSM 14237, complete genome	0.007862568
Cellulophaga lytica DSM 7489, complete genome	0.005201484
Clavibacter michiganensis subsp. michiganensis NCPPB 382 complete genome	0.0005413044
Clavibacter michiganensis subsp. nebraskensis NCPPB 2581 complete genome	0.001618449
Clavibacter michiganensis subsp. sepedonicus complete genome	0.02171808
Clostridiales sp. SS3/4 draft genome	0.006116491
Clostridium botulinum A str. ATCC 19397, complete genome	0.02269626
Clostridium botulinum BKT015925, complete genome	0.03394261
Clostridium botulinum E3 str. Alaska E43, complete genome	0.009557364
Clostridium cellulovorans 743B, complete genome	0.02523824
Clostridium difficile 630 complete genome	0.02652148
Clostridium difficile M68, complete genome	0.01216288
Clostridium difficile complete genome, strain M120	0.001924212
Clostridium lentocellum DSM 5427, complete genome	0.002178318
Clostridium perfringens ATCC 13124, complete genome	0.001879534
Clostridium perfringens SM101, complete genome	0.001024106
Clostridium perfringens str. 13 DNA, complete genome	0.001320116
Clostridium saccharolyticum WM1, complete genome	0.0306318
Clostridium saccharoperbutylacetonicum N1-4(HMT), complete genome	0.00355831
Clostridium sp. SY8519 DNA, complete genome	0.00004736414
Comamonas testosteroni CNB-2, complete genome	0.0002463621
Conexibacter woesei DSM 14684, complete genome	0.0005357601
Corallococcus coralloides DSM 2259, complete genome	0.005697039
Coriobacterium glomerans PW2, complete genome	0.01951097
Corynebacterium argentoratense DSM 44202, complete genome	0.009445789
Corynebacterium callunae DSM 20147, complete genome	0.006379101
Corynebacterium efficiens YS-314 DNA, complete genome	0.01398779
Corynebacterium halotolerans YIM 70093 = DSM 44683, complete genome	0.01674731
Corynebacterium jeikeium K411 complete genome	0.03872707
Corynebacterium kroppenstedtii DSM 44385, complete genome	0.00321473
Corynebacterium maris DSM 45190, complete genome	0.0002044522
Corynebacterium terpenotabidum Y-11, complete genome	0.04398768
Corynebacterium urealyticum DSM 7109 complete genome	0.01024756
Corynebacterium urealyticum DSM 7111, complete genome	0.02185874
Corynebacterium variabile DSM 44702, complete genome	0.0007335046
Croceibacter atlanticus HTCC2559, complete genome	0.01361043
Cytophaga hutchinsonii ATCC 33406, complete genome	0.01230177
Dechloromonas aromatica RCB, complete genome	0.03635584
Dehalococcoides ethenogenes 195, complete genome	0.0002010563
Deinococcus deserti VCD115, complete genome	0.001742663
Deinococcus geothermalis DSM 11300, complete genome	0.0004685564
Deinococcus gobiensis I-0, complete genome	0.000228144
Deinococcus proteolyticus MRP, complete genome	0.00006863847
Deinococcus radiodurans R1 chromosome 1, complete sequence	0.000394648
Deinococcus radiodurans R1 chromosome 2, complete sequence	0.00001589672
Delftia acidovorans SPH-1, complete genome	0.01520395
Delftia sp. Cs1-4, complete genome	0.0002957694
Desulfovibrio desulfuricans subsp. desulfuricans str. ATCC 27774, complete genome	0.0009717595
Desulfurispirillum indicum S5, complete genome	0.01865986
Dyadobacter fermentans DSM 18053, complete genome	0.007370168
Eggerthella lenta DSM 2243, complete genome	0.02706124
Enterobacter sp. 638, complete genome	0.004796599
Enterococcus faecalis D32, complete genome	0.04922218
Enterococcus hirae ATCC 9790, complete genome	0.03311417
Erysipelothrix rhusiopathiae str. Fujisawa DNA, complete genome	0.008912195
Escherichia coli 042 complete genome	0.02125307
Escherichia coli O7:K1 str. CE10, complete genome	0.00996103
Escherichia coli SMS-3-5, complete genome	0.0130419
Escherichia coli UMN026 chromosome, complete genome	0.03703848
Eubacterium eligens ATCC 27750, complete genome	0.04065477
Eubacterium limosum KIST612, complete genome	0.02717022
Eubacterium siraeum 70/3 draft genome	0.0085633
Eubacterium siraeum V10Sc8a draft genome	0.01764604
Exiguobacterium antarcticum B7, complete genome	0.009796091
Exiguobacterium sibiricum 255-15, complete genome	0.004364274
Exiguobacterium sp. MH3, complete genome	0.007150291
Finegoldia magna ATCC 29328 DNA, complete genome	0.02743692
Flavobacteriaceae bacterium 3519-10, complete genome	0.0006119815
Flavobacterium branchiophilum FL-15, complete genome	0.01333298
Flavobacterium columnare ATCC 49512, complete genome	0.0004560473
Flavobacterium indicum GPTSA100-9 complete genome	0.0009789295
Flavobacterium johnsoniae UW101, complete genome	0.002740193
Flavobacterium psychrophilum JIP02/86 complete genome	0.004694331
Fluviicola taffensis DSM 16823, complete genome	0.02426
Frankia alni str. ACN14A chromosome, complete sequence	0.02750852
Frankia sp. EAN1pec, complete genome	0.008306691
Frankia sp. EuI1c, complete genome	0.02587389
Fusobacterium nucleatum subsp. nucleatum ATCC 25586, complete genome	0.001779209
Fusobacterium nucleatum subsp. vincentii 3_1_36A2, complete genome	0.0009784665
Fusobacterium sp. 4_8, complete genome	0.004215635
Gemmatimonas aurantiaca T-27 DNA, complete genome	0.005522646
Geodermatophilus obscurus DSM 43160, complete genome	0.002200902
Gordonia bronchialis DSM 43247, complete genome	0.03351667
Gordonia polyisoprenivorans VH2, complete genome	0.01820744
Gordonibacter pamelaeae 7-10-1-b draft genome	0.01751104
Helicobacter hepaticus ATCC 51449, complete genome	0.0000006156461
Herminiimonas arsenicoxydans chromosome, complete sequence	0.005253616
Ilyobacter polytropus DSM 2926, complete genome	0.006984135
Intrasporangium calvum DSM 43043, complete genome	0.01371295
Isoptericola variabilis 225, complete genome	0.03783239
Janthinobacterium sp. Marseille, complete genome	0.0486113
Jonesia denitrificans DSM 20603, complete genome	0.01279871
Kineococcus radiotolerans SRS30216, complete genome	0.005226653
Kitasatospora setae KM-6054 DNA, complete genome	0.003356147
Kocuria rhizophila DC2201 DNA, complete genome	0.0005288864
Kribbella flavida DSM 17836, complete genome	0.001779201
Kytococcus sedentarius DSM 20547, complete genome	0.006818341
Lacinutrix sp. 5H-3-7-4, complete genome	0.0009758213
Lactobacillus casei LOCK919, complete genome	0.03106996
Leadbetterella byssophila DSM 17132, complete genome	0.01827694
Leifsonia xyli subsp. cynodontis DSM 46306, complete genome	0.004649456
Leifsonia xyli subsp. xyli str. CTCB07, complete genome	0.01496011
Leisingera methylohalidivorans DSM 14336 strain MB2, DSM 14336, complete genome	0.01545159
Leptothrix cholodnii SP-6, complete genome	0.01206664
Leptotrichia buccalis DSM 1135, complete genome	0.02244793
Lysinibacillus sphaericus C3-41, complete genome	0.000202724
Marinobacter sp. BSs20148, complete genome	0.003872692
Marinomonas sp. MWYL1, complete genome	0.0004786726
Methanobrevibacter ruminantium M1, complete genome	0.00003360086
Methanobrevibacter smithii ATCC 35061, complete genome	0.00002593674
Methanosphaera stadtmanae DSM 3091, complete genome	0.000332161
Methylibium petroleiphilum PM1, complete genome	0.001404384
Methylobacterium extorquens AM1, complete genome	0.00006681073
Methylobacterium extorquens CM4, complete genome	0.0001786981
Methylobacterium extorquens DM4 str. DM4 chromosome, complete genome	0.00002809856
Methylobacterium extorquens PA1, complete genome	0.0003592034
Methylobacterium nodulans ORS 2060, complete genome	0.0004588056
Methylobacterium populi BJ001, complete genome	0.003745658
Methylobacterium radiotolerans JCM 2831, complete genome	0.0000008898551
Methylobacterium sp. 4-46, complete genome	0.0009966996
Microbacterium testaceum StLB037 DNA, complete genome	0.000007589342
Micrococcus luteus NCTC 2665, complete genome	0.001053637
Microcoleus sp. PCC 7113, complete genome	0.03003745
Microlunatus phosphovorus NM-1 DNA, complete genome	0.03216186
Micromonospora aurantiaca ATCC 27029, complete genome	0.02856093
Micromonospora sp. L5, complete genome	0.0176188
Modestobacter marinus str. BC501 chromosome, complete genome	0.00004021205
Moraxella catarrhalis BBH18, complete genome	0.001702428
Mycobacterium chubuense NBB4, complete genome	0.02603557
Mycobacterium gilvum PYR-GCK, complete genome	0.01935764
Mycobacterium gilvum Spyr1, complete genome	0.0242803
Mycobacterium neoaurum VKM Ac-1815D, complete genome	0.02561477
Mycobacterium rhodesiae NBB3, complete genome	0.002078497
Mycobacterium smegmatis JS623, complete genome	0.00001964906
Mycobacterium sp. JDM601, complete genome	0.002030931
Mycobacterium sp. JLS, complete genome	0.03105254
Mycobacterium vanbaalenii PYR-1, complete genome	0.004848629
Myxococcus fulvus HW-1, complete genome	0.03367872
Myxococcus stipitatus DSM 14675, complete genome	0.03726928
Myxococcus xanthus DK 1622, complete genome	0.01386383
Nakamurella multipartita DSM 44233, complete genome	0.003383872
Niastella koreensis GR20-10, complete genome	0.004868191
Nitrobacter hamburgensis X14, complete genome	0.009695425
Nitrobacter winogradskyi Nb-255, complete genome	0.00542396
Nitrosospira multiformis ATCC 25196, complete genome	0.02229302
Nocardia farcinica IFM 10152 DNA, complete genome	0.01029883
Nocardioides sp. JS614, complete genome	0.00006304634
Nocardioides sp. JS614, complete sequence	0.01016621
Nocardiopsis alba ATCC BAA-2165, complete genome	0.001273191
Nocardiopsis dassonvillei subsp. dassonvillei DSM 43111 chromosome 1, complete sequence	0.006062676
Nocardiopsis dassonvillei subsp. dassonvillei DSM 43111 chromosome 2, complete sequence	0.04643774
Novosphingobium aromaticivorans DSM 12444, complete genome	0.01281456
Odoribacter splanchnicus DSM 20712, complete genome	0.006739583
Olsenella uli DSM 7084, complete genome	0.0007190278
Ornithobacterium rhinotracheale DSM 15997, complete genome	0.004027556
Oscillatoria nigro-viridis PCC 7112, complete genome	0.007582604
Oscillibacter valericigenes Sjm18-20 DNA, complete genome	0.01659409
Paludibacter propionicigenes WB4, complete genome	0.02047032
Pandoraea pnomenusa 3kgm, complete genome	0.03608287
Pandoraea sp. RB-44 genome	0.01858281
Pantoea vagans C9-1, complete genome	0.00001829631
Paracoccus aminophilus JCM 7686, complete genome	0.007581837
Paracoccus denitrificans PD1222 chromosome 2, complete sequence	0.002099001
Pedobacter heparinus DSM 2366, complete genome	0.006768264
Pedobacter saltans DSM 12145, complete genome	0.008863346
Phenylobacterium zucineum HLK1, complete genome	0.01502011
Polaromonas naphthalenivorans CJ2, complete genome	0.01035644
Polaromonas sp. JS666, complete genome	0.04165918
Porphyromonas asaccharolytica DSM 20707, complete genome	0.001165706
Porphyromonas gingivalis ATCC 33277 DNA, complete genome	0.000155937
Porphyromonas gingivalis TDC60 DNA, complete genome	0.0004812264
Prevotella dentalis DSM 3688 chromosome 1, complete sequence	0.00002822227
Prevotella dentalis DSM 3688 chromosome 2, complete sequence	0.0005948561
Prevotella denticola F0289, complete genome	0.00001358976
Prevotella intermedia 17 chromosome I, complete sequence	0.0004989422
Prevotella intermedia 17 chromosome II, complete sequence	0.00007933037
Prevotella melaninogenica ATCC 25845 chromosome I, complete sequence	0.0006940145
Prevotella melaninogenica ATCC 25845 chromosome II, complete sequence	0.006635055
Prevotella ruminicola 23, complete genome	0.00002014665
Prevotella sp. oral taxon 299 str. F0039, complete genome	0.0005862002
Propionibacterium acidipropionici ATCC 4875, complete genome	0.007856198
Propionibacterium avidum 44067, complete genome	0.03555137
Propionibacterium freudenreichii subsp. shermanii CIRM-BIA1, complete genome	0.02047423
Propionibacterium propionicum F0230a, complete genome	0.01911634
Pseudoalteromonas haloplanktis str. TAC125 chromosome I, complete sequence	0.02284227
Pseudomonas aeruginosa UCBPP-PA14, complete genome	0.03468787
Pseudomonas brassicacearum subsp. brassicacearum NFM421, complete genome	0.0002568865
Pseudomonas cichorii JBC1, complete genome	0.0004883537
Pseudomonas entomophila str. L48 chromosome,complete sequence	0.00007477779
Pseudomonas fluorescens A506, complete genome	0.00001423037
Pseudomonas fluorescens F113, complete genome	0.0001657412
Pseudomonas fluorescens Pf0-1, complete genome	0.0003146971
Pseudomonas fluorescens SBW25 complete genome	0.00002329044
Pseudomonas fulva 12-X, complete genome	0.0002592736
Pseudomonas mendocina NK-01, complete genome	0.00006092463
Pseudomonas protegens CHA0, complete genome	0.0004732628
Pseudomonas protegens Pf-5, complete genome	0.0004379774
Pseudomonas putida BIRD-1, complete genome	0.00206447
Pseudomonas putida DOT-T1E, complete genome	0.001021667
Pseudomonas putida GB-1, complete genome	0.001714066
Pseudomonas putida KT2440 complete genome	0.001160891
Pseudomonas putida NBRC 14164 DNA, complete genome	0.001482595
Pseudomonas putida W619, complete genome	0.008561012
Pseudomonas resinovorans NBRC 106553 DNA, complete geonome	0.004112913
Pseudomonas sp. FGI182, complete genome	0.004282693
Pseudomonas sp. UW4, complete genome	0.00000238805
Pseudomonas sp. VLB120, complete genome	0.001244795
Pseudomonas stutzeri A1501, complete genome	0.0155335
Pseudomonas stutzeri ATCC 17588 = LMG 11199, complete genome	0.009449642
Pseudomonas stutzeri CCUG 29243, complete genome	0.004122292
Pseudomonas stutzeri DSM 10701, complete genome	0.001458811
Pseudomonas stutzeri RCH2, complete genome	0.002705469
Pseudomonas syringae pv. phaseolicola 1448A, complete genome	0.005697039
Pseudomonas syringae pv. syringae B728a, complete genome	0.002790337
Pseudomonas syringae pv. tomato str. DC3000, complete genome	0.001296876
Pseudonocardia dioxanivorans CB1190, complete genome	0.003614615
Pseudoxanthomonas spadix BD-a59, complete genome	0.007339956
Pseudoxanthomonas suwonensis 11-1, complete genome	0.004773601
Psychrobacter arcticus 273-4, complete genome	0.00002386891
Psychrobacter cryohalolentis K5, complete genome	0.00008817378
Psychrobacter sp. G, complete genome	0.0001150146
Psychrobacter sp. PRwf-1, complete genome	0.00003104386
Pusillimonas sp. T7-7, complete genome	0.01709284
Rahnella aquatilis CIP 78.65 = ATCC 33071, complete genome	0.0005393697
Rahnella aquatilis HX2, complete genome	0.01077491
Rahnella sp. Y9602, complete genome	0.003892417
Ralstonia pickettii DTP0602 chromosome 1, complete sequence	0.01620832
Ralstonia pickettii DTP0602 chromosome 2, complete sequence	0.003873406
Ralstonia solanacearum CMR15 chromosome, complete genome	0.01790132
Ramlibacter tataouinensis TTB310, complete genome	0.004167735
Renibacterium salmoninarum ATCC 33209, complete genome	0.003375686
Rhodanobacter sp. 2APBS1, complete genome	0.01362443
Rhodobacter capsulatus SB 1003, complete genome	0.01473907
Rhodobacter sphaeroides 2.4.1 chromosome 1, complete sequence	0.03859598
Rhodobacter sphaeroides ATCC 17025, complete genome	0.0007936242
Rhodobacter sphaeroides ATCC 17029 chromosome 1, complete sequence	0.0132718
Rhodobacter sphaeroides KD131 chromosome 2, complete sequence	0.04027875
Rhodococcus jostii RHA1, complete genome	0.03015025
Rhodococcus opacus B4 DNA, complete genome	0.005860463
Rhodococcus pyridinivorans SB3094, complete genome	0.03958832
Rhodopseudomonas palustris BisB5, complete genome	0.0004882474
Rhodopseudomonas palustris DX-1, complete genome	0.0002911964
Rhodopseudomonas palustris HaA2, complete genome	0.001458811
Riemerella anatipestifer RA-CH-1, complete genome	0.02310545
Riemerella anatipestifer RA-CH-2, complete genome	0.03661445
Rothia mucilaginosa DY-18 DNA, complete genome	0.02339535
Rubrivivax gelatinosus IL144 DNA, complete genome	0.0003296399
Rubrobacter xylanophilus DSM 9941, complete genome	0.01270826
Ruegeria pomeroyi DSS-3, complete genome	0.001834253
Ruminococcus albus 7, complete genome	0.01153999
Ruminococcus bromii L2-63 draft genome	0.01424569
Saccharomonospora viridis DSM 43017, complete genome	0.02417878
Saccharopolyspora erythraea NRRL2338 complete genome	0.03590309
Saccharothrix espanaensis DSM 44229 complete genome	0.004469007
Sanguibacter keddieii DSM 10542, complete genome	0.00004898493
Selenomonas ruminantium subsp. lactilytica TAM6421 DNA, complete genome	0.0005429888
Selenomonas sputigena ATCC 35185, complete genome	0.0007274266
Serratia proteamaculans 568, complete genome	0.04043036
Shewanella baltica BA175, complete genome	0.002310989
Shewanella baltica OS185, complete genome	0.00007235128
Shewanella baltica OS223, complete genome	0.0008651499
Shewanella frigidimarina NCIMB 400, complete genome	0.01791946
Shewanella putrefaciens CN-32, complete genome	0.001042363
Shigella boydii CDC 3083-94, complete genome	0.0108665
Singulisphaera acidiphila DSM 18658, complete genome	0.004878531
Slackia heliotrinireducens DSM 20476, complete genome	0.0004031884
Solibacillus silvestris StLB046 DNA, complete genome	0.0002305784
Sorangium cellulosum So0157-2, complete genome	0.03002464
Sphaerobacter thermophilus DSM 20745 chromosome 1, complete sequence	0.04720262
Sphingobium chlorophenolicum L-1 chromosome 1, complete sequence	0.01661998
Sphingobium japonicum UT26S DNA, chromosome 1, complete genome	0.000137522
Sphingomonas sanxanigenens NX02, complete genome	0.00009333562
Sphingomonas sp. MM-1, complete genome	0.005568905
Sphingomonas wittichii RW1, complete genome	0.0006174011
Sphingopyxis alaskensis RB2256, complete genome	0.001876464
Spirosoma linguale DSM 74, complete genome	0.00004222983
Stackebrandtia nassauensis DSM 44728, complete genome	0.009709286
Staphylococcus aureus CA-347, complete genome	0.008848039
Staphylococcus aureus subsp. aureus 11819-97, complete genome	0.007204372
Staphylococcus aureus subsp. aureus CN1, complete genome	0.003719198
Staphylococcus aureus subsp. aureus ED133, complete genome	0.04363201
Staphylococcus aureus subsp. aureus MSHR1132 complete genome sequence	0.001559649
Staphylococcus epidermidis ATCC 12228, complete genome	0.001327616
Staphylococcus saprophyticus subsp. saprophyticus ATCC 15305 DNA, complete genome	0.005714867
Starkeya novella DSM 506, complete genome	0.001670643
Stigmatella aurantiaca DW4/3-1, complete genome	0.023853
Streptobacillus moniliformis DSM 12112, complete genome	0.02083284
Streptococcus gallolyticus subsp. gallolyticus ATCC BAA-2069 complete chromosome sequence, strain ATCC BAA-2069	0.02811172
Streptococcus macedonicus ACA-DC 198 main chromosome complete genome	0.01928826
Streptococcus pasteurianus ATCC 43144 DNA, complete genome	0.0198562
Streptococcus suis BM407 complet genome, strain BM407	0.02534697
Streptomyces albus J1074, complete genome	0.0004120349
Streptomyces bingchenggensis BCW-1, complete genome	0.001375373
Streptomyces coelicolor A3(2) complete genome	0.003393154
Streptomyces collinus Tu 365, complete genome	0.01101402
Streptomyces davawensis strain JCM 4913 complete genome	0.004634429
Streptomyces flavogriseus ATCC 33331, complete genome	0.01574658
Streptomyces fulvissimus DSM 40593, complete genome	0.008619085
Streptomyces griseus subsp. griseus NBRC 13350 DNA, complete genome	0.01029077
Streptomyces rapamycinicus NRRL 5491 genome	0.003751841
Streptomyces scabiei 87.22 complete genome	0.008003038
Streptomyces sp. PAMC26508, complete genome	0.03226578
Streptomyces sp. SirexAA-E, complete genome	0.01333562
Streptomyces venezuelae ATCC 10712 complete genome	0.0308981
Streptomyces violaceusniger Tu 4113, complete genome	0.00480467
Streptosporangium roseum DSM 43021, complete genome	0.001454732
Symbiobacterium thermophilum IAM 14863 DNA, complete genome	0.01066604
Tannerella forsythia ATCC 43037, complete genome	0.00003835141
Thalassolituus oleivorans MIL-1 complete genome	0.008544808
Thauera sp. MZ1T, complete genome	0.04761688
Thermobifida fusca YX, complete genome	0.00118111
Thermobispora bispora DSM 43833, complete genome	0.02743605
Thermomonospora curvata DSM 43183, complete genome	0.001733169
Thermoplasmatales archaeon BRNA1, complete genome	0.003965347
Thiomonas sp. str. 3As chromosome, complete genome	0.002749947
Treponema brennaborense DSM 12168, complete genome	0.00631642
Treponema succinifaciens DSM 2489, complete genome	0.02562252
Variovorax paradoxus B4 chromosome 1, complete sequence	0.0002098356
Variovorax paradoxus B4 chromosome 2, complete sequence	0.01085787
Variovorax paradoxus EPS, complete genome	0.00009760071
Variovorax paradoxus S110 chromosome 1, complete sequence	0.04467148
Variovorax paradoxus S110 chromosome 2, complete sequence	0.04119495
Verrucosispora maris AB-18-032, complete genome	0.03482851
Weeksella virosa DSM 16922, complete genome	0.003383334
Xanthomonas albilineans GPE PC73 complete genome	0.0006606528
Xanthomonas axonopodis pv. citrumelo F1, complete genome	0.0137471
Xanthomonas campestris pv. campestris complete genome, strain B100	0.01363035
Xanthomonas campestris pv. raphani 756C, complete genome	0.001913392
Xanthomonas fuscans subsp. fuscans str. 4834-R, chromosome, complete genome	0.006918405
Xanthomonas oryzae pv. oryzicola BLS256, complete genome	0.01592358
Xylanimonas cellulosilytica DSM 15894, complete genome	0.02377491
Zymomonas mobilis subsp. mobilis NCIMB 11163, complete genome	0.0329666

## Sheet: 3.TaxonomicIdentifications
Summary of the taxonomic identifications from the whole-genomic databases.
Database	Total face before filtering	Total gut before filtering	Total before filtering face+gut	Total after filtering 1 face+gut	Total after filtering 2 face+gut	Total face after filtering	Total gut after filtering	Intersect	Absent face	Absent gut	Diff abund
Invertebrates	132	127	141	95	6	6	6	6	0	0	6
Protozoa	62	55	75	39	6	6	6	6	0	0	0
Fungi	57	43	58	27	9	9	9	9	0	0	4
Virus	315	283	412	92	376	303	239	166	73	137	30
Plasmids	1131	964	1219	631	1116	1045	771	700	71	345	244
Pathogenic plasmids	49	53	58	37	29	28	25	24	1	4	8
Bacteria strain level	2351	2260	2530	1128	860	859	858	856	1	2	202
Bacteria species level	1204	1116	1260	584	534	534	534	534	1	2	152
Pathogenic bacteria	828	791	1007	508	158	158	150	149	1	8	79

## Sheet: 4.IdentificationAbundSummary
Summary of the identified differentially abundant species.
Database differentially abundant species	Min.		1st Qu		Median		Mean		3rd Qu.		Max.
	Face	Gut	Face	Gut	Face	Gut	Face	Gut	Face	Gut	Face	Gut
Invertebrates	33.03	0.6	263.8	19.1	2524	1266	21360	21560	16410	7394	257100	437800
Protozoa	4802	41910	4802	41910	4802	41910	4802	41910	4802	41910	4802	41910
Fungi	156.3	29.3	2375	60.5	7414	590.9	46970	50190	21230	11830	289000	525000
Virus	678.9	1.48	1367	5161	3502	11070	8816	15600	5341	28850	99960	32330
Plasmids	2.46	0.61	159.6	12.8	444.3	227.9	3513	3823	1792	2004	81230	81730
Pathogenic plasmids	173.7	15.07	1029	8252	8848	29760	46770	47130	19980	64410	308100	159000
Bacteria	1091	0.02	59.66	20.03	153.9	56.42	879.7	1391	409.7	184	30300	78620
Pathogens	5.18	0.09	100.5	4.17	600.2	36.26	3254	4065	2613	272	75290	166700
