# Supplementary material for: Protective role of the vulture facial skin and gut microbiomes aid adaptation to scavenging
Source: Acta Vet Scand. 2018 Oct 11;60:61. doi: 10.1186/s13028-018-0415-3 (PMC6182802; doi:10.1186/s13028-018-0415-3)
Supplement: Supplementary file 3 — Additional file 3. The comparative results of the facial skin and gut microbiome taxonomic content (sheet 1) and microbial attributes (sheet 2) identified with MEGAN. It also contains stats on the facial skin and gut microbiome functional annotation (sheet 3) and the bacterial total genes from each pathway from KEGG (sheet 4). [file 13028_2018_415_MOESM3_ESM.xlsx]

## Sheet: 1.FS_LI_TaxaComparison
Comparative results of the facial skin and gut microbiome taxonomic content identified with MEGAN
Species	FS	LI
Psychrobacter cryohalolentis K5	3972	0
Psychrobacter arcticus 273-4	3144	0
Herbaspirillum sp. GW103	1722	1114
Fusobacterium mortiferum ATCC 9817	1	2400
Prevotella ruminicola 23	1443	0
Flavobacteriaceae bacterium 3519-10	1315	0
Herbaspirillum seropedicae SmR1	695	486
Clostridium lentocellum DSM 5427	2	1089
Peptostreptococcus stomatis DSM 17678	0	663
Helicobacter winghamensis ATCC BAA-430	0	609
Fusobacterium varium ATCC 27725	1	464
Clostridium perfringens WAL-14572	0	439
Clostridium perfringens F262	0	396
Clostridium carboxidivorans P7	11	356
Clostridium perfringens D str. JGS1721	1	359
Clostridium perfringens NCTC 8239	0	353
Fusobacterium ulcerans 12-1B	0	347
Burkholderia pseudomallei 1710b	179	152
Clostridium perfringens CPE str. F4969	0	314
Flavobacterium frigoris PS1	304	0
Intestinibacter bartlettii DSM 16795	0	304
Clostridium perfringens E str. JGS1987	0	271
Oceanobacillus iheyensis HTE831	261	1
Clostridium perfringens B str. ATCC 3626	1	250
Peptostreptococcus anaerobius 653-L	1	223
Helicobacter pullorum MIT 98-5489	0	214
Peptoclostridium difficile NAP07	0	210
Clostridium perfringens ATCC 13124	0	209
Clostridium perfringens C str. JGS1495	0	206
Clostridium perfringens SM101	2	201
Peptoclostridium difficile 70-100-2010	0	198
Chryseobacterium gleum ATCC 35910	187	1
Helicobacter canadensis MIT 98-5491	0	186
Pseudomonas fulva 12-X	184	0
Peptoclostridium difficile CD196	0	183
Clostridium botulinum E1 str. 'BoNT E Beluga'	0	176
Peptoclostridium difficile 002-P50-2011	0	175
Prevotella bryantii B14	165	0
Pseudomonas mendocina NK-01	160	1
Peptoclostridium difficile NAP08	0	158
Clostridium perfringens str. 13	0	155
Clostridium botulinum E3 str. Alaska E43	0	152
Psychrobacter sp. PRwf-1	150	0
Sutterella parvirubra YIT 11816	1	146
Pseudomonas mendocina ymp	145	0
Peptoclostridium difficile 050-P50-2011	0	143
Pseudomonas stutzeri TS44	138	1
[Clostridium] hiranonis DSM 13275	0	135
Psychrobacter sp. 1501(2011)	131	0
Clostridium beijerinckii NCIMB 8052	0	126
Arthrobacter arilaitensis Re117	124	0
Sporosarcina newyorkensis 2681	122	2
Clostridium tetani E88	4	119
Campylobacter lari RM2100	0	121
Pseudomonas stutzeri ATCC 14405 = CCUG 16156	121	0
Clostridium sporogenes ATCC 15579	4	108
Ricinus communis	58	49
Clostridium sporogenes PA 3679	3	98
Clostridium ljungdahlii DSM 13528	2	98
Flavobacterium psychrophilum JIP02/86	96	0
Peptoclostridium difficile 630	1	92
Burkholderia ambifaria MEX-5	51	40
Flavobacterium johnsoniae UW101	88	0
Clostridium botulinum BKT015925	2	84
Clostridium butyricum E4 str. BoNT E BL5262	0	83
Clostridium cellulovorans 743B	0	82
Flavobacterium branchiophilum FL-15	81	0
Turicibacter sanguinis PC909	2	79
Peptoclostridium difficile R20291	1	76
Rhizobium etli CNPAF512	39	36
Clostridium novyi NT	0	74
Clostridium sp. DL-VIII	2	71
Clostridium botulinum C str. Eklund	3	66
Turicibacter sp. HGF1	1	68
Pseudomonas stutzeri DSM 4166	68	0
Pseudomonas psychrotolerans L19	66	1
Clostridium botulinum D str. 1873	0	65
Erysipelothrix rhusiopathiae str. Fujisawa	1	63
Pseudomonas stutzeri CCUG 29243	63	0
Ruminococcus gnavus ATCC 29149	2	60
Lachnospiraceae bacterium 2_1_58FAA	0	61
Enhydrobacter aerosaccus SK60	60	0
Pseudomonas aeruginosa PA7	60	0
Pseudomonas stutzeri ATCC 17588 = LMG 11199	59	0
Oceanimonas sp. GK1	57	1
Pseudomonas stutzeri A1501	53	5
Campylobacter jejuni subsp. jejuni 414	1	55
Erysipelothrix rhusiopathiae ATCC 19414	0	51
Rothia mucilaginosa DY-18	46	5
Burkholderia ambifaria IOP40-10	23	27
Clostridium butyricum 5521	0	50
Alkaliphilus oremlandii OhILAs	2	47
Campylobacter upsaliensis RM3195	0	47
Prevotella buccae ATCC 33574	45	0
Stigmatella aurantiaca DW4/3-1	22	23
Flavobacteria bacterium BAL38	44	0
Halobacillus halophilus DSM 2266	43	1
Campylobacter coli 317/04	0	43
Campylobacter upsaliensis JV21	0	43
Prevotella copri DSM 18205	43	0
Fusobacterium periodonticum 2_1_31	0	42
Lachnoclostridium phytofermentans ISDg	2	39
Azotobacter vinelandii DJ	40	0
Fusobacterium periodonticum ATCC 33693	0	40
Escherichia coli B354	0	39
Prevotella multisaccharivorax DSM 17128	39	0
Pseudomonas protegens Pf-5	38	0
Clostridium acetobutylicum EA 2018	0	37
Sutterella wadsworthensis 3_1_45B	0	37
Bacteroides vulgatus CL09T03C04	4	32
Clostridium botulinum A3 str. Loch Maree	0	36
Clostridium botulinum Bf	2	34
Pseudomonas fluorescens WH6	29	6
Prevotella buccae D17	34	0
Bacteroides vulgatus PC510	6	27
Bizionia argentinensis JUB59	32	0
Collimonas fungivorans Ter331	21	11
Clostridium botulinum A2 str. Kyoto	0	31
Flavobacterium indicum GPTSA100-9 = DSM 17447	31	0
Imtechella halotolerans K1	30	0
Ralstonia solanacearum Po82	18	12
Escherichia coli CFT073	1	28
Marinobacter sp. ELB17	29	0
Nitrospirillum amazonense Y2	15	14
Pantoea ananatis AJ13355	12	17
Campylobacter jejuni subsp. jejuni 1336	1	27
Campylobacter jejuni subsp. jejuni LMG 23216	0	27
Cupriavidus necator N-1	16	11
Enterobacter cloacae EcWSU1	7	20
Escherichia coli KD2	0	27
Escherichia coli TA280	0	27
Neisseria shayeganii 871	25	2
Subdoligranulum sp. 4_3_54A2FAA	0	27
Alkaliphilus metalliredigens QYMF	3	23
Bacillus sp. 2_A_57_CT2	21	5
Clostridium botulinum NCTC 2916	0	26
Clostridium kluyveri DSM 555	4	22
Coprobacillus sp. 3_3_56FAA	0	26
Prevotella oris C735	26	0
Pseudomonas chlororaphis O6	25	1
Tyzzerella nexilis DSM 1787	3	23
[Clostridium] papyrosolvens DSM 2782	1	25
Bacteroides sp. 4_3_47FAA	3	21
Clostridium botulinum Ba4 str. 657	1	23
Clostridium kluyveri NBRC 12016	0	24
Coprobacillus sp. 29_1	0	24
Fusobacterium gonidiaformans ATCC 25563	1	23
Paenibacillus dendritiformis C454	12	12
[Clostridium] hathewayi WAL-18680	0	24
Aequorivita sublithincola DSM 14238	23	0
Escherichia coli TA124	0	23
Flavobacterium columnare ATCC 49512	23	0
Fusobacterium gonidiaformans 3-1-5R	0	23
Fusobacterium periodonticum 1_1_41FAA	0	23
Janibacter sp. HTCC2649	21	2
Prevotella marshii DSM 16973 = JCM 13450	23	0
uncultured bacterium	20	3
Bacillus sp. NRRL B-14911	19	3
Clostridium botulinum F str. Langeland	2	20
Coprobacillus sp. 8_2_54BFAA	2	20
Ilyobacter polytropus DSM 2926	1	21
Lachnospiraceae bacterium 3_1_57FAA_CT1	0	22
Marinobacter manganoxydans MnI7-9	22	0
Prevotella bergensis DSM 17361	22	0
Prevotella denticola CRIS 18C-A	22	0
Prevotella oralis ATCC 33269	22	0
Prevotella timonensis CRIS 5C-B1	21	1
Clostridium acetobutylicum ATCC 824	0	21
Clostridium acetobutylicum DSM 1731	0	21
Clostridium botulinum A str. ATCC 19397	1	20
Clostridium botulinum B1 str. Okra	0	21
Clostridium botulinum C str. Stockholm	0	21
Escherichia coli 4_1_47FAA	0	21
Escherichia coli PCN033	0	21
Escherichia coli TA143	0	21
Eubacterium limosum KIST612	1	20
Planococcus antarcticus DSM 14505	20	1
Bacteroides ovatus CL02T12C04	18	2
Campylobacter jejuni subsp. jejuni LMG 9872	0	20
Fusobacterium necrophorum subsp. funduliforme ATCC 51357	0	20
Fusobacterium nucleatum subsp. animalis 11_3_2	1	19
Pseudomonas entomophila L48	20	0
Pseudomonas fluorescens Q8r1-96	18	2
Pseudomonas sp. M47T1	20	0
Streptomyces sp. Tu6071	15	5
Xanthomonas oryzae pv. oryzae KACC 10331	10	10
Pseudomonas synxantha BG33R	19	0
Sebaldella termitidis ATCC 33386	1	18
[Clostridium asparagiforme] DSM 15981	0	19
[Clostridium] clariflavum DSM 19732	0	19
Campylobacter coli 1948	0	18
Campylobacter jejuni subsp. jejuni 1213	0	18
Campylobacter jejuni subsp. jejuni 2008-1025	0	18
Campylobacter jejuni subsp. jejuni 2008-894	0	18
Campylobacter jejuni subsp. jejuni LMG 23211	0	18
Cronobacter sakazakii ATCC BAA-894	10	8
Fusobacterium necrophorum subsp. funduliforme 1_1_36S	0	18
Fusobacterium sp. oral taxon 370 str. F0437	0	18
Gillisia limnaea DSM 15749	18	0
Holdemania filiformis DSM 12042	0	18
Lachnospiraceae bacterium 4_1_37FAA	0	18
Leptotrichia goodfellowii F0264	1	17
Prevotella buccalis ATCC 35310	17	1
Pseudomonas aeruginosa 39016	11	7
Alcaligenes faecalis subsp. faecalis NCIB 8687	15	2
Aureococcus anophagefferens	2	15
Bacillus smithii 7_3_47FAA	14	3
Bacteroides sp. 3_1_40A	3	14
Blautia hansenii DSM 20583	7	10
Campylobacter coli 59-2	0	17
Clostridium botulinum H04402 065	1	16
Escherichia coli MS 69-1	1	16
Joostella marina DSM 19592	16	1
Leptotrichia buccalis C-1013-b	0	17
Pedobacter saltans DSM 12145	17	0
Prevotella multiformis DSM 16608	16	1
Prevotella stercorea DSM 18206	16	1
Pseudoalteromonas haloplanktis TAC125	17	0
Pseudomonas fluorescens SBW25	15	2
Pseudomonas fluorescens SS101	16	1
Pseudomonas putida W619	17	0
unidentified eubacterium SCB49	17	0
Bacillus cereus G9241	4	12
Bacteroides cellulosilyticus CL02T12C19	16	0
Bacteroides salanitronis DSM 18170	15	1
Catenibacterium mitsuokai DSM 15897	5	11
Cupriavidus basilensis OR16	11	5
Elizabethkingia anophelis Ag1	16	0
Escherichia coli 042	0	16
Escherichia coli AI27	1	15
Eubacterium infirmum F0142	0	16
Fusobacterium nucleatum subsp. animalis D11	1	15
Fusobacterium nucleatum subsp. nucleatum ATCC 23726	0	16
Myroides odoratimimus CIP 101113	16	0
Prevotella micans F0438	16	0
Pseudoflavonifractor capillosus ATCC 29799	0	16
Pseudomonas sp. Ag1	16	0
Aggregatibacter actinomycetemcomitans serotype b str. I23C	8	7
Bacteroides dorei 5_1_36/D4	13	2
Bacteroides vulgatus ATCC 8482	3	12
Clostridium paraputrificum	0	15
Escherichia coli W26	1	14
Neisseria wadsworthii 9715	14	1
Polaromonas sp. JS666	10	5
Prevotella dentalis DSM 3688	15	0
Prevotella salivae DSM 15606	15	0
Pseudomonas aeruginosa PADK2_CF510	15	0
Psychrobacter sp. J466	15	0
[Clostridium] methylpentosum DSM 5476	0	15
Acidovorax avenae subsp. avenae ATCC 19860	7	7
Bacillus methanolicus MGA3	13	1
Bacillus sp. SG-1	9	5
Campylobacter jejuni subsp. doylei 269.97	0	14
Campylobacter jejuni subsp. jejuni ATCC 33560	0	14
Campylobacter jejuni subsp. jejuni LMG 9217	0	14
Cardiobacterium valvarum F0432	6	8
Clostridium botulinum A str. ATCC 3502	0	14
Dysgonomonas gadei ATCC BAA-286	13	1
Escherichia coli B185	1	13
Escherichia coli O139:H28 str. E24377A	0	14
Fusobacterium nucleatum subsp. animalis 21_1A	0	14
Johnsonella ignava ATCC 51276	0	14
Mucilaginibacter paludis DSM 18603	13	1
Nitrosomonas eutropha C91	14	0
Parabacteroides johnsonii DSM 18315	13	1
Planococcus donghaensis MPA1U2	12	2
Prevotella sp. C561	12	2
Pseudomonas aeruginosa 2192	7	7
Pseudomonas syringae pv. maculicola str. ES4326	14	0
Psychrobacter sp. DAB_AL43B	14	0
Pusillimonas sp. T7-7	13	1
Sphingobacterium spiritivorum ATCC 33300	14	0
[Clostridium] citroniae WAL-17108	0	14
Bacteroides helcogenes P 36-108	13	0
Burkholderia vietnamiensis G4	8	5
Campylobacter coli 1909	0	13
Collinsella aerofaciens ATCC 25986	5	8
Escherichia coli H299	0	13
Escherichia coli M718	0	13
Escherichia coli UTI89	1	12
Fusobacterium nucleatum subsp. polymorphum ATCC 10953	0	13
Halomonas boliviensis LC1	13	0
Lachnospiraceae bacterium oral taxon 082 str. F0431	0	13
Marinobacter algicola DG893	12	1
Paenibacillus sp. JDR-2	2	11
Pelagibaca bermudensis HTCC2601	9	4
Prevotella denticola F0289	13	0
Prevotella sp. oral taxon 306 str. F0472	13	0
gamma proteobacterium IMCC2047	9	4
Aggregatibacter actinomycetemcomitans serotype d str. I63B	8	4
Arthrobacter aurescens TC1	12	0
Arthrobacter sp. FB24	12	0
Bacillus cereus SJ1	7	5
Bacillus halodurans C-125	11	1
Bacillus pseudofirmus OF4	9	3
Bacteroides fluxus YIT 12057	12	0
Bacteroides fragilis 3_1_12	12	0
Beutenbergia cavernae DSM 12333	12	0
Campylobacter jejuni subsp. jejuni 53161	0	12
Campylobacter jejuni subsp. jejuni 81-176	0	12
Clostridium cellulolyticum H10	2	10
Desulfosporosinus youngiae DSM 17734	1	11
Fusobacterium nucleatum subsp. animalis ATCC 51191	0	12
Fusobacterium nucleatum subsp. nucleatum ATCC 25586	1	11
Helcococcus kunzii ATCC 51366	0	12
Kordia algicida OT-1	11	1
Mahella australiensis 50-1 BON	1	11
Microlunatus phosphovorus NM-1	12	0
Myroides odoratus DSM 2801	12	0
Neisseria sicca ATCC 29256	7	5
Oxalobacteraceae bacterium IMCC9480	8	4
Prevotella oulorum F0390	12	0
Prevotella sp. oral taxon 317 str. F0108	11	1
Prevotella veroralis F0319	12	0
Pseudomonas putida S16	11	1
Pseudomonas syringae pv. morsprunorum str. M302280	12	0
Salmonella enterica subsp. arizonae serovar 62:z4,z23:-	4	8
Zea mays	8	4
[Clostridium] hylemonae DSM 15053	0	12
gamma proteobacterium HdN1	12	0
Bacillus mycoides Rock1-4	8	3
Bacteroides dorei CL03T12C01	6	5
Bacteroides nordii CL02T12C05	9	2
Burkholderia multivorans ATCC 17616	5	6
Campylobacter coli 1957	0	11
Campylobacter coli 1961	0	11
Campylobacter coli LMG 9860	0	11
Campylobacter jejuni subsp. jejuni 1997-10	0	11
Campylobacter jejuni subsp. jejuni 2008-979	0	11
Campylobacter jejuni subsp. jejuni LMG 23357	0	11
Clostridium sp. D5	0	11
Cyclobacterium marinum DSM 745	8	3
Finegoldia magna SY403409CC001050417	2	9
Lachnospiraceae bacterium 2_1_46FAA	0	11
Marinobacter hydrocarbonoclasticus ATCC 49840	11	0
Prevotella disiens FB035-09AN	9	2
Prevotella melaninogenica ATCC 25845	9	2
Pseudomonas putida GB-1	11	0
Pseudomonas syringae pv. oryzae str. 1_6	11	0
Pyrococcus horikoshii OT3	6	5
Riemerella anatipestifer ATCC 11845 = DSM 15868	11	0
Thermoanaerobacterium xylanolyticum LX-11	2	9
Vibrio nigripulchritudo ATCC 27043	11	0
Wolbachia endosymbiont of Drosophila simulans	7	4
[Clostridium] saccharolyticum WM1	0	11
Acetobacterium woodii DSM 1030	1	9
Acidovorax delafieldii 2AN	8	2
Acinetobacter junii SH205	10	0
Acinetobacter lwoffii SH145	9	1
Anaerotruncus colihominis DSM 17241	1	9
Aromatoleum aromaticum EbN1	8	2
Arthrobacter chlorophenolicus A6	10	0
Bacillus cellulosilyticus DSM 2522	7	3
Bacillus macauensis ZFHKF-1	5	5
Bacteroides coprophilus DSM 18228 = JCM 13818	9	1
Bacteroides dorei CL02T00C15	6	4
Bacteroides dorei CL02T12C06	6	4
Beggiatoa sp. PS	8	2
Burkholderia dolosa AUO158	6	4
Burkholderia xenovorans LB400	6	4
Carnobacterium sp. AT7	3	7
Cellulophaga algicola DSM 14237	10	0
Clostridium botulinum A str. Hall	0	10
Clostridium sp. BNL1100	0	10
Curvibacter putative symbiont of Hydra magnipapillata	8	2
Deferribacter desulfuricans SSM1	1	9
Escherichia coli 3.3884	0	10
Escherichia coli 96.154	0	10
Escherichia coli MS 85-1	2	8
Escherichia coli P12b	0	10
Escherichia coli STEC_MHI813	0	10
Escherichia coli TA271	0	10
Fibrobacter succinogenes subsp. succinogenes S85	9	1
Geobacillus sp. WCH70	10	0
Lysinibacillus fusiformis ZC1	8	2
Methylobacter tundripaludum SV96	9	1
Microscilla marina ATCC 23134	8	2
Mitsuokella multacida DSM 20544	5	5
Paenibacillus lactis 154	2	8
Paenibacillus sp. oral taxon 786 str. D14	1	9
Pelosinus fermentans JBW45	0	10
Prevotella amnii CRIS 21A-A	10	0
Providencia rustigianii DSM 4541	9	1
Pseudomonas brassicacearum subsp. brassicacearum NFM421	9	1
Pseudomonas fluorescens Pf0-1	10	0
Pseudomonas savastanoi pv. savastanoi NCPPB 3335	8	2
Pseudomonas syringae pv. tomato T1	9	1
Rhizobium arachis	5	5
Roseovarius nubinhibens ISM	4	6
Saccharomonospora marina XMU15	9	1
Subdoligranulum variabile DSM 15176	0	10
Tannerella forsythia ATCC 43037	10	0
Variovorax paradoxus EPS	6	4
Zunongwangia profunda SM-A87	10	0
[Bacillus] selenitireducens MLS10	8	2
[Clostridium] leptum DSM 753	1	9
[Clostridium] scindens ATCC 35704	1	9
[Clostridium] symbiosum WAL-14163	1	9
[Clostridium] symbiosum WAL-14673	0	10
Alishewanella agri BL06	8	1
Arthrobacter phenanthrenivorans Sphe3	9	0
Azoarcus sp. BH72	7	2
Azospirillum brasilense Sp245	5	4
Bacillus coagulans 2-6	4	5
Bacillus cytotoxicus NVH 391-98	6	3
Bacteroides caccae CL03T12C61	9	0
Bacteroides fragilis CL05T12C13	7	2
Bacteroides xylanisolvens CL03T12C04	9	0
Blautia hydrogenotrophica DSM 10507	4	5
Brevundimonas diminuta ATCC 11568	5	4
Campylobacter coli 7--1	1	8
Campylobacter jejuni subsp. jejuni 2008-988	0	9
Candidatus Accumulibacter phosphatis clade IIA str. UW-1	6	3
Capnocytophaga sp. oral taxon 329 str. F0087	9	0
Cardiobacterium hominis ATCC 15826	9	0
Comamonas testosteroni CNB-2	7	2
Denitrovibrio acetiphilus DSM 12809	1	8
Dethiobacter alkaliphilus AHT 1	1	8
Dorea formicigenerans 4_6_53AFAA	1	8
Dysgonomonas mossii DSM 22836	7	2
Erysipelatoclostridium ramosum DSM 1402	0	9
Escherichia coli DEC14A	0	9
Escherichia coli E101	0	9
Escherichia coli MS 198-1	0	9
Escherichia coli O32:H37 str. P4	1	8
Gramella forsetii KT0803	8	1
Haliscomenobacter hydrossis DSM 1100	8	1
Leeuwenhoekiella blandensis MED217	9	0
Marinobacter adhaerens HP15	8	1
Megamonas funiformis YIT 11815	0	9
Moraxella catarrhalis BC1	9	0
Ostreococcus tauri	4	5
Paenibacillus sp. Y412MC10	2	7
Paraprevotella xylaniphila YIT 11841	8	1
Pedobacter heparinus DSM 2366	7	2
Peptoniphilus sp. oral taxon 386 str. F0131	0	9
Prevotella histicola F0411	9	0
Prevotella intermedia 17	9	0
Prevotella maculosa OT 289	9	0
Prevotella sp. oral taxon 472 str. F0295	9	0
Pseudomonas aeruginosa NCMG1179	8	1
Pseudomonas putida F1	9	0
Renibacterium salmoninarum ATCC 33209	7	2
Roseburia inulinivorans DSM 16841	1	8
Ruminiclostridium thermocellum AD2	1	8
Sagittula stellata E-37	8	1
Sphingobacterium spiritivorum ATCC 33861	9	0
Xanthomonas fuscans subsp. aurantifolii str. ICPB 11122	4	5
[Clostridium] sticklandii DSM 519	1	8
Acinetobacter johnsonii SH046	8	0
Alicycliphilus denitrificans K601	5	3
Alloprevotella rava F0323	8	0
Anaerococcus tetradius ATCC 35098	0	8
Anaerofustis stercorihominis DSM 17244	0	8
Anaerostipes sp. 3_2_56FAA	0	8
Bacillus cereus Rock3-44	3	5
Bacillus sp. B14905	5	3
Bacteroides cellulosilyticus DSM 14838	8	0
Bacteroides fragilis CL07T12C05	1	7
Bacteroides sp. D2	8	0
Bifidobacterium longum subsp. infantis ATCC 15697 = JCM 1222 = DSM 20088	0	8
Burkholderia glumae BGR1	6	2
Burkholderia graminis C4D1M	7	1
Burkholderia sp. TJI49	4	4
Calditerrivibrio nitroreducens DSM 19672	0	8
Campylobacter coli 1148	0	8
Campylobacter coli 132-6	0	8
Campylobacter coli 80352	0	8
Campylobacter coli H56	0	8
Campylobacter coli LMG 23336	0	8
Campylobacter coli RM2228	0	8
Campylobacter jejuni subsp. jejuni 1854	0	8
Campylobacter jejuni subsp. jejuni 1997-1	0	8
Campylobacter jejuni subsp. jejuni 1997-11	0	8
Campylobacter jejuni subsp. jejuni 2008-872	0	8
Campylobacter jejuni subsp. jejuni 87459	0	8
Campylobacter jejuni subsp. jejuni LMG 23223	0	8
Campylobacter jejuni subsp. jejuni M1	0	8
Carnobacterium sp. 17-4	2	6
Citrobacter koseri ATCC BAA-895	3	5
Clostridium botulinum F str. 230613	0	8
Coprobacillus sp. D7	0	8
Croceibacter atlanticus HTCC2559	8	0
Desulfosporosinus orientis DSM 765	2	6
Eikenella corrodens ATCC 23834	6	2
Erysipelotrichaceae bacterium 3_1_53	0	8
Escherichia coli 541-1	0	8
Escherichia coli 541-15	3	5
Escherichia coli DEC15A	0	8
Escherichia coli DEC15B	0	8
Escherichia coli E1167	0	8
Escherichia coli IAI39	0	8
Escherichia coli MS 107-1	0	8
Escherichia coli MS 182-1	0	8
Escherichia coli O103:H2 str. CVM9450	0	8
Escherichia coli SMS-3-5	0	8
Flavobacteriales bacterium ALC-1	8	0
Flavonifractor plautii ATCC 29863	0	8
Fluviicola taffensis DSM 16823	8	0
Fusobacterium nucleatum subsp. animalis F0419	0	8
Fusobacterium nucleatum subsp. vincentii 3_1_27	0	8
Fusobacterium nucleatum subsp. vincentii 4_1_13	0	8
Gallibacterium anatis UMN179	3	5
Ketogulonicigenium vulgare WSH-001	7	1
Lachnospiraceae bacterium 5_1_57FAA	0	8
Lachnospiraceae bacterium 9_1_43BFAA	0	8
Marinobacter hydrocarbonoclasticus VT8	8	0
Marvinbryantia formatexigens DSM 14469	2	6
Meyerozyma guilliermondii ATCC 6260	3	5
Myroides odoratimimus CCUG 10230	8	0
Ornithobacterium rhinotracheale DSM 15997	5	3
Oscillibacter valericigenes Sjm18-20	1	7
Prevotella oris F0302	8	0
Prevotella tannerae ATCC 51259	7	1
Providencia stuartii MRSN 2154	8	0
Pseudogulbenkiania ferrooxidans 2002	6	2
Pseudomonas fluorescens A506	7	1
Pseudomonas fluorescens F113	8	0
Pseudomonas putida BIRD-1	8	0
Pseudomonas syringae pv. aesculi str. 0893_23	8	0
Psychrobacter sp. G	8	0
Ralstonia eutropha JMP134	6	2
Ralstonia solanacearum PSI07	4	4
Ralstonia solanacearum UW551	5	3
Roseburia hominis A2-183	0	8
Schistosoma japonicum	3	5
Shewanella sp. ANA-3	7	1
Solibacillus silvestris StLB046	8	0
Xanthomonas fuscans subsp. aurantifolii str. ICPB 10535	6	2
[Clostridium] hathewayi DSM 13479	0	8
[Clostridium] spiroforme DSM 1552	0	8
blood disease bacterium R229	3	5
Acinetobacter haemolyticus ATCC 19194	7	0
Alcanivorax sp. DG881	7	0
Alkalilimnicola ehrlichii MLHE-1	7	0
Bacteroides coprocola DSM 17136	7	0
Bacteroides fragilis CL05T00C42	2	5
Bacteroides intestinalis DSM 17393	7	0
Bacteroides salyersiae CL02T12C01	5	2
Bacteroides sp. 9_1_42FAA	5	2
Bacteroides uniformis ATCC 8492	7	0
Bacteroides uniformis CL03T00C23	7	0
Burkholderia cenocepacia PC184	3	4
Burkholderia thailandensis MSMB43	5	2
Caldalkalibacillus thermarum TA2.A1	6	1
Campylobacter coli 1098	0	7
Campylobacter coli 1417	0	7
Campylobacter coli 151-9	0	7
Campylobacter coli 1891	0	7
Campylobacter coli 37/05	0	7
Campylobacter coli 67-8	0	7
Campylobacter coli 84-2	0	7
Campylobacter coli Z163	0	7
Campylobacter jejuni subsp. jejuni 1997-7	0	7
Campylobacter jejuni subsp. jejuni 86605	0	7
Campylobacter jejuni subsp. jejuni 87330	0	7
Campylobacter jejuni subsp. jejuni CG8486	0	7
Cellulosilyticum ruminicola	0	7
Corynebacterium glutamicum ATCC 13032	6	1
Desmospora sp. 8437	5	2
Desulfitobacterium hafniense Y51	3	4
Enterobacter cloacae subsp. dissolvens SDM	4	3
Erysipelotrichaceae bacterium 21_3	0	7
Escherichia coli 5.0588	1	6
Escherichia coli D9	0	7
Escherichia coli DEC15E	0	7
Escherichia coli EPECa12	0	7
Escherichia coli M919	2	5
Escherichia coli MS 124-1	0	7
Escherichia coli O111:H8 str. CVM9574	0	7
Escherichia coli TW10509	1	6
Escherichia fergusonii ECD227	3	4
Ethanoligenens harbinense YUAN-3	0	7
Faecalibacterium prausnitzii A2-165	1	6
Finegoldia magna BVS033A4	0	7
Fusobacterium nucleatum subsp. vincentii ATCC 49256	0	7
Gemella haemolysans M341	2	5
Geobacillus thermodenitrificans NG80-2	5	2
Helicobacter suis HS5	7	0
Holdemanella biformis DSM 3989	2	5
Lachnoanaerobaculum saburreum F0468	2	5
Lacinutrix sp. 5H-3-7-4	7	0
Marinomonas posidonica IVIA-Po-181	7	0
Methylomicrobium album BG8	5	2
Methylophaga aminisulfidivorans MP	7	0
Methylotenera versatilis 301	4	3
Myroides odoratimimus CCUG 12901	7	0
Neisseria elongata subsp. glycolytica ATCC 29315	5	2
Neisseria flavescens NRL30031/H210	3	4
Neisseria subflava NJ9703	3	4
Neisseria weaveri LMG 5135	7	0
Paenibacillus sp. HGF7	2	5
Paludibacter propionicigenes WB4	7	0
Parabacteroides sp. 20_3	5	2
Paraprevotella clara YIT 11840	7	0
Parasutterella excrementihominis YIT 11859	0	7
Parvimonas micra ATCC 33270	0	7
Peptoniphilus indolicus ATCC 29427	0	7
Prevotella melaninogenica D18	7	0
Prevotella nigrescens ATCC 33563	7	0
Prevotella pallens ATCC 700821	7	0
Pseudomonas putida KT2440	6	1
Pseudomonas sp. TJI-51	7	0
Pseudomonas syringae Cit 7	6	1
Ralstonia solanacearum CMR15	3	4
Ralstonia syzygii R24	4	3
Roseburia intestinalis L1-82	2	5
Ruminiclostridium thermocellum YS	0	7
Solobacterium moorei F0204	0	7
Thiorhodococcus drewsii AZ1	5	2
Verminephrobacter eiseniae EF01-2	4	3
Xenorhabdus nematophila ATCC 19061	5	2
uncultured bacterium 34R1	7	0
Achromobacter insuavis AXX-A	4	2
Achromobacter piechaudii ATCC 43553	4	2
Achromobacter xylosoxidans A8	4	2
Acidovorax ebreus TPSY	2	4
Acidovorax sp. JS42	4	2
Alistipes putredinis DSM 17216	6	0
Anoxybacillus flavithermus WK1	4	2
Bacillus methanolicus PB1	6	0
Bacteroides finegoldii DSM 17565	5	1
Bacteroides fragilis 638R	4	2
Bacteroides fragilis NCTC 9343	2	4
Bacteroides sp. 1_1_30	6	0
Bacteroides thetaiotaomicron VPI-5482	6	0
Bacteroides uniformis CL03T12C37	6	0
Bacteroides xylanisolvens SD CC 1b	6	0
Burkholderia pseudomallei 576	4	2
Caldanaerobacter subterraneus subsp. pacificus DSM 12653	0	6
Campylobacter coli 2553	1	5
Campylobacter coli H9	0	6
Campylobacter coli JV20	0	6
Campylobacter jejuni subsp. jejuni 1577	0	6
Campylobacter jejuni subsp. jejuni 2008-831	0	6
Campylobacter jejuni subsp. jejuni 55037	0	6
Campylobacter jejuni subsp. jejuni 81116	0	6
Campylobacter jejuni subsp. jejuni LMG 23210	0	6
Campylobacter jejuni subsp. jejuni LMG 23218	0	6
Campylobacter jejuni subsp. jejuni LMG 23263	0	6
Campylobacter jejuni subsp. jejuni NW	0	6
Candida albicans SC5314	5	1
Capnocytophaga gingivalis ATCC 33624	6	0
Cellulophaga lytica DSM 7489	6	0
Comamonas testosteroni S44	5	1
Cytophaga hutchinsonii ATCC 33406	5	1
Dechlorosoma suillum PS	4	2
Desulfovibrio piger ATCC 29098	1	5
Dorea longicatena DSM 13814	0	6
Eremococcus coleocola ACS-139-V-Col8	3	3
Erysipelotrichaceae bacterium 2_2_44A	1	5
Escherichia coli 1.2741	0	6
Escherichia coli 93.0624	0	6
Escherichia coli 96.0497	0	6
Escherichia coli AA86	0	6
Escherichia coli B093	0	6
Escherichia coli H591	0	6
Escherichia coli H730	1	5
Escherichia coli MS 57-2	1	5
Escherichia coli O26:H11 str. CVM10026	0	6
Escherichia coli str. 'clone D i14'	1	5
Gemella morbillorum M424	1	5
Gemella sanguinis M325	0	6
Geobacillus sp. Y4.1MC1	5	1
Geobacillus thermoglucosidasius C56-YS93	4	2
Hahella chejuensis KCTC 2396	6	0
Herminiimonas arsenicoxydans	4	2
Hylemonella gracilis ATCC 19624	3	3
Jonesia denitrificans DSM 20603	5	1
Lachnospiraceae bacterium 1_4_56FAA	0	6
Lactobacillus sakei subsp. sakei 23K	0	6
Leptotrichia hofstadii F0254	1	5
Mesorhizobium loti MAFF303099	4	2
Odoribacter laneus YIT 12061	4	2
Oryza sativa Japonica Group	1	5
Owenweeksia hongkongensis DSM 17368	5	1
Pedobacter sp. BAL39	6	0
Peptoniphilus sp. oral taxon 836 str. F0141	0	6
Photobacterium profundum 3TCK	6	0
Prevotella bivia DSM 20514	6	0
Providencia alcalifaciens DSM 30120	6	0
Providencia stuartii ATCC 25827	6	0
Pseudomonas aeruginosa DK2	6	0
Pseudomonas aeruginosa M18	6	0
Pseudomonas aeruginosa MPAO1/P1	6	0
Pseudomonas aeruginosa MPAO1/P2	5	1
Ralstonia solanacearum GMI1000	3	3
Rhodospirillum photometricum DSM 122	3	3
Ruminococcus albus 8	1	5
Shigella boydii 965-58	0	6
Shigella sonnei 3233-85	1	5
Sphingobacterium sp. 21	6	0
Thioalkalivibrio sulfidiphilus HL-EbGr7	6	0
Thiothrix nivea DSM 5205	6	0
Variovorax paradoxus S110	4	2
Vibrio metschnikovii CIP 69.14	6	0
Volvox carteri f. nagariensis	3	3
Weeksella virosa DSM 16922	6	0
[Eubacterium] hallii DSM 3353	1	5
marine actinobacterium PHSC20C1	5	1
Acetobacter pomorum DM001	3	2
Achromobacter xylosoxidans C54	4	1
Acinetobacter radioresistens SH164	5	0
Aerococcus urinae ACS-120-V-Col10a	3	2
Aeromonas bestiarum	5	0
Alcanivorax borkumensis SK2	4	1
Alishewanella jeotgali KCTC 22429	4	1
Alistipes indistinctus YIT 12060	5	0
Anaerococcus hydrogenalis ACS-025-V-Sch4	1	4
Anaerococcus prevotii ACS-065-V-Col13	0	5
Anaerococcus prevotii DSM 20548	0	5
Anaeromyxobacter dehalogenans 2CP-C	2	3
Arcobacter sp. L	4	1
Bacillus circulans	0	5
Bacillus coagulans 36D1	5	0
Bacillus megaterium QM B1551	3	2
Bacillus megaterium WSH-002	5	0
Bacteroides fragilis CL03T00C08	4	1
Bacteroides sp. 1_1_14	3	2
Bacteroides sp. 3_1_33FAA	4	1
Bacteroides sp. 4_1_36	4	1
Belliella baltica DSM 15883	4	1
Bifidobacterium animalis subsp. lactis HN019	4	1
Bordetella avium 197N	5	0
Brachyspira hyodysenteriae WA1	0	5
Burkholderia gladioli BSR3	2	3
Burkholderia phymatum STM815	3	2
Burkholderia terrae BS001	3	2
Caldithrix abyssi DSM 13497	3	2
Campylobacter coli 2680	0	5
Campylobacter coli 2685	0	5
Campylobacter coli 2698	0	5
Campylobacter coli 90-3	0	5
Campylobacter coli H8	0	5
Campylobacter coli LMG 23342	0	5
Campylobacter jejuni RM1221	0	5
Campylobacter jejuni subsp. jejuni 129-258	0	5
Campylobacter jejuni subsp. jejuni 140-16	0	5
Campylobacter jejuni subsp. jejuni 1997-14	0	5
Campylobacter jejuni subsp. jejuni 1997-4	0	5
Campylobacter jejuni subsp. jejuni 260.94	0	5
Campylobacter jejuni subsp. jejuni 327	0	5
Campylobacter jejuni subsp. jejuni 51037	0	5
Campylobacter jejuni subsp. jejuni 51494	0	5
Campylobacter jejuni subsp. jejuni CG8421	0	5
Campylobacter jejuni subsp. jejuni DFVF1099	0	5
Campylobacter jejuni subsp. jejuni HB93-13	0	5
Campylobacter jejuni subsp. jejuni LMG 23264	0	5
Campylobacter jejuni subsp. jejuni LMG 9081	0	5
Candidatus Arthromitus sp. SFB-rat-Yit	0	5
Carboxydothermus hydrogenoformans Z-2901	0	5
Chromobacterium violaceum ATCC 12472	4	1
Clostridium sp. MSTE9	1	4
Colwellia psychrerythraea 34H	4	1
Commensalibacter intestini A911	4	1
Coprococcus comes ATCC 27758	0	5
Cyanothece sp. CCY0110	2	3
Delftia sp. Cs1-4	3	2
Desulfitobacterium hafniense DP7	0	5
Desulfosporosinus acidiphilus SJ4	1	4
Desulfosporosinus sp. OT	0	5
Desulfotomaculum acetoxidans DSM 771	0	5
Desulfuromonas acetoxidans DSM 684	3	2
Erysipelotrichaceae bacterium 6_1_45	1	4
Escherichia coli 1.2264	0	5
Escherichia coli 4.0967	0	5
Escherichia coli 9.0111	0	5
Escherichia coli 97.0246	0	5
Escherichia coli B41	0	5
Escherichia coli B799	0	5
Escherichia coli CUMT8	0	5
Escherichia coli DEC13A	0	5
Escherichia coli DEC13E	0	5
Escherichia coli DEC15D	0	5
Escherichia coli DEC1B	0	5
Escherichia coli DEC8E	0	5
Escherichia coli DEC9A	0	5
Escherichia coli DEC9E	0	5
Escherichia coli FVEC1302	0	5
Escherichia coli FVEC1412	0	5
Escherichia coli KD1	0	5
Escherichia coli M863	0	5
Escherichia coli MS 110-3	0	5
Escherichia coli MS 117-3	0	5
Escherichia coli MS 21-1	0	5
Escherichia coli MS 78-1	0	5
Escherichia coli O104:H4 str. 04-8351	0	5
Escherichia coli O104:H4 str. 09-7901	0	5
Escherichia coli O104:H4 str. 11-4632 C5	0	5
Escherichia coli O26:H11 str. CVM9942	0	5
Escherichia coli O7:K1 str. CE10	0	5
Escherichia coli OK1357	0	5
Escherichia coli STEC_B2F1	0	5
Escherichia coli TW07793	0	5
Escherichia coli TW09195	0	5
Escherichia coli W	0	5
Eubacterium rectale ATCC 33656	0	5
Filifactor alocis ATCC 35896	0	5
Fusobacterium necrophorum D12	0	5
Fusobacterium nucleatum subsp. animalis 7_1	0	5
Geobacillus thermoglucosidans TNO-09.020	4	1
Haliangium ochraceum DSM 14365	3	2
Halomonas elongata DSM 2581	5	0
Helicobacter pullorum NCTC 12824	0	5
Hordeum vulgare subsp. vulgare	1	4
Lachnospiraceae bacterium 3_1_46FAA	0	5
Lautropia mirabilis ATCC 51599	3	2
Leadbetterella byssophila DSM 17132	5	0
Lentisphaera araneosa HTCC2155	3	2
Marinomonas sp. MWYL1	5	0
Methylibium petroleiphilum PM1	4	1
Methylomicrobium alcaliphilum	5	0
Microbacterium laevaniformans OR221	5	0
Moraxella catarrhalis BC7	5	0
Neisseria polysaccharea ATCC 43768	3	2
Neisseria sp. oral taxon 014 str. F0314	5	0
Nematostella vectensis	1	4
Niastella koreensis GR20-10	5	0
Nitrosococcus watsonii C-113	5	0
Nitrosomonas sp. AL212	5	0
Oceanicola granulosus HTCC2516	4	1
Odoribacter splanchnicus DSM 20712	4	1
Oryza sativa Indica Group	3	2
Pantoea ananatis LMG 20103	3	2
Pantoea stewartii subsp. stewartii DC283	4	1
Parabacteroides sp. D13	5	0
Parvimonas sp. oral taxon 110 str. F0139	0	5
Pasteurella dagmatis ATCC 43325	3	2
Planctomyces maris DSM 8797	1	4
Plesiocystis pacifica SIR-1	2	3
Prevotella bivia JCVIHMP010	4	1
Pseudomonas putida ND6	5	0
Pseudomonas sp. 19-rlim	5	0
Pseudomonas syringae pv. actinidiae str. M302091	4	1
Pseudomonas syringae pv. lachrymans str. M301315	5	0
Pseudomonas syringae pv. lachrymans str. M302278	5	0
Pseudomonas syringae pv. tomato str. DC3000	5	0
Psychrobacter urativorans	5	0
Riemerella anatipestifer RA-YM	5	0
Rubrivivax benzoatilyticus JA2 = ATCC BAA-35	2	3
Ruminiclostridium thermocellum ATCC 27405	0	5
Ruminococcus albus 7 = DSM 20455	3	2
Ruminococcus lactaris ATCC 29176	0	5
Serratia sp. M24T3	5	0
Shigella boydii ATCC 9905	0	5
Shigella boydii Sb227	3	2
Slackia heliotrinireducens DSM 20476	5	0
Solitalea canadensis DSM 3403	5	0
Streptobacillus moniliformis DSM 12112	0	5
Thermincola potens JR	0	5
Thermoanaerobacter siderophilus SR4	0	5
Thermoanaerobacterium saccharolyticum JW/SL-YS485	1	4
Veillonella sp. oral taxon 158 str. F0412	0	5
Xanthomonas vesicatoria ATCC 35937	3	2
Xenorhabdus bovienii SS-2004	5	0
uncultured gamma proteobacterium HF0010_01E20	4	1
uncultured rumen bacterium	5	0
Acetonema longum DSM 6540	0	4
Acidovorax sp. CF316	3	1
Acinetobacter sp. ATCC 27244	3	1
Acinetobacter sp. SH024	4	0
Actinobacillus minor NM305	2	2
Actinoplanes missouriensis 431	2	2
Actinosynnema mirum DSM 43827	2	2
Aggregatibacter actinomycetemcomitans D17P-3	2	2
Aggregatibacter segnis ATCC 33393	2	2
Alistipes sp. HGB5	4	0
Amycolicicoccus subflavus DQS3-9A1	4	0
Arabidopsis thaliana	3	1
Bacillus atrophaeus C89	3	1
Bacillus cereus MM3	2	2
Bacillus clausii KSM-K16	3	1
Bacillus licheniformis WX-02	3	1
Bacillus thuringiensis serovar israelensis ATCC 35646	2	2
Bacteroides caccae ATCC 43185	2	2
Bacteroides fragilis CL03T12C07	2	2
Bacteroides plebeius DSM 17135	4	0
Bacteroides sp. 2_1_33B	4	0
Bacteroidetes oral taxon 274 str. F0058	2	2
Brachyspira murdochii DSM 12563	0	4
Brenneria sp. EniD312	2	2
Brevibacillus laterosporus LMG 15441	1	3
Burkholderia ambifaria AMMD	3	1
Burkholderia cenocepacia MC0-3	3	1
Burkholderia pseudomallei S13	3	1
Burkholderia sp. YI23	3	1
Caenorhabditis remanei	2	2
Caldanaerobacter subterraneus subsp. tengcongensis MB4	0	4
Caldicellulosiruptor kristjanssonii I77R1B	1	3
Campylobacter coli 1091	0	4
Campylobacter coli 2692	0	4
Campylobacter coli 86119	0	4
Campylobacter coli LMG 9853	0	4
Campylobacter jejuni subsp. jejuni 110-21	0	4
Campylobacter jejuni subsp. jejuni 1798	0	4
Campylobacter jejuni subsp. jejuni D2600	0	4
Campylobacter jejuni subsp. jejuni LMG 9879	0	4
Campylobacter jejuni subsp. jejuni S3	0	4
Capnocytophaga canimorsus Cc5	4	0
Capnocytophaga ochracea F0287	4	0
Chlorobium ferrooxidans DSM 13031	2	2
Chromohalobacter salexigens DSM 3043	4	0
Chthoniobacter flavus Ellin428	2	2
Clavispora lusitaniae ATCC 42720	3	1
Clostridium sp. SY8519	1	3
Clostridium tetanomorphum	0	4
Comamonas testosteroni ATCC 11996	4	0
Comamonas testosteroni KF-1	3	1
Crocosphaera watsonii WH 8501	2	2
Cupriavidus metallidurans CH34	2	2
Daphnia pulex	2	2
Dechloromonas aromatica RCB	4	0
Delftia acidovorans SPH-1	2	2
Dietzia cinnamea P4	2	2
Escherichia coli 3003	1	3
Escherichia coli 4.0522	0	4
Escherichia coli 5.0959	1	3
Escherichia coli 576-1	0	4
Escherichia coli 900105 (10e)	0	4
Escherichia coli DEC10A	0	4
Escherichia coli DEC12B	0	4
Escherichia coli DEC13C	0	4
Escherichia coli DEC14C	0	4
Escherichia coli DEC1E	0	4
Escherichia coli DEC7E	0	4
Escherichia coli DEC8A	2	2
Escherichia coli EC4436	0	4
Escherichia coli EC4437	0	4
Escherichia coli EPEC C342-62	0	4
Escherichia coli G58-1	0	4
Escherichia coli H120	0	4
Escherichia coli H736	0	4
Escherichia coli HM605	0	4
Escherichia coli HS	0	4
Escherichia coli KO11FL	1	3
Escherichia coli MS 84-1	1	3
Escherichia coli O103:H25 str. CVM9340	0	4
Escherichia coli O111:H11 str. CVM9534	0	4
Escherichia coli O111:H11 str. CVM9545	1	3
Escherichia coli SCI-07	0	4
Escherichia coli STEC_DG131-3	1	3
Escherichia coli XH001	0	4
Escherichia fergusonii B253	1	3
Eubacterium sp. 3_1_31	2	2
Eubacterium ventriosum ATCC 27560	0	4
Exiguobacterium sp. AT1b	0	4
Finegoldia magna ATCC 29328	0	4
Flexistipes sinusarabici DSM 4947	0	4
Frateuria aurantia DSM 6220	2	2
Haemophilus paraphrohaemolyticus HK411	2	2
Hafnia alvei ATCC 51873	2	2
Halanaerobium praevalens DSM 2228	1	3
Halomonas sp. TD01	4	0
Helicobacter bilis ATCC 43879	1	3
Hoeflea phototrophica DFL-43	4	0
Kingella oralis ATCC 51147	4	0
Lachnospiraceae bacterium 7_1_58FAA	0	4
Laribacter hongkongensis HLHK9	3	1
Mesotoga prima MesG1.Ag.4.2	2	2
Microbacterium testaceum StLB037	3	1
Moraxella sp. TA144	4	0
Mus musculus	2	2
Neisseria mucosa ATCC 25996	2	2
Neisseria weaveri ATCC 51223	4	0
Nitrosomonas europaea ATCC 19718	3	1
Nocardioidaceae bacterium Broad-1	2	2
Paenibacillus curdlanolyticus YK9	1	3
Paenibacillus polymyxa E681	1	3
Pectobacterium carotovorum subsp. carotovorum PC1	2	2
Peptoniphilus duerdenii ATCC BAA-1640	0	4
Peptoniphilus harei ACS-146-V-Sch2b	0	4
Pontibacter sp. BAB1700	4	0
Providencia rettgeri DSM 1131	4	0
Pseudoalteromonas sp. 643A	4	0
Pseudogulbenkiania sp. NH8B	3	1
Pseudomonas aeruginosa LESB58	4	0
Pseudomonas aeruginosa NCGM2.S1	4	0
Pseudomonas syringae pv. glycinea str. race 4	3	1
Pseudonocardia dioxanivorans CB1190	4	0
Psychrobacter frigidicola	4	0
Psychrobacter sp. DAB_AL12	4	0
Psychrobacter sp. DAB_AL60	4	0
Psychrobacter sp. St1	4	0
Ralstonia solanacearum CFBP2957	3	1
Ralstonia solanacearum IPO1609	4	0
Rhodanobacter thiooxydans LCS2	2	2
Riemerella anatipestifer RA-GD	4	0
Shewanella putrefaciens CN-32	4	0
Shigella boydii CDC 3083-94	0	4
Shigella dysenteriae 225-75	0	4
Shigella flexneri K-272	0	4
Shigella flexneri K-404	0	4
Shigella sonnei 3226-85	1	3
Shuttle vector pJIR750	0	4
Sorghum bicolor	3	1
Sphaerochaeta globosa str. Buddy	1	3
Sphaerochaeta pleomorpha str. Grapes	0	4
Stackebrandtia nassauensis DSM 44728	4	0
Staphylococcus carnosus subsp. carnosus TM300	2	2
Streptococcus agalactiae CJB111	1	3
Streptococcus sp. oral taxon 058 str. F0407	2	2
Streptomyces cattleya NRRL 8057 = DSM 46488	3	1
Streptomyces himastatinicus ATCC 53653	3	1
Streptomyces violaceusniger Tu 4113	2	2
Thioalkalivibrio sp. K90mix	4	0
Yersinia kristensenii ATCC 33638	4	0
Yokenella regensburgei ATCC 43003	2	2
[Eubacterium] cellulosolvens 6	3	1
[Eubacterium] dolichum DSM 3991	2	2
[Eubacterium] eligens ATCC 27750	0	4
[Eubacterium] siraeum DSM 15702	0	4
uncultured beta proteobacterium HF0010_04H24	2	2
Achromobacter arsenitoxydans SY8	3	0
Acidithiobacillus caldus ATCC 51756	1	2
Acidithiobacillus ferrooxidans ATCC 53993	2	1
Acidithiobacillus sp. GGI-221	1	2
Acidovorax citrulli AAC00-1	2	1
Acinetobacter oleivorans DR1	2	1
Acinetobacter sp. HA	3	0
Advenella kashmirensis WT001	3	0
Aeromonas salmonicida subsp. salmonicida A449	1	2
Aggregatibacter actinomycetemcomitans serotype a str. H5P1	2	1
Aggregatibacter actinomycetemcomitans serotype e str. SCC393	1	2
Alistipes finegoldii DSM 17242	3	0
Alteromonas sp. SN2	3	0
Aminobacterium colombiense DSM 12261	0	3
Anaerococcus hydrogenalis DSM 7454	0	3
Anaerococcus lactolyticus ATCC 51172	0	3
Arsenophonus nasoniae	3	0
Aspergillus terreus NIH2624	3	0
Bacillus amyloliquefaciens subsp. plantarum CAU B946	1	2
Bacillus mycoides Rock3-17	2	1
Bacillus sp. BT1B_CT2	2	1
Bacillus sp. pBS-03	3	0
Bacillus subtilis subsp. subtilis str. 168	1	2
Bacillus thuringiensis IBL 200	1	2
Bacillus weihenstephanensis KBAB4	1	2
Bacteroides clarus YIT 12056	3	0
Bacteroides dorei DSM 17855	3	0
Bacteroides eggerthii 1_2_48FAA	2	1
Bacteroides ovatus 3_8_47FAA	3	0
Bacteroides ovatus CL03T12C18	3	0
Bacteroides sp. 1_1_6	1	2
Bacteroides sp. 2_1_16	0	3
Bacteroides sp. 2_2_4	3	0
Bacteroides sp. 3_1_19	3	0
Bacteroides sp. D20	3	0
Bacteroides sp. D22	3	0
Bartonella tamiae Th307	3	0
Bifidobacterium catenulatum DSM 16992 = JCM 1194 = LMG 11043	0	3
Bifidobacterium longum subsp. longum 44B	0	3
Bordetella petrii DSM 12804	3	0
Brevibacillus brevis NBRC 100599	2	1
Brevibacterium mcbrellneri ATCC 49030	3	0
Brucella canis ATCC 23365	1	2
Burkholderia cenocepacia AU 1054	1	2
Burkholderia mallei SAVP1	1	2
Caldicellulosiruptor saccharolyticus DSM 8903	0	3
Camponotus floridanus	1	2
Campylobacter coli 202/04	0	3
Campylobacter coli 2548	0	3
Campylobacter coli LMG 9854	0	3
Campylobacter fetus subsp. fetus 82-40	0	3
Campylobacter fetus subsp. venerealis NCTC 10354	0	3
Campylobacter jejuni subsp. jejuni 1893	1	2
Campylobacter jejuni subsp. jejuni 60004	0	3
Campylobacter jejuni subsp. jejuni BH-01-0142	1	2
Campylobacter jejuni subsp. jejuni LMG 23269	0	3
Candidatus Arthromitus sp. SFB-mouse-Yit	0	3
Candidatus Regiella insecticola LSR1	2	1
Capnocytophaga sp. oral taxon 335 str. F0486	3	0
Catenulispora acidiphila DSM 44928	3	0
Cellvibrio sp. BR	3	0
Citrobacter rodentium ICC168	1	2
Clavibacter michiganensis subsp. michiganensis NCPPB 382	2	1
Clostridium sp. HGF2	0	3
Corynebacterium efficiens YS-314	3	0
Corynebacterium genitalium ATCC 33030	2	1
Corynebacterium urealyticum DSM 7109	1	2
Culex quinquefasciatus	0	3
Cupriavidus taiwanensis LMG 19424	1	2
Desulfarculus baarsii DSM 2075	2	1
Desulfitobacterium dehalogenans ATCC 51507	0	3
Desulfobacterium autotrophicum HRM2	2	1
Desulfotomaculum reducens MI-1	0	3
Dialister succinatiphilus YIT 11850	0	3
Dickeya dadantii 3937	3	0
Dickeya dadantii Ech586	3	0
Dickeya dadantii Ech703	1	2
Dorea formicigenerans ATCC 27755	0	3
Drosophila melanogaster	2	1
Drosophila willistoni	2	1
Enterobacteriaceae bacterium 9_2_54FAA	1	2
Enterococcus faecalis TX4248	3	0
Enterococcus faecium E980	0	3
Epulopiscium sp. 'N.t. morphotype B'	0	3
Escherichia coli 2.3916	0	3
Escherichia coli 3.2608	0	3
Escherichia coli 536	0	3
Escherichia coli 55989	0	3
Escherichia coli APEC O1	0	3
Escherichia coli DEC10B	0	3
Escherichia coli DEC10C	0	3
Escherichia coli DEC11A	0	3
Escherichia coli DEC11E	0	3
Escherichia coli DEC12D	0	3
Escherichia coli DEC12E	0	3
Escherichia coli DEC1C	0	3
Escherichia coli DEC1D	0	3
Escherichia coli DEC2B	0	3
Escherichia coli DEC5A	0	3
Escherichia coli DEC5B	0	3
Escherichia coli DEC5E	0	3
Escherichia coli DEC7D	0	3
Escherichia coli DEC8B	0	3
Escherichia coli DEC8C	0	3
Escherichia coli DEC8D	0	3
Escherichia coli DEC9C	0	3
Escherichia coli E1520	0	3
Escherichia coli E22	0	3
Escherichia coli EC1734	0	3
Escherichia coli EC1863	0	3
Escherichia coli EC4013	0	3
Escherichia coli EC4421	0	3
Escherichia coli EC4439	0	3
Escherichia coli FDA517	0	3
Escherichia coli FRIK1990	0	3
Escherichia coli JB1-95	0	3
Escherichia coli MS 115-1	0	3
Escherichia coli MS 146-1	0	3
Escherichia coli MS 153-1	0	3
Escherichia coli MS 175-1	1	2
Escherichia coli MS 185-1	0	3
Escherichia coli MS 187-1	0	3
Escherichia coli MS 60-1	0	3
Escherichia coli MS 79-10	1	2
Escherichia coli O104:H4 str. 11-4404	0	3
Escherichia coli O104:H4 str. 11-4632 C3	0	3
Escherichia coli O104:H4 str. C227-11	0	3
Escherichia coli PA15	0	3
Escherichia coli PA42	0	3
Escherichia coli SE11	0	3
Escherichia coli STEC_7v	0	3
Escherichia coli STEC_C165-02	0	3
Escherichia coli STEC_EH250	1	2
Escherichia coli TW10119	0	3
Escherichia coli TW10246	0	3
Escherichia coli TX1999	0	3
Escherichia coli UMN026	0	3
Escherichia coli UMNK88	0	3
Escherichia fergusonii ATCC 35469	0	3
Escherichia sp. 3_2_53FAA	0	3
Eubacterium saphenum ATCC 49989	0	3
Faecalibacterium cf. prausnitzii KLE1255	0	3
Faecalibacterium prausnitzii M21/2	0	3
Faecalibacterium prausnitzii SL3/3	0	3
Finegoldia magna ATCC 53516	0	3
Fusobacterium nucleatum subsp. animalis 3_1_33	0	3
Gallionella capsiferriformans ES-2	1	2
Gemmatimonas aurantiaca T-27	3	0
Geobacillus sp. Y412MC61	1	2
Glycine max	1	2
Granulicatella adiacens ATCC 49175	0	3
Haemophilus haemolyticus M21621	1	2
Haemophilus pittmaniae HK 85	1	2
Halanaerobium hydrogeniformans	1	2
Haloferax mediterranei ATCC 33500	3	0
Halomonas sp. HAL1	3	0
Halothiobacillus neapolitanus c2	3	0
Helicobacter cinaedi CCUG 18818	0	3
Helicobacter cinaedi PAGU611	0	3
Helicobacter hepaticus ATCC 51449	0	3
Helicobacter suis HS1	1	2
Idiomarina baltica OS145	3	0
Janthinobacterium sp. Marseille	3	0
Kingella denitrificans ATCC 33394	3	0
Kingella kingae PYKK081	3	0
Klebsiella oxytoca KCTC 1686	1	2
Kocuria rhizophila DC2201	3	0
Ktedonobacter racemifer DSM 44963	1	2
Kyrpidia tusciae DSM 2912	3	0
Lachnospiraceae bacterium 5_1_63FAA	0	3
Lactobacillus reuteri ATCC 53608	0	3
Lactobacillus salivarius GJ-24	1	2
Leishmania braziliensis MHOM/BR/75/M2904	0	3
Leishmania major strain Friedlin	1	2
Listeria fleischmannii subsp. coloradonensis	1	2
Listeria ivanovii subsp. ivanovii PAM 55	1	2
Mariprofundus ferrooxydans PV-1	3	0
Marivirga tractuosa DSM 4126	2	1
Methylomonas methanica MC09	2	1
Methylovorus glucosetrophus SIP3-4	3	0
Methylovorus sp. MP688	3	0
Micrococcus luteus SK58	3	0
Moorella thermoacetica ATCC 39073	0	3
Moraxella catarrhalis BC8	3	0
Moraxella sp. TAE123	3	0
Muricauda ruestringensis DSM 13258	3	0
Myxococcus xanthus DK 1622	2	1
Nakamurella multipartita DSM 44233	3	0
Neisseria bacilliformis ATCC BAA-1200	3	0
Neisseria lactamica ATCC 23970	2	1
Neisseria sicca VK64	1	2
Neptuniibacter caesariensis	3	0
Nitrococcus mobilis Nb-231	3	0
Nitrosococcus oceani ATCC 19707	3	0
Oribacterium parvum ACB1	1	2
Oribacterium sp. oral taxon 078 str. F0262	0	3
Oxalobacter formigenes HOxBLS	3	0
Oxalobacter formigenes OXCC13	1	2
Paenibacillus mucilaginosus K02	1	2
Paenibacillus mucilaginosus KNP414	1	2
Paenibacillus sp. HGF5	0	3
Paenibacillus vortex V453	1	2
Parvibaculum lavamentivorans DS-1	2	1
Parvimonas sp. oral taxon 393 str. F0440	0	3
Pelosinus fermentans DSM 17108	1	2
Pelotomaculum thermopropionicum SI	1	2
Peptoniphilus sp. oral taxon 375 str. F0436	1	2
Persephonella marina EX-H1	1	2
Photobacterium damselae subsp. damselae CIP 102761	1	2
Photobacterium profundum SS9	2	1
Prevotella sp. oral taxon 299 str. F0039	3	0
Proteus mirabilis HI4320	1	2
Proteus penneri ATCC 35198	2	1
Proteus vulgaris	1	2
Pseudoalteromonas sp. SM9913	3	0
Pseudomonas chloritidismutans	3	0
Pseudomonas sp. 7197	3	0
Pseudomonas syringae pv. aceris str. M302273	3	0
Pseudomonas syringae pv. glycinea str. B076	2	1
Pseudomonas syringae pv. phaseolicola 1448A	3	0
Pseudomonas syringae pv. tabaci str. ATCC 11528	3	0
Psychrobacter sp. 2-17	3	0
Psychrobacter sp. B6	3	0
Psychrobacter sp. TAD1	3	0
Ralstonia pickettii 12J	2	1
Ramlibacter tataouinensis TTB310	2	1
Reinekea blandensis MED297	2	1
Rhodanobacter sp. 115	2	1
Rhodococcus erythropolis PR4	1	2
Rhodococcus jostii RHA1	2	1
Rhodoferax ferrireducens T118	3	0
Ruminiclostridium thermocellum DSM 1313	1	2
Ruminiclostridium thermocellum DSM 2360	0	3
Ruminococcus obeum ATCC 29174	0	3
Ruminococcus torques ATCC 27756	0	3
Runella slithyformis DSM 19594	3	0
Saccharomonospora cyanea NA-134	2	1
Saccharomyces cerevisiae AWRI1631	1	2
Saccharomyces cerevisiae S288c	1	2
Saccharopolyspora erythraea NRRL 2338	2	1
Salinibacter ruber DSM 13855	1	2
Salinispora tropica CNB-440	1	2
Salmonella enterica subsp. enterica serovar Choleraesuis str. SC-B67	1	2
Salmonella enterica subsp. enterica serovar Newport str. CVM 22462	2	1
Selenomonas sputigena ATCC 35185	0	3
Shewanella baltica OS195	2	1
Shewanella loihica PV-4	1	2
Shewanella pealeana ATCC 700345	2	1
Shigella dysenteriae 1617	0	3
Shigella dysenteriae Sd197	1	2
Shigella flexneri 1235-66	0	3
Shigella flexneri 5a str. M90T	0	3
Shigella flexneri K-315	0	3
Shuttleworthia satelles DSM 14600	0	3
Sideroxydans lithotrophicus ES-1	1	2
Spirochaeta smaragdinae DSM 11293	0	3
Spirosoma linguale DSM 74	2	1
Staphylococcus capitis SK14	1	2
Stenotrophomonas maltophilia D457	2	1
Streptomyces albus J1074	1	2
Streptomyces pristinaespiralis ATCC 25486	1	2
Sulfurovum sp. NBC37-1	2	1
Syntrophobotulus glycolicus DSM 8271	0	3
Syntrophomonas wolfei subsp. wolfei str. Goettingen G311	1	2
Teredinibacter turnerae T7901	1	2
Tetragenococcus halophilus NBRC 12172	1	2
Thermoanaerobacter italicus Ab9	0	3
Thermoanaerobacter mathranii subsp. mathranii str. A3	0	3
Thermoanaerobacter sp. X514	1	2
Thermoanaerobacterium thermosaccharolyticum DSM 571	0	3
Thermus scotoductus SA-01	1	2
Thioalkalimicrobium cyclicum ALM1	3	0
Thiocapsa marina 5811	2	1
Thiomicrospira crunogena XCL-2	3	0
Thiorhodovibrio sp. 970	3	0
Treponema primitia ZAS-2	3	0
Treponema saccharophilum DSM 2985	1	2
Vibrio cholerae V51	1	2
Vibrio fischeri SR5	2	1
Vibrio tasmaniensis LGP32	2	1
Vibrio vulnificus CMCP6	3	0
Vibrio vulnificus MO6-24/O	3	0
Wolinella succinogenes DSM 1740	0	3
Yersinia rohdei ATCC 43380	3	0
Zobellia galactanivorans	3	0
gamma proteobacterium BDW918	3	0
gamma proteobacterium HTCC5015	2	1
uncultured Desulfobacterium sp.	2	1
uncultured murine large bowel bacterium BAC 31B	3	0
uncultured myxobacterium HF0200_08J13	0	3
Acetohalobium arabaticum DSM 5501	0	2
Acholeplasma laidlawii PG-8A	0	2
Acidaminococcus fermentans DSM 20731	0	2
Acinetobacter baumannii 6013150	2	0
Acinetobacter baumannii AYE	2	0
Acinetobacter baumannii MDR-ZJ06	2	0
Acinetobacter sp. ADP1	2	0
Actinobacillus minor 202	2	0
Actinobacillus pleuropneumoniae serovar 13 str. N273	2	0
Actinomadura hibisca	0	2
Actinomyces sp. oral taxon 849 str. F0330	2	0
Aerococcus viridans ATCC 11563	0	2
Aeromonas hydrophila	0	2
Aeromonas veronii B565	1	1
Agapornis roseicollis	0	2
Aggregatibacter actinomycetemcomitans D7S-1	2	0
Aggregatibacter aphrophilus F0387	2	0
Agrobacterium tumefaciens 5A	2	0
Agrobacterium tumefaciens F2	1	1
Algoriphagus machipongonensis	2	0
Alicyclobacillus acidocaldarius subsp. acidocaldarius DSM 446	1	1
Aliivibrio salmonicida LFI1238	2	0
Alistipes shahii WAL 8301	2	0
Allochromatium vinosum DSM 180	1	1
Alteromonadales bacterium TW-7	2	0
Anaerococcus vaginalis ATCC 51170	0	2
Anaerolinea thermophila UNI-1	2	0
Anaerostipes caccae DSM 14662	0	2
Arabidopsis lyrata subsp. lyrata	0	2
Arcobacter butzleri ED-1	1	1
Atopobium vaginae PB189-T1-4	0	2
Azospirillum sp. B510	1	1
Bacillus amyloliquefaciens TA208	2	0
Bacillus aquimaris	2	0
Bacillus cereus 03BB108	0	2
Bacillus cereus AH1134	0	2
Bacillus cereus AH1271	0	2
Bacillus cereus AH1272	0	2
Bacillus cereus AH1273	0	2
Bacillus cereus ATCC 4342	1	1
Bacillus cereus E33L	1	1
Bacillus cereus R309803	2	0
Bacillus cereus biovar anthracis str. CI	0	2
Bacillus pumilus ATCC 7061	1	1
Bacillus sp.	1	1
Bacillus sp. 24	2	0
Bacillus sp. JAMB750	1	1
Bacillus subtilis subsp. spizizenii ATCC 6633	2	0
Bacillus thuringiensis BMB171	1	1
Bacillus thuringiensis serovar shandongiensis	0	2
Bacteroides coprosuis DSM 18011	1	1
Bacteroides eggerthii DSM 20697	2	0
Bacteroides fragilis CL07T00C01	1	1
Bacteroides ovatus ATCC 8483	2	0
Bacteroides ovatus SD CMC 3f	2	0
Bacteroides sp. 2_1_22	2	0
Bacteroides sp. 2_1_56FAA	0	2
Bacteroides sp. 3_1_23	2	0
Bacteroides sp. 3_2_5	0	2
Bacteroides stercoris ATCC 43183	2	0
Bacteroides xylanisolvens XB1A	2	0
Beggiatoa alba B18LD	2	0
Bifidobacterium animalis subsp. lactis BB-12	1	1
Bifidobacterium breve ACS-071-V-Sch8b	0	2
Bifidobacterium longum DJO10A	0	2
Bifidobacterium longum subsp. longum JDM301	0	2
Bilophila wadsworthia 3_1_6	1	1
Bordetella pertussis CS	1	1
Boreogadus saida	0	2
Borrelia valaisiana VS116	0	2
Bos taurus	0	2
Brachyspira intermedia PWS/A	0	2
Brachyspira pilosicoli 95/1000	0	2
Bradyrhizobium sp. SEMIA 6002	1	1
Bradyrhizobium sp. WSM471	1	1
Branchiostoma floridae	2	0
Brevundimonas sp. BAL3	1	1
Burkholderia ambifaria MC40-6	1	1
Burkholderia cenocepacia HI2424	1	1
Burkholderia mallei JHU	1	1
Burkholderia pseudomallei MSHR346	2	0
Burkholderia sp. CCGE1002	2	0
Burkholderia sp. Ch1-1	1	1
Burkholderiales bacterium 1_1_47	0	2
Butyrivibrio proteoclasticus B316	0	2
Caldicellulosiruptor bescii DSM 6725	0	2
Caldicellulosiruptor kronotskyensis 2002	0	2
Caldicellulosiruptor obsidiansis OB47	0	2
Caldisericum exile AZM16c01	0	2
Campylobacter coli 2688	0	2
Campylobacter coli H6	0	2
Campylobacter coli LMG 23341	0	2
Campylobacter coli LMG 23344	0	2
Campylobacter coli Z156	0	2
Campylobacter gracilis RM3268	1	1
Campylobacter hominis ATCC BAA-381	0	2
Campylobacter jejuni subsp. jejuni 1928	0	2
Campylobacter jejuni subsp. jejuni 305	0	2
Campylobacter jejuni subsp. jejuni 84-25	0	2
Campylobacter jejuni subsp. jejuni CF93-6	0	2
Campylobacter jejuni subsp. jejuni IA3902	0	2
Campylobacter jejuni subsp. jejuni ICDCCJ07001	0	2
Campylobacter jejuni subsp. jejuni NCTC 11168 = ATCC 700819	0	2
Candidatus Arthromitus sp. SFB-1	0	2
Candidatus Arthromitus sp. SFB-2	0	2
Candidatus Arthromitus sp. SFB-5	0	2
Candidatus Arthromitus sp. SFB-mouse-NYU	0	2
Candidatus Koribacter versatilis Ellin345	0	2
Candidatus Midichloria mitochondrii IricVA	2	0
Candidatus Solibacter usitatus Ellin6076	1	1
Capnocytophaga ochracea str. Holt 25	1	1
Capnocytophaga sp. oral taxon 338 str. F0234	2	0
Cathartes aura	0	2
Cellvibrio japonicus Ueda107	2	0
Centipeda periodontii DSM 2778	0	2
Chelativorans sp. BNC1	2	0
Chitinophaga pinensis DSM 2588	2	0
Chloroherpeton thalassium ATCC 35110	2	0
Citreicella sp. SE45	2	0
Citrobacter freundii 4_7_47CFAA	2	0
Citrobacter youngae ATCC 29220	0	2
Clostridiales bacterium 1_7_47FAA	0	2
Clostridium argentinense	0	2
Clostridium saccharobutylicum	0	2
Clostridium septicum	0	2
Clostridium sp. 7_3_54FAA	1	1
Clostridium sp. M62/1	0	2
Clostridium sp. SS2/1	0	2
Clostridium subterminale	0	2
Collinsella intestinalis DSM 13280	0	2
Collinsella stercoris DSM 13279	0	2
Congregibacter litoralis KT71	2	0
Coprococcus catus GD/7	0	2
Coprococcus eutactus ATCC 27759	0	2
Corynebacterium glutamicum ATCC 14067	2	0
Corynebacterium glutamicum R	2	0
Corynebacterium pseudogenitalium ATCC 33035	0	2
Cricetulus griseus	0	2
Cryptobacterium curtum DSM 15641	0	2
Cryptosporidium parvum Iowa II	0	2
Dehalococcoides mccartyi 195	0	2
Desulfitobacterium hafniense DCB-2	2	0
Desulfobacter postgatei 2ac9	2	0
Desulfotomaculum ruminis DSM 2154	0	2
Desulfovibrio salexigens DSM 2638	1	1
Dethiosulfovibrio peptidovorans DSM 11002	1	1
Dokdonia sp. 4H-3-7-5	1	1
Dokdonia sp. MED134	1	1
Dolosigranulum pigrum ATCC 51524	0	2
Drosophila persimilis	1	1
Edwardsiella ictaluri 93-146	2	0
Edwardsiella tarda ATCC 23685	1	1
Eleginus gracilis	0	2
Enterobacter lignolyticus SCF1	0	2
Enterococcus faecalis DS5	1	1
Enterococcus faecium 1,141,733	0	2
Enterococcus faecium DO	0	2
Enterococcus faecium E4452	1	1
Enterococcus faecium PC4.1	0	2
Erwinia phage ENT90	0	2
Erwinia tasmaniensis Et1/99	2	0
Erythrobacter litoralis HTCC2594	1	1
Escherichia coli 101-1	1	1
Escherichia coli 2.4168	0	2
Escherichia coli 2362-75	0	2
Escherichia coli 3.2303	0	2
Escherichia coli 3030-1	0	2
Escherichia coli B088	0	2
Escherichia coli DEC10D	0	2
Escherichia coli DEC10E	0	2
Escherichia coli DEC10F	0	2
Escherichia coli DEC11B	0	2
Escherichia coli DEC11C	0	2
Escherichia coli DEC11D	0	2
Escherichia coli DEC12A	0	2
Escherichia coli DEC12C	0	2
Escherichia coli DEC13B	0	2
Escherichia coli DEC13D	0	2
Escherichia coli DEC14B	0	2
Escherichia coli DEC14D	0	2
Escherichia coli DEC15C	0	2
Escherichia coli DEC1A	0	2
Escherichia coli DEC2A	0	2
Escherichia coli DEC2C	0	2
Escherichia coli DEC2D	0	2
Escherichia coli DEC2E	0	2
Escherichia coli DEC3E	0	2
Escherichia coli DEC5D	0	2
Escherichia coli DEC6A	0	2
Escherichia coli DEC6B	0	2
Escherichia coli DEC6D	0	2
Escherichia coli DEC7A	0	2
Escherichia coli DEC7B	0	2
Escherichia coli DEC7C	0	2
Escherichia coli DEC9B	0	2
Escherichia coli DEC9D	0	2
Escherichia coli DH1	0	2
Escherichia coli E110019	0	2
Escherichia coli E128010	0	2
Escherichia coli EC1738	0	2
Escherichia coli EC1845	0	2
Escherichia coli EC4196	0	2
Escherichia coli EC4402	0	2
Escherichia coli EC4422	0	2
Escherichia coli EC4448	0	2
Escherichia coli ED1a	0	2
Escherichia coli F11	0	2
Escherichia coli FDA505	0	2
Escherichia coli FRIK1996	0	2
Escherichia coli H252	0	2
Escherichia coli H263	0	2
Escherichia coli H494	0	2
Escherichia coli IAI1	0	2
Escherichia coli IHE3034	0	2
Escherichia coli J53	0	2
Escherichia coli LT-68	0	2
Escherichia coli M605	0	2
Escherichia coli MS 116-1	0	2
Escherichia coli MS 119-7	0	2
Escherichia coli MS 145-7	0	2
Escherichia coli MS 16-3	0	2
Escherichia coli MS 196-1	0	2
Escherichia coli MS 45-1	0	2
Escherichia coli O103:H2 str. 12009	0	2
Escherichia coli O104:H4 str. 11-3677	0	2
Escherichia coli O104:H4 str. 11-4522	0	2
Escherichia coli O104:H4 str. 11-4632 C2	1	1
Escherichia coli O104:H4 str. 11-4632 C4	0	2
Escherichia coli O104:H4 str. C236-11	0	2
Escherichia coli O104:H4 str. LB226692	0	2
Escherichia coli O111:H8 str. CVM9570	0	2
Escherichia coli O127:H6 str. E2348/69	0	2
Escherichia coli O157:H7 str. 1044	0	2
Escherichia coli O157:H7 str. 1125	0	2
Escherichia coli O157:H7 str. LSU-61	0	2
Escherichia coli O157:H7 str. Sakai	0	2
Escherichia coli O26:H11 str. 11368	0	2
Escherichia coli O55:H7 str. CB9615	0	2
Escherichia coli O55:H7 str. RM12579	0	2
Escherichia coli O83:H1 str. NRG 857C	0	2
Escherichia coli PA14	0	2
Escherichia coli PA31	0	2
Escherichia coli PA33	0	2
Escherichia coli PA39	0	2
Escherichia coli PA40	0	2
Escherichia coli RN587/1	0	2
Escherichia coli SE15	0	2
Escherichia coli STEC_94C	0	2
Escherichia coli STEC_H.1.8	0	2
Escherichia coli STEC_S1191	0	2
Escherichia coli TA007	0	2
Escherichia coli TW06591	0	2
Escherichia coli TW07945	0	2
Escherichia coli TW11039	0	2
Escherichia coli TW14301	0	2
Escherichia coli UMNF18	0	2
Escherichia coli Vir68	0	2
Escherichia coli WV_060327	0	2
Escherichia coli str. 'clone D i2'	0	2
Escherichia coli str. K-12 substr. MDS42	0	2
Exiguobacterium sibiricum 255-15	0	2
Finegoldia magna ACS-171-V-Col3	0	2
Gardnerella vaginalis 315-A	2	0
Geobacillus kaustophilus HTA426	2	0
Geobacillus sp. C56-T3	2	0
Geobacter bemidjiensis Bem	2	0
Geobacter lovleyi SZ	1	1
Giardia lamblia ATCC 50803	2	0
Glaciecola nitratireducens FR1064	2	0
Gordonia neofelifaecis NRRL B-59395	2	0
Granulibacter bethesdensis CGDNIH1	2	0
Granulicella mallensis MP5ACTX8	1	1
Grimontia hollisae CIP 101886	1	1
Haemophilus parahaemolyticus HK385	2	0
Haemophilus parainfluenzae ATCC 33392	0	2
Halobacillus dabanensis	2	0
Halobacillus trueperi	2	0
Halomonas sp. GFAJ-1	2	0
Helicobacter cetorum MIT 00-7128	1	1
Helicobacter mustelae 12198	0	2
Idiomarina loihiensis L2TR	2	0
Idiomarina sp. A28L	2	0
Intrasporangium calvum DSM 43043	2	0
Isoptericola variabilis 225	2	0
Jonquetella anthropi E3_33 E1	0	2
Kangiella koreensis DSM 16069	2	0
Kingella kingae ATCC 23330	2	0
Klebsiella oxytoca 10-5246	2	0
Klebsiella oxytoca 10-5250	1	1
Klebsiella pneumoniae subsp. pneumoniae NTUH-K2044	1	1
Labrenzia aggregata IAM 12614	1	1
Labrenzia alexandrii DFL-11	2	0
Lachnospiraceae bacterium 6_1_63FAA	0	2
Lachnospiraceae oral taxon 107 str. F0167	0	2
Lactobacillus amylovorus GRL 1112	0	2
Lactobacillus amylovorus GRL1118	0	2
Lactobacillus buchneri NRRL B-30929	1	1
Lactobacillus curvatus CRL 705	0	2
Lactobacillus fermentum ATCC 14931	2	0
Lactobacillus jensenii 269-3	1	1
Lactobacillus jensenii SJ-7A-US	0	2
Lactobacillus johnsonii ATCC 33200	0	2
Lactobacillus johnsonii FI9785	0	2
Lactobacillus reuteri DSM 20016	2	0
Lactobacillus ruminis SPM0211	0	2
Lactobacillus salivarius CECT 5713	0	2
Lactobacillus salivarius NIAS840	0	2
Lawsonia intracellularis PHE/MN1-00	1	1
Leptonema illini DSM 21528	2	0
Leptothrix cholodnii SP-6	0	2
Leuconostoc citreum KM20	0	2
Leuconostoc kimchii IMSNU 11154	0	2
Limnobacter sp. MED105	2	0
Listeria innocua ATCC 33091	1	1
Listeria innocua FSL S4-378	0	2
Listeria monocytogenes FSL J1-194	2	0
Listeria monocytogenes M7	1	1
Listeria seeligeri serovar 1/2b str. SLCC3954	1	1
Loktanella vestfoldensis SKA53	0	2
Luminiphilus syltensis NOR5-1B	2	0
Lysinibacillus sphaericus C3-41	2	0
Macrococcus caseolyticus JCSC5402	2	0
Magnetococcus marinus MC-1	1	1
Magnetospirillum gryphiswaldense MSR-1	2	0
Maribacter sp. HTCC2170	2	0
Marinithermus hydrothermalis DSM 14884	0	2
Maritimibacter alkaliphilus HTCC2654	2	0
Megasphaera micronuciformis F0359	0	2
Melissococcus plutonius DAT561	1	1
Methylobacillus flagellatus KT	2	0
Methylococcus capsulatus str. Bath	2	0
Methylophaga nitratireducenticrescens	2	0
Methylotenera mobilis JLW8	2	0
Methyloversatilis universalis FAM5	2	0
Microbacterium oxydans	1	1
Moorea producens 3L	2	0
Moraxella sp.	2	0
Mycobacterium avium subsp. paratuberculosis S397	0	2
Mycobacterium smegmatis	2	0
Mycobacterium thermoresistibile ATCC 19527	1	1
Myxobacter sp. HK1	0	2
Natranaerobius thermophilus JW/NM-WN-LF	0	2
Nectria haematococca mpVI 77-13-4	0	2
Neisseria mucosa C102	2	0
Nitrosomonas sp. Is79A3	1	1
Nitrosospira multiformis ATCC 25196	0	2
Nocardioides sp. JS614	2	0
Nocardiopsis dassonvillei subsp. dassonvillei DSM 43111	0	2
Nodularia spumigena CCY9414	1	1
Nostoc flagelliforme str. Sunitezuoqi	1	1
Oceanicola batsensis HTCC2597	0	2
Ochrobactrum anthropi ATCC 49188	2	0
Ochrobactrum intermedium LMG 3301	2	0
Oribacterium asaccharolyticum ACB7	0	2
Oribacterium sinus F0268	0	2
Oribacterium sp. oral taxon 108 str. F0425	0	2
Paenibacillus sp. Aloe-11	0	2
Parabacteroides distasonis ATCC 8503	2	0
Parabacteroides merdae ATCC 43184	2	0
Pasteurella multocida subsp. gallicida str. Anand1_poultry	1	1
Pelobacter propionicus DSM 2379	0	2
Pelosinus fermentans B4	0	2
Peptoniphilus lacrimalis 315-B	0	2
Petromyzon marinus	1	1
Photobacterium angustum S14	2	0
Photobacterium leiognathi subsp. mandapamensis svers.1.1.	2	0
Photorhabdus luminescens subsp. laumondii TTO1	1	1
Plasmid pIP404	0	2
Plasmodium inui	0	2
Plasmodium knowlesi strain H	0	2
Polaribacter irgensii 23-P	2	0
Polaromonas naphthalenivorans CJ2	1	1
Porphyromonas asaccharolytica DSM 20707	2	0
Porphyromonas gingivalis ATCC 33277	1	1
Pseudoalteromonas atlantica T6c	2	0
Pseudomonas aeruginosa C3719	2	0
Pseudomonas alcaligenes	1	1
Pseudomonas putida DOT-T1E	2	0
Pseudomonas sp. 2_1_26	1	1
Pseudomonas syringae pv. aptata str. DSM 50252	2	0
Pseudomonas syringae pv. syringae B728a	1	1
Pseudoramibacter alactolyticus ATCC 23263	0	2
Psychrobacter immobilis	2	0
Psychrobacter pulmonis	2	0
Psychrobacter sp. 7195	2	0
Psychrobacter sp. T-3	2	0
Pyramidobacter piscolens W5455	0	2
Rahnella aquatilis HX2	0	2
Ralstonia eutropha H16	1	1
Ralstonia sp. 5_7_47FAA	2	0
Ralstonia sp. PBA	1	1
Rhodanobacter spathiphylli B39	1	1
Rhodococcus equi ATCC 33707	1	1
Robiginitalea biformata HTCC2501	1	1
Roseiflexus sp. RS-1	1	1
Ruegeria pomeroyi DSS-3	2	0
Ruminococcaceae bacterium D16	0	2
Ruminococcus sp. 5_1_39BFAA	0	2
Ruminococcus torques L2-14	0	2
Saccharomonospora phage PIS 136	1	1
Salmonella enterica subsp. enterica serovar Alachua str. R6-377	0	2
Salmonella enterica subsp. enterica serovar Montevideo str. 29N	0	2
Salmonella enterica subsp. enterica serovar Montevideo str. S5-403	1	1
Salmonella enterica subsp. enterica serovar Montevideo str. SARB30	0	2
Salmonella enterica subsp. enterica serovar Paratyphi B str. SPB7	0	2
Salmonella enterica subsp. enterica serovar Typhimurium str. 798	1	1
Salmonella enterica subsp. houtenae str. ATCC BAA-1581	1	1
Selenomonas sp. oral taxon 137 str. F0430	0	2
Serratia plymuthica PRI-2C	2	0
Serratia symbiotica str. Tucson	1	1
Shewanella denitrificans OS217	1	1
Shewanella sediminis HAW-EB3	0	2
Shewanella violacea DSS12	2	0
Shigella boydii 4444-74	0	2
Shigella boydii 5216-82	0	2
Shigella dysenteriae 1012	0	2
Shigella dysenteriae 155-74	0	2
Shigella dysenteriae CDC 74-1112	0	2
Shigella flexneri 2002017	0	2
Shigella flexneri 2747-71	0	2
Shigella flexneri 2850-71	0	2
Shigella flexneri 2930-71	0	2
Shigella flexneri 4343-70	0	2
Shigella flexneri 5 str. 8401	0	2
Shigella flexneri CCH060	0	2
Shigella flexneri J1713	0	2
Shigella flexneri K-218	0	2
Shigella flexneri K-227	0	2
Shigella flexneri K-671	0	2
Shigella sonnei 4822-66	0	2
Shimwellia blattae DSM 4481 = NBRC 105725	0	2
Sorangium cellulosum So ce56	1	1
Sordaria macrospora k-hell	1	1
Sphaerochaeta coccoides DSM 17374	0	2
Sphingobium indicum B90A	1	1
Sphingobium japonicum UT26S	1	1
Sphingomonas sp. SKA58	0	2
Staphylococcus cohnii	2	0
Staphylococcus epidermidis NIHLM031	2	0
Stenotrophomonas maltophilia K279a	1	1
Stomatobaculum longum	0	2
Streptococcus agalactiae 515	0	2
Streptococcus agalactiae H36B	0	2
Streptococcus anginosus SK52 = DSM 20563	2	0
Streptococcus anginosus subsp. whileyi CCUG 39159	2	0
Streptococcus constellatus subsp. pharyngis SK1060 = CCUG 46377	0	2
Streptococcus gallolyticus subsp. gallolyticus ATCC 43143	0	2
Streptococcus gallolyticus subsp. gallolyticus TX20005	0	2
Streptococcus infantarius subsp. infantarius ATCC BAA-102	0	2
Streptococcus macacae NCTC 11558	0	2
Streptococcus macedonicus ACA-DC 198	0	2
Streptococcus mitis B6	1	1
Streptococcus mitis SK1073	0	2
Streptococcus parasanguinis F0449	0	2
Streptococcus pneumoniae GA19451	1	1
Streptococcus pneumoniae GA47502	0	2
Streptococcus salivarius SK126	2	0
Streptococcus suis D9	1	1
Streptococcus suis R61	0	2
Streptomyces ghanaensis ATCC 14672	1	1
Streptomyces lavendulae	2	0
Streptomyces pratensis ATCC 33331	2	0
Streptomyces roseosporus NRRL 15998	0	2
Streptomyces sp. C	0	2
Streptomyces sp. Mg1	1	1
Streptomyces venezuelae ATCC 10712	1	1
Succinatimonas hippei YIT 12066	0	2
Sulfurimonas autotrophica DSM 16294	0	2
Sulfurospirillum deleyianum DSM 6946	0	2
Syntrophobacter fumaroxidans MPOB	1	1
Syntrophus aciditrophicus SB	1	1
Taylorella asinigenitalis MCE3	0	2
Tetrapisispora blattae CBS 6284	1	1
Thermoanaerobacter brockii subsp. finnii Ako-1	0	2
Thermoanaerobacter sp. X513	0	2
Thermoanaerobacter wiegelii Rt8.B1	0	2
Thermobispora bispora DSM 43833	2	0
Thermosediminibacter oceani DSM 16646	0	2
Thermosinus carboxydivorans Nor1	0	2
Thermosipho africanus TCF52B	0	2
Thiobacillus denitrificans ATCC 25259	2	0
Thiocystis violascens DSM 198	2	0
Thiomonas intermedia K12	0	2
Thiorhodospira sibirica ATCC 700588	2	0
Tolumonas auensis DSM 9187	2	0
Treponema brennaborense DSM 12168	0	2
Treponema caldaria DSM 7334	1	1
Treponema phagedenis F0421	0	2
Treponema succinifaciens DSM 2489	1	1
Trueperella pyogenes	1	1
Ureaplasma urealyticum serovar 9 str. ATCC 33175	1	1
Veillonella sp. oral taxon 780 str. F0422	0	2
Vibrio brasiliensis LMG 20546	2	0
Vibrio campbellii HY01	2	0
Vibrio cholerae 1587	2	0
Vibrio harveyi 1DA3	1	1
Vibrio mimicus VM223	2	0
Vibrio shilonii AK1	1	1
Vibrio sinaloensis DSM 21326	2	0
Vibrio sp. AND4	2	0
Vibrio sp. Ex25	2	0
Vibrio vulnificus YJ016	1	1
Xanthobacter autotrophicus Py2	2	0
Xanthomonas arboricola pv. juglandis	1	1
Xanthomonas oryzae pv. oryzae MAFF 311018	1	1
Xylanimonas cellulosilytica DSM 15894	2	0
Yarrowia lipolytica CLIB122	1	1
Yersinia frederiksenii ATCC 33641	1	1
Yersinia pestis Nepal516	0	2
Yersinia pestis PY-48	1	1
Yersinia pseudotuberculosis IP 31758	1	1
Yersinia ruckeri	2	0
[Cellvibrio] gilvus ATCC 13127	2	0
[Clostridium] cf. saccharolyticum K10	0	2
[Clostridium] clostridioforme 2_1_49FAA	0	2
[Eubacterium] siraeum V10Sc8a	0	2
butyrate-producing bacterium SM4/1	0	2
butyrate-producing bacterium SS3/4	1	1
delta proteobacterium MLMS-1	2	0
endosymbiont of Riftia pachyptila (vent Ph05)	0	2
uncultured SUP05 cluster bacterium	2	0
uncultured alpha proteobacterium HF0010_30A23	1	1
uncultured bacterium BLR18	1	1
uncultured bacterium Rlip1	2	0
uncultured eubacterium pIE1115	2	0
uncultured marine microorganism HF4000_ANIW137K11	0	2
Acanthocystis turfacea Chlorella virus 1	1	0
Acidaminococcus intestini RyC-MR95	0	1
Acidiphilium cryptum JF-5	1	0
Acidiphilium sp. PM	1	0
Acidithiobacillus ferrivorans SS3	1	0
Acidovorax sp. NO-1	1	0
Acinetobacter baumannii AB210	1	0
Acinetobacter baumannii ATCC 17978	1	0
Acinetobacter baumannii TCDC-AB0715	1	0
Acinetobacter baylyi	1	0
Acinetobacter calcoaceticus PHEA-2	1	0
Acinetobacter calcoaceticus subsp. anitratus	1	0
Acinetobacter sp. RUH2624	1	0
Actinobacillus pleuropneumoniae serovar 1 str. 4074	1	0
Actinobacillus pleuropneumoniae serovar 2 str. S1536	1	0
Actinobacillus pleuropneumoniae serovar 3 str. JL03	1	0
Actinobacillus pleuropneumoniae serovar 4 str. M62	1	0
Actinobacillus pleuropneumoniae serovar 5b str. L20	0	1
Actinobacillus pleuropneumoniae serovar 7 str. AP76	1	0
Actinomyces massiliensis F0489	1	0
Actinomyces sp. oral taxon 178 str. F0338	1	0
Actinomyces urogenitalis DSM 15434	1	0
Actinomyces viscosus C505	1	0
Actinoplanes teichomyceticus	1	0
Aeromicrobium marinum DSM 15272	0	1
Aggregatibacter actinomycetemcomitans serotype b str. SCC1398	1	0
Aggregatibacter actinomycetemcomitans serotype e str. SC1083	1	0
Aggregatibacter aphrophilus ATCC 33389	1	0
Agrobacterium radiobacter K84	0	1
Agrobacterium tumefaciens CCNWGS0286	0	1
Akkermansia muciniphila ATCC BAA-835	0	1
Alicyclobacillus acidocaldarius LAA1	0	1
Aminomonas paucivorans DSM 12260	0	1
Ammonifex degensii KC4	0	1
Amycolatopsis mediterranei U32	1	0
Anaeromyxobacter dehalogenans 2CP-1	0	1
Anaeromyxobacter sp. K	1	0
Aquifex aeolicus VF5	0	1
Arcobacter butzleri RM4018	1	0
Arctogadus glacialis	0	1
Arthrobotrys oligospora ATCC 24927	0	1
Arthroderma otae CBS 113480	1	0
Ascaris suum	0	1
Aspergillus kawachii IFO 4308	0	1
Aspergillus nidulans FGSC A4	0	1
Aspergillus niger ATCC 1015	1	0
Asticcacaulis biprosthecum C19	0	1
Asticcacaulis excentricus CB 48	1	0
Atopobium rimae ATCC 49626	0	1
Azospirillum lipoferum 4B	1	0
Bacillus alcalophilus	1	0
Bacillus amyloliquefaciens subsp. plantarum YAU B9601-Y2	0	1
Bacillus amyloliquefaciens subsp. plantarum str. FZB42	0	1
Bacillus atrophaeus 1942	1	0
Bacillus cereus 95/8201	0	1
Bacillus cereus AH187	1	0
Bacillus cereus AH676	0	1
Bacillus cereus ATCC 10876	0	1
Bacillus cereus ATCC 10987	1	0
Bacillus cereus B4264	0	1
Bacillus cereus F837/76	0	1
Bacillus cereus H3081.97	0	1
Bacillus cereus NC7401	1	0
Bacillus cereus Rock1-15	0	1
Bacillus cereus Rock3-28	1	0
Bacillus cereus m1293	1	0
Bacillus cereus m1550	0	1
Bacillus licheniformis DSM 13 = ATCC 14580	1	0
Bacillus megaterium DSM 319	1	0
Bacillus pseudomycoides DSM 12442	0	1
Bacillus sp. BS-01	1	0
Bacillus sp. BS-02	1	0
Bacillus sp. HJ171	1	0
Bacillus sp. TS-23	1	0
Bacillus subtilis BSn5	0	1
Bacillus subtilis subsp. spizizenii TU-B-10	1	0
Bacillus thuringiensis Bt407	0	1
Bacillus thuringiensis serovar monterrey BGSC 4AJ1	1	0
Bacillus thuringiensis serovar pakistani str. T13001	1	0
Bacillus thuringiensis serovar pondicheriensis BGSC 4BA1	0	1
Bacillus thuringiensis serovar pulsiensis BGSC 4CC1	0	1
Bacillus thuringiensis serovar thuringiensis str. T01001	1	0
Bacillus thuringiensis serovar tochigiensis BGSC 4Y1	1	0
Bacillus thuringiensis str. Al Hakam	0	1
Bacteroides fragilis YCH46	1	0
Bacteroides sp. D1	1	0
Beijerinckia indica subsp. indica ATCC 9039	1	0
Bergeyella zoohelcum	1	0
Bermanella marisrubri	1	0
Bibersteinia trehalosi	1	0
Bifidobacterium dentium Bd1	0	1
Bifidobacterium dentium JCVIHMP022	0	1
Bifidobacterium longum NCC2705	0	1
Bifidobacterium longum subsp. infantis CCUG 52486	0	1
Bifidobacterium longum subsp. longum 1-6B	0	1
Bifidobacterium longum subsp. longum 2-2B	0	1
Blastococcus saxobsidens DD2	0	1
Blattabacterium sp. (Mastotermes darwiniensis) str. MADAR	0	1
Bordetella bronchiseptica RB50	1	0
Bordetella parapertussis 12822	0	1
Brachybacterium faecium DSM 4810	1	0
Bradyrhizobium diazoefficiens USDA 110	0	1
Bradyrhizobium japonicum USDA 6	1	0
Bradyrhizobium sp. BTAi1	0	1
Bradyrhizobium sp. S23321	1	0
Brucella ceti str. Cudo	1	0
Brucella sp. 83/13	0	1
Brucella suis bv. 3 str. 686	0	1
Burkholderia cenocepacia J2315	0	1
Burkholderia mallei PRL-20	1	0
Burkholderia phytofirmans PsJN	1	0
Burkholderia pseudomallei 1258a	1	0
Burkholderia pseudomallei 305	1	0
Burkholderia pseudomallei 406e	0	1
Burkholderia pseudomallei Pakistan 9	1	0
Burkholderia sp. CCGE1003	0	1
Burkholderia sp. KJ006	1	0
Butyrivibrio crossotus DSM 2876	0	1
Butyrivibrio fibrisolvens 16/4	0	1
Caenorhabditis brenneri	0	1
Caenorhabditis briggsae	0	1
Caldicellulosiruptor lactoaceticus 6A	1	0
Caldicellulosiruptor owensensis OL	0	1
Caminibacter mediatlanticus TB-2	0	1
Campylobacter coli 111-3	0	1
Campylobacter rectus RM3267	0	1
Candidatus Arthromitus sp. SFB-3	0	1
Candidatus Arthromitus sp. SFB-mouse-Japan	0	1
Candidatus Kuenenia stuttgartiensis	1	0
Candidatus Regiella insecticola 5.15	1	0
Chlorella variabilis	0	1
Chlorobium chlorochromatii CaD3	1	0
Citrobacter sp. 30_2	0	1
Citrobacter sp. A1	0	1
Clonorchis sinensis	0	1
Clostridiales genomosp. BVAB3 str. UPII9-5	0	1
Clostridium chauvoei	0	1
Clostridium histolyticum	1	0
Clostridium longisporum	0	1
Clostridium sardiniense	0	1
Clostridium sp. L2-50	0	1
Colletotrichum graminicola M1.001	0	1
Collinsella tanakaei YIT 12063	0	1
Coprinopsis cinerea okayama7#130	1	0
Coprothermobacter proteolyticus DSM 5265	0	1
Coraliomargarita akajimensis DSM 45221	1	0
Corallococcus coralloides DSM 2259	1	0
Corynebacterium glucuronolyticum ATCC 51866	1	0
Corynebacterium glucuronolyticum ATCC 51867	0	1
Corynebacterium matruchotii ATCC 14266	1	0
Corynebacterium matruchotii ATCC 33806	0	1
Corynebacterium sp. L2-79-05	1	0
Corynebacterium striatum ATCC 6940	0	1
Coxiella burnetii Dugway 5J108-111	1	0
Cronobacter turicensis z3032	0	1
Cryptococcus neoformans var. neoformans JEC21	1	0
Cyanothece sp. PCC 7424	0	1
Cyanothece sp. PCC 7425	1	0
Cyanothece sp. PCC 8801	1	0
Danaus plexippus	0	1
Danio rerio	0	1
Debaryomyces hansenii CBS767	1	0
Deinococcus maricopensis DSM 21211	1	0
Deinococcus proteolyticus MRP	1	0
Deinococcus radiodurans R1	0	1
Desulfatibacillum alkenivorans AK-01	1	0
Desulfococcus oleovorans Hxd3	1	0
Desulfomonile tiedjei DSM 6799	0	1
Desulfotalea psychrophila LSv54	1	0
Desulfotomaculum carboxydivorans CO-1-SRB	0	1
[truncated: 611 more rows]

## Sheet: 2.FS_LI_MicrobialAttrCompar
Microbial attributes identified with MEGAN
Attribute	FS	LI
Salinity:Unknown	12652	18682
Disease:Unknown	16341	14218
Optimal temp.:Unknown	12986	15500
Pathogenic in:Unknown	10362	12841
Shape:Rod	12464	9791
Arrangment:Unknown	7973	13190
Endospores:Unknown	13580	6357
Temp. range:Mesophilic	3979	13313
Oxygen Req:Unknown	12125	4623
Motility:No	9841	6489
Gram Stain:-	8118	7940
Oxygen Req:Anaerobic	2531	12551
Habitat:Unknown	5400	7933
Temp. range:Unknown	6322	6609
Gram Stain:Unknown	8481	3961
Motility:Unknown	5409	6658
Habitat:Multiple	5185	5175
Endospores:No	3454	6431
Motility:Yes	2416	7054
Gram Stain:+	1083	8302
Shape:Unknown	4625	4456
Habitat:Host-associated	2591	6246
Pathogenic in:No	6093	2144
Endospores:Yes	647	7407
Temp. range:Psychrophilic	7305	32
Arrangment:Pairs	7178	16
Salinity:Moderate Halophilic	4346	46
Oxygen Req:Aerobic	2439	1632
Arrangment:Singles, Pairs, Chains	99	3886
Shape:Filament	22	3428
Habitat:Specialized	3235	131
Optimal temp.:22	3146	0
Arrangment:Singles	2044	989
Pathogenic in:Human	684	2327
Optimal temp.:37	164	2817
Pathogenic in:Animal, Human	29	2375
Arrangment:Singles, Pairs	124	1895
Salinity:Non-halophilic	486	1286
Habitat:Terrestrial	525	927
Oxygen Req:Facultative	552	821
Disease:Gastroenteritis, Gas Gangrene	1	1297
Shape:Coccus	124	1151
Shape:Spiral	27	1175
Optimal temp.:40	9	1155
Disease:None	310	758
Habitat:Aquatic	764	300
Optimal temp.:30	545	295
Disease:Botulism	8	814
Oxygen Req:Microaerophilic	44	726
Disease:Gas Gangrene	2	565
Pathogenic in:Animal	191	336
Disease:Gas Gangrene, Gastroenteritis	1	456
Disease:Gastroenteritis	19	424
Optimal temp.:37-40	11	356
Disease:Antibiotic-associated Diarrhea and Pseudomembraneous Colitis	2	351
Disease:Melioidosis	195	158
Shape:Coccobacillus	213	18
Arrangment:Pairs, Chains	19	179
Temp. range:Thermophilic	63	131
Optimal temp.:25-30	153	22
Disease:Gastroenteritis and Diarrhea	0	168
Salinity:Mesophilic	111	55
Disease:Opportunistic Infection	95	58
Optimal temp.:4-37	151	0
Shape:Coccoid To Coccobacillary	1	146
Disease:Spondylodiscitis (rare)	145	0
Arrangment:Singles, Chains	38	95
Disease:Tetanus	4	119
Arrangment:Chains	40	78
Optimal temp.:20-30	100	7
Pathogenic in:Salmonid Fish	103	2
Disease:Cold Water Disease, Rainbow Trout Fry Syndrome	96	0
Disease:Food Poisoning	19	63
Pathogenic in:Plant	50	24
Optimal temp.:28	33	34
Disease:Periodontitis	20	44
Shape:Curved Rod	44	18
Arrangment:Singles, Aggregates	28	29
Disease:Opportunistic Peritoneal Disease	17	39
Temp. range:Hyperthermophilic	15	38
Optimal temp.:20	43	9
Pathogenic in:Animals, Human	0	52
Disease:Urinary Tract Infection	2	45
Arrangment:Chains, Filaments	3	40
Pathogenic in:Insect	33	9
Shape:Rod, Coccus	36	6
Shape:Pleomorphic	24	15
Arrangment:Filaments	20	17
Disease:Periodontal Infection	0	34
Optimal temp.:55	20	12
Pathogenic in:Rice	17	13
Shape:Pleomorphic Rod	22	8
Disease:No	19	10
Optimal temp.:12-15	29	0
Optimal temp.:25-35	9	20
Optimal temp.:35-37	14	14
Disease:Diarrhea	0	27
Disease:Necrotizing Pneumonia, Chronic Infections	14	13
Shape:Branched Filament	12	15
Arrangment:Pairs, Tetrads	13	12
Disease:Nosocomial Infections	24	1
Disease:Plant Rot	17	7
Pathogenic in:Mammal	11	12
Disease:Periodontal Disease	1	21
Disease:Rice Bacterial Blight Disease	11	11
Optimal temp.:15	19	3
Optimal temp.:32.2	1	21
Disease:Bacteremia	5	16
Optimal temp.:10-65	0	21
Disease:Cellular Destruction	20	0
Disease:Dysentery	4	16
Disease:Dental Plaque, Opportunistic Infection	3	16
Optimal temp.:26	16	3
Disease:Anthrax	4	14
Disease:Citrus Canker	10	8
Disease:Meningitis, Septicemia, Necrotizing Enterocolitis	10	8
Motility:Yes, Gliding	18	0
Optimal temp.:60-65	6	12
Disease:Rare Bacteremia, Endocarditis	0	17
Optimal temp.:20-25	15	2
Optimal temp.:25	13	4
Pathogenic in:Citrus	10	7
Disease:Persistent Diarrhea	0	16
Disease:Various Infections	0	16
Optimal temp.:30-40	14	2
Optimal temp.:35	9	7
Optimal temp.:50	5	11
Arrangment:Pairs, Short Chains	13	2
Disease:Periodontal and Other Infections	6	9
Disease:Sotto Disease	7	8
Shape:Ring	0	15
Disease:Bacterial Leaf Blight Of Maize and Sorghum, Brown Stripe Of Rice and Red Stripe Of Sugarcane	7	7
Optimal temp.:34	8	6
Optimal temp.:60	1	13
Optimal temp.:65	8	6
Shape:Irregular Coccus	7	7
Arrangment:Branched Filaments	5	8
Arrangment:Singles, Clusters	6	7
Arrangment:Singles, Pairs, Short Chains	12	1
Disease:Cepacia Syndrome	6	7
Disease:Cystitis	1	12
Disease:Necrotizing Pneumonia and Chroninc Infections	8	5
Optimal temp.:37-41	0	13
Optimal temp.:70	0	13
Shape:Vibrio	4	9
Arrangment:Singles, Chains, Clusters	12	0
Arrangment:Singles, V-shaped Pairs	11	1
Disease:Periodontal Diseases and Some Inflammations	1	11
Disease:Epizootic Infectious Polyserositis and Septcemia	11	0
Disease:Gastrointestinal Disease	1	10
Optimal temp.:15-20	10	1
Optimal temp.:30-37	6	5
Optimal temp.:98	6	5
Pathogenic in:Birds	11	0
Shape:Sphere	8	3
Disease:Endocarditis. Septicemia, Meningitis	3	7
Disease:Olive Knot Disease	8	2
Optimal temp.:23	9	1
Optimal temp.:37c	7	3
Optimal temp.:42	1	9
Optimal temp.:78	1	9
Pathogenic in:Human, Plants	6	4
Pathogenic in:None	7	3
Pathogenic in:Yes	0	10
Shape:Tightly Coiled Spirals	8	2
Arrangment:Rosettes, Aggregates	8	1
Disease:Bacterial Kidney Disease (bkd)	7	2
Disease:Hemorrhagic Colitis	0	9
Disease:Necrotizing Periodontal Diseases	9	0
Disease:Nosocomial Infections, Nosocomial Pneumonia	9	0
Disease:Opportunisitc Urinary Tract Infections, Surgical Wound Infections, and Septicemia	8	1
Disease:Septicemia, Pneumonia, and Meningitis	1	8
Pathogenic in:Porcine	7	2
Disease:Antibiotic-associated Diarrhea	0	8
Disease:Bacteremia, Meningoencephalitis, Multiple Brain Abscesses	3	5
Disease:Fibrinous and Necrotizing Pleuropneumonia	7	1
Disease:Gastroenteritis and Septicemia	0	8
Disease:Listeriosis	3	5
Pathogenic in:Rabbit	0	8
Shape:Curved	5	3
Shape:Helical	6	2
Shape:Helically Coiled	0	8
Disease:Pneumonia	3	4
Disease:Severe Infection, Diarrhea, and Abcesses	3	4
Disease:Urinary Infection, Bacteremia, Endocarditis	1	6
Disease:Wound and Urinary Tract Infections, Bacteremia	1	6
Optimal temp.:75	0	7
Pathogenic in:Human, Sheep	6	1
Salinity:Extreme Halophilic	5	2
Shape:Branched	6	1
Shape:Cocci	0	7
Shape:Oval	1	6
Arrangment:Pairs, Tetrads, Chains	0	6
Arrangment:Singles, Filaments, Rosettes	6	0
Disease:Appendicitis, Abscesses, Ovine Foot Rot	6	0
Disease:Endospore-forming	4	2
Disease:Soft Rot Disease	4	2
Disease:Vibriosis	5	1
Optimal temp.:28-30	2	4
Optimal temp.:30-42	5	1
Optimal temp.:55-65	4	2
Pathogenic in:Swine	1	5
Disease:Acute Inflammatory Demyelinating Polyneuropathy	0	5
Disease:Blight	3	2
Disease:Bordetellosis	5	0
Disease:Diarrhea and Occasionally Septicemia	4	1
Disease:Gastroenteritis, Opportunistic Infections	3	2
Disease:Gastroenteritis, Wound Infections, Primary Septicemia	4	1
Disease:Gastrointestinal Disease, Hemolytic-uremic Syndrome	0	5
Disease:Glanders and Pneumonia	2	3
Disease:Guillain-barre Syndrome	0	5
Disease:Rat Bite Fever	0	5
Disease:Swine Dysentery	0	5
Optimal temp.:28-32	5	0
Optimal temp.:45	3	2
Optimal temp.:58	1	4
Optimal temp.:70-75	1	4
Optimal temp.:8	4	1
Shape:Fusiform	4	1
Shape:Sphere, Curved	4	1
Shape:Sphere, Ellipse	5	0
Disease:Bubonic Plague	0	4
Disease:Cholera	4	0
Disease:Inflammatory Bowel Disease	2	2
Disease:Lung Infections	4	0
Disease:Necrosis	2	2
Disease:Opportunistic Infection, Periodontal Infection	4	0
Disease:Soft Tissue Infections	4	0
Disease:Systemic Disease in Fish, Occassional Gastroenteritis, Septicemia, and Wound Infections in Humans	1	3
Optimal temp.:22-25	2	2
Optimal temp.:25-28	2	2
Optimal temp.:27-30	4	0
Optimal temp.:31	4	0
Optimal temp.:37-39	3	1
Pathogenic in:Fish, Human, Animals	1	3
Pathogenic in:Fish, Shellfish	3	1
Shape:Flexible Rod	0	4
Arrangment:Irregular Chains	0	3
Arrangment:Singles, Clusters, Branched Mycelium	1	2
Arrangment:Singles, Tetrads	3	0
Disease:Bacteremia, Cellulitis, Arthritis	0	3
Disease:Bacterial Fruit Blotch	2	1
Disease:Canine Brucellosis	1	2
Disease:Caries and Periodontal Disease	0	3
Disease:Colibacillosis	0	3
Disease:Encephalitis, Urinary Tract Infections, Surgical Wound Infections, Pyelonephritis, Pneumonia, Septicemia	1	2
Disease:Furunculosis	1	2
Disease:Hepatitis, Typhlitis, Hepatocellular Tumors, and Gastric Bowel Disease	0	3
Disease:Infertility, Infectious Abortions, Septicemia, Meningitis	0	3
Disease:Murine Colonic Hyperplasia	1	2
Disease:Salmonellosis and Swine Paratyphoid	1	2
Disease:Soft Rot	3	0
Disease:Tomato Bacterial Wilt and Canker	2	1
Disease:Tuberculosis	1	2
Optimal temp.:25-32	3	0
Optimal temp.:25-32 (28)	2	1
Optimal temp.:28-33	1	2
Optimal temp.:30-35	2	1
Optimal temp.:30-45	3	0
Optimal temp.:37-47	1	2
Optimal temp.:39-41	0	3
Optimal temp.:73	1	2
Pathogenic in:Avian	0	3
Pathogenic in:Dog, Human	1	2
Pathogenic in:Fish	1	2
Pathogenic in:Fruit	2	1
Pathogenic in:Human, Swine	1	2
Pathogenic in:Mouse	1	2
Pathogenic in:Sheep	1	2
Pathogenic in:Tobacco	3	0
Pathogenic in:Tomato	2	1
Shape:Coccobacilus	1	2
Shape:Coccus To Filament	2	1
Shape:Rod, Cyst	2	1
Shape:Spiral, Curved	0	3
Arrangment:Clusters	1	1
Arrangment:Mulicellular Filaments	0	2
Arrangment:Pairs That Form Long Chains	0	2
Arrangment:Pairs, Filaments	0	2
Disease:Acute Fibrinonecrotic Pleuropneumonia	2	0
Disease:Bacterial Endocarditis	1	1
Disease:Blood, Respiratory, and Urinary Infections	1	1
Disease:Chronic Granulomatous Disease	2	0
Disease:Coral Bleaching	1	1
Disease:Cyanobacterial Hepatotoxicosis	1	1
Disease:Endophthalmitis	0	2
Disease:Enteric Septicemia	2	0
Disease:Gastric Ulcerations	0	2
Disease:Hitra Disease	2	0
Disease:Human Cystitis	0	2
Disease:Infertility, Abortion	0	2
Disease:Intestinal Spirochetosis	0	2
Disease:Larvicidal Toxin	2	0
Disease:Lyme Disease	0	2
Disease:Meningitis	0	2
Disease:Meningitis, Endocarditis, Septicemia and Arthritis	1	1
Disease:Meningitis, Septicemia, Otitis Media, Sinusitis, Chronic Bronchitis	2	0
Disease:Miller Fisher Syndrome	0	2
Disease:Neonatal Meningitis	0	2
Disease:Nosocomial Infections in Immunocompromised Individuals	2	0
Disease:Periodontal Infection, Actinomycosis, Gingivitis	2	0
Disease:Pneumonia and Urinary Tract Infections	1	1
Disease:Proliferative Enteropathy	1	1
Disease:Salmonellosis	1	1
Disease:Shell Disease	2	0
Disease:Toxemia and Septicemia	1	1
Disease:Traveler's Diarrhea and Endemic Diarrhea	1	1
Disease:Urinary Tract Infection, Bacteremia, Endocarditis	0	2
Disease:Urogenital or Respiratory Tracts Infections	1	1
Motility:Non-motile	1	1
Optimal temp.:10	0	2
Optimal temp.:20-28	2	0
Optimal temp.:23-24	2	0
Optimal temp.:34-37	1	1
Optimal temp.:37-38	2	0
Optimal temp.:38	2	0
Optimal temp.:4-46	2	0
Optimal temp.:65-68	0	2
Optimal temp.:68	0	2
Optimal temp.:80	0	2
Pathogenic in:Catfish	2	0
Pathogenic in:Chimpanzee	0	2
Pathogenic in:Coral	1	1
Pathogenic in:Equine	1	1
Pathogenic in:Ferret	0	2
Pathogenic in:Fis	2	0
Pathogenic in:Human, Horses	1	1
Pathogenic in:Human, Mice	0	2
Pathogenic in:Marine Organisms	2	0
Pathogenic in:Mosquito	2	0
Pathogenic in:Shellfish	2	0
Shape:Bacillus	2	0
Shape:Coccoid	0	2
Shape:Filamentous Rod	2	0
Shape:Rod or Coccus or V-shaped	2	0
Arrangment:Branched Hyphae	1	0
Arrangment:Clusters, Pairs	0	1
Arrangment:Singles, Chains, Aggregates	1	0
Arrangment:Singles, Pairs, Chains and Spherical Bodies	0	1
Arrangment:Singles, Pairs, Tetrads	0	1
Arrangment:Singles, Rosettes	1	0
Disease:Actinomycosis, Gingivitis, Periodontal Infection	1	0
Disease:Asymptomatic Bacteriuria	0	1
Disease:Bacteremia, Endocarditis, Urinary Infection	1	0
Disease:Bacteremia, Pneumonia	0	1
Disease:Bacterial Spot	1	0
Disease:Brucellosis	1	0
Disease:Brucellosis, Infectious Abortions, Fever	0	1
Disease:Dental Caries	0	1
Disease:Ear and Lower Respiratory Infections	1	0
Disease:Gastroenteritis and Bacteremia	1	0
Disease:Glanders	1	0
Disease:Gonorrhea	1	0
Disease:Inflammatory Airway Disease, Opportunistic Infections	0	1
Disease:Lactococcosis	0	1
Disease:Leaf Blight, Stewart's Bacterial Wilt	1	0
Disease:Legionellosis	1	0
Disease:Legionnaire's Disease	0	1
Disease:Meningitis, Arthritis, Pneumonia	0	1
Disease:Meningitis, Pneumonia, Septicemia	0	1
Disease:Mushroom Worker's Disease, Farmer's Lung Disease	1	0
Disease:Nocosomial Infection	1	0
Disease:Oedema and Postweaning Diarrhea	0	1
Disease:Oral Infection	1	0
Disease:Paratyphoid Fever	0	1
Disease:Pasteurellosis	1	0
Disease:Pneumonia, Arthritis, Myocarditis, and Reproductive Problems	0	1
Disease:Pneumonia, Mastitis, Arthritis	0	1
Disease:Pneumonia, Meningitis, Bacteremia, Sinusitis, Otitis Media, Conjunctivitis	0	1
Disease:Q Fever	1	0
Disease:Rare Bacteremia	0	1
Disease:Rare Infections	1	0
Disease:Rare Opportunistic Pathogen Of Humans	1	0
Disease:Respiratory Deseases	0	1
Disease:Respiratory Diseases	1	0
Disease:Septicemia, Endocarditis, Lung and Wound Infections	1	0
Disease:Soft Rot Disease Of Potatoes	1	0
Disease:Strangles	0	1
Disease:Swine Mycoplasmosis	1	0
Disease:Toxic-shock Syndrome and Staphylococcal Scarlet Fever	0	1
Disease:Tuberculosis-like Infection in Fish, Skin Infection, Arthritis in Human	0	1
Disease:Vaginosis	0	1
Disease:Wound Infections	0	1
Motility:Motile	0	1
Optimal temp.:15-25	1	0
Optimal temp.:24-37	1	0
Optimal temp.:25-30 C	0	1
Optimal temp.:26-28	1	0
Optimal temp.:32	0	1
Optimal temp.:33	1	0
Optimal temp.:35-40	1	0
Optimal temp.:45-55	1	0
Optimal temp.:50-55	1	0
Optimal temp.:50-60	1	0
Optimal temp.:57	0	1
Optimal temp.:63	0	1
Optimal temp.:67	0	1
Optimal temp.:68-75	1	0
Optimal temp.:7	1	0
Optimal temp.:74-76	1	0
Optimal temp.:85	1	0
Optimal temp.:96	0	1
Pathogenic in:Acanthamoeba Polyphaga	1	0
Pathogenic in:Cattle	1	0
Pathogenic in:Fish, Human	0	1
Pathogenic in:Fish, Shellfish, Cattle, Human	0	1
Pathogenic in:Human, Animal, Plant	1	0
Pathogenic in:Human, Rodent	0	1
Pathogenic in:Sheep, Goat	0	1
Shape:Diplococcus	1	0
Shape:Oval, Rod	1	0
Shape:Rod, Coccobacillus	1	0
Shape:Spherical	1	0
Shape:Vibroid	0	1
Temp. range:Cryophilic	1	0

## Sheet: 3.PercntAnn
Stats on the facial skin and gut microbiome functional annotation
Sample	UniprotAnn nrGenes	NR genes	%NR ann
Sample_GRG4217_FS	56054	63649	88.07
Sample_GRG4227_FS	26513	31800	83.37
Sample_TOG_377E_F4237	426	1838	23.18
Sample_TOG_377E_GRG_4199FS	1071	1113	96.23
Sample_TOG_377E_GRG_4204FS	266	1342	19.82
Sample_TOG_377E_GRG_4207FS	11482	13524	84.9
Sample_TOG_377E_GRG_4215FS	37226	41301	90.13
Sample_TOG_377E_GRG_4222FS	65	295	22.03
Sample_TOG_377E_GRG_4224FS	141	656	21.49
Sample_TOG_377E_GRG_4236FS	261	1204	21.68
Sample_TOG_377E_GRG_4240FS	44935	48049	93.52
Sample_TOG_ATS7_F4229	82551	91249	90.47
Sample_TOG_ATS7_GRG_4201FS	69184	77083	89.75
Sample_TOG_ATS7_GRG_4206FS	154	555	27.75
Sample_TOG_ATS7_GRG_4219FS	444	1617	27.46
Sample_TOG_ATS7_GRG_4225FS	81	387	20.93
Sample_TOG_ATS7_GRG_4231FS	37281	41524	89.78
Sample_TOG_ATS7_GRG_4233FS	160	809	19.78
Sample_TOG_ATS7_GRG_4239FS	168	673	24.96
Sample_TOG_HFHV_GRG_4194FS	41272	50504	81.72
Sample_TOG_HFHV_GRG_4196FS	34857	38210	91.22
Sample_TOG_HFHV_GRG_4197FS	1101	1392	79.09
Sample_TOG_HFHV_GRG_4200FS	38863	43274	89.81
Sample_TOG_HFHV_GRG_4205FS	379	1663	22.79
Sample_TOG_HFHV_GRG_4208FS	2924	4027	72.61
Sample_TOG_HFHV_GRG_4223FS	128	571	22.42
Sample_TOG_HFHV_GRG_4230FS	43152	47320	91.19
Sample_TOG_HVCY_F4214	5868	6143	95.52
Sample_TOG_HVCY_GRG_4202FS	1270	2357	53.88
Sample_TOG_HVCY_GRG_4203FS	39258	44819	87.59
Sample_TOG_HVCY_GRG_4218FS	543	2107	25.77
Sample_TOG_HVCY_GRG_4226FS	407	1593	25.55
Sample_TOG_HVCY_GRG_4232FS	796	2411	33.01
Sample_GRG4217_LI	17085	23912	71.45
Sample_GRG4227_LI	68690	72449	94.81
Sample_TOG_377E_GRG_4194LI	1033	3088	33.45
Sample_TOG_377E_GRG_4197LI	140	778	17.99
Sample_TOG_377E_GRG_4201LI	3538	5294	66.83
Sample_TOG_377E_GRG_4206LI	21244	23618	89.95
Sample_TOG_377E_GRG_4208LI	2101	3737	56.22
Sample_TOG_377E_GRG_4212LI	1836	3140	58.47
Sample_TOG_377E_GRG_4224LI	14471	16668	86.82
Sample_TOG_377E_GRG_4230LI	5828	8506	68.52
Sample_TOG_377E_GRG_4233LI	1551	2804	55.31
Sample_TOG_377E_I4239	86495	91862	94.16
Sample_TOG_ATS7_GRG_4195LI	614	1999	30.72
Sample_TOG_ATS7_GRG_4199LI	14287	17346	82.36
Sample_TOG_ATS7_GRG_4204LI	1319	2284	57.75
Sample_TOG_ATS7_GRG_4211LI	247	1230	20.08
Sample_TOG_ATS7_GRG_4215LI	46384	50835	91.24
Sample_TOG_ATS7_GRG_4221LI	1689	3023	55.87
Sample_TOG_ATS7_GRG_4226LI	31969	35676	89.61
Sample_TOG_ATS7_GRG_4236LI	77915	85932	90.67
Sample_TOG_ATS7_GRG_4242LI	2010	3575	56.22
Sample_TOG_ATS7_GRG_4243LI	1490	2995	49.75
Sample_TOG_ATS7_I4232	33885	36897	91.84
Sample_TOG_HFHV_GRG_4198LI	3632	5354	67.84
Sample_TOG_HFHV_GRG_4203LI	276	1428	19.33
Sample_TOG_HFHV_GRG_4209LI	39011	41858	93.2
Sample_TOG_HFHV_GRG_4214LI	965	2584	37.35
Sample_TOG_HFHV_GRG_4219LI	2747	4664	58.9
Sample_TOG_HFHV_GRG_4225LI	2252	4227	53.28
Sample_TOG_HFHV_GRG_4229LI	4146	6211	66.75
Sample_TOG_HFHV_GRG_4231LI	10483	12432	84.32
Sample_TOG_HFHV_GRG_4235LI	1398	2894	48.31
Sample_TOG_HFHV_GRG_4237LI	60594	64100	94.53
Sample_TOG_HFHV_I4202	3076	5128	59.98
Sample_TOG_HVCY_GRG_4196LI	208	842	24.7
Sample_TOG_HVCY_GRG_4200LI	392	1652	23.73
Sample_TOG_HVCY_GRG_4205LI	8752	10331	84.72
Sample_TOG_HVCY_GRG_4207LI	37152	40213	92.39
Sample_TOG_HVCY_GRG_4210LI	34501	38283	90.12
Sample_TOG_HVCY_GRG_4213LI	980	2379	41.19
Sample_TOG_HVCY_GRG_4220LI	5421	6855	79.08
Sample_TOG_HVCY_GRG_4222LI	17452	19886	87.76
Sample_TOG_HVCY_GRG_4228LI	12304	14554	84.54
Sample_TOG_HVCY_GRG_4234LI	125322	133978	93.54
Sample_TOG_HVCY_GRG_4240LI	2254	3748	60.14
Sample_TOG_HVCY_GRG_4241LI	1761	3454	50.98
Sample_TOG_HVCY_I4218	2091	4015	52.08

## Sheet: 4.GenesPerPtwd
Bacterial total (not unique) genes from each pathway from KEGG.
KEGG pathway	FS	LI
Carbohydrate metabolism	36651	57810
Energy metabolism	17602	18632
Lipid metabolism	14215	13095
Nucleotide metabolism	21066	31209
Amino acid metabolism	48743	47848
Metabolism of other amino acids	9624	12245
Glycan biosynthesis and metabolism	9903	16225
Metabolism of cofactors and vitamins	21264	24968
Metabolism of terpenoids and polyketides	19152	21688
Biosynthesis of other secondary metabolites	25965	30230
Xenobiotics biodegradation and metabolism	23803	23543
