# Supplementary material for: Protective role of the vulture facial skin and gut microbiomes aid adaptation to scavenging
Source: Acta Vet Scand. 2018 Oct 11;60:61. doi: 10.1186/s13028-018-0415-3 (PMC6182802; doi:10.1186/s13028-018-0415-3)
Supplement: Supplementary file 4 — Additional file 4. Identified potential pathogens in the vultures’ facial skin and gut microbiomes (sheet 1–4). The document also contains identified Clostridia toxin/antitoxins (sheet 5), pathogenic genes (sheet 6), strains with sporulation potential (sheet 7), and short chain fatty acids (sheet 8). [file 13028_2018_415_MOESM4_ESM.xlsx]

## Sheet: 1.PathogenicBacteria
Identified potential pathogens in the vulture’s facial skin and gut microbiomes from the bacteria database search.
Sample	Number of found annotated pathogenic entries in this sample	Min depth of coverage	Median depth of coverage	Mean depth of coverage	Max depth of coverage	Min breadth of coverage	Median breadth of coverage	Mean breadth of coverage	Max breadth of coverage	Min % of reads mapped to that reference from those mapping to that db	Median % of reads mapped to that reference from those mapping to that db	Mean % of reads mapped to that reference from those mapping to that db	Max % of reads mapped to that reference from those mapping to that db	Min total number of mapping reads	Median total number of mapping reads	Mean total number of mapping reads	Max total number of mapping reads
Sample_GRG4217_FS	194	0	0.0002	0.001463	0.0719	0	0.0002	0.001109	0.0596	0.0009	0.0034	0.02722	1602	2	8	63.81	3758
Sample_TOG_377E_GRG_4207FS	131	0	0.0001	0.0006794	0.0229	0	0.0001	0.0005237	0.0184	0.0014	0.0028	0.02333	0.9918	2	4	33.66	1432
Sample_TOG_377E_GRG_4240FS	144	0	0.0002	0.001318	0.0216	0	0.0002	0.0009215	0.017	0.0004	0.0018	0.01212	0.2492	2	8	54.31	1116
Sample_TOG_ATS7_GRG_4225FS	14	0	0.0001	0.0001	0.0002	0	0	0.00004286	0.0001	0.0992	0.0992	0.1701	0.3968	2	2	3429	8
Sample_TOG_HFHV_GRG_4196FS	210	0	0.0002	0.002009	0.0704	0	0.0001	0.001404	0.0528	0.0007	0.003	0.03249	1658	2	8	87.48	4464
Sample_TOG_HFHV_GRG_4223FS	26	0	0.0001	0.0003808	0.0039	0	0	0.0002846	0.0032	0.0455	0.0455	0.4217	4641	2	2	18.54	204
Sample_TOG_HVCY_GRG_4218FS	44	0	0.0001	0.0002773	0.0018	0	0.0001	0.0002318	0.0015	0.0133	0.01995	0.06291	0.4659	2	3	9455	70
Sample_GRG4227_FS	166	0	0.0002	0.001292	0.0481	0	0.0001	0.0009608	0.0362	0.0013	0.0052	0.04505	2103	2	8	69.25	3232
Sample_TOG_377E_GRG_4215FS	155	0	0.0002	0.0006994	0.0158	0	0.0001	0.0004219	0.0111	0.0007	0.0021	0.009419	0.1604	2	6	26.9	458
Sample_TOG_ATS7_F4229	193	0	0.0002	0.002658	0.078	0	0.0001	0.001853	0.0614	0.0003	0.001	0.01585	0.4115	2	6	99.03	2570
Sample_TOG_ATS7_GRG_4231FS	181	0	0.0002	0.002066	0.0364	0	0.0002	0.001439	0.026	0.0004	0.0012	0.01607	0.3414	2	6	78.2	1660
Sample_TOG_HFHV_GRG_4197FS	52	0	0.0001	0.0003308	0.0027	0	0.0001	0.0002519	0.0023	0.0058	0.0115	0.04294	0.4038	2	4	14.88	140
Sample_TOG_HFHV_GRG_4230FS	139	0	0.0002	0.001597	0.0237	0	0.0001	0.001109	0.0157	0.0006	0.0018	0.0176	0.2101	2	6	59.6	712
Sample_TOG_HVCY_GRG_4226FS	56	0	0.0001	0.0002196	0.0018	0	0.0001	0.0001643	0.0016	0.0108	0.0215	0.04975	0.516	2	4	9.25	96
Sample_TOG_377E_F4237	72	0	0.0001	0.0001486	0.0014	0	0.0001	0.0001125	0.0013	0.0101	0.0151	0.03047	0.3519	2	3	6056	70
Sample_TOG_377E_GRG_4222FS	17	0	0.0001	0.0002471	0.0015	0	0	0.0001941	0.0013	0.1036	0.1036	0.6583	4145	2	2	12.71	80
Sample_TOG_ATS7_GRG_4201FS	232	0	0.0003	0.005962	0.6191	0	0.0002	0.003488	0.3021	0.0004	0.0024	0.04089	3546	2	12	205.6	17840
Sample_TOG_ATS7_GRG_4233FS	10	0	0.0001	0.00011	0.0003	0	0.00005	0.00007	0.0002	0.0959	0.0959	0.211	0.6711	2	2	4.4	14
Sample_TOG_HFHV_GRG_4200FS	222	0	0.0003	0.003454	0.095	0	0.0002	0.002364	0.0641	0.0007	0.0033	0.04132	1612	2	10	127	4956
Sample_TOG_HVCY_F4214	157	0	0.0002	0.001375	0.0363	0	0.0001	0.0008656	0.023	0.0015	0.0046	0.0325	0.8246	2	6	42.8	1086
Sample_TOG_HVCY_GRG_4232FS	32	0	0.0001	0.0003219	0.0023	0	0.00005	0.0002562	0.0019	0.0106	0.0106	0.07118	0.6602	2	2	13.38	124
Sample_TOG_377E_GRG_4199FS	106	0	0.0001	0.0005821	0.0077	0	0.0001	0.0003981	0.0053	0.0025	0.0051	0.02684	0.3489	2	4	21.09	274
Sample_TOG_377E_GRG_4224FS	28	0	0.0001	0.0001964	0.001	0	0.00005	0.0001393	0.0008	0.037	0.037	0.1493	0.7396	2	2	8071	40
Sample_TOG_ATS7_GRG_4206FS	54	0	0.0001	0.003646	0.158	0	0.0001	0.002715	0.1164	0.0091	0.0181	0.886	37.58	2	4	195.7	8302
Sample_TOG_ATS7_GRG_4239FS	45	0	0.0001	0.0008222	0.0225	0	0.0001	0.0006556	0.0176	0.0137	0.0137	0.2828	8074	2	2	41.2	1176
Sample_TOG_HFHV_GRG_4205FS	37	0	0.0001	0.0002514	0.0021	0	0.0001	0.0001838	0.0015	0.014	0.0281	0.06788	0.7297	2	4	9676	104
Sample_TOG_HVCY_GRG_4202FS	98	0	0.0001	0.0005827	0.0123	0	0.0001	0.0004194	0.009	0.0037	0.0073	0.03628	0.745	2	4	19.78	406
Sample_TOG_377E_GRG_4204FS	27	0	0.0001	0.0001222	0.0014	0	0	0.00008148	0.0011	0.0246	0.0246	0.0747	0.8854	2	2	6074	72
Sample_TOG_377E_GRG_4236FS	26	0	0.0001	0.0001077	0.0007	0	0.0001	0.00008846	0.0005	0.0635	0.0635	0.1368	0.6984	2	2	4308	22
Sample_TOG_ATS7_GRG_4219FS	62	0	0.0001	0.0004935	0.0071	0	0.0001	0.0003968	0.006	0.0127	0.0127	0.122	2305	2	2	19.26	364
Sample_TOG_HFHV_GRG_4194FS	132	0	0.0001	0.001056	0.0227	0	0.0001	0.0007258	0.0162	0.0017	0.0052	0.03326	0.6536	2	6	38.18	750
Sample_TOG_HFHV_GRG_4208FS	130	0	0.0002	0.002284	0.1107	0	0.0001	0.001513	0.0711	0.0027	0.008	0.08861	3715	2	6	66.11	2772
Sample_TOG_HVCY_GRG_4203FS	194	0	0.0002	0.001853	0.0747	0	0.0002	0.001322	0.0509	0.0006	0.0026	0.01715	0.5191	2	9	60.11	1820
Sample_TOG_HFHV_I4202	45	0	0.0001	0.004969	0.1066	0	0.0001	0.003189	0.0529	0.006	0.0119	0.3437	5.02	2	4	115.3	1684
Sample_TOG_HVCY_I4218	58	0	0.0002	0.00424	0.0474	0	0.0002	0.003376	0.0404	0.0085	0.03825	0.7596	12.91	2	9	178.9	3042
Sample_TOG_ATS7_I4232	107	0	0.0004	0.06285	2.94	0	0.0002	0.02174	0.6945	0.0007	0.004	0.8141	32.17	2	12	2434	96180
Sample_TOG_377E_I4239	139	0	0.0006	0.06834	2021	0	0.0003	0.02365	0.7257	0.0003	0.0027	0.4614	15.99	2	18	3056	105900
Sample_GRG4217_LI	122	0	0.00015	0.002166	0.0473	0	0.0001	0.001543	0.0393	0.0017	0.0052	0.07137	2064	2	6	81.7	2362
Sample_TOG_377E_GRG_4194LI	28	0	0.0002	0.008079	0.0682	0	0.0001	0.005093	0.0432	0.0292	0.0875	3332	29.48	2	6	228.6	2022
Sample_TOG_377E_GRG_4197LI	13	0	0.0001	0.0005769	0.0022	0	0.0001	0.0003462	0.0012	0.7246	0.7246	6076	23.91	2	2	16.77	66
Sample_TOG_377E_GRG_4201LI	58	0	0.0001	0.003759	0.0906	0	0.0001	0.002172	0.0428	0.0087	0.0174	0.3827	6246	2	4	87.86	1434
Sample_TOG_377E_GRG_4206LI	112	0	0.0004	0.01121	0.4872	0	0.0002	0.006825	0.3043	0.0012	0.0087	0.3059	15.87	2	14	489.6	25400
Sample_TOG_377E_GRG_4208LI	48	0	0.0001	0.003775	0.0611	0	0.0001	0.002094	0.0362	0.0092	0.023	0.3567	5401	2	5	77.42	1172
Sample_TOG_377E_GRG_4212LI	30	0	0.0002	0.00345	0.0879	0	0.0001	0.002353	0.0594	0.0141	0.03525	0.4306	9774	2	5	61.07	1386
Sample_TOG_377E_GRG_4224LI	69	0	0.0002	0.04459	1111	0	0.0001	0.009945	0.2299	0.0017	0.005	1155	27.55	2	6	1380	32920
Sample_TOG_377E_GRG_4230LI	49	0	0.0001	0.0007918	0.0096	0	0.0001	0.0006347	0.0077	0.0031	0.0031	0.04434	0.5252	2	2	28.37	336
Sample_TOG_377E_GRG_4233LI	72	0	0.00015	0.001336	0.0206	0	0.0001	0.0009875	0.0153	0.0062	0.0155	0.1499	2585	2	5	48.47	836
Sample_TOG_ATS7_GRG_4195LI	41	0	0.0001	0.004602	0.0488	0	0.0001	0.003	0.0306	0.0346	0.0692	2189	25.03	2	4	126.6	1448
Sample_TOG_ATS7_GRG_4199LI	79	0	0.0002	0.02366	0.4361	0	0.0001	0.007877	0.1353	0.0017	0.0051	0.5114	10.16	2	6	602.6	11970
Sample_TOG_ATS7_GRG_4204LI	30	0	0.0001	0.001403	0.0121	0	0.0001	0.0009833	0.0093	0.0159	0.0318	0.3391	2972	2	4	42.67	374
Sample_TOG_ATS7_GRG_4211LI	33	0	0.0001	0.000303	0.0026	0	0.0001	0.0002455	0.002	0.0734	0.1468	0.2915	1836	2	4	7939	50
Sample_TOG_ATS7_GRG_4215LI	124	0	0.00055	0.04071	2121	0	0.0003	0.01328	0.6005	0.0008	0.0079	0.4899	26.06	2	21	1305	69430
Sample_TOG_ATS7_GRG_4221LI	50	0	0.0001	0.001352	0.0266	0	0.0001	0.00104	0.0193	0.0059	0.0118	0.1058	1285	2	4	35.76	434
Sample_TOG_ATS7_GRG_4226LI	124	0	0.0002	0.01576	0.5256	0	0.0001	0.005752	0.1732	0.0015	0.0045	0.3903	11.87	2	6	519	15790
Sample_TOG_ATS7_GRG_4236LI	149	0	0.0004	0.03802	1687	0	0.0003	0.009599	0.3708	0.0004	0.0035	0.2766	12.33	2	16	1259	56090
Sample_TOG_ATS7_GRG_4242LI	70	0	0.0001	0.001294	0.0183	0	0.0001	0.0009871	0.0139	0.0166	0.0331	0.3468	4507	2	4	41.86	544
Sample_TOG_ATS7_GRG_4243LI	44	0	0.0001	0.002064	0.0372	0	0.0001	0.001452	0.0254	0.0161	0.04035	0.3609	5762	2	5	44.73	714
Sample_TOG_HFHV_GRG_4198LI	65	0	0.0001	0.005409	0.1048	0	0.0001	0.003028	0.0575	0.0171	0.0342	1356	26.54	2	4	158.5	3104
Sample_TOG_HFHV_GRG_4203LI	16	0	0.0001	0.0001312	0.001	0	0	8.75e-05	0.0008	0.0283	0.0283	0.08134	0.7355	2	2	5.75	52
Sample_TOG_HFHV_GRG_4209LI	152	0	0.0002	0.05395	2121	0	0.0002	0.0165	0.549	0.0003	0.0017	0.3862	14.35	2	10	2239	83180
Sample_TOG_HFHV_GRG_4214LI	45	0	0.0001	0.00344	0.0449	0	0.0001	0.00222	0.0314	0.0166	0.0332	0.5406	7046	2	4	65.07	848
Sample_TOG_HFHV_GRG_4219LI	60	0	0.0001	0.005025	0.0751	0	0.0001	0.003432	0.0517	0.0113	0.0226	0.7991	13.98	2	4	141.1	2470
Sample_TOG_HFHV_GRG_4225LI	60	0	0.0001	0.002938	0.0551	0	0.0001	0.002187	0.0412	0.0059	0.0117	0.2846	5321	2	4	96.9	1812
Sample_TOG_HFHV_GRG_4229LI	52	0	0.0001	0.01008	0.1763	0	0.0001	0.005515	0.0959	0.0047	0.0047	0.7343	13.49	2	2	313.8	5768
Sample_TOG_HFHV_GRG_4231LI	59	0	0.0001	0.002058	0.0373	0	0.0001	0.001351	0.0227	0.0022	0.0022	0.05809	0.6364	2	2	53.66	588
Sample_TOG_HFHV_GRG_4235LI	48	0	0.0001	0.01041	0.2619	0	0.0001	0.007071	0.1769	0.0052	0.0105	0.8682	22.38	2	4	331	8530
Sample_TOG_HFHV_GRG_4237LI	119	0	0.0005	0.08336	2548	0	0.0003	0.02351	0.6997	0.0002	0.0019	0.5158	15.87	2	16	4323	133000
Sample_TOG_HVCY_GRG_4196LI	31	0	0.0001	0.0009839	0.0063	0	0.0001	0.0007129	0.0046	0.1639	0.1639	2618	20.16	2	2	31.94	246
Sample_TOG_HVCY_GRG_4200LI	36	0	0.0001	0.0009667	0.0166	0	0.0001	0.0006722	0.0106	0.0182	0.0363	0.2135	2.38	2	4	23.5	262
Sample_TOG_HVCY_GRG_4205LI	73	0	0.0002	0.02174	1347	0	0.0001	0.01034	0.5724	0.0014	0.0056	0.7816	49.64	2	8	1115	70820
Sample_TOG_HVCY_GRG_4207LI	158	0	0.0003	0.004711	0.2261	0	0.0002	0.003054	0.1528	0.0008	0.00465	0.06467	3.12	2	11	153.4	7398
Sample_TOG_HVCY_GRG_4210LI	114	0	0.0004	0.1246	4824	0	0.0003	0.01514	0.4422	0.0004	0.002	0.7984	30.06	2	10	3903	146900
Sample_TOG_HVCY_GRG_4213LI	45	0	0.0002	0.003822	0.044	0	0.0002	0.002462	0.0284	0.0164	0.0656	0.6993	6858	2	8	85.24	836
Sample_TOG_HVCY_GRG_4220LI	76	0	0.0001	0.005204	0.197	0	0.0001	0.003942	0.1472	0.0032	0.0064	0.2698	10.24	2	4	169.7	6442
Sample_TOG_HVCY_GRG_4222LI	103	0	0.0002	0.009763	0.2782	0	0.0002	0.006555	0.1846	0.0024	0.0146	0.4499	11.07	2	12	369.8	9102
Sample_TOG_HVCY_GRG_4228LI	92	0	0.0002	0.004651	0.2298	0	0.0001	0.002799	0.1516	0.0042	0.0209	0.2707	13.87	2	10	129.3	6624
Sample_TOG_HVCY_GRG_4234LI	187	0	0.0003	0.05315	2496	0	0.0002	0.01552	0.5426	0.0001	0.0009	0.1381	5879	2	12	1947	82860
Sample_TOG_HVCY_GRG_4240LI	58	0	0.00015	0.001871	0.0264	0	0.0001	0.00141	0.0201	0.0169	0.0338	0.5531	6.72	2	4	65.52	796
Sample_TOG_HVCY_GRG_4241LI	57	0	0.0001	0.0006807	0.0069	0	0.0001	0.0005351	0.0057	0.017	0.034	0.1732	1869	2	4	20.39	220

## Sheet: 2.PathogenicBacteria_draft
Identified potential pathogens in the vulture’s facial skin and gut microbiomes from the bacteria_draft database search.
Sample	Number of found annotated pathogenic entries in this sample	Min total number of mapping reads	Median total number of mapping reads	Mean total number of mapping reads	Max total number of mapping reads
Sample_GRG4217_FS	211	2	4	43.97	2404
Sample_TOG_377E_GRG_4207FS	118	2	4	15.78	276
Sample_TOG_377E_GRG_4240FS	145	2	4	25.2	816
Sample_TOG_ATS7_GRG_4225FS	3	4	4	4667	6
Sample_TOG_HFHV_GRG_4196FS	212	2	4	50.22	2860
Sample_TOG_HFHV_GRG_4223FS	15	2	2	2267	4
Sample_TOG_HVCY_GRG_4218FS	24	2	2	4917	38
Sample_GRG4227_FS	165	2	4	39.9	1736
Sample_TOG_377E_GRG_4215FS	160	2	4	20.79	982
Sample_TOG_ATS7_F4229	190	2	5	51.71	1642
Sample_TOG_ATS7_GRG_4231FS	181	2	4	30.61	776
Sample_TOG_HFHV_GRG_4197FS	43	2	2	9209	200
Sample_TOG_HFHV_GRG_4230FS	136	2	4	29.43	710
Sample_TOG_HVCY_GRG_4226FS	50	2	2	7.08	94
Sample_TOG_377E_F4237	41	2	2	3463	20
Sample_TOG_377E_GRG_4222FS	9	2	2	2222	4
Sample_TOG_ATS7_GRG_4201FS	268	2	5	66.16	6544
Sample_TOG_ATS7_GRG_4233FS	0	0	0	0	0
Sample_TOG_HFHV_GRG_4200FS	221	2	4	51.28	3110
Sample_TOG_HVCY_F4214	140	2	4	25.7	2034
Sample_TOG_HVCY_GRG_4232FS	11	2	4	3636	8
Sample_TOG_377E_GRG_4199FS	79	2	4	11.59	420
Sample_TOG_377E_GRG_4224FS	23	2	2	7.13	60
Sample_TOG_ATS7_GRG_4206FS	39	2	2	17.38	146
Sample_TOG_ATS7_GRG_4239FS	39	2	2	4256	30
Sample_TOG_HFHV_GRG_4205FS	26	2	2	4	14
Sample_TOG_HVCY_GRG_4202FS	71	2	4	20.79	518
Sample_TOG_377E_GRG_4204FS	19	2	2	3684	8
Sample_TOG_377E_GRG_4236FS	11	2	2	2	2
Sample_TOG_ATS7_GRG_4219FS	33	2	2	8788	98
Sample_TOG_HFHV_GRG_4194FS	118	2	4	13.92	278
Sample_TOG_HFHV_GRG_4208FS	136	2	4	16.57	930
Sample_TOG_HVCY_GRG_4203FS	161	2	6	51.4	4514
Sample_TOG_HFHV_I4202	38	2	2	7316	36
Sample_TOG_HVCY_I4218	44	2	2	234.5	9852
Sample_TOG_ATS7_I4232	81	2	6	209.3	5584
Sample_TOG_377E_I4239	185	2	6	97.33	2990
Sample_GRG4217_LI	90	2	2	15.47	174
Sample_TOG_377E_GRG_4194LI	16	2	8	35.62	126
Sample_TOG_377E_GRG_4197LI	8	4	21	19.25	26
Sample_TOG_377E_GRG_4201LI	38	2	4	8842	58
Sample_TOG_377E_GRG_4206LI	95	2	4	62.76	1822
Sample_TOG_377E_GRG_4208LI	33	2	2	95.82	3002
Sample_TOG_377E_GRG_4212LI	20	2	2	47.9	890
Sample_TOG_377E_GRG_4224LI	66	2	3	168.9	2862
Sample_TOG_377E_GRG_4230LI	35	2	2	9257	98
Sample_TOG_377E_GRG_4233LI	45	2	2	21.78	604
Sample_TOG_ATS7_GRG_4195LI	18	2	4	42.56	274
Sample_TOG_ATS7_GRG_4199LI	65	2	4	63.2	842
Sample_TOG_ATS7_GRG_4204LI	24	2	4	69.75	1210
Sample_TOG_ATS7_GRG_4211LI	7	2	2	4857	18
Sample_TOG_ATS7_GRG_4215LI	121	2	4	157.8	4668
Sample_TOG_ATS7_GRG_4221LI	28	2	4	11.29	88
Sample_TOG_ATS7_GRG_4226LI	96	2	6	126.1	4646
Sample_TOG_ATS7_GRG_4236LI	158	2	4	151.3	4264
Sample_TOG_ATS7_GRG_4242LI	24	2	4	321.1	5400
Sample_TOG_ATS7_GRG_4243LI	24	2	3	10.17	166
Sample_TOG_HFHV_GRG_4198LI	31	2	6	442.8	12280
Sample_TOG_HFHV_GRG_4203LI	5	2	2	259.2	1288
Sample_TOG_HFHV_GRG_4209LI	157	2	4	204.4	16030
Sample_TOG_HFHV_GRG_4214LI	28	2	4	168.8	4560
Sample_TOG_HFHV_GRG_4219LI	33	2	6	623.4	19880
Sample_TOG_HFHV_GRG_4225LI	34	2	4	88.76	2492
Sample_TOG_HFHV_GRG_4229LI	29	2	8	83.59	434
Sample_TOG_HFHV_GRG_4231LI	54	2	3	27.89	1102
Sample_TOG_HFHV_GRG_4235LI	29	2	8	98.41	846
Sample_TOG_HFHV_GRG_4237LI	148	2	6	169.4	15550
Sample_TOG_HVCY_GRG_4196LI	14	2	3	6857	24
Sample_TOG_HVCY_GRG_4200LI	12	2	2	3333	14
Sample_TOG_HVCY_GRG_4205LI	61	2	6	23.34	464
Sample_TOG_HVCY_GRG_4207LI	163	2	4	261.2	37450
Sample_TOG_HVCY_GRG_4210LI	120	2	4	495.7	15080
Sample_TOG_HVCY_GRG_4213LI	32	2	3	19.81	148
Sample_TOG_HVCY_GRG_4220LI	47	2	2	23.45	292
Sample_TOG_HVCY_GRG_4222LI	99	2	4	41.19	2176
Sample_TOG_HVCY_GRG_4228LI	70	2	2	30.29	594
Sample_TOG_HVCY_GRG_4234LI	255	2	4	426.1	75100
Sample_TOG_HVCY_GRG_4240LI	38	2	4	85.79	2864
Sample_TOG_HVCY_GRG_4241LI	48	2	2	322.5	15310

## Sheet: 3.RescaledPathogenIntersectFSLI
Number of unique mapping reads from the identified potential pathogens in the vulture’s facial skin and gut microbiomes
Pathogen			Coragyps_atratus		Coragyps_atratus	Coragyps_atratus		Coragyps_atratus		Coragyps_atratus	Coragyps_atratus		Coragyps_atratus		Coragyps_atratus		Coragyps_atratus		Coragyps_atratus		Cathartes_aura		Cathartes_aura		Cathartes_aura		Cathartes_aura		Coragyps_atratus		Cathartes_aura	Cathartes_aura	Coragyps_atratus	Coragyps_atratus	Coragyps_atratus		Cathartes_aura		Coragyps_atratus		Coragyps_atratus		Coragyps_atratus		Cathartes_aura	Cathartes_aura	Cathartes_aura		Cathartes_aura
			4194FS	4194LI	4195LI	4196FS	4196LI	4197FS	4197LI	4198LI	4199FS	4199LI	4200FS	4200LI	4201FS	4201LI	4202FS	I4202	4203FS	4203LI	4204FS	4204LI	4205FS	4205LI	4206FS	4206LI	4207FS	4207LI	4208FS	4208LI	4209LI	4210LI	4211LI	4212LI	F4214	4214LI	4215FS	4215LI	4217_FS	4217_LI	4218FS	I4218	4219FS	4219LI	4220LI	4221LI	4222FS	4222LI	4223FS
Name	Disease	Host
Acidovorax avenae subsp. avenae ATCC 19860	Bacterial leaf blight, Brown stripe, Red stripe	Zea mays	13449	0	0	5491	0	33613	0	0	9464	387	2624	2252	3532	1102	5245	1822	10622	1441	33058	677	12766	362	178	361	13543	299	2937	872	38	20	0	716	5021	0	8468	11	10885	2279	7407	97	5398	0	713	7590	8475	189	0
Acidovorax citrulli AAC00-1	Bacterial fruit blotch		13748	0	0	4667	0	18487	0	0	10095	39	2473	2252	2101	735	5245	0	8017	1441	0	0	0	24	0	66	7559	0	1652	581	5	0	0	0	4828	0	3705	0	11530	526	0	0	1350	0	0	0	8475	0	0
Acidovorax citrulli ZJU1106	Bacterial fruit blotch	Citrullus lanatus subsp. vulgaris	6276	0	0	2059	0	8403	0	0	5047	0	959	0	1127	367	2331	0	2806	0	0	0	4255	24	0	33	3780	60	367	0	5	24	0	0	2511	0	2646	0	6272	701	0	0	0	0	0	0	0	142	0
Acidovorax radicis N35v	Bacterial fruit blotch	Triticum aestivum	5977	0	0	2059	0	1681	0	0	6940	39	959	0	1127	0	2331	0	1904	0	0	0	0	0	0	0	4094	0	367	0	0	0	0	0	579	0	1323	0	3413	0	0	0	2699	0	0	0	0	0	0
Acinetobacter baumannii 1656-2	Nosocomial infections		299	0	0	343	0	0	0	0	0	0	505	0	274	0	1166	0	301	0	0	0	0	0	178	0	315	30	0	0	134	0	0	0	0	0	6351	0	1107	0	0	0	0	0	0	0	0	0	0
Acinetobacter baumannii ATCC 17978	Nosocomial infections		598	0	0	343	0	1681	0	0	631	0	555	0	609	0	0	0	1203	0	0	0	8511	0	0	0	1575	0	184	0	0	4	0	0	579	0	2117	0	6918	0	0	0	0	0	0	0	0	0	0
Acinetobacter baumannii ATCC 19606 = CIP 70.34	Nosocomial infections	Homo sapiens	299	0	0	137	0	0	0	0	0	0	101	0	213	0	0	0	5812	0	0	0	4255	0	0	0	3465	0	0	0	0	0	0	0	966	0	0	0	92	175	0	0	0	0	0	0	0	0	0
Acinetobacter baumannii MDR-ZJ06	Nosocomial infections		0	0	0	137	0	0	0	0	0	0	0	0	122	0	0	0	100	0	8264	0	0	0	0	0	315	0	0	0	0	0	0	0	0	0	4234	0	184	175	3704	0	0	0	0	0	0	0	0
Acinetobacter junii SH205	Nosocomial infections	Homo sapiens	2989	0	0	1510	0	1681	0	0	631	0	1211	0	1614	0	2914	0	1704	0	0	0	8511	0	356	0	3150	30	367	0	0	0	0	0	2317	0	17200	0	3874	175	0	0	1350	0	0	0	0	0	0
Acinetobacter lwoffii SH145	Nosocomial infections	Homo sapiens	18828	0	0	11325	0	5042	0	0	10095	0	8680	0	13366	0	43124	0	25955	0	24793	0	29787	0	3378	0	6614	0	9730	0	0	0	0	0	8111	0	129929	0	12268	0	70370	0	2699	0	143	0	0	0	7752
Acinetobacter radioresistens SH164	Nosocomial infections	Homo sapiens	1195	0	0	137	0	0	0	0	0	0	454	0	304	0	0	0	902	0	0	0	4255	0	0	0	315	0	184	0	0	0	0	0	386	0	794	0	184	0	0	0	0	0	0	0	0	0	0
Acinetobacter sp. HA	Commensal	Helicoverpa armigera	3586	287	0	3020	0	1681	0	0	3785	0	2523	0	3014	0	9907	0	7516	0	0	0	8511	0	889	0	1575	0	918	0	0	0	0	0	1545	0	1323	0	3782	0	11111	0	0	0	0	0	0	0	0
Actinobacillus suis H91-0380	Septicemia	Sus scrofa	299	0	0	137	0	0	0	0	0	0	151	0	91	0	0	0	0	0	0	0	0	0	0	0	315	30	0	0	0	0	0	0	193	0	265	0	277	0	0	0	0	0	0	0	0	0	0
Actinomyces odontolyticus ATCC 17982	Oral abscesses, Septicemia, Conjunctivitis, Respiratory tract infections	Homo sapiens	598	0	0	69	0	0	0	0	1262	0	151	0	61	0	583	0	100	0	0	0	0	24	0	0	315	30	0	0	0	0	0	0	0	0	265	0	92	0	0	0	0	0	0	0	0	0	0
Actinomyces odontolyticus F0309	Conjunctivitis, Pulmonary infection, Oral abscesses, Septicemia	Homo sapiens	0	0	0	69	0	3361	0	0	0	0	101	0	30	0	0	0	100	0	0	0	0	0	0	0	0	0	0	0	0	0	0	0	0	0	0	11	0	0	0	0	0	0	0	0	0	0	0
Actinomyces sp. oral taxon 848 str. F0332	Septicemia, Conjunctivitis, Respiratory tract infections, Oral abscess	Homo sapiens	299	0	0	480	0	0	0	0	631	0	303	0	304	0	0	0	0	0	0	0	0	0	0	0	945	0	0	0	0	0	0	0	386	0	265	11	277	0	0	0	0	0	0	0	0	0	0
Actinomyces suimastitidis DSM 15538	Chronic granulomatous mastitis	Sus scrofa	0	0	0	69	0	0	0	0	0	0	151	0	30	0	0	0	0	0	0	0	0	0	0	0	315	0	0	0	0	0	0	0	0	0	0	0	184	0	0	0	0	0	0	0	0	0	0
Actinomyces viscosus C505	Actinomycosis, Gingivitis, Periodontitis	Homo sapiens	299	0	0	412	0	1681	0	0	631	0	454	0	61	0	0	0	0	0	8264	0	0	0	0	0	315	0	0	0	0	0	0	0	193	0	794	33	0	0	0	0	0	0	0	0	0	0	0
Aeromonas enteropelogenes	meningitis	Homo sapiens	0	0	0	69	0	0	0	166	0	0	151	0	30	0	0	0	301	0	0	0	0	0	0	0	315	0	0	0	0	0	0	0	0	0	265	0	184	0	0	97	0	69	0	0	0	0	0
Aeromonas hydrophila subsp. hydrophila ATCC 7966	Gastroenteritis, Septicemia		897	0	0	755	0	5042	0	83	1262	0	606	0	548	0	1166	0	1403	1441	8264	0	12766	0	533	0	4724	0	184	0	11	0	0	0	579	0	529	0	6918	0	0	97	1350	138	0	0	0	0	0
Aeromonas salmonicida subsp. salmonicida A449	Furunculosis	Salmo trutta	7472	0	0	8717	0	15126	0	0	3785	0	3684	0	10626	0	14569	0	6113	0	0	0	8511	0	533	0	5984	0	1836	581	5	4	0	0	1545	0	0	0	173323	351	0	0	4049	138	0	0	0	0	0
Afipia sp. P52-10	Necrosis	Pteropus giganteus	897	0	0	412	0	1681	0	0	1262	0	303	0	152	0	0	0	701	0	0	677	0	0	0	0	0	0	184	0	0	0	0	0	772	0	2382	0	369	0	0	0	0	0	0	0	0	0	0
Agrobacterium vitis S4	Crown gall		0	0	0	343	0	0	0	0	631	77	252	0	152	0	583	364	701	2882	0	0	0	24	0	33	315	30	184	0	5	0	0	0	0	0	2382	0	738	0	0	0	0	0	143	0	0	0	0
Alistipes putredinis DSM 17216	Appendicitis, Abscesses, Ovine foot rot	Homo sapiens	3885	0	0	8374	0	8403	0	0	8833	0	706	0	639	0	0	0	1102	0	0	0	0	121	0	0	0	0	918	0	38	0	0	0	1352	0	0	0	922	0	0	0	0	0	0	0	0	0	0
Arcobacter butzleri RM4018	Gastroenteritis, Bacteremia	Homo sapiens	5081	287	0	0	0	0	0	0	1893	116	656	2252	4872	0	583	364	1002	0	0	0	0	0	0	0	0	0	734	0	0	4	0	0	966	0	265	0	92	175	0	0	0	0	0	949	0	0	0
Atopobium rimae ATCC 49626	Periodontitis	Homo sapiens	1195	0	0	0	0	3361	0	0	631	0	50	0	61	0	0	0	100	0	0	0	0	0	0	0	0	0	0	0	5	0	0	0	0	0	0	0	92	0	0	0	0	0	0	0	0	0	0
Bacillus cereus 172560W	Food poisoning		0	0	0	69	0	0	0	0	0	0	50	0	213	0	1166	0	100	0	8264	0	0	24	0	0	0	30	0	0	0	0	0	0	0	0	0	0	0	0	0	0	0	0	0	0	0	0	0
Bacillus cereus AH621	Food poisoning		0	0	0	0	0	0	0	0	0	0	50	0	0	0	583	0	0	0	0	0	0	0	0	0	0	0	0	0	0	0	0	0	0	0	0	0	0	0	0	0	0	0	0	0	0	0	0
Bacillus cereus AH820	Periodontitis	Homo sapiens	598	0	0	9198	0	0	0	0	631	0	3331	0	4658	0	1166	0	200	0	0	0	0	0	0	0	0	60	1652	0	43	4	0	0	0	0	23551	22	1291	175	0	0	0	0	0	0	0	0	0
Bacillus cereus ATCC 10987	Food poisoning		0	0	0	1441	0	0	0	0	0	0	505	0	4049	1470	0	364	601	0	0	0	0	410	0	230	0	508	9179	0	32	59	0	0	579	0	1323	497	369	351	0	0	0	0	143	949	0	142	0
Bacillus cereus ATCC 14579	Food poisoning		299	0	0	69	0	0	0	0	0	0	101	0	61	0	583	0	0	0	0	0	0	0	0	0	0	0	1285	0	5	0	0	0	0	0	0	0	0	0	0	0	0	0	0	0	0	0	0
Bacillus cereus B4264	Pneumonia	Homo sapiens	0	0	0	69	0	0	0	0	0	0	101	0	61	0	0	0	0	0	0	0	0	0	0	0	315	0	3672	0	0	0	0	0	0	0	794	11	92	0	0	0	0	0	0	0	0	0	0
Bacillus cereus BAG5X1-1	Anthrax-like illness		0	0	0	137	0	0	0	0	0	0	50	0	0	0	583	0	0	0	0	0	0	0	0	33	0	0	184	0	0	0	0	0	0	0	0	0	184	0	0	0	0	0	0	0	0	0	0
Bacillus cereus BAG6O-2	Anthrax-like illness		0	0	0	0	0	0	0	0	0	0	202	0	91	0	0	0	0	0	0	0	0	0	0	0	0	0	367	0	0	0	0	0	0	0	0	0	184	0	0	0	0	0	0	0	0	0	0
Bacillus cereus BAG6X1-2	Anthrax-like illness		0	0	0	206	0	0	0	0	0	0	101	0	61	0	0	0	0	0	0	0	0	0	0	0	0	0	184	0	0	4	0	0	193	0	0	0	92	0	0	0	0	0	0	0	0	0	0
Bacillus cereus F65185	Food poisoning		0	0	0	343	0	1681	0	0	0	155	151	0	183	0	583	364	401	0	0	0	0	97	0	0	1260	30	367	0	5	0	0	0	386	0	529	0	0	175	0	0	0	0	143	1898	0	0	0
Bacillus cereus G9842	Food poisoning		299	0	0	0	0	0	0	0	0	0	50	0	0	0	0	0	100	0	0	0	0	0	0	0	0	0	2019	0	0	0	0	0	0	0	0	0	92	0	0	0	0	0	0	0	0	0	0
Bacillus cereus H-hrb01	Anthrax-like illness		0	0	0	137	0	0	0	0	0	0	50	0	61	0	0	0	100	0	0	0	0	0	0	0	315	0	184	0	5	0	0	0	579	0	0	11	92	0	0	0	0	0	0	0	0	0	0
Bacillus cereus HuA4-10	Anthrax-like illness		0	0	0	69	0	0	0	0	0	0	101	0	30	0	0	0	0	0	0	0	0	0	0	0	0	0	0	0	0	0	0	0	0	0	0	0	92	0	0	0	0	0	0	0	0	0	0
Bacillus cereus IS075	Anthrax-like illness		0	0	0	824	0	0	0	0	631	0	454	0	335	0	0	0	0	0	0	0	0	0	0	0	0	30	0	0	0	0	0	0	0	0	0	0	1107	175	0	0	0	0	0	0	0	0	0
Bacillus cereus MM3	Food poisoning		0	0	0	69	0	0	0	0	631	39	151	0	183	0	1166	364	401	0	8264	0	0	24	0	0	315	30	918	291	5	0	0	0	386	261	265	0	184	701	0	0	0	0	143	0	0	47	0
Bacillus cereus MSX-A1	Anthrax-like illness		0	0	0	69	0	0	0	0	0	0	252	0	122	0	0	0	0	0	0	0	0	0	0	0	0	239	734	0	5	0	0	0	0	0	529	11	184	351	0	0	1350	0	0	0	0	0	0
Bacillus cereus MSX-D12	Anthrax-like illness		0	0	0	69	0	0	0	0	631	0	50	0	0	0	0	0	0	0	0	0	0	0	0	0	0	0	184	0	0	0	0	0	0	0	0	0	0	0	0	0	0	0	0	0	0	0	0
Bacillus cereus R309803	Food poisoning		0	0	0	618	0	0	0	0	631	116	505	0	304	367	0	364	1102	0	0	677	4255	48	0	66	2205	120	734	0	11	8	0	0	1352	0	0	11	92	701	0	0	5398	0	285	1898	8475	95	3876
Bacillus cereus Rock1-3	Food poisoning		0	0	0	0	0	1681	0	0	0	39	50	0	61	0	0	364	200	0	0	0	0	48	0	0	1260	0	184	291	0	0	0	0	0	0	0	0	0	0	0	0	0	0	0	0	0	0	0
Bacillus cereus Rock3-28	Food poisoning		598	0	0	0	0	0	0	0	0	0	50	0	122	0	0	0	100	0	0	0	0	24	0	33	0	60	367	0	0	0	0	716	0	0	0	0	0	175	0	0	0	0	0	0	0	0	0
Bacillus cereus Rock3-29	Food poisoning		0	0	0	0	0	0	0	0	0	39	50	0	152	0	583	0	200	0	0	0	0	0	0	0	315	0	0	291	0	0	0	0	0	0	0	0	0	351	0	0	0	0	0	949	0	0	0
Bacillus cereus Rock4-18	Food poisoning		0	0	0	0	0	0	0	0	631	77	202	0	61	0	0	364	301	0	0	0	4255	0	0	33	0	149	184	0	11	0	0	0	386	0	265	0	0	0	0	0	0	0	0	949	0	47	0
Bacillus cereus VD102	Anthrax-like illness		0	0	0	0	0	0	0	0	0	0	0	0	61	0	0	0	100	0	0	0	0	0	0	0	0	0	184	0	0	0	0	0	0	0	0	0	0	0	0	0	0	0	0	0	0	0	0
Bacillus cereus VD107	Anthrax-like illness		0	0	0	137	0	0	0	0	0	0	151	0	91	0	0	0	0	0	0	0	0	0	0	99	315	30	184	0	0	0	0	0	193	0	265	0	184	175	0	0	0	0	0	0	0	0	0
Bacillus cereus VD115	Anthrax-like illness		0	0	0	206	0	0	0	0	0	0	0	0	91	0	0	0	100	0	0	0	0	0	0	0	0	30	0	0	5	0	0	0	0	0	794	11	0	0	0	0	0	0	0	0	0	0	0
Bacillus cereus VD142	Anthrax-like illness		0	0	0	0	0	0	0	0	0	0	0	0	30	0	583	0	0	0	0	0	0	0	0	0	0	0	0	0	0	0	0	0	386	0	0	22	0	0	0	0	0	0	0	0	0	0	0
Bacillus endophyticus 2102	Commensal (plant)		299	0	0	686	0	0	0	0	0	0	303	0	122	0	0	364	0	0	0	0	0	0	0	0	0	60	0	0	0	0	0	0	0	0	794	0	369	0	0	0	0	0	0	0	0	0	0
Bacillus thuringiensis IBL 4222	Sotto disease	Felis catus	0	0	0	686	0	8403	0	0	1262	155	454	0	913	1102	3497	364	3006	0	8264	677	4255	72	178	230	4409	90	1285	581	70	4	0	1432	1545	261	265	33	184	1928	14815	0	1350	69	713	1898	0	0	3876
Bacillus thuringiensis serovar huazhongensis BGSC 4BD1	Sotto disease		0	0	0	0	0	0	0	0	0	0	50	0	91	0	0	0	0	0	0	0	0	0	0	0	630	30	0	0	0	0	0	0	0	0	0	0	277	0	0	0	0	0	0	0	0	0	0
Bacillus thuringiensis serovar konkukian str. 97-27	Sotto disease		0	0	0	275	0	0	0	0	0	0	50	0	0	0	0	0	0	0	0	0	0	0	0	0	0	0	2937	291	0	0	0	0	386	261	529	33	0	0	0	0	0	0	0	0	0	0	0
Bacillus thuringiensis serovar thuringiensis str. T01001	Sotto disease	Ephestia kuehniella	0	0	0	137	0	0	0	0	0	39	151	0	122	0	0	0	200	0	0	0	0	0	0	66	0	30	0	291	5	0	0	716	193	0	0	33	0	0	0	0	0	0	143	0	0	0	3876
Bacillus weihenstephanensis KBAB4	Food poisoning		299	0	0	1579	0	0	0	0	0	0	555	0	304	0	0	0	1002	0	8264	0	0	0	356	33	630	149	30108	0	11	4	0	0	772	0	1588	22	646	0	0	0	0	0	143	0	0	47	0
Bacteroides caccae ATCC 43185	Inflammatory bowel disease	Homo sapiens	2690	0	0	618	0	0	0	0	1262	0	252	0	883	0	0	0	601	0	0	0	12766	266	7290	2463	0	0	184	0	0	28	0	0	386	0	0	0	646	0	0	2415	0	0	0	0	0	0	0
Bacteroides fragilis NCTC 9343	Diarrhea, Abscesses		5081	287	0	3981	0	1681	0	0	5678	39	2826	0	2832	0	1166	0	2305	0	8264	0	4255	21290	8001	14186	4094	2720	734	0	223201	3389	13514	0	3090	0	529	0	1845	0	0	68006	1350	69	0	0	338983	189	395349
Bacteroides fragilis YCH46	Diarrhea, Abscesses	Homo sapiens	5380	0	0	5079	0	0	0	0	3785	116	4138	0	2649	0	1166	0	1503	0	0	0	12766	26890	6579	10410	3465	2182	1285	0	91405	2795	0	0	4249	0	794	0	1476	0	7407	68972	1350	344	143	0	330508	284	325581
Bacteroides fragilis str. 20793-3	inflammatory Diarrheal disease	Homo sapiens	0	0	0	0	0	0	0	0	0	0	101	0	61	0	0	0	0	0	0	0	0	72	356	131	0	0	0	0	327	4	0	0	0	0	0	0	92	0	0	0	0	0	0	0	8475	0	0
Bacteroides fragilis str. 3397 T10	inflammatory Diarrheal disease	Homo sapiens	299	0	0	0	0	0	0	0	0	0	50	0	91	0	0	0	0	0	0	0	0	0	178	230	0	0	0	0	0	4	0	0	0	0	0	0	0	0	0	0	0	0	0	0	0	0	0
Bacteroides fragilis str. 3774 T13	inflammatory Diarrheal disease	Homo sapiens	0	0	0	69	0	0	0	0	0	0	0	0	30	0	0	0	0	0	0	0	0	0	0	0	0	0	0	0	0	0	0	0	0	0	0	0	0	0	0	0	0	0	0	0	0	0	0
Bacteroides fragilis str. 3976T8	inflammatory Diarrheal disease	Homo sapiens	0	0	0	892	0	1681	0	0	0	0	858	0	0	0	0	0	0	0	0	0	0	2752	5156	4368	0	0	0	0	54	155	0	0	0	0	0	0	0	175	0	0	0	0	0	0	0	0	7752
Bacteroides fragilis str. 3988 T1	inflammatory Diarrheal disease	Homo sapiens	299	0	0	0	0	0	0	0	631	0	0	0	0	0	0	0	0	0	0	0	0	97	0	33	0	0	367	0	0	0	0	0	386	0	0	0	0	0	0	0	0	0	0	0	0	0	0
Bacteroides fragilis str. DS-208	inflammatory Diarrheal disease	Homo sapiens	598	0	0	69	0	0	0	0	0	0	151	0	152	0	0	0	100	0	0	0	0	386	0	131	0	0	0	0	54	4	0	0	193	0	0	0	0	0	0	0	0	0	0	0	0	0	0
Bacteroides fragilis str. DS-71	inflammatory Diarrheal disease	Homo sapiens	0	0	0	0	0	0	0	0	0	0	0	0	0	0	0	0	0	0	0	0	0	0	0	0	0	0	0	0	5	63	0	0	0	0	265	0	0	0	0	97	0	0	0	0	0	0	0
Bacteroides fragilis str. Ds-233	inflammatory Diarrheal disease	Homo sapiens	0	0	0	0	0	0	0	0	0	0	50	0	0	0	0	0	0	0	0	0	0	97	356	33	0	0	0	0	5	4	0	0	0	0	0	0	0	0	0	0	0	0	0	0	0	0	0
Bacteroides fragilis str. J-143-4	inflammatory Diarrheal disease	Homo sapiens	598	0	0	69	0	0	0	0	0	0	101	0	30	0	0	0	0	0	0	0	0	217	356	99	0	0	0	0	38	16	0	0	0	0	0	0	0	0	0	97	0	0	0	0	0	0	0
Bacteroides thetaiotaomicron VPI-5482	Peritonitis		23610	0	0	153202	1842	3361	0	0	29653	155	125050	0	86652	0	9907	0	5011	0	16529	0	21277	5359	151494	35236	3465	389	2937	0	22590	349	0	0	5601	0	4763	0	7841	4032	0	146928	4049	69	0	1898	25424	189	7752
Bacteroides vulgatus ATCC 8482	Peritonitis		75015	0	336	59373	0	11765	0	0	64984	4871	8730	0	14158	0	14569	0	9620	0	24793	677	29787	854760	738087	417083	16693	2152	4590	581	79152	21549	0	0	16802	0	3440	11	10054	1402	14815	16229	4049	1997	0	949	25424	14777	42636
Bacteroides vulgatus PC510	Peritonitis	Homo sapiens	4782	0	0	755	0	1681	0	0	6940	116	151	0	213	0	0	0	1102	0	0	0	0	5600	8535	4991	315	30	367	0	918	254	0	0	579	0	265	0	277	175	0	1739	0	0	0	0	8475	142	0
Bifidobacterium dentium Bd1	Dental caries		897	0	0	275	0	1681	0	0	631	0	50	0	91	0	0	0	0	0	0	0	0	0	0	0	0	0	0	0	48	0	0	0	772	0	0	22	277	0	0	0	0	0	143	0	0	95	0
Bordetella avium 197N	Bordetellosis		598	0	0	2128	0	3361	0	0	0	0	3532	2252	335	0	0	364	301	0	0	0	0	24	0	0	945	0	367	0	5	0	0	716	1352	0	1588	0	1199	0	0	0	2699	0	0	0	0	0	0
Brachyspira hampsonii 30599	Haemorrhagic colitis	Sus scrofa	0	0	0	0	0	0	0	0	0	0	0	0	0	0	0	364	0	0	0	0	0	48	0	99	0	60	0	0	0	55	0	716	772	0	0	11	0	526	0	0	0	0	0	0	0	189	0
Brachyspira hyodysenteriae ATCC 27164	Desentery	Sus scrofa	0	0	0	0	0	0	0	0	0	0	0	0	0	0	0	0	0	0	0	0	0	0	0	0	0	0	0	291	0	12	0	0	193	0	0	0	0	175	0	0	0	0	0	0	0	0	0
Brachyspira hyodysenteriae WA1	Swine dysentery	Sus scrofa	299	0	0	0	0	0	0	83	0	77	0	0	61	367	0	0	100	0	0	1353	0	72	0	99	0	0	0	0	16	151	0	716	0	261	0	22	0	526	0	193	0	0	143	0	0	0	0
Brachyspira pilosicoli WesB	Diarrhea	Homo sapiens	0	0	0	0	0	0	0	166	0	0	0	0	61	367	0	0	0	0	0	0	0	0	0	0	0	0	0	0	0	4	0	0	0	0	0	0	0	0	0	0	0	69	0	0	0	0	0
Bradyrhizobium sp. DFCI-1	Cord colitis	Homo sapiens	299	0	0	137	0	3361	0	0	631	0	0	0	122	0	0	0	301	0	0	0	0	0	0	0	315	0	0	0	0	0	0	0	193	0	3175	0	553	175	3704	0	0	0	0	0	0	0	0
Brucella sp. BO2	Brucellosis	Homo sapiens	0	0	0	0	0	0	0	0	0	39	151	2252	335	0	0	364	501	0	0	0	0	24	0	0	2520	0	0	0	11	4	0	0	193	0	794	0	92	0	0	97	0	0	0	0	0	0	0
Brucella sp. NVSL 07-0026	Brucellosis		0	0	0	480	0	0	0	0	0	0	0	0	0	0	0	0	0	0	0	0	0	0	178	0	0	30	0	0	0	0	0	0	0	0	0	0	0	175	0	0	0	0	0	0	0	0	0
Brucella suis bv. 4 str. 40	Brucellosis	Rangifer tarandus	0	0	0	69	0	0	0	0	0	0	0	0	0	0	0	0	0	0	0	0	0	0	0	0	315	30	0	0	0	0	0	0	386	0	0	0	0	175	0	0	0	0	0	0	0	0	0
Burkholderia ambifaria MC40-6	Cepacia syndrome	Homo sapiens	299	0	0	69	0	1681	0	0	631	0	50	0	122	0	0	0	2104	0	0	0	0	24	0	33	630	0	0	0	0	4	0	0	1738	0	1058	0	369	175	3704	0	1350	69	0	0	0	0	0
Burkholderia andropogonis Ba3549	Leaf stripe of corn and sorghum	Saccharum officinarum	299	0	0	275	0	0	0	0	0	0	0	0	61	0	0	0	0	0	0	0	0	0	0	0	0	0	0	0	0	0	0	0	0	0	0	0	184	0	0	0	0	0	0	0	0	0	0
Burkholderia cenocepacia J2315	Necrotizing pneumonia		0	0	0	69	0	0	0	0	0	39	50	0	183	0	0	364	2605	1441	0	0	0	0	0	0	1575	30	367	0	11	8	0	0	2897	0	1588	0	0	351	7407	0	2699	0	0	1898	0	0	3876
Burkholderia cenocepacia MC0-3	Necrotizing pneumonia	Zea mays	598	0	0	69	0	0	0	0	631	0	151	0	0	0	583	0	1503	0	0	0	0	0	0	0	1575	30	0	0	0	0	0	0	2511	0	794	0	277	175	7407	0	0	0	0	0	0	0	0
Burkholderia cenocepacia PC184	Necrotizing pneumonia	Homo sapiens	299	0	0	137	0	0	0	0	0	39	0	0	30	0	0	0	501	0	0	0	0	0	0	0	315	30	0	0	5	0	0	0	386	0	529	11	184	0	3704	0	0	0	285	0	0	47	0
Burkholderia dolosa AUO158	Necrotizing pneumonia		0	0	0	69	0	0	0	0	1262	0	101	2252	91	0	5245	0	3908	0	0	0	0	0	0	0	630	0	0	0	11	4	0	0	2704	0	1323	0	277	175	11111	0	2699	0	0	0	0	0	3876
Burkholderia glumae 336gr-1	Bacterial panicle blight of rice	Oryza sativa	0	0	0	0	0	0	0	0	0	0	0	0	61	0	0	0	601	0	0	0	0	0	0	0	0	0	0	0	0	0	0	0	386	0	265	0	92	0	0	0	0	0	0	0	0	0	0
Burkholderia sprentiae WSM5005	Pneumonia	Lebeckia ambigua	0	0	0	69	0	0	0	0	0	0	0	0	0	0	1166	0	902	0	0	0	0	0	0	0	0	0	0	0	0	0	0	0	966	0	794	0	277	0	3704	0	1350	0	0	0	0	0	0
Burkholderia vietnamiensis G4	Necrotizing pneumonia		598	0	0	206	0	0	0	0	0	39	0	0	122	367	1166	364	1603	1441	0	0	0	0	0	0	630	0	184	0	11	4	0	0	1545	0	265	0	92	0	0	0	4049	0	0	0	0	0	0
Burkholderiales bacterium 1_1_47	Pneumonia	Homo sapiens	1494	0	0	206	0	0	0	0	0	0	454	0	304	0	0	0	0	0	0	0	0	0	12980	29916	0	90	0	0	0	321	0	0	0	0	0	11	92	0	0	0	0	69	0	0	0	0	0
Campylobacter concisus 13826	Gastroenteritis		0	287	336	0	0	0	0	250	0	812	202	2252	122	1470	0	1458	100	0	0	0	0	0	0	33	0	30	184	0	0	0	0	0	386	261	0	0	184	175	0	0	0	0	0	0	0	0	0
Campylobacter curvus 525.92	Gastroenteritis, Periodontitis		0	0	0	0	0	0	0	83	0	155	0	0	30	0	0	364	100	0	0	0	0	0	0	0	0	0	0	0	0	0	0	0	0	0	0	0	0	0	0	0	0	0	0	0	0	0	0
Campylobacter fetus subsp. venerealis NCTC 10354	Bovine genital campylobacteriosis	Bos taurus	299	287	336	0	0	0	0	83	0	348	0	0	0	367	0	364	0	0	0	0	0	0	0	0	0	0	0	291	0	8	0	0	193	0	0	0	0	175	0	0	0	0	0	0	0	47	0
Campylobacter fetus subsp. venerealis str. Azul-94	Infertility, Spontaneous abortions, Septicemia, Meningitis	Cow	598	0	0	3844	0	0	0	0	0	0	555	0	1005	0	1166	0	301	0	0	0	0	0	0	0	630	120	184	872	0	0	0	0	579	522	2382	22	1291	351	0	0	0	0	0	0	0	0	0
Campylobacter jejuni RM1221	Food poisoning	Gallus gallus	0	2008	37597	0	1842	0	0	915	0	33983	454	11261	244	26451	1166	9840	1503	1441	0	0	0	0	0	0	315	30	1652	111854	0	297	81081	14316	4056	104988	0	0	0	2980	0	483	0	6061	0	0	0	95	0
Campylobacter jejuni subsp. doylei 269.97	Bacteremia		598	2295	28197	69	3683	0	5376	1831	1262	53661	1110	22523	335	32697	583	21501	1002	0	0	677	0	0	0	263	0	299	4039	170250	0	396	168919	12885	4828	110734	0	11	92	12270	0	10143	0	21351	285	3795	0	95	0
Campylobacter jejuni subsp. jejuni 260.94	Acute inflammatory demyelinating polyneuropathy	Homo sapiens	0	0	0	0	0	0	0	0	0	77	0	0	0	367	0	0	100	0	0	0	0	0	0	0	0	0	0	291	0	0	0	0	0	261	0	0	0	0	0	0	0	207	0	0	0	0	0
Campylobacter jejuni subsp. jejuni 81-176	Food poisoning		299	287	6378	69	0	0	0	1332	0	11096	353	6757	183	8450	583	4738	100	0	0	0	0	24	0	99	0	30	551	35735	5	48	60811	2863	772	23505	0	0	0	2103	0	2222	0	4339	0	0	0	47	0
Campylobacter jejuni subsp. jejuni 81116	Food poisoning	Homo sapiens	0	287	2350	0	0	0	0	83	0	4755	0	4505	61	4041	0	4373	301	0	0	0	0	0	0	33	0	0	184	9878	0	63	6757	2147	386	5484	0	0	0	1227	0	1063	0	895	0	949	0	47	0
Campylobacter jejuni subsp. jejuni BH-01-0142	Gastroenteritis	Homo sapiens	0	0	0	0	0	0	0	0	0	541	0	0	0	1102	0	0	200	0	0	0	0	0	0	0	0	0	0	3486	0	4	0	5011	193	4962	0	0	0	0	0	0	0	69	0	0	0	0	0
Campylobacter jejuni subsp. jejuni IA3902	Infertility, Spontaneous abortion	Ovis aries	299	861	4700	0	5525	0	0	333	0	5954	303	9009	122	5878	1166	1458	100	0	0	0	0	217	0	164	0	269	184	13074	0	79	6757	716	966	13058	0	11	0	1578	0	773	0	1929	570	1898	0	189	0
Campylobacter jejuni subsp. jejuni M1	Gastroenteritis	Homo sapiens	0	1147	2350	69	1842	0	0	416	631	5838	151	9009	91	7348	0	4373	301	0	0	0	0	24	0	0	0	239	0	13655	0	24	13514	716	193	8618	0	0	0	1227	0	1159	0	1860	0	949	0	47	0
Campylobacter jejuni subsp. jejuni S3	Food poisoning	Gallus gallus	0	287	1343	0	0	0	0	0	0	1740	0	2252	61	367	0	729	100	0	0	0	0	0	0	0	0	0	0	3486	0	0	6757	0	579	4701	0	0	0	351	0	97	0	1171	0	0	0	47	0
Campylobacter lari RM2100	Gastroenteritis, Diarrhea		7472	87780	64451	2265	51565	3361	43011	30293	6940	134424	11001	295045	3989	263409	6993	306851	59525	1441	0	2030	0	0	0	66	0	418	9730	40674	54	10422	20270	496063	33990	56150	0	0	92	25241	0	1352	0	4821	3851	200190	0	237	0
Campylobacter upsaliensis RM3195	Gastroenteritis, Diarrhea	Homo sapiens	299	574	671	69	1842	0	0	333	0	1546	101	0	61	3674	0	2551	100	0	0	0	0	0	0	66	0	90	0	872	5	4	0	716	0	261	0	0	0	701	0	97	0	0	0	1898	0	0	0
Campylobacter ureolyticus	Gastrointeritis	Homo sapiens	0	0	671	206	0	0	0	583	631	967	252	2252	30	1102	0	1458	200	0	0	677	0	0	0	0	0	30	0	0	0	8	0	0	193	522	265	0	0	0	0	0	0	0	0	1898	0	0	0
Cellvibrio sp. BR	Commensal	Bos taurus	8368	0	0	1716	0	1681	0	0	0	0	959	0	2649	0	6410	0	2004	0	0	0	0	0	0	0	6614	0	0	0	0	0	0	0	386	0	4763	0	5627	0	0	0	0	0	0	0	0	0	3876
Chromobacterium violaceum ATCC 12472	Diarrhea, Septicemia		1494	0	0	275	0	1681	0	0	2524	77	202	0	365	367	1748	0	701	0	0	0	0	24	0	0	1260	30	0	0	11	28	0	0	579	0	265	0	1199	351	3704	0	1350	0	0	1898	0	0	0
Citrobacter koseri ATCC BAA-895	Bacteremia, Meningoencephalitis, Cerebral abscesses	Homo sapiens	299	0	0	1304	0	1681	0	0	2524	0	1312	0	335	0	583	0	601	0	0	0	0	0	0	66	0	1763	184	0	38	48	0	0	2897	522	1852	22	2214	526	0	0	0	69	285	0	0	237	0
Citrobacter rodentium ICC168	Murine colonic hyperplasia		897	0	671	1030	1842	0	0	666	631	193	1665	0	457	735	0	0	601	0	0	677	0	459	178	20852	1260	2869	184	872	236	825	6757	0	772	0	1058	640	1015	1753	0	0	0	138	998	0	0	4310	0
Clavibacter michiganensis subsp. michiganensis NCPPB 382	Bacterial wilt, Bacterial canker		7173	0	0	5491	0	23529	0	0	7571	0	4138	0	1461	0	3497	0	6915	0	16529	0	4255	0	0	131	6299	299	1102	0	16	0	0	0	3669	0	7145	188	6734	0	11111	0	5398	0	143	0	0	0	0
Clavibacter michiganensis subsp. sepedonicus	Tuber Rot, Ring Rot		6874	0	0	4118	0	36975	0	0	10095	0	2927	0	1857	0	4079	0	3808	0	0	0	4255	0	0	66	8189	299	1652	0	16	0	0	0	3090	0	5557	110	6457	175	0	0	1350	0	0	0	0	0	0
Clostridium botulinum A str. ATCC 19397	Botulism		0	0	0	137	0	0	0	0	0	0	151	0	365	0	0	0	0	0	0	0	0	0	0	0	0	0	0	0	0	0	0	0	193	0	0	33	92	0	0	0	0	0	0	0	0	0	0
Clostridium botulinum A str. ATCC 3502	Botulism		0	0	0	0	0	0	0	0	0	0	50	0	304	0	0	0	0	0	0	0	0	0	0	0	0	0	0	0	0	0	0	0	0	0	265	232	92	0	0	0	0	0	285	0	0	0	0
Clostridium botulinum A2 str. Kyoto	Botulism	Homo sapiens	1195	287	336	961	1842	0	0	333	631	155	1514	0	3319	0	1748	0	401	0	0	3383	0	0	0	230	315	628	918	0	123	163	0	0	193	261	3705	3289	553	1227	0	0	0	0	856	0	0	426	0
Clostridium botulinum A3 str. Loch Maree	Botulism		1195	0	0	1922	0	0	0	83	631	116	3028	0	7977	367	2331	364	902	0	0	4060	0	24	0	952	630	1405	367	0	134	178	0	0	772	261	6616	7505	1568	2980	0	0	0	138	1284	0	0	1231	0
Clostridium botulinum B1 str. Okra	Botulism		598	0	0	275	0	0	0	0	631	77	1615	0	4110	735	583	729	401	0	0	2030	0	24	0	263	630	657	367	0	59	79	6757	0	386	0	2911	3631	369	526	0	0	0	69	1141	0	0	474	0
Clostridium botulinum Bf	Botulism	Homo sapiens	0	0	0	137	0	0	0	0	0	0	151	0	548	0	0	0	0	0	0	0	0	0	0	33	0	60	0	0	16	16	0	0	0	0	1058	364	277	526	0	0	0	0	0	0	0	142	0
Clostridium botulinum C str. Eklund	Botulism		2092	287	336	3844	1842	0	0	166	0	77	3785	0	4993	0	5245	1458	1503	0	24793	409337	0	24	0	361	2205	926	367	0	118	123	0	0	1931	783	2117	464	1199	1402	0	193	1350	0	0	0	0	900	0
Clostridium botulinum C str. Stockholm	Botulism		3288	0	671	412	0	0	0	0	631	0	6106	0	4171	0	16900	0	8518	0	24793	48714	4255	0	0	33	13228	239	1836	0	32	757	0	716	14484	0	2911	110	1660	175	3704	193	1350	69	0	0	0	47	0
Clostridium botulinum D str. 1873	Botulism	Homo sapiens	2391	0	2350	549	0	0	0	166	1262	387	4542	0	2101	0	20396	364	7115	0	33058	58187	4255	24	0	66	9449	149	1285	0	75	912	0	716	9270	0	5292	177	1107	0	3704	193	0	0	0	0	0	142	3876
Clostridium botulinum E1 str. 'BoNT E Beluga'	Botulism		0	0	336	343	0	0	0	166	0	155	202	0	487	0	0	364	301	0	0	1353	0	0	0	493	0	149	184	0	27	170	0	0	386	0	265	596	0	351	3704	0	0	207	428	0	0	1610	0
Clostridium botulinum E3 str. Alaska E43	Botulism		2690	1721	671	2746	0	0	0	749	1893	735	3230	6757	4780	1837	583	1458	1002	0	0	19621	0	869	0	8013	945	3257	918	2034	451	1003	27027	4295	2511	2350	3175	4845	1660	5434	3704	193	4049	551	11124	9488	0	20413	0
Clostridium botulinum NCTC 2916	Botulism		0	0	0	69	0	0	0	0	0	0	101	0	213	0	0	0	0	0	0	677	0	0	0	0	0	30	0	0	21	4	0	0	0	0	0	143	0	175	0	0	0	0	0	0	0	0	0
Clostridium butyricum 5521	Botulism		0	0	0	69	0	0	0	0	0	0	0	0	30	0	0	0	0	0	0	0	0	0	0	0	0	0	0	0	0	0	0	0	0	0	0	11	0	0	0	0	0	0	0	0	0	47	0
Clostridium butyricum E4 str. BoNT E BL5262	Botulism		0	0	0	549	0	0	0	0	0	0	555	0	1035	0	0	0	0	0	0	677	0	24	0	164	0	30	0	0	11	16	0	0	0	0	0	110	0	351	0	0	1350	0	143	0	0	95	0
Clostridium difficile 630	Antibiotic-associated Diarrhea, Pseudomembraneous colitis		897	1147	336	1236	0	0	0	250	0	0	2119	0	2284	0	1748	4373	501	0	0	2706	0	314	889	2496	630	1644	367	2034	338	210	0	5011	579	1045	2117	861	1015	3330	0	0	0	344	713	3795	0	4405	0
Clostridium difficile ATCC 43255	Antibiotic-associated Diarrhea, Pseudomembraneous colitis		0	0	0	137	0	0	0	0	0	0	252	0	30	0	583	364	0	0	0	1353	0	121	0	164	0	30	184	0	48	48	0	0	0	0	0	132	277	1227	0	97	0	0	0	0	0	237	0
Clostridium difficile BI1	Antibiotic-associated Diarrhea, Pseudomembraneous colitis	Homo sapiens	0	0	0	69	0	0	0	83	0	0	0	0	0	0	0	1093	100	0	0	0	0	0	0	66	0	0	184	0	38	8	6757	716	0	0	0	22	92	526	0	0	0	0	0	0	0	189	0
Clostridium difficile CD002	Diarrhea		0	0	0	0	0	0	0	83	0	0	0	0	30	367	0	0	0	0	0	0	0	0	0	33	0	30	0	0	5	0	0	0	193	0	0	11	0	0	0	0	0	0	0	0	0	47	0
Clostridium difficile E1	Diarrhea, pseudomembranous colitis	Homo sapiens	299	287	336	0	0	0	0	0	631	0	50	0	30	367	0	364	0	0	0	0	0	0	0	33	0	60	0	0	21	12	0	0	193	261	0	88	92	175	0	0	0	0	0	0	0	189	0
Clostridium difficile E10	Diarrhea, pseudomembranous colitis	Equus caballus	0	0	0	0	0	0	0	0	0	0	0	0	0	0	0	0	0	0	0	0	0	0	0	0	0	0	0	0	0	0	0	0	0	0	0	44	0	0	0	0	0	0	0	0	0	0	0
Clostridium difficile E16	Diarrhea, pseudomembranous colitis	Homo sapiens	0	287	336	0	0	0	0	0	631	0	50	0	0	367	0	0	0	0	0	0	0	0	0	33	0	0	0	0	16	4	0	0	193	0	0	11	92	0	0	0	0	0	0	0	0	47	0
Clostridium difficile E25	Diarrhea, pseudomembranous colitis	Homo sapiens	0	0	0	69	0	0	0	0	0	0	0	0	0	0	0	364	0	0	0	0	0	0	0	0	0	30	0	0	0	4	0	0	0	0	0	22	0	175	0	0	0	0	0	0	0	0	0
Clostridium difficile E7	Diarrhea, pseudomembranous colitis	Homo sapiens	0	0	0	343	0	0	0	0	0	0	656	0	244	0	0	0	100	0	0	0	0	0	0	0	0	0	0	0	0	0	0	0	193	0	1323	0	277	0	0	0	0	0	0	0	0	0	0
Clostridium difficile E9	Diarrhea, pseudomembranous colitis	Homo sapiens	0	0	0	69	0	0	0	0	631	0	0	0	61	735	0	0	0	0	0	0	0	0	0	0	0	0	0	0	16	0	0	0	0	0	0	596	0	175	0	0	0	276	0	0	0	0	0
Clostridium difficile M68	Antibiotic-associated Diarrhea, Pseudomembraneous colitis	Homo sapiens	0	287	1007	412	0	0	0	250	631	155	404	0	518	367	1166	2915	802	0	0	1353	0	24	0	690	0	120	367	581	161	174	0	3579	386	783	265	497	0	1227	0	0	0	138	428	1898	0	1231	0
Clostridium difficile QCD-23m63	Antibiotic-associated Diarrhea, Pseudomembraneous colitis	Homo sapiens	0	0	0	0	0	0	0	0	0	0	0	0	61	0	0	364	0	0	0	0	0	0	0	33	0	30	0	0	5	8	0	716	0	0	0	22	0	175	0	0	0	0	0	949	0	332	0
Clostridium difficile QCD-32g58	Antibiotic-associated Diarrhea, Pseudomembraneous colitis	Homo sapiens	0	0	0	0	0	0	0	83	0	0	0	2252	30	0	0	364	100	0	0	0	0	0	0	99	0	30	0	0	64	40	6757	0	0	0	0	132	0	0	0	0	0	0	0	0	0	95	0
Clostridium difficile R20291	Antibiotic-associated Diarrhea, Pseudomembraneous colitis	Homo sapiens	0	0	0	618	0	0	0	0	0	0	202	0	183	0	583	0	0	0	0	0	0	0	178	230	0	508	184	0	21	52	0	0	0	0	0	22	0	701	0	0	0	207	0	1898	0	284	3876
Clostridium difficile T6	Diarrhea, pseudomembranous colitis	Homo sapiens	0	0	0	0	0	0	0	0	0	0	0	0	0	0	0	0	0	0	0	0	0	0	0	33	0	30	0	0	0	4	0	0	0	0	0	11	0	0	0	0	0	0	0	0	0	47	0
Clostridium perfringens ATCC 13124	Gas gangrene		112074	275674	229272	23475	160221	13445	145161	119507	65615	222763	78825	144144	62112	186627	118298	276968	91192	4323	74380	126522	148936	14724	356	130895	14803	110543	44979	33411	185321	291242	87838	21475	100232	8880	8997	383145	51564	83085	100000	56801	156545	85061	459355	205882	42373	215544	31008
Clostridium perfringens B str. ATCC 3626	Gas gangrene, Gastroenteritis	Ovis aries	2391	7172	7721	480	7366	0	53763	4993	0	3943	1161	0	2344	1102	2331	1822	1804	0	0	1353	0	676	0	1182	0	389	734	291	5410	8198	0	0	2124	261	0	9028	461	2629	0	869	0	1102	2852	949	0	6631	0
Clostridium perfringens C str. JGS1495	Gas gangrene, Gastroenteritis		6276	17499	45989	961	12891	0	69892	12733	3785	16276	5046	6757	4963	8817	4662	4738	6614	0	0	6089	0	579	0	2102	630	3078	3305	1453	4229	29894	20270	1432	9656	783	1323	22183	1384	15250	7407	3767	8097	5097	10553	8539	0	7104	3876
Clostridium perfringens CPE str. F4969	Gastroenteritis, Gas gangrene		3586	10040	24841	892	7366	0	59140	6575	1893	11714	2927	0	2740	5511	3497	2551	3307	0	0	677	0	314	178	1248	315	2271	2019	1743	789	16511	6757	0	4635	522	0	5110	461	7713	0	1256	1350	2411	8129	3795	0	2084	0
Clostridium perfringens D str. JGS1721	Gastroenteritis, Gas gangrene		4483	9180	10742	824	22099	0	64516	7989	1262	8815	1817	2252	2375	3674	5245	3644	3107	0	0	4060	0	483	178	1478	315	1076	1652	1162	2270	13494	0	716	7146	522	1323	6942	553	12095	0	2029	2699	2824	1997	13283	0	7388	0
Clostridium perfringens E str. JGS1987	Gastroenteritis, Gas gangrene		6874	18072	12756	1236	18416	0	64516	13232	2524	14884	6661	2252	4476	10654	9324	6560	7015	0	8264	10825	17021	1038	178	3448	315	1674	2754	2034	12033	22869	6757	2147	11587	1828	529	19943	1937	13848	18519	3188	1350	4477	14261	6641	0	51530	0
Clostridium perfringens F262	Abomasitis	Bos taurus	1793	6311	5035	343	3683	0	37634	4078	0	6456	2624	0	2314	3306	2331	1093	2806	0	0	5413	4255	290	0	1445	630	1046	1469	0	1878	9772	0	0	3283	0	265	25759	922	2805	0	1063	1350	1653	2567	4744	0	3742	3876
Clostridium perfringens NCTC 8239	Gastroenteritis, Gas gangrene		2092	8606	14770	480	1842	0	53763	5409	631	5606	2119	0	1157	1470	1166	729	3006	0	0	1353	0	48	0	1215	315	1076	1102	291	3328	11088	0	0	2511	261	0	4326	277	1753	0	869	2699	2342	4564	0	0	1231	0
Clostridium perfringens SM101	Gas gangrene		88165	290017	243035	15856	173112	11765	177419	129161	60568	231346	48294	155405	44209	153196	77506	69971	63533	0	16529	50744	29787	4948	178	27322	9134	38372	40206	28181	52430	283900	74324	15748	104867	7051	7674	120928	15958	82209	33333	49556	67476	76245	82858	63567	0	64128	3876
Clostridium perfringens str. 13	Gas gangrene		86073	240390	200067	17777	121547	5042	166667	107357	44795	188510	66310	112613	45457	155033	75758	191327	62431	0	16529	125169	42553	9342	1067	79863	8819	79224	37085	27019	115884	246609	47297	13601	87099	8357	3440	299510	31270	68361	92593	49362	124157	71561	228751	166034	25424	179123	19380
Clostridium spiroforme DSM 1552	Antibiotic-associated Diarrhea	Homo sapiens	1494	287	336	961	0	0	0	83	0	0	454	0	548	0	583	0	601	0	0	0	0	507	1778	7651	0	30	367	0	5	16	0	0	0	0	0	33	184	351	0	0	0	0	285	0	0	284	0
Clostridium tetani E88	Tetanus		15840	861	29204	40772	82873	0	0	333	20820	541	59851	6757	271526	3306	53030	0	21445	0	0	14208	0	217	0	1182	20157	13239	54342	291	692	381	0	2147	15064	522	60598	12880	46951	56266	14815	290	4049	344	5705	3795	8475	1516	0
Corynebacterium amycolatum SK46	Endocarditis, Sepsis	Homo sapiens	13150	0	0	5491	0	1681	0	0	1893	0	2069	0	6607	0	30303	0	3708	0	8264	0	0	0	0	0	6929	30	3855	0	0	0	0	0	1545	0	2911	364	2214	0	0	0	1350	0	0	0	0	0	0
Corynebacterium diphtheriae BH8	Diphtheria		0	0	0	549	0	0	0	0	0	0	454	0	396	0	0	0	0	0	0	0	0	0	0	0	0	0	0	0	16	0	0	0	0	0	5292	33	646	0	0	0	0	0	0	0	0	0	0
Corynebacterium diphtheriae HC02	Diphtheria		0	0	0	0	0	0	0	0	631	0	202	0	0	0	0	0	0	0	0	0	0	0	0	0	0	0	0	0	0	0	0	0	0	0	0	0	0	175	0	0	0	0	0	0	0	0	0
Corynebacterium diphtheriae PW8	Diphtheria		0	0	0	0	0	0	0	0	0	0	0	0	61	0	0	0	0	0	0	0	0	0	0	0	0	0	0	0	0	0	0	0	0	0	265	11	0	0	0	0	0	0	0	0	0	0	0
Corynebacterium jeikeium K411	Nosocomial infections	Homo sapiens	598	0	0	1304	0	1681	0	0	631	0	858	0	913	0	1166	0	802	0	0	0	17021	24	0	33	630	90	2937	0	0	0	0	0	386	0	5822	585	830	0	0	0	1350	0	0	0	0	0	0
Corynebacterium mastitidis DSM 44356	Subclinical mastitis	Ovis aries	897	0	0	1373	0	3361	0	0	1262	0	1161	0	1401	0	1166	0	501	0	0	0	0	0	0	0	945	0	184	0	0	0	0	0	579	0	32019	2262	922	0	0	0	0	0	0	949	0	0	0
Corynebacterium pilosum DSM 20521	Cystitis	Bos taurus	598	0	0	755	0	0	0	0	0	0	151	0	274	0	1166	0	0	0	0	0	0	0	0	0	0	0	0	0	0	0	0	0	193	0	6880	629	92	0	0	0	0	0	0	0	0	0	0
Corynebacterium ulceribovis DSM 45146	ulceration	Bos taurus	299	0	0	275	0	0	0	0	0	0	303	0	244	0	0	0	100	0	0	0	0	0	0	0	0	0	0	0	0	0	0	0	0	0	0	77	0	0	0	0	0	0	0	0	0	0	0
Corynebacterium urealyticum DSM 7109	Urinary tract infection		598	0	0	480	0	0	0	0	631	0	959	0	700	0	0	0	401	0	0	0	0	0	0	0	0	0	0	0	0	0	0	0	579	0	8468	210	184	0	0	0	0	0	0	0	0	0	0
Corynebacterium urealyticum DSM 7111	Urinary tract infection	Homo sapiens	299	0	0	206	0	0	0	0	0	0	303	0	335	0	0	0	0	0	0	0	0	0	178	0	0	0	551	0	0	0	0	0	579	0	1588	88	0	0	0	0	0	0	0	0	0	0	0
Cronobacter sakazakii ATCC BAA-894	Meningitis, Oepticemia, Necrotizing enterocolitis		0	0	0	0	0	0	0	0	0	0	101	0	30	0	0	0	200	0	0	0	0	0	0	0	630	4632	0	872	0	0	0	0	0	0	794	0	184	0	0	0	0	69	0	0	0	0	0
Cryptobacterium curtum DSM 15641	Dental caries, Peridontitis	Homo sapiens	598	0	0	69	0	0	0	0	0	0	0	0	0	0	0	0	100	0	0	0	0	0	0	0	0	0	0	0	0	0	0	0	0	0	0	0	0	0	0	0	0	0	0	0	0	0	0
Dichelobacter nodosus VCS1703A	Ovine foot rot		299	0	0	206	0	0	0	0	631	0	606	0	335	0	0	0	0	0	0	0	0	0	0	0	0	0	0	0	54	0	0	0	772	0	0	0	277	0	0	0	0	0	0	0	0	0	0
Dickeya dadantii 3937	Soft rot	Saintpaulia	0	0	0	137	0	0	0	250	1893	0	101	0	152	0	0	0	301	0	0	0	0	0	0	0	315	60	0	0	86	0	0	0	193	0	529	66	553	0	0	97	0	207	0	0	0	189	0
Dickeya dadantii Ech586	Soft rot		299	0	0	137	0	0	0	166	2524	0	101	0	183	0	583	0	100	0	0	0	0	0	0	197	0	329	0	0	5	0	0	0	0	522	1058	0	646	175	0	193	0	276	0	0	0	0	0
Dickeya dadantii Ech703	Soft rot		897	0	0	137	0	0	0	166	631	0	0	0	61	0	0	0	100	0	0	0	0	0	0	0	0	90	0	291	16	0	0	0	0	0	529	0	461	0	0	0	0	69	0	0	0	47	0
Dickeya zeae Ech1591	Soft rot		299	0	0	0	0	0	0	83	0	0	50	0	61	0	0	0	100	2882	0	0	0	0	0	66	0	0	0	0	16	0	0	0	193	261	0	0	184	0	0	97	0	0	0	0	0	0	0
Dickeya zeae ZJU1202	Foot rot of rice	Oryza sativa	897	0	0	69	0	0	0	333	0	0	0	0	152	0	0	0	0	0	0	0	0	0	0	33	630	30	184	0	5	4	0	0	0	0	1058	0	369	0	0	0	0	138	0	0	0	47	0
Edwardsiella ictaluri 93-146	Enteric septicemia		0	0	0	69	0	0	0	83	0	77	202	0	426	0	1166	0	701	1441	0	0	0	169	0	33	0	269	551	291	5104	4	0	0	386	522	794	0	1199	0	0	386	0	620	0	0	0	47	0
Edwardsiella ictaluri ATCC 33202	Enteric septicemia	Ictalurus punctatus	299	0	0	0	0	0	0	0	0	0	101	0	0	0	0	0	0	0	0	0	0	0	0	0	0	0	0	0	0	0	0	0	0	0	0	0	92	0	0	0	0	0	0	0	0	0	0
Edwardsiella tarda EIB202	Gastroenteritis, Septicemia		0	0	0	0	0	0	0	0	0	0	0	0	0	0	0	0	0	0	0	0	0	0	0	0	0	0	0	0	349	20	0	0	0	0	0	22	0	0	0	0	0	69	0	0	0	0	0
Edwardsiella tarda FL6-60	Gastroenteritis, Septicemia		0	0	0	0	0	0	0	0	0	0	0	0	91	0	0	0	0	0	0	0	0	24	0	33	0	90	0	0	102	0	0	0	0	0	0	0	0	175	0	0	0	0	143	0	0	47	0
Eggerthella lenta DSM 2243	Bacteremia	Homo sapiens	15541	0	336	43448	1842	30252	0	0	15773	0	53240	0	8251	367	4662	0	4509	0	0	0	0	48	0	887	315	1225	2754	0	11	8	0	0	6952	0	0	55	2306	0	0	676	0	0	143	0	0	0	3876
Eikenella corrodens ATCC 23834	Periodontitis	Homo sapiens	0	0	0	412	0	0	0	0	0	0	101	0	152	0	0	0	0	0	0	0	0	0	0	0	0	0	0	0	0	0	0	0	386	0	265	0	2306	0	0	0	0	0	0	0	0	0	0
Enterobacter cancerogenus ATCC 35316	Cellulitis	Homo sapiens	0	0	0	137	0	1681	0	0	631	0	101	0	30	0	0	0	501	0	0	0	0	0	0	0	630	149	0	0	0	0	0	0	193	0	1058	11	553	0	0	0	0	0	0	0	0	0	0
Enterobacter sp. Ag1	Commensal	Anopheles gambiae	897	0	0	69	0	0	0	0	1893	0	50	0	244	0	0	0	0	0	0	0	0	0	0	0	1260	389	0	0	5	0	0	0	386	0	265	0	646	175	0	97	0	207	143	0	0	0	0
Enterococcus faecalis D32	Commensal	Sus scrofa	0	1147	671	4599	0	3361	0	333	631	232	2271	0	3380	5511	583	729	501	0	0	677	0	72	1245	821	630	2361	551	6101	381	214	0	0	772	261	10056	3366	738	3330	0	0	2699	758	1426	8539	0	1658	0
Enterococcus faecalis E1Sol	Urinary tract infection, Bacteremia, Endocarditis		299	0	0	0	0	0	0	0	0	0	0	0	0	0	0	0	0	0	0	0	0	0	0	0	0	60	0	0	0	0	0	0	193	0	265	0	0	0	0	0	0	0	143	0	0	0	0
Enterococcus faecalis Fly1	Urinary tract infection, Bacteremia, Endocarditis	Fruit Drosophila	598	0	0	0	0	0	0	0	0	0	101	0	0	735	0	0	0	0	0	0	0	24	0	0	0	120	0	291	0	20	0	0	0	0	0	11	369	351	0	0	0	0	143	0	0	0	0
Enterococcus faecalis OG1RF	Urinary tract infection, Bacteremia, Endocarditis		299	0	0	206	1842	0	0	0	0	0	202	0	30	735	0	0	0	0	0	0	0	24	0	0	0	1524	184	0	5	12	0	1432	193	0	0	33	0	175	0	0	0	0	143	0	0	0	0
Enterococcus faecalis V583	Bacteremia, Endocarditis, Urinary tract infection	Homo sapiens	1195	0	0	549	3683	0	0	0	631	77	757	4505	183	1102	0	0	301	0	0	0	0	72	533	755	630	3855	367	581	16	36	0	2863	772	0	529	66	553	1227	0	0	0	138	285	949	0	521	3876
Enterococcus faecium DO	Urinary tract infection, Bacteremia, Endocarditis		0	0	0	137	0	0	5376	0	0	0	303	0	122	0	0	0	0	0	0	0	0	24	0	0	630	22563	0	0	5	0	0	1432	0	0	265	0	553	351	0	1159	0	69	5990	949	0	568	0
Enterococcus faecium PC4.1	Urinary tract infection, Bacteremia, Endocarditis	Homo sapiens	299	0	0	69	0	0	0	0	0	0	50	0	30	0	0	0	100	0	0	0	0	0	0	0	0	2451	0	0	0	0	0	0	0	0	265	0	277	0	0	0	0	0	0	0	0	47	0
Erwinia mallotivora	Papaya dieback		0	0	0	69	0	0	0	0	0	0	0	0	61	0	0	0	0	0	0	0	0	0	0	0	315	0	0	0	0	0	0	0	0	0	0	0	277	0	0	0	0	0	0	0	0	0	0
Erwinia sp. Ejp617	Bacterial blight		0	0	0	0	0	1681	0	0	631	0	101	0	30	0	0	0	0	0	0	0	0	0	0	0	1260	149	0	0	11	0	0	0	0	0	0	0	0	0	0	0	0	0	0	0	0	0	0
Escherichia albertii TW07627	Diarrhea		0	0	0	69	1842	0	0	0	0	0	0	0	0	0	0	0	100	0	0	0	0	0	0	0	0	0	0	0	0	0	0	0	0	0	265	33	92	0	0	0	0	0	143	0	0	284	0
Escherichia coli 042	Diarrhea		299	0	2685	755	1842	0	0	3828	4416	541	807	4505	457	735	583	0	1603	1441	8264	0	0	2390	178	14646	0	2002	367	581	37853	317	6757	0	772	261	0	6743	1660	39089	0	580	1350	0	8272	1898	0	14019	0
Escherichia coli 101-1	Diarrhea		0	0	0	0	0	0	0	0	0	0	0	0	0	0	0	0	0	0	0	0	0	0	0	0	0	0	0	0	0	12	0	0	0	0	0	11	92	0	0	97	0	0	0	0	0	0	0
Escherichia coli 3431	Diarrhea		0	0	0	0	0	0	0	0	0	0	0	0	30	0	0	0	0	0	0	0	0	0	0	33	315	0	0	0	0	0	0	0	0	0	0	132	369	0	0	97	0	69	0	0	0	0	0
Escherichia coli 536	Dysentery		598	0	0	1167	3683	1681	0	166	1262	155	555	0	152	0	583	0	1102	0	0	0	0	193	178	6830	630	598	0	581	2319	392	0	0	193	522	0	1898	461	9115	0	290	0	0	2852	949	8475	4357	3876
Escherichia coli 53638	Dysentery		0	0	0	0	0	0	0	0	0	0	0	0	0	0	0	0	0	0	0	0	0	0	0	33	0	30	0	0	11	0	0	0	0	0	0	11	92	0	0	0	0	0	0	0	0	47	0
Escherichia coli 55989	Gastroenteritis		0	0	336	343	0	0	0	83	631	39	757	0	122	1837	0	0	100	0	0	0	0	24	178	2988	0	329	0	0	360	2454	0	0	0	0	0	2649	184	1052	0	97	0	0	428	2846	16949	1373	0
Escherichia coli ABU 83972	Asymptomatic bacteriuria		0	0	336	69	1842	0	0	0	0	309	50	0	61	735	0	0	501	0	0	0	0	72	0	3579	0	149	0	0	1009	28	0	0	193	261	0	110	184	351	0	0	0	0	1426	0	0	2084	0
Escherichia coli APEC O1	Colibacillosis	Gallus gallus	0	0	0	69	1842	0	0	250	1893	271	151	0	91	0	0	0	100	0	0	0	0	24	0	755	0	628	0	0	290	8	0	0	193	0	0	155	0	701	0	193	0	0	0	0	0	568	0
Escherichia coli APEC O78	Colibacillosis	Meleagris gallopavo	897	0	671	6109	22099	0	0	499	1262	271	1312	6757	883	1470	0	364	2906	0	0	0	0	893	1422	7257	315	2959	184	291	2195	555	20270	0	386	783	0	3256	553	17353	0	2898	1350	69	1711	0	8475	10041	7752
Escherichia coli B7A	Diarrhea	Homo sapiens	0	0	0	0	0	0	0	0	0	0	50	0	0	0	0	0	0	0	0	0	0	0	0	66	0	0	0	0	5	4	0	0	0	0	0	0	0	0	0	0	0	0	143	0	0	47	0
Escherichia coli CE516	Diarrhea		0	0	0	0	0	0	0	0	0	0	0	0	0	0	0	0	0	0	0	0	0	0	0	0	0	0	0	0	0	0	0	0	0	0	0	0	0	0	0	0	0	0	285	0	0	47	0
Escherichia coli CFT073	Urinary tract infection	Homo sapiens	598	0	336	69	1842	0	0	83	631	0	151	0	30	367	0	0	0	0	0	0	0	0	0	2003	0	598	0	0	145	0	0	0	0	261	0	331	0	1402	0	0	0	0	285	949	0	1326	0
Escherichia coli E128010	Diarrhea		0	0	0	69	0	0	0	0	0	0	0	0	0	0	0	0	0	0	0	0	0	0	0	0	0	30	0	0	0	0	0	0	0	0	0	0	0	0	0	0	0	69	0	0	0	189	0
Escherichia coli E22	Diarrhea		0	0	0	69	0	0	0	0	0	0	202	0	30	0	0	0	0	0	0	0	0	24	0	427	0	60	0	0	0	95	0	0	0	0	0	66	0	0	0	0	0	0	143	0	0	142	3876
Escherichia coli E24377A	Diarrhea		1195	0	1678	686	3683	0	5376	583	631	464	2523	13514	1248	1470	1166	0	1804	0	0	0	0	459	1422	26238	315	3257	367	1162	1873	1705	40541	1432	2317	0	0	2262	461	15425	0	2512	1350	0	5705	2846	0	10893	0
Escherichia coli ED1a	Gastroenteritis		598	0	336	412	0	0	0	250	1262	39	656	0	152	0	0	0	1002	0	0	0	0	193	356	3711	0	807	184	291	2995	99	0	0	193	0	0	574	461	8063	0	193	2699	0	1711	1898	0	4073	0
Escherichia coli IAI39	Urinary tract infection		0	0	0	0	0	0	0	83	0	77	303	0	30	0	0	0	100	0	0	0	0	97	178	1642	0	149	0	0	338	12	0	0	0	0	0	199	0	1052	0	0	0	0	285	0	0	426	0
Escherichia coli IHE3034	Meningitis		0	0	336	69	0	0	0	83	1262	39	50	0	61	367	0	0	100	0	0	677	0	0	356	3185	0	239	0	0	338	0	0	0	193	0	0	1181	0	0	0	97	0	0	0	0	0	1184	0
Escherichia coli JJ1886	Urosepsis	Homo sapiens	299	0	0	0	0	0	0	83	0	39	101	0	0	0	0	0	0	0	0	0	0	24	0	131	0	90	0	0	38	4	0	0	0	261	0	276	0	351	0	0	0	0	713	949	0	189	0
Escherichia coli LF82	Enterocolitis	Homo sapiens	0	0	336	0	0	0	0	83	0	0	0	0	30	0	0	364	0	0	0	0	4255	0	0	33	0	0	0	0	43	0	0	0	0	0	0	11	0	526	0	0	0	0	0	0	0	47	0
Escherichia coli MP021561.3	Severe cholera-like disease	Homo sapiens	0	0	0	0	0	0	0	0	0	0	50	0	0	0	0	0	0	0	0	0	0	0	0	0	0	0	0	0	0	0	0	0	0	0	0	0	0	0	0	0	0	0	0	0	0	189	0
Escherichia coli NCCP15647	Hemolytic uremic syndrome (HUS)	Homo sapiens	0	0	0	137	0	0	0	0	0	0	0	0	0	0	0	0	0	0	0	0	0	0	178	657	0	0	0	0	601	4	0	0	0	0	0	0	0	175	0	97	0	0	0	0	0	0	0
Escherichia coli O08	Omphalitis	Gallus gallus	0	0	0	0	0	0	0	0	0	0	0	0	30	0	0	0	0	0	0	0	0	0	0	0	0	30	0	0	107	0	0	0	0	0	0	11	0	0	0	0	0	0	0	0	0	47	0
Escherichia coli O157:H7 str. EC4024	Hemorrhagic colitis		0	0	0	0	1842	0	0	83	0	0	0	0	30	0	0	0	0	0	0	0	0	0	0	99	0	0	0	0	0	0	0	0	0	0	265	22	92	0	0	0	0	0	0	0	0	0	0
Escherichia coli O157:H7 str. Sakai	Hemorrhagic colitis		0	0	0	0	0	0	0	999	0	0	50	0	0	0	0	0	0	0	0	0	0	24	0	624	0	30	0	0	0	0	0	0	0	0	0	0	0	0	0	0	0	0	0	0	0	0	0
Escherichia coli O26:H11 str. 11368	Hemorrhagic colitis		299	0	336	549	0	0	0	166	0	773	1665	0	244	367	583	0	802	0	8264	677	0	459	356	12544	0	1464	184	872	1964	218	20270	0	579	0	0	464	369	9816	3704	773	0	0	1284	0	8475	8004	0
Escherichia coli O32:H37 str. P4	Mastitis	Bos taurus	0	0	0	69	0	0	0	0	0	0	303	0	122	2572	0	0	200	0	8264	0	0	0	0	3153	0	269	0	0	43	12	6757	0	772	0	0	0	92	13322	0	773	0	0	0	0	0	332	0
Escherichia coli O55:H7 str. CB9615	Gastroenteritis	Homo sapiens	0	0	0	275	0	0	0	0	0	77	252	0	61	367	0	0	100	0	0	0	0	145	0	7290	0	717	0	0	1143	67	0	0	0	0	0	298	184	1753	0	97	0	0	428	949	0	332	0
Escherichia coli RN587/1	Gastroenteritis		0	0	0	0	0	0	0	0	0	0	0	0	30	0	0	0	0	0	0	0	0	0	0	0	0	30	0	0	11	0	0	0	0	0	0	0	0	0	0	0	0	0	0	0	0	47	0
Escherichia coli S88	Gastroenteritis		299	0	336	69	0	1681	0	83	1893	39	303	2252	122	0	0	364	100	0	8264	0	0	97	356	558	0	359	0	0	1621	71	0	0	0	0	0	353	184	2279	0	386	0	0	285	0	0	1989	0
Escherichia coli TW10598	Diarrhea	Homo sapiens	0	0	0	343	0	0	0	0	0	0	101	0	0	0	0	0	0	0	0	0	0	0	178	0	0	0	0	0	0	0	0	0	0	0	0	11	0	0	0	0	0	0	143	949	0	47	0
Escherichia coli TW10722	Diarrhea	Homo sapiens	0	0	0	0	0	0	0	0	631	503	0	0	0	0	0	0	100	0	0	0	0	0	0	66	0	0	184	0	27	4	0	0	193	0	0	2803	0	0	0	0	0	207	0	0	0	284	0
Escherichia coli TW10828	Diarrhea	Homo sapiens	0	0	0	0	0	0	0	0	0	0	101	0	30	0	0	0	0	0	0	0	0	72	0	0	0	0	0	0	91	36	0	0	0	0	0	11	0	0	0	0	0	0	0	0	0	142	0
Escherichia coli TW11681	Diarrhea	Homo sapiens	0	0	0	69	0	0	0	0	0	0	0	0	0	0	0	0	0	0	0	0	0	24	0	0	0	30	0	0	343	0	0	0	0	0	0	44	0	0	0	0	0	0	0	0	0	95	0
Escherichia coli TW14425	Diarrhea	Homo sapiens	0	0	0	0	1842	0	0	0	0	0	50	0	30	0	0	0	0	0	0	0	0	0	0	0	0	0	0	0	0	8	0	0	0	0	0	22	277	0	0	0	0	0	0	0	0	142	0
Escherichia coli ThroopD	Cholera-like disease, Hypovolemic shock, Diarrhea	Homo sapiens	0	0	0	0	0	0	0	0	0	0	0	0	0	0	583	0	0	0	0	0	0	0	0	0	0	0	0	0	0	0	0	0	0	0	0	0	0	0	0	0	0	0	0	0	0	0	0
Escherichia coli UMEA 3108-1	Urinary tract infection, bacterimia	Homo sapiens	0	0	0	0	0	1681	0	0	0	0	0	0	30	0	0	0	0	0	0	0	0	748	0	0	0	0	0	0	0	0	0	0	0	0	0	0	0	351	0	0	0	0	0	0	0	0	0
Escherichia coli UMEA 3150-1	Urinary tract infection, bacterimia	Homo sapiens	0	0	0	0	0	0	0	0	0	0	50	0	0	0	0	0	0	0	0	0	0	0	0	0	0	0	0	0	0	8	0	0	0	0	0	0	0	0	0	0	0	0	143	0	0	0	0
Escherichia coli UMEA 3200-1	Urinary tract infection, bacterimia	Homo sapiens	0	0	0	0	0	0	0	0	0	0	0	0	0	0	0	0	0	0	0	0	0	0	0	0	0	0	0	0	54	0	0	0	0	0	0	44	92	0	0	0	0	0	0	0	0	0	0
Escherichia coli UMEA 3805-1	Urinary tract infection, bacterimia	Homo sapiens	0	0	0	137	0	0	0	0	1262	387	252	0	152	0	0	0	802	0	0	0	0	48	0	23578	315	3048	0	0	21	0	0	0	0	0	0	11	0	0	0	97	0	0	0	949	8475	0	0
Escherichia coli UMN026	Urinary tract infection		1195	0	1343	1922	7366	1681	0	11901	1262	193	1413	0	670	1102	1748	0	9019	1441	8264	677	0	2728	533	1740	1260	8637	734	1162	65268	139	20270	0	579	783	529	5960	922	39089	3704	1159	2699	0	45493	7590	0	157952	3876
Escherichia coli UMNK88	Diarrhea	Sus scrofa	2690	0	336	892	5525	0	0	583	631	503	2826	6757	700	367	1166	0	802	0	0	0	0	193	0	5517	630	1674	184	0	1599	404	0	0	966	522	265	2969	1199	12971	3704	1352	2699	0	3423	7590	0	31448	0
Escherichia coli UTI89	Urinary tract infection	Homo sapiens	0	0	0	69	0	0	0	0	631	77	50	0	0	0	0	0	100	0	0	0	0	0	0	1773	0	120	0	0	204	0	0	0	0	0	0	110	0	351	0	0	0	0	143	0	0	474	0
Escherichia fergusonii ATCC 35469	Urinary tract infection (UTI), Bacteremia	Homo sapiens	5678	0	4364	28554	226519	3361	0	499	3785	232	25636	0	9682	735	2914	0	2806	0	0	0	0	941	0	1675	630	777	2203	2324	2796	214	13514	716	3090	0	265	4337	2675	207011	0	483	1350	69	856	0	0	108364	0
Escherichia fergusonii B253	Urinary tract infection (UTI), Bacteremia		0	0	0	343	3683	0	0	0	0	0	50	0	0	0	0	0	100	0	0	0	0	0	0	0	0	60	0	0	16	0	0	0	0	0	0	11	0	175	0	97	0	0	0	0	0	616	0
Fusobacterium necrophorum BFTR-2	Foot rot and liver abscess in cattle, Lumpy Jaw in Deer	Bovine, Bovinae	0	0	0	0	0	0	0	0	0	0	454	0	61	0	0	0	0	0	0	0	0	0	0	0	0	0	0	0	0	8	0	0	0	0	0	11	92	0	0	0	0	0	0	0	0	0	0
Fusobacterium necrophorum DAB	Foot rot and liver abscess in cattle, Lumpy Jaw in Deer	Deer	0	0	0	0	0	0	0	0	631	39	101	0	0	0	0	0	0	0	0	0	0	0	0	0	0	30	0	0	5	8	0	0	0	0	0	0	0	0	0	0	0	69	143	0	0	0	0
Fusobacterium nucleatum subsp. nucleatum ATCC 23726	Periodontitis	Homo sapiens	0	0	0	0	0	0	0	416	0	116	101	0	61	367	0	0	0	0	0	0	0	48	0	99	0	90	0	0	21	71	0	0	0	0	0	33	0	526	0	0	0	0	0	949	0	95	0
Fusobacterium nucleatum subsp. nucleatum ATCC 25586	Periodontitis		1494	5450	0	1030	0	1681	10753	9987	1893	4949	2119	4505	944	24247	5828	1093	1503	2882	0	54804	12766	2269	2845	7848	630	2421	734	5811	1106	6842	6757	19327	7339	8357	529	309	830	43471	0	8404	1350	5786	11837	15180	0	6157	3876
Fusobacterium nucleatum subsp. polymorphum ATCC 10953	Periodontitis		0	861	0	69	0	0	0	250	0	155	50	0	61	2204	0	0	0	1441	0	1353	0	72	178	328	0	60	0	0	38	198	6757	0	0	522	265	11	0	2103	0	193	0	344	570	0	0	95	0
Fusobacterium nucleatum subsp. vincentii ATCC 49256	Periodontitis		0	0	0	69	0	0	0	0	0	39	101	0	30	0	583	0	0	0	0	0	0	24	178	0	0	0	0	0	16	63	0	716	193	261	0	0	0	175	0	97	0	0	143	0	0	0	0
Fusobacterium periodonticum ATCC 33693	Periodontitis	Homo sapiens	299	574	0	0	0	0	0	666	0	425	50	0	61	1470	0	0	0	0	0	2706	0	72	0	591	0	329	0	0	70	416	0	2863	386	261	0	55	0	3506	0	290	0	482	143	1898	0	474	0
Gemella haemolysans M341	Dental plaque	Homo sapiens	299	0	0	1030	0	0	0	83	0	0	202	2252	122	367	0	364	0	0	8264	0	0	0	0	33	0	30	184	0	5	8	0	0	386	0	265	33	184	175	0	0	0	0	0	0	0	0	0
Gemella sanguinis M325	Dental plaque	Homo sapiens	0	0	0	275	0	0	0	0	0	77	202	0	91	367	583	0	100	0	0	0	0	24	178	33	0	90	184	291	0	0	0	716	0	0	0	0	0	175	0	0	1350	0	0	0	0	47	0
Gordonia bronchialis DSM 43247	Septicemia, Endocarditis, Respiratory tract infections		4483	0	0	1098	0	3361	0	0	5047	0	1463	0	974	0	1748	0	2104	0	8264	0	0	0	0	0	2205	120	184	0	0	0	0	0	1352	0	3175	199	922	175	0	0	0	0	0	949	0	0	0
Granulibacter bethesdensis CGDNIH1	Chronic granulomatous disease		598	0	0	69	0	0	0	0	631	39	0	0	30	0	0	0	501	0	0	0	0	0	0	0	315	0	0	0	0	0	0	0	0	0	265	0	277	0	0	0	0	0	0	0	0	0	0
Haemophilus influenzae KR494	Necrotizing myositis		299	0	0	69	0	0	0	0	0	0	101	0	91	0	0	0	0	0	0	0	0	0	0	0	315	30	0	0	0	0	0	0	0	0	0	0	277	0	0	0	0	0	0	0	0	0	0
Haemophilus influenzae R2846	Meningitis, Septicemia, Otitis media, Sinusitis, Bronchitis	Homo sapiens	0	0	0	137	0	0	0	0	0	0	50	0	61	0	0	0	0	0	0	0	0	0	0	0	315	0	0	0	0	0	0	0	0	0	265	0	553	175	0	0	0	0	0	0	0	0	0
Haemophilus somnus 129PT	Pneumonia, Arthritis, Myocarditis		299	0	0	69	0	0	0	0	0	0	202	0	183	0	0	0	0	0	8264	0	0	0	178	1642	0	120	0	0	5	24	0	0	193	0	0	0	0	0	0	0	0	69	0	0	0	0	0
Haemophilus somnus 2336	Pneumonia, Arthritis, Myocarditis	Bos taurus	0	0	0	69	0	0	0	0	0	0	252	0	30	0	0	0	100	0	0	0	0	0	0	0	0	30	0	0	0	4	0	0	0	0	265	11	0	351	0	0	1350	0	143	0	0	0	0
Helicobacter cetorum MIT 00-7128	Commensal	Delphinapterus leucas	0	0	336	0	0	0	0	0	0	0	0	0	0	0	0	0	0	0	0	677	0	0	0	66	0	30	0	0	0	4	6757	0	193	0	0	0	0	526	0	0	0	0	0	0	0	0	0
Helicobacter cetorum MIT 99-5656	Commensal	Lagenorhynchus acutus	0	0	0	0	0	0	0	0	0	0	0	0	0	0	0	0	200	0	0	0	0	0	0	99	0	30	0	0	0	4	0	0	0	0	0	0	0	0	0	0	0	0	0	0	0	0	0
Helicobacter fennelliae MRY12-0050	Bacteremia, Colitis	Homo sapiens	0	0	0	69	0	0	0	0	0	39	0	0	0	0	0	0	0	0	0	0	0	0	0	33	0	149	0	0	0	4	0	0	0	0	0	0	0	0	0	0	0	0	0	0	0	47	0
Helicobacter hepaticus ATCC 51449	Hepatitis, Caecitis, Hepatocellular carcinoma, Inflammatory bowel disease	Mus musculus	0	861	336	0	11050	0	5376	416	0	348	0	6757	61	735	0	4373	0	0	0	2030	0	193	0	722	0	2331	551	581	5	20	13514	0	193	1828	0	11	0	1928	0	290	0	138	1426	10436	0	568	0
Helicobacter pullorum MIT 98-5489	Gastroenteritis	Homo sapiens	0	1434	336	0	0	0	10753	749	0	2204	50	15766	61	2204	0	5831	301	1441	0	7442	0	290	0	952	0	4542	367	2034	5	83	60811	0	0	3917	0	55	0	1052	0	483	0	207	2852	30361	0	426	0
Klebsiella pneumoniae subsp. pneumoniae DSM 30104	Nosocomial infections	Homo sapiens	0	0	0	0	0	0	0	0	0	0	0	0	30	0	0	0	0	0	0	0	0	0	0	0	0	149	0	0	0	0	0	0	193	0	1323	0	0	0	0	0	0	0	143	0	0	0	0
Klebsiella pneumoniae subsp. pneumoniae MGH 78578	Pneumonia, Urinary tract infection	Homo sapiens	0	0	0	137	0	0	0	0	0	77	555	0	91	0	0	0	100	0	0	0	0	0	0	919	1890	2092	0	0	27	0	0	0	0	0	1058	0	92	175	0	97	0	0	143	0	0	95	0
Lactobacillus coryniformis subsp. coryniformis CECT 5711	Commensal		299	0	0	412	0	0	0	0	0	0	151	0	304	0	0	0	1203	0	0	0	0	0	0	66	3780	3257	551	0	21	0	0	0	0	0	0	0	553	0	0	0	0	0	143	14231	0	4736	0
Lactococcus garvieae Lg2	Lactococcosis		0	0	0	0	0	0	0	0	0	0	0	0	0	0	0	0	0	0	0	0	0	0	0	0	0	60	0	0	0	0	0	0	193	0	0	0	0	0	0	0	0	0	0	0	0	0	0
Laribacter hongkongensis HLHK9	Gastroenteritis		0	0	0	206	0	0	0	0	631	0	101	2252	152	0	583	364	301	0	0	0	0	0	0	0	0	30	184	0	0	16	0	0	579	0	529	0	1015	0	0	0	1350	0	0	0	0	0	0
Leifsonia xyli subsp. xyli str. CTCB07	Ratoon stunting disease		4184	0	0	1167	0	6723	0	0	4416	0	1665	0	1005	0	1748	0	2706	0	0	0	0	0	0	0	3150	329	184	0	27	4	0	0	966	0	4234	99	3690	351	0	0	0	0	0	0	0	47	0
Listeria ivanovii FSL F6-596	Listeriosis		0	0	0	69	0	0	0	0	0	0	0	0	0	0	0	0	0	0	0	0	0	0	0	0	0	60	0	0	5	8	0	0	0	0	0	33	92	0	0	0	0	0	0	0	0	0	0
Listeria ivanovii subsp. ivanovii PAM 55	Spontaneous abortion, Stillbirths	Ovis aries	299	0	0	69	0	0	0	0	0	0	50	0	152	0	583	0	0	0	0	0	0	0	0	66	0	269	184	0	0	4	0	0	193	0	265	22	184	0	0	0	0	0	0	0	0	0	0
Listeria monocytogenes FSL F2-515	Listeriosis		0	0	0	69	0	0	0	0	0	0	353	0	761	0	0	0	100	0	0	0	0	0	0	0	315	0	0	0	0	0	0	0	0	0	265	0	369	0	0	0	0	0	0	0	0	0	0
Listeria monocytogenes FSL J1-208	Listeriosis		0	0	0	137	0	0	0	0	0	0	0	0	0	367	0	0	0	0	0	0	0	0	0	0	0	30	0	0	0	0	0	0	0	0	0	0	0	0	0	0	0	0	0	0	0	0	0
Listeria monocytogenes Finland 1998	Listeriosis		0	0	0	69	0	0	0	0	0	0	0	0	0	0	0	0	100	0	0	0	0	0	0	0	0	60	0	0	5	0	0	0	0	0	0	11	0	0	0	0	0	0	0	0	0	0	0
Listeria monocytogenes J0161	Listeriosis		0	0	0	275	0	0	0	0	0	0	151	0	30	0	0	0	100	0	0	0	0	0	0	0	0	60	0	0	0	0	0	0	0	0	0	0	92	175	0	0	0	0	0	0	0	0	0
Listeria monocytogenes J1816	Listeriosis	Homo sapiens	0	0	0	480	0	0	0	0	631	0	50	0	91	0	0	0	0	0	0	0	0	0	0	0	0	30	0	0	0	0	0	0	0	0	265	11	830	0	0	0	1350	0	143	0	0	0	0
Lonsdalea quercina subsp. quercina	drippy blight	Quercus palustris	0	0	0	0	0	0	0	0	0	0	151	0	91	0	0	0	0	0	0	0	0	0	0	0	0	0	0	0	97	0	0	0	0	0	794	0	553	0	0	0	0	0	0	0	0	0	0
Lysinibacillus sphaericus C3-41	Mosquito-larvicidal toxin		2391	0	0	14277	0	3361	0	0	4416	0	8882	0	13945	0	6410	364	6313	0	0	0	0	0	0	66	5039	1674	2203	4067	27	8	0	0	2897	0	9526	199	17065	1753	11111	0	1350	0	0	0	0	0	3876
Methylibium sp. T29-B	Loss of MTBE-degrading capacity		0	0	0	0	0	0	0	0	0	0	0	0	30	0	0	0	0	0	0	0	0	0	0	0	0	0	0	0	0	0	0	0	0	0	0	0	0	0	0	0	0	0	0	0	0	0	0
Morganella morganii SC01	Diarrhea	Homo sapiens	0	0	0	1579	0	0	0	83	0	0	757	0	548	0	0	0	401	0	0	0	0	0	0	0	0	3168	0	0	1412	0	0	0	579	0	14554	0	12453	351	0	0	0	0	0	0	0	0	0
Mycobacterium abscessus	Respiratory tract infections, Dermatitis		897	0	0	3981	0	33613	0	0	6309	232	2119	4505	4415	2204	1748	8746	4910	0	66116	1353	34043	579	0	657	23937	418	6058	1743	204	16	0	2863	13326	1045	2117	132	461	4908	14815	386	0	0	2282	3795	0	95	0
Mycobacterium abscessus M159	Respiratory tract infections	Homo sapiens	299	0	0	1853	0	16807	0	0	3155	116	1009	2252	2131	1102	583	4373	1503	0	33058	677	17021	290	0	328	10079	209	2937	872	102	8	0	1432	772	522	529	55	92	2454	7407	193	0	0	1141	1898	0	47	0
Mycobacterium abscessus subsp. bolletii 50594			0	0	0	0	0	0	0	0	0	0	0	0	0	0	0	0	200	0	0	0	0	0	0	0	630	0	0	0	0	0	0	0	386	0	0	11	0	0	0	0	0	0	0	0	0	0	0
Mycobacterium avium 104	Pulmonary tuberculosis	Homo sapiens	897	0	0	549	0	0	0	0	1893	0	151	0	274	0	1166	0	501	0	0	0	0	0	0	0	2205	0	0	0	5	0	0	0	579	0	2117	33	184	0	0	0	1350	0	0	0	0	47	0
Mycobacterium colombiense CECT 3035	Pulmonary tuberculosis	Homo sapiens	598	0	0	343	0	0	0	0	631	0	252	0	213	0	0	0	701	0	0	0	0	0	0	0	945	0	367	291	21	0	0	0	193	0	3440	77	369	0	3704	0	0	0	0	0	0	0	0
Mycobacterium intracellulare ATCC 13950	Tuberculosis	Homo sapiens	299	287	0	275	0	1681	0	0	0	0	101	0	30	0	0	0	301	0	0	0	0	0	0	0	630	30	0	0	5	0	0	0	193	0	529	0	0	175	0	0	0	0	0	0	0	0	0
Mycobacterium kansasii ATCC 12478	Pulmonary tuberculosis		897	0	0	686	0	3361	0	0	2524	0	505	0	426	0	0	0	701	0	0	0	4255	0	0	0	2835	30	0	0	5	0	0	0	772	0	2646	155	553	0	0	0	0	0	0	0	0	142	0
Mycobacterium marinum M	Tuberculosis, Dermatitis, Arthritis	Homo sapiens	0	0	0	69	0	0	0	0	0	0	50	0	30	0	0	0	301	0	0	0	0	0	0	0	0	0	0	0	5	0	0	0	0	0	265	11	92	0	0	0	0	0	0	0	0	0	0
Mycobacterium septicum DSM 44393	Bacteremia	Homo sapiens	1195	0	0	549	0	3361	0	0	2524	0	303	0	244	0	0	0	501	0	0	0	0	0	0	0	1260	0	551	0	38	0	0	0	193	0	4234	44	553	0	0	0	0	0	0	0	0	142	0
Mycobacterium smegmatis JS623	Cellulitis	Homo sapiens	5678	0	0	3981	0	63866	0	0	11356	0	3381	0	1401	0	4079	0	9119	0	8264	0	8511	0	356	33	1575	30	2203	0	177	0	0	0	2317	0	39958	188	4243	0	14815	0	1350	0	0	949	0	0	3876
Mycobacterium tuberculosis	Tuberculosis	Homo sapiens	598	0	0	69	0	0	0	0	631	77	151	0	91	0	0	0	301	0	0	0	0	0	0	0	630	30	184	0	5	0	0	0	193	0	1323	11	277	175	0	0	0	0	0	0	0	47	0
Mycoplasma penetrans HF-2	Urinary tract infection, respritory tract infection	Homo sapiens	0	0	0	0	0	0	0	0	631	0	50	0	0	0	0	0	0	0	0	0	0	0	0	0	0	0	0	0	0	0	0	0	0	0	0	77	92	0	0	0	0	0	0	0	0	0	0
Neisseria meningitidis MC58	Meningitis, Septicemia		0	0	0	1991	0	0	0	0	0	0	303	0	548	0	0	0	100	0	0	0	0	0	0	0	0	0	184	0	5	0	0	0	193	0	265	0	277	0	0	0	0	0	0	0	0	0	0
Nocardia asiatica NBRC 100129	Nocardiosis	Homo sapiens	299	0	0	69	0	0	0	0	0	0	202	0	91	0	0	0	100	0	0	0	0	0	0	0	0	30	0	0	0	0	0	0	193	0	1323	22	92	0	0	0	0	0	0	0	0	0	0
Nocardia exalbida NBRC 100660	Nocardiosis	Homo sapiens	299	0	0	206	0	0	0	0	0	0	101	0	91	0	0	0	301	0	0	0	0	0	0	0	315	0	0	0	5	0	0	0	193	0	794	22	184	0	0	0	0	0	0	0	0	0	0
Nocardia farcinica IFM 10152	Nocardiosis	Homo sapiens	10161	0	0	3226	0	6723	0	83	3155	39	2019	0	2253	0	3497	0	3908	0	0	0	4255	0	0	33	4094	120	551	0	0	4	0	0	3283	0	5822	497	2952	175	3704	0	1350	69	143	0	0	0	0
Novosphingobium sp. Rr 2-17	Commensal		3586	0	0	892	0	6723	0	0	3155	0	353	0	487	367	1166	0	1704	0	8264	0	0	0	0	0	630	0	551	0	0	0	0	0	1159	0	1588	11	4428	0	0	0	1350	0	0	0	0	0	0
Ochrobactrum intermedium M86	Functional dyspepsia	Homo sapiens	0	0	0	343	0	0	0	0	1262	0	353	0	304	0	1166	364	501	1441	0	0	0	0	178	0	4724	30	184	0	16	8	0	0	386	261	265	0	184	175	0	193	0	69	0	0	0	47	0
Ornithobacterium rhinotracheale DSM 15997	Pneumonia, Pleurisy, Air sacculitis	Turkey, Meleagris gallopavo	2989	0	0	1098	0	0	0	0	3785	0	14231	0	822	0	0	364	1603	0	8264	0	4255	0	178	0	315	0	1652	0	0	0	0	0	48281	0	1852	0	461	175	0	0	12146	69	0	0	0	47	0
Pantoea ananatis LMG 20103	Bacterial blight		299	0	0	69	0	0	0	0	631	0	50	0	30	0	0	0	0	0	0	0	0	0	0	66	315	30	0	0	0	4	0	0	0	0	265	11	92	0	0	0	0	0	0	0	0	47	0
Pantoea sp. At-9b	Leaf blight, Stewart's wilt		3586	0	0	206	0	0	0	0	0	0	101	0	213	0	0	0	601	0	0	0	0	0	0	0	315	120	0	0	5	0	0	0	193	0	265	0	738	0	0	97	0	69	0	0	0	0	0
Pantoea sp. SL1_M5	Stewart's bacterial wilt, Leaf blight		16736	0	0	206	0	3361	0	83	22713	0	151	0	61	0	0	0	2405	0	0	0	0	0	0	0	3465	0	367	0	0	0	0	0	1545	0	529	0	461	0	0	0	4049	0	0	0	0	0	0
Parabacteroides distasonis ATCC 8503	Peritonitis		4782	0	0	6246	0	0	0	0	5047	0	1766	0	3745	0	583	0	1303	0	0	0	12766	26142	5334	13201	315	0	367	291	284	139	0	0	1931	0	529	0	277	0	3704	0	1350	0	0	0	8475	47	7752
Parascardovia denticolens IPLA 20019	Commensal	Homo sapiens	1793	0	0	0	0	0	0	0	3155	271	101	0	213	0	0	0	200	0	0	0	0	0	0	0	0	0	0	0	0	0	0	0	193	0	0	0	369	175	0	0	0	0	0	0	0	0	0
Parvimonas micra A293	Abscess	Homo sapiens	0	0	0	412	0	0	0	0	0	0	202	0	152	0	0	0	200	0	0	0	0	0	0	0	315	149	0	0	5	12	0	0	0	0	265	0	92	0	0	0	0	0	0	0	0	47	0
Parvimonas micra ATCC 33270	Periodontitis	Homo sapiens	0	0	0	549	0	0	0	0	0	77	303	0	578	0	0	364	0	0	0	0	0	0	0	33	945	867	0	0	16	12	0	0	0	0	1588	33	277	0	0	0	0	69	0	0	0	237	0
Pasteurella multocida subsp. gallicida str. Anand1_poultry	Fowl cholera	Gallus gallus	0	0	0	69	0	0	0	0	0	0	50	0	30	0	583	0	0	0	0	0	0	0	0	0	0	30	0	0	0	0	0	0	579	0	529	0	277	0	0	0	0	69	0	0	0	95	0
Pectobacterium carotovorum subsp. brasiliensis PBR1692	Soft rot	Potato, Solanum tuberosum	299	0	0	0	1842	0	0	0	0	0	101	0	91	0	0	0	0	0	0	0	0	0	0	0	0	239	0	0	5	0	0	0	193	0	0	0	184	1578	0	0	0	69	143	0	0	0	0
Pectobacterium wasabiae WPP163	Soft rot		0	0	0	137	0	0	0	0	0	0	101	0	304	0	0	0	100	0	0	0	0	0	0	0	0	90	0	0	11	24	0	0	193	0	265	0	646	0	0	0	0	0	0	0	0	0	0
Photorhabdus asymbiotica	Cellulitis, Bacteremia	Homo sapiens	0	0	0	275	0	0	0	0	0	0	202	0	122	0	0	0	0	0	0	0	0	0	0	0	0	508	184	0	16	8	0	0	0	0	529	0	1384	0	0	0	0	0	0	0	0	0	0
Photorhabdus asymbiotica ATCC43949			0	0	0	137	0	0	0	0	0	0	151	0	61	0	0	0	0	0	0	0	0	0	0	0	0	478	184	0	16	8	0	0	0	0	529	0	1015	0	0	0	0	0	0	0	0	0	0
Photorhabdus luminescens subsp. laumondii TTO1	Bacteremia, Septicemia	Nematode, Heterorhabditis bacteriophora	299	0	0	549	0	0	0	0	0	0	202	0	304	0	0	0	100	0	0	0	0	0	0	0	315	389	0	0	5	8	0	0	0	522	265	0	922	0	0	0	1350	69	0	0	0	0	0
Plesiomonas shigelloides 302-73	Gastroenteritis	Homo sapiens	41542	0	0	75571	0	168067	0	511069	132492	1005	58589	0	99622	0	150932	364	226175	927954	0	0	0	0	178	0	10079	11924	85368	436084	59	472	0	318540	196408	595456	265	0	64846	4382	7407	475850	66127	684551	20821	41746	0	0	0
Porphyromonas gingivalis ATCC 33277	Periodontitis	Homo sapiens	1195	0	0	1785	0	0	0	0	3155	0	404	0	213	0	0	0	200	0	0	0	4255	0	178	0	0	0	367	0	0	0	0	0	966	0	0	0	0	0	3704	97	0	0	0	0	0	0	0
Porphyromonas gingivalis W83	Periodontitis	Homo sapiens	1195	0	0	0	0	0	0	0	4416	0	606	0	61	0	0	0	100	0	0	0	0	0	0	0	0	0	184	0	16	0	0	0	1159	0	0	0	92	0	0	0	0	0	0	0	0	0	0
Propionibacterium acnes ATCC 11828	Acne	Homo sapiens	299	0	0	275	0	1681	0	0	0	0	303	0	183	0	1748	364	401	0	0	0	0	0	0	33	630	0	551	0	0	0	6757	0	1738	0	265	44	184	1052	0	0	4049	138	0	0	0	142	0
Propionibacterium acnes C1	Sarcoidosis	Homo sapiens	598	0	0	137	0	0	0	0	0	0	454	0	244	0	583	0	100	0	0	0	0	0	0	0	0	30	0	0	5	0	0	0	193	0	0	0	92	0	0	0	0	0	0	0	0	0	0
Propionibacterium acnes SK182B-JCVI	Acne	Homo sapiens	0	0	0	275	0	0	0	0	631	0	101	0	91	0	583	0	501	0	8264	0	0	0	0	33	315	359	4406	0	0	0	0	0	579	0	265	0	92	0	0	0	0	0	285	0	0	0	0
Propionibacterium propionicum F0230a	Commensal		24806	0	0	8786	0	28571	0	0	13249	0	12717	0	6272	0	9324	0	12025	0	0	0	0	0	0	33	630	0	2203	0	0	0	0	0	7918	0	17200	2009	2491	0	3704	0	0	0	0	0	0	0	0
Proteus mirabilis C05028	Diarrhea	Homo sapiens	0	0	0	1716	0	0	0	0	0	0	505	0	213	0	0	0	0	0	0	0	0	0	0	0	0	1315	0	0	574	4	0	0	386	0	529	0	369	0	0	0	0	0	0	0	0	0	0
Proteus mirabilis PR03	Urinary tract infection	Homo sapiens	0	0	0	412	0	0	0	0	0	0	101	0	152	0	583	0	0	0	0	0	0	0	0	0	0	747	0	0	64	0	0	0	0	0	0	11	184	0	0	0	0	0	143	0	0	0	0
Proteus penneri ATCC 35198	Urinary tract infection, Septicemia	Homo sapiens	2690	0	0	98154	0	0	0	0	1893	0	78472	0	20673	0	2914	0	2505	0	8264	0	17021	24	0	99	12913	559560	2019	0	43016	52	0	0	1931	0	30167	132	110875	11569	0	0	6748	0	0	949	16949	95	3876
Providencia alcalifaciens DSM 30120	Gastroenteritis	Homo sapiens	0	0	0	69	0	0	0	0	0	0	50	0	61	0	0	0	0	0	0	0	0	0	0	0	0	149	0	0	5	20	0	0	0	0	0	0	553	0	0	0	0	0	0	0	0	0	0
Providencia rettgeri DSM 1131	Gastroenteritis	Homo sapiens	299	0	0	1647	0	0	0	0	631	0	2019	0	1522	0	0	0	601	0	0	0	0	0	0	0	1260	4662	0	0	43	123	0	0	193	0	15083	0	1660	175	0	0	0	0	0	0	0	0	0
Providencia stuartii ATCC 25827	Urinary tract infection, Septicemia	Homo sapiens	299	0	0	412	0	0	0	0	631	0	252	0	304	0	0	0	200	0	0	0	4255	0	0	0	630	299	0	0	403	44	0	0	0	0	1588	0	1291	0	0	0	0	0	0	0	0	0	0
Providencia stuartii MRSN 2154	Purple urine bag syndrome, Septicemia		299	0	0	2128	0	0	0	0	0	0	2220	0	1401	0	583	0	802	0	0	0	0	0	0	0	315	3168	184	0	145	258	0	0	0	0	12966	0	2398	175	0	0	1350	69	0	949	0	0	0
Pseudomonas aeruginosa DK2	Commensal (plant)	Homo sapiens	0	0	0	69	0	0	0	0	0	0	50	0	152	0	0	0	200	0	0	0	0	0	0	0	630	0	0	0	11	0	0	0	0	0	265	11	0	175	0	0	0	0	0	0	0	0	0
Pseudomonas aeruginosa NCGM2.S1	Urinary tract infection	Homo sapiens	0	0	0	275	0	0	0	0	0	39	151	0	304	0	0	0	200	0	0	0	4255	0	0	0	2205	0	0	0	5	16	0	0	386	261	1058	0	1291	0	3704	0	4049	69	570	0	0	47	0
Pseudomonas aeruginosa PACS2	Nosocomial infections		0	0	0	69	0	0	0	0	0	0	0	0	30	0	583	0	0	0	0	0	0	0	0	0	0	30	0	0	0	4	0	0	0	0	0	0	0	175	0	0	0	0	143	0	0	0	0
Pseudomonas aeruginosa SCV20265	Cystic fibrosis	Homo sapiens	0	0	0	137	0	0	0	0	0	0	50	2252	91	0	0	0	401	0	0	0	0	0	0	0	630	0	0	0	0	0	0	0	0	0	0	0	92	0	0	0	0	0	0	0	0	0	0
Pseudomonas agarici NCPPB 2289	Drippy gill disease	Agaricus bisporus	299	0	0	961	0	0	0	0	0	0	50	0	609	0	0	0	401	0	0	0	0	24	533	0	2520	0	0	0	0	0	0	0	0	0	1323	0	1660	0	0	0	0	0	0	0	0	0	0
Pseudomonas avellanae BPIC 631	Bacterial canker	Corylus avellana	0	0	0	137	0	0	0	0	0	0	101	0	122	0	0	0	100	0	0	0	0	0	0	0	1575	0	0	0	0	0	0	0	0	0	1588	0	184	175	0	0	1350	0	0	0	0	0	0
Pseudomonas chlororaphis O6	Commensal (plant)		598	0	0	1167	0	1681	0	0	0	0	101	0	183	0	0	0	601	0	0	0	0	0	0	33	3780	0	184	0	5	0	0	0	386	0	794	0	1107	0	0	0	0	0	0	0	0	0	0
Pseudomonas corrugata CFBP 5454	Tomato pith necrosis		0	0	0	137	0	0	0	0	631	0	101	0	183	0	0	0	0	1441	0	0	0	0	0	0	630	0	0	0	0	0	0	0	0	0	0	0	0	0	0	0	0	0	0	0	0	0	0
Pseudomonas fluorescens A506	Commensal (plant)	Pyrus communis	8069	287	0	15581	0	18487	5376	166	15773	0	2876	2252	2679	0	3497	0	10021	0	16529	0	29787	0	1422	33	225512	418	1469	0	5	0	0	0	3669	0	28314	0	8302	351	3704	0	245614	0	143	0	0	0	0
Pseudomonas fluorescens NZ011	Commensal (plant)		897	0	0	1716	0	6723	0	0	3155	0	1009	0	731	0	583	0	1002	0	0	0	0	0	356	0	26772	90	734	0	0	0	0	0	1352	0	794	0	2398	175	0	0	0	0	143	0	0	0	0
Pseudomonas fluorescens NZ052	Commensal (plant)	Agaricus bisporus	598	0	0	2059	0	5042	0	0	1893	39	807	0	853	367	1166	729	9921	0	0	0	8511	48	0	0	7244	0	367	581	59	12	0	0	772	0	1323	22	1937	876	0	97	6748	0	713	0	0	47	0
Pseudomonas fluorescens NZI7	Commensal (plant)		299	0	0	2196	0	0	0	0	0	0	202	0	548	0	0	0	701	0	0	0	0	0	889	0	6929	90	0	0	0	0	0	0	0	0	1588	0	461	0	0	0	0	0	0	0	0	0	0
Pseudomonas fluorescens Q8r1-96	Commensal (plant)	Triticum aestivum	0	0	0	69	0	0	0	0	0	0	50	0	30	0	0	0	0	0	0	0	0	0	0	0	0	0	0	0	0	0	0	0	0	0	529	0	184	0	0	0	0	0	0	0	0	0	0
Pseudomonas fluorescens SS101	Commensal (plant)	Triticum aestivum	598	0	0	549	0	0	0	0	631	39	353	0	122	0	0	0	501	0	0	0	0	0	0	0	8504	30	184	0	11	8	0	0	0	0	5028	0	1015	175	0	0	43185	0	0	0	0	0	0
Pseudomonas fuscovaginae SE-1	Brown sheath rot	Rice	299	0	0	1373	0	1681	0	0	0	0	50	0	91	0	0	0	200	0	0	0	0	0	0	0	1260	30	367	0	0	0	0	0	193	0	529	0	830	0	0	0	0	0	0	0	0	0	0
Pseudomonas gingeri NCPPB 3146	Blotch	Agaricus bisporus	299	0	0	2677	0	0	0	0	631	0	303	0	335	0	0	0	601	0	0	677	4255	0	0	0	2835	30	0	291	0	0	0	0	0	0	794	0	553	175	0	0	0	0	0	0	0	0	0
Pseudomonas mendocina ymp	Spondylodiscitis		598	0	0	2883	1842	0	0	0	1893	0	656	0	1431	0	0	0	1303	0	0	0	0	24	178	0	3780	30	0	0	11	0	6757	0	193	0	6086	0	4520	175	3704	0	1350	69	0	949	0	0	0
Pseudomonas syringae pv. phaseolicola 1448A	Root rot		0	0	0	2196	0	0	0	0	631	0	858	0	1522	0	0	0	701	0	0	0	4255	0	533	33	8189	209	367	0	0	0	0	0	966	0	4234	0	8486	0	0	0	2699	0	0	0	0	0	0
Pseudomonas syringae pv. syringae B728a	Root rot	Phaseolus vulgaris	299	287	0	3089	0	5042	0	0	2524	39	1716	0	1248	0	1166	0	1603	1441	8264	0	0	0	533	33	9134	299	184	0	11	0	0	0	386	0	10320	11	5719	526	3704	0	4049	0	0	949	0	47	0
Pseudomonas syringae pv. tomato str. DC3000	Root rot		1195	0	0	3638	0	3361	0	0	3785	39	1262	0	1735	735	1748	0	1704	0	0	0	8511	0	533	33	11969	389	1285	291	0	0	0	716	772	0	5028	0	8210	526	0	0	8097	0	143	949	0	47	0
Ralstonia solanacearum CFBP2957	Bacterial wilt	Solanum lycopersicum	299	0	0	275	0	1681	0	0	631	39	151	0	122	0	0	364	1403	0	0	677	0	24	178	0	630	60	0	291	5	4	0	0	2704	0	529	0	184	526	0	0	0	0	143	0	0	0	3876
Ralstonia solanacearum FQY_4	Bacterial wilt		0	0	0	206	0	0	0	0	0	0	151	0	0	0	583	0	601	0	0	0	0	0	0	33	0	0	0	0	11	0	0	0	579	0	529	11	184	175	0	0	0	0	0	0	0	47	0
Ralstonia solanacearum GMI1000	Root rot	Solanum lycopersicum	299	0	0	69	0	1681	0	0	0	0	50	0	0	0	583	0	301	0	0	0	0	24	0	0	1260	0	0	0	0	0	0	0	193	0	529	0	92	0	0	0	0	0	0	0	0	0	0
Ralstonia solanacearum P673	Bacterial wilt		0	0	0	69	0	0	0	0	0	0	101	0	30	0	0	0	100	0	0	0	0	0	0	33	0	0	0	0	0	0	0	0	0	0	0	0	0	0	3704	0	0	0	0	0	0	0	0
Ralstonia solanacearum Y45	Bacterial wilt	Tobacco, Nicotiana tabacum	0	0	0	0	0	0	0	0	0	0	0	0	0	0	583	0	2405	0	0	0	0	0	0	0	0	0	0	0	0	0	0	0	966	0	794	0	277	175	7407	0	9447	0	0	0	0	0	3876
Renibacterium salmoninarum ATCC 33209	Renibacterium salmoninarum		2092	0	0	755	0	0	0	0	0	0	2019	0	609	0	0	0	301	0	0	0	4255	0	0	0	1890	30	367	0	0	0	0	0	193	0	22228	11	2306	0	0	0	0	0	0	0	0	0	3876
Rhizobium leguminosarum bv. trifolii CC278f	Rod-shaped	Trifolium nanum	0	0	0	69	0	0	0	0	0	0	101	0	61	0	0	0	0	0	0	0	0	24	0	0	315	0	0	0	0	0	0	0	0	0	529	0	277	0	0	0	0	0	143	0	0	0	0
Rhizobium leguminosarum bv. trifolii WSM2012	Commensal (plant)		299	0	0	69	0	1681	0	0	0	39	101	0	122	0	0	0	301	0	0	0	0	0	0	0	1890	0	184	0	5	0	0	0	0	0	1058	0	92	0	0	0	0	0	0	0	0	0	0
Rhizobium leguminosarum bv. trifolii WSM2297	Commensal (plant)		299	0	0	69	0	0	0	0	0	0	0	0	91	0	583	0	100	0	0	0	0	0	0	0	315	0	0	0	5	0	0	0	579	0	529	0	0	0	3704	0	0	0	0	0	0	0	0
Rhizobium leguminosarum bv. trifolii WSM597	Commensal (plant)		299	0	0	0	0	1681	0	0	0	0	50	0	61	0	0	0	0	0	0	0	0	0	0	0	0	0	184	0	0	0	0	0	0	0	265	0	184	0	3704	0	0	0	0	0	0	0	3876
Rhizobium leguminosarum bv. trifolii WU95	Commensal (plant)		0	0	0	0	0	1681	0	0	0	39	0	0	0	0	0	0	100	0	0	0	0	0	0	0	315	0	184	0	5	0	0	0	0	0	0	0	0	0	0	0	0	0	0	0	0	47	0
Rhizobium leguminosarum bv. viciae USDA 2370	Commensal (plant)	Pisum sativum	598	0	0	137	0	0	0	0	0	0	151	0	30	0	583	0	401	0	0	0	0	0	0	0	5669	120	0	0	0	0	0	0	0	0	265	0	1660	0	3704	0	0	0	0	949	0	0	0
Rhizobium leguminosarum bv. viciae WSM1455	Commensal (plant)		0	0	0	0	0	0	0	0	0	0	0	0	30	0	0	0	301	0	0	0	0	0	0	0	630	0	0	0	0	0	0	0	0	0	794	0	277	0	0	0	0	0	0	0	0	0	0
Rhodococcus equi 103S	Pneumonia		10161	0	0	6109	1842	42017	5376	250	9464	0	3987	0	3136	0	5828	0	6714	0	0	0	0	0	0	33	2520	30	1836	0	5	0	0	0	4249	0	10585	441	5811	0	3704	0	1350	0	0	0	0	0	0
Rhodococcus equi ATCC 33707	Pneumonia		299	0	0	618	0	0	0	0	631	0	202	0	183	0	1166	0	200	0	0	0	0	0	0	0	630	0	0	0	0	0	0	0	1159	0	1323	33	553	0	0	0	1350	0	0	0	0	0	0
Rhodococcus sp. R1101	Cavitary lung lesion	Homo sapiens	2989	0	0	1030	0	1681	0	0	3155	0	858	0	1127	0	1166	0	2104	0	0	0	0	0	0	0	0	30	0	0	0	0	0	0	386	0	1323	66	553	0	0	0	0	0	0	0	0	0	0
Rothia mucilaginosa DY-18	Endocarditis, Meningitis, Peritonitis		1195	0	0	549	0	0	0	0	0	0	1211	0	426	0	583	0	200	0	0	0	0	24	0	0	630	30	184	0	5	4	0	0	193	0	11114	11	1107	0	0	0	0	0	0	0	0	0	0
Saccharomonospora viridis DSM 43017	Farmer's lung disease, Hypersensitivity pneumonitis		2092	0	0	1510	0	0	0	0	1262	0	10244	0	822	0	4079	0	1603	0	24793	0	0	0	178	66	630	30	551	0	11	4	0	0	1352	0	2117	121	553	0	0	0	0	0	0	0	0	0	0
Salmonella bongori NCTC 12419	Gastroenteritis		0	0	0	0	0	0	0	0	0	0	0	0	0	0	0	0	0	0	0	0	0	0	0	0	315	90	0	0	5	4	0	0	193	0	529	0	92	0	0	0	0	0	143	0	0	47	0
Salmonella enterica subsp. enterica serovar Choleraesuis str. SC-B67	Salmonellosis, Swine paratyphoid	Homo sapiens	0	0	0	0	0	0	0	0	0	39	0	0	30	0	0	0	0	0	0	0	0	0	0	0	0	30	0	0	0	0	0	0	0	0	0	44	0	526	0	0	0	0	0	0	0	0	0
Salmonella enterica subsp. enterica serovar Dublin str. CT_02021853	Bacteremia, Gastroenteritis		0	0	0	69	0	0	0	83	0	0	50	2252	0	0	0	0	100	0	0	0	0	0	0	33	0	0	0	0	27	0	0	0	0	0	0	0	0	175	0	0	0	0	143	0	0	0	0
Salmonella enterica subsp. enterica serovar Heidelberg str. SL476	Gastroenteritis		0	0	0	275	0	0	0	0	0	77	404	0	61	1102	0	0	100	0	8264	0	0	0	0	2923	315	448	0	291	91	4	0	0	193	0	3969	651	277	175	0	0	0	0	0	0	0	2558	0
Salmonella enterica subsp. enterica serovar Newport str. CVM 19443	Gastroenteritis		0	0	0	69	0	0	0	0	0	0	50	0	0	0	0	0	0	0	0	0	0	0	0	493	0	0	0	0	0	0	0	0	0	0	265	11	0	0	0	0	0	0	0	0	0	0	0
Salmonella enterica subsp. enterica serovar Newport str. CVM 19449	Gastroenteritis		0	0	0	0	0	0	0	0	0	0	50	0	0	0	0	0	0	0	0	0	0	0	0	0	0	0	0	0	11	0	0	0	0	0	1058	0	92	0	0	0	0	0	0	0	0	0	0
Salmonella enterica subsp. enterica serovar Newport str. CVM 21538	Gastroenteritis	Gallus gallus	0	0	0	275	0	0	0	0	631	0	1564	0	61	367	0	0	0	0	0	0	0	169	0	66	315	0	0	581	75	12	0	0	386	0	0	0	0	0	0	0	0	0	0	949	0	95	0
Salmonella enterica subsp. enterica serovar Newport str. CVM 21539	Gastroenteritis	Gallus gallus	0	0	0	0	0	0	0	0	0	0	0	0	30	0	0	0	100	0	0	0	0	0	0	0	0	30	0	0	5	4	0	0	0	0	0	0	0	0	0	0	0	0	0	0	0	0	0
Salmonella enterica subsp. enterica serovar Newport str. CVM 4176	Gastroenteritis		0	0	0	0	0	0	0	0	0	0	50	0	0	0	0	0	0	0	0	0	0	0	0	0	0	0	0	0	5	0	0	0	0	0	0	77	0	0	0	0	0	0	0	0	0	95	0
Salmonella enterica subsp. enterica serovar Paratyphi C strain RKS4594	Paratyphoid fever		0	0	0	0	0	0	0	0	0	0	0	0	0	0	0	0	0	0	0	0	0	48	0	0	0	0	0	0	0	0	0	0	0	0	0	0	92	1753	0	0	0	0	0	0	0	0	0
Salmonella enterica subsp. enterica serovar Schwarzengrund str. CVM19633	Gastroenteritis		299	0	0	69	0	0	0	0	0	0	50	0	30	0	0	0	0	0	0	0	0	0	0	0	0	30	0	0	5	0	0	0	386	0	0	11	0	0	0	0	0	0	0	0	0	284	0
Salmonella enterica subsp. enterica serovar Typhi str. CT18	Typhoid fever	Homo sapiens	0	0	0	0	0	0	0	0	0	0	50	0	183	0	0	0	0	0	0	0	0	24	178	952	0	418	0	0	370	0	0	0	193	0	0	22	92	175	0	483	0	0	0	0	0	710	0
Salmonella enterica subsp. enterica serovar Typhimurium str. T000240	Gastroenteritis, Food poisoning		299	0	671	275	0	0	0	83	0	116	1009	0	91	367	1166	364	100	0	0	0	4255	169	0	263	0	179	0	0	3349	694	0	0	0	261	265	1280	0	526	0	0	0	0	2139	0	0	6299	0
Serratia marcescens LCT-SM213	Sepsis, Bacteremia, Meningitis		299	0	0	137	0	0	0	0	1893	0	50	0	30	0	0	0	0	0	0	0	0	0	0	0	630	0	0	0	5	0	0	0	0	0	0	0	92	0	0	0	0	0	0	0	0	0	0
Serratia sp. M24T3	Pine wilt disease	Bursaphelenchus xylophilus	598	0	0	343	0	0	0	0	0	0	50	0	122	0	0	0	100	0	0	0	0	0	0	0	630	120	184	0	43	4	0	0	193	0	0	0	277	0	0	0	0	0	0	0	0	0	0
Shewanella putrefaciens CN-32	Cellulitis		0	0	0	1922	0	1681	0	0	631	0	505	0	1705	0	1166	0	802	0	0	0	0	0	3023	0	2520	60	551	0	0	0	0	0	193	0	265	0	2675	0	0	0	1350	138	0	0	0	0	0
Shewanella sp. W3-18-1	Cellulitis		0	0	0	755	0	0	0	0	631	0	303	0	1279	0	0	0	100	0	0	0	0	0	3556	0	945	30	0	0	0	0	0	0	0	0	0	0	1291	0	0	97	0	0	0	0	0	0	0
Shigella boydii CDC 3083-94	Dysentery	Homo sapiens	0	0	336	69	1842	0	0	83	0	39	303	2252	122	367	0	0	200	0	0	0	0	97	0	1215	0	60	0	291	413	103	6757	0	0	0	0	1192	0	7011	0	483	0	0	285	0	0	1421	0
Shigella boydii Sb227	Dysentery		0	0	0	69	0	0	0	0	631	39	353	2252	213	2204	0	0	301	0	0	0	0	97	178	1905	0	568	0	0	392	115	0	0	193	0	0	1225	0	7011	0	676	0	0	143	0	0	1516	0
Shigella dysenteriae Sd197	Dysentery		0	0	0	137	0	0	0	0	631	0	0	0	61	0	0	0	200	0	0	0	0	121	0	0	0	30	0	0	242	4	0	0	0	0	0	1545	0	5259	0	0	0	0	0	0	0	947	0
Shigella flexneri 1235-66	Gastroenteritis	Homo sapiens	0	0	0	137	0	0	0	0	0	77	807	0	91	0	0	0	301	0	0	0	0	0	0	0	0	687	0	0	0	12	0	0	193	0	265	0	738	175	0	193	0	0	0	0	0	0	0
Shigella flexneri 2002017	Dysentery		0	0	0	0	0	0	0	166	0	0	101	2252	61	0	0	0	100	0	0	0	0	0	0	2529	315	389	0	0	32	4	0	0	193	0	0	243	0	701	0	97	0	0	0	0	0	379	0
Shigella flexneri 2a str. 2457T	Dysentery		0	0	0	0	0	0	0	0	0	0	0	0	0	0	0	0	0	0	0	0	0	0	0	0	0	0	0	0	11	0	0	0	0	0	0	11	92	175	0	0	0	0	0	0	0	237	0
Shigella flexneri 5 str. 8401	Dysentery		0	0	0	69	0	0	0	0	0	116	202	6757	91	367	0	364	301	0	0	0	0	24	178	361	0	179	0	0	268	71	0	0	0	0	0	408	0	2805	0	0	0	0	285	949	0	616	0
Shigella flexneri CCH060	Gastroenteritis	Homo sapiens	0	0	0	0	0	0	0	0	0	0	50	0	0	0	0	0	200	0	0	0	0	0	0	0	0	0	0	0	5	8	0	0	0	0	0	0	0	0	0	0	0	0	0	0	0	47	0
Shigella sonnei 53G	Dysenteria, Food poisoning	Homo sapiens	0	0	0	0	0	0	0	83	1893	271	202	0	61	735	0	0	200	0	0	0	0	72	0	1051	0	359	184	0	354	40	0	0	386	0	265	530	0	1753	3704	97	0	0	143	0	0	900	0
Shigella sonnei 53G main			0	0	0	0	0	0	0	83	1893	271	202	0	61	735	0	0	200	0	0	0	0	72	0	1051	0	359	184	0	354	40	0	0	386	0	265	508	0	1753	3704	97	0	0	143	0	0	900	0
Shigella sonnei Ss046	Dysentery		0	0	0	206	0	0	0	83	0	0	50	0	122	0	583	0	0	0	0	0	0	24	0	33	630	60	0	0	129	8	0	0	0	0	265	88	369	701	0	0	0	0	0	0	0	237	0
Staphylococcus arlettae CVD059	Mitral stenosis	Homo sapiens	0	0	0	549	0	0	0	0	0	0	202	0	122	367	0	0	200	0	0	0	0	0	0	0	0	299	367	0	0	0	0	0	0	0	265	11	553	175	0	0	0	0	0	0	0	0	0
Staphylococcus aureus subsp. aureus 71193	Cellulitis, Gastroenteritis, Ineffective endocarditis, Osteomyelitis, Pneumonia, Toxic shock syndrome		1195	287	1007	2402	0	0	0	166	631	39	1867	0	3958	6245	1166	1093	2806	0	0	0	0	0	0	99	0	30	1285	291	558	0	13514	0	2511	0	3705	651	461	2454	0	0	0	69	143	0	0	0	0
Staphylococcus epidermidis ATCC 12228	Toxic shock syndrome		13449	0	0	412	0	0	0	0	631	39	858	0	213	0	2331	0	2305	0	0	0	0	24	0	0	6299	179	254452	0	0	0	0	0	8691	0	3175	0	1199	0	85185	0	31039	0	0	0	0	0	0
Staphylococcus epidermidis RP62A	Toxic shock syndrome, Scarlet fever	Homo sapiens	8368	0	0	206	0	0	0	0	3785	0	303	0	365	0	4079	0	1904	0	0	0	0	0	0	0	3780	239	145585	0	0	0	0	0	6180	0	2117	0	646	0	70370	0	13495	0	0	949	0	0	0
Staphylococcus massiliensis CCUG 55927	Cerebral abscesses	Homo sapiens	299	0	0	206	0	0	0	0	0	0	0	0	122	0	0	0	0	0	0	0	0	0	0	0	0	149	1469	0	5	0	0	0	193	0	0	0	553	0	0	0	0	0	0	0	0	0	0
Staphylococcus saprophyticus subsp. saprophyticus ATCC 15305	Urinary tract infection	Homo sapiens	897	0	0	275	0	0	0	0	0	0	353	0	335	0	1166	0	200	0	0	0	0	0	0	0	945	7650	2754	0	0	8	0	0	772	0	1058	0	830	0	11111	0	0	0	143	0	0	0	0
Staphylococcus warneri VCU121	Pneumonia, Septicemia	Homo sapiens	0	0	0	69	0	0	0	0	0	0	0	0	0	0	0	0	0	0	0	0	0	0	0	0	0	329	184	0	0	0	0	0	0	0	0	0	92	0	0	0	0	0	0	0	0	0	0
Stenotrophomonas maltophilia K279a	Bacteremia, Bronchitis, Pneumonia, Urinary tract infection		8667	0	0	26906	0	117647	0	0	29653	5451	11254	81081	15437	19838	35548	21501	50706	37464	297521	10825	221277	2679	356	3021	105827	2600	12668	15107	741	52	47297	25054	37273	5484	15877	342	10331	41192	129630	1256	33738	1033	14832	88235	33898	1989	27132
Streptobacillus moniliformis DSM 12112	Rat bite fever	Homo sapiens	0	574	0	69	0	0	0	416	0	232	404	0	244	367	0	0	301	0	0	2706	0	97	356	328	0	209	184	291	54	182	0	1432	386	522	0	44	0	1578	0	290	0	344	285	1898	0	616	0
Streptococcus canis FSL Z3-227	Mastitis , Toxic shock syndrome, Necrotizing faciitis	Bos taurus	0	0	0	0	0	0	0	0	0	0	0	0	30	0	0	0	200	0	0	0	0	0	356	0	315	30	0	0	0	4	0	0	0	0	0	0	0	0	0	0	0	0	0	0	0	95	0
Streptococcus dysgalactiae subsp. equisimilis ATCC 12394	Mastitis		0	0	0	0	0	0	0	0	0	0	50	0	0	0	0	0	0	0	0	0	0	0	0	0	0	30	0	0	0	0	0	0	0	0	0	0	0	175	0	0	0	0	0	0	0	0	0
Streptococcus dysgalactiae subsp. equisimilis GGS_124	Endocarditis, Septicemia, Meningitis	Homo sapiens	0	0	0	0	0	0	0	0	0	0	151	0	183	0	0	0	0	0	0	0	0	0	0	0	0	0	0	0	11	8	0	0	0	0	265	0	0	0	0	0	0	0	0	0	0	47	0
Streptococcus equi subsp. equi 4047	Strangles		0	0	0	69	0	0	0	0	0	0	656	0	91	0	0	0	100	0	0	0	0	0	0	0	0	0	0	0	0	4	0	0	0	0	0	0	92	175	0	0	0	69	285	0	0	0	0
Streptococcus equi subsp. zooepidemicus	Inflammatory airway disease	Homo sapiens	0	0	0	618	0	0	0	0	0	0	706	0	396	0	0	0	0	0	0	0	4255	0	356	0	0	120	184	0	38	8	0	0	0	0	0	265	92	351	0	97	0	0	285	0	0	95	0
Streptococcus equi subsp. zooepidemicus ATCC 35246			0	0	0	480	0	0	0	0	0	0	202	0	274	0	0	0	0	0	0	0	0	0	0	0	0	30	0	0	0	0	0	0	0	0	0	0	0	0	0	97	0	0	143	0	0	95	0
Streptococcus equi subsp. zooepidemicus H70			0	0	0	0	0	0	0	0	0	0	101	0	30	0	0	0	0	0	0	0	0	0	0	0	0	90	0	0	5	4	0	0	0	0	0	11	92	0	0	0	0	0	143	0	0	0	0
Streptococcus gallolyticus subsp. gallolyticus TX20005	Endocarditis, Septicemia, Meningitis	Homo sapiens	897	0	0	137	0	0	0	0	2524	0	202	0	152	0	583	0	501	0	0	0	0	0	178	99	0	0	1102	0	123	0	0	0	386	0	265	0	738	0	0	0	0	0	0	0	0	0	0
Streptococcus gordonii str. Challis substr. CH1	Dental caries, Peridontitis		0	0	0	0	0	0	0	0	0	0	0	0	0	0	0	364	100	0	0	0	0	0	0	0	0	120	0	0	0	0	0	0	0	0	0	0	0	351	0	0	0	0	0	949	0	47	0
Streptococcus mitis	Bacteremia	Homo sapiens	2092	0	0	12012	0	0	0	0	5678	0	3886	0	13123	0	8159	0	5512	0	0	0	0	0	12802	263	5354	598	2387	0	236	91	0	0	3476	0	60598	883	18264	0	0	0	0	0	0	0	25424	189	0
Streptococcus mitis B6	Bacterial endocarditis		1195	0	0	1922	0	0	0	0	0	0	1009	0	1340	0	4662	0	401	0	0	0	0	0	0	263	2520	598	734	0	215	79	0	0	2317	0	7409	883	1107	0	0	0	0	0	0	0	0	189	0
Streptococcus pneumoniae 670-6B	Pneumonia		0	0	0	0	0	0	0	0	0	0	101	0	61	0	0	0	0	0	0	0	0	0	178	0	315	0	0	0	5	0	0	0	0	0	0	0	0	175	0	0	0	0	0	0	0	0	0
Streptococcus pneumoniae AP200	Pneumonia	Homo sapiens	299	0	0	69	0	0	0	0	0	0	50	0	183	367	0	0	0	0	0	677	0	0	0	33	630	657	0	0	11	0	0	0	0	0	3175	0	92	175	0	0	0	0	0	0	0	0	0
Streptococcus pneumoniae Hungary19A-6	Pneumonia		0	0	0	0	0	0	0	0	0	0	0	0	61	0	0	0	0	0	0	0	0	0	0	0	0	0	184	0	0	0	0	0	0	0	0	0	0	175	0	0	0	0	0	0	0	0	0
Streptococcus pneumoniae PCS70012	Invasive pneumococcal disease	Homo sapiens	0	0	0	0	0	3361	0	0	0	0	151	0	152	0	0	0	401	0	0	0	4255	0	0	0	315	0	184	0	0	0	0	0	0	0	0	0	553	0	0	0	0	0	0	0	0	0	0
Streptococcus pneumoniae PNI0010	Invasive pneumococcal disease	Homo sapiens	299	0	0	137	0	0	0	0	0	0	50	0	30	0	0	0	0	0	0	0	0	0	0	0	315	0	0	0	0	0	0	0	0	0	0	0	92	0	0	0	0	0	0	0	0	0	0
Streptococcus porcinus str. Jelinkova 176	Spontaneous abortion, Endocarditis		0	0	0	0	0	0	0	0	0	0	101	0	0	0	0	0	100	0	0	0	0	0	0	0	0	30	0	0	0	0	0	0	0	0	0	0	0	0	0	0	0	0	0	0	0	0	0
Streptococcus pseudopneumoniae IS7493	Pneumonia	Homo sapiens	0	0	0	0	0	0	0	0	0	0	0	0	0	367	0	0	0	0	0	0	0	0	0	0	315	90	0	0	0	0	0	0	0	261	265	0	0	175	0	0	0	0	0	0	0	0	0
Streptococcus sanguinis SK36	Endocarditis	Homo sapiens	0	0	0	69	0	0	0	0	0	0	50	0	0	0	583	0	0	0	0	0	0	0	0	0	0	30	367	0	0	0	0	0	0	0	265	0	92	0	0	0	0	0	0	0	0	0	0
Streptococcus suis BM407 complet genome			1195	2582	1007	137	0	0	0	416	631	425	404	0	304	2939	1166	2915	1303	0	0	0	0	0	178	131	0	239	184	291	118	1316	6757	716	386	783	529	530	0	175	0	193	0	276	998	1898	0	332	0
Streptococcus suis GZ1	Meningitis, Arthritis, Pneumonia		299	0	0	1167	0	0	0	0	0	0	555	0	1096	0	1166	0	100	0	0	677	0	193	0	0	0	568	0	291	150	214	0	0	193	0	0	166	0	2103	7407	0	0	69	0	0	0	1137	0
Streptococcus uberis 0140J	Mastitis	Bovine, Bovinae	4184	0	0	5766	1842	0	5376	0	38486	0	8579	0	3501	367	1166	0	2706	0	0	0	29787	0	0	66	2205	657	551	0	5	12	6757	1432	1931	0	1058	22	922	701	33333	97	0	0	713	0	0	1137	0
Streptomyces ipomoeae 91-03	Streptomyces soil rot	Sweet potato, Ipomoea batatas [L.] Lam.	299	0	0	137	0	0	0	0	0	0	202	0	0	0	0	0	200	0	0	0	0	0	0	0	0	0	0	0	11	0	0	0	193	0	794	44	184	0	0	0	0	0	0	0	0	0	0
Streptomyces scabiei 87.22	Scab disease		7770	0	0	2608	0	23529	0	0	7571	0	2220	0	1187	0	1166	0	3107	0	0	0	4255	0	0	33	1890	0	1102	0	54	0	0	0	3862	0	11908	386	1476	351	7407	0	1350	0	0	0	0	0	3876
Tannerella forsythia ATCC 43037	Periodontitis	Homo sapiens	51405	0	0	2951	0	15126	0	0	86435	0	2321	0	2040	0	1748	0	8317	0	0	0	12766	145	356	230	315	0	5691	0	70	4	0	0	14677	0	0	0	2122	0	3704	580	0	0	0	0	0	0	3876
Thermobifida fusca YX	Shiitake mushroom dermatitis, Farmer's lung disease disease		2989	0	0	4393	0	48739	0	0	1262	0	35123	0	1705	0	3497	0	2004	0	8264	0	0	0	0	99	630	0	734	0	0	0	0	0	966	0	6086	221	1476	175	0	0	0	0	0	0	0	47	0
Treponema denticola ATCC 35405	Periodontitis	Homo sapiens	0	0	0	0	0	0	0	0	631	0	151	0	639	0	0	0	301	0	0	0	0	0	0	0	0	30	0	0	5	4	0	0	193	0	0	0	92	0	0	0	0	0	0	0	0	47	0
Trueperella pyogenes MS249	Metritis	Bos taurus	17035	0	0	48459	0	10084	0	0	3155	0	39009	0	24906	0	51865	0	6313	0	0	0	0	0	0	230	315	0	7160	0	11	0	0	0	4056	0	265	0	2214	0	0	0	0	0	0	0	0	47	0
Ureaplasma urealyticum serovar 2 str. ATCC 27814	Urinary tract infection, respritory tract infection	Homo sapiens	0	0	0	0	0	0	0	0	0	0	0	0	0	0	0	0	0	0	0	0	0	0	0	0	0	60	0	0	0	0	0	0	386	0	0	22	0	0	0	0	0	0	0	0	0	47	0
Vibrio cholerae MJ-1236	Cholera		0	0	0	137	0	0	0	0	0	0	50	0	91	0	0	0	0	0	0	0	0	0	0	0	0	0	0	0	0	0	0	0	0	0	265	0	0	0	0	0	0	0	0	0	0	47	0
Vibrio harveyi CAIM 1792	Luminous vibriosis	Litopenaeus vannamei	0	0	0	0	0	0	0	0	0	0	0	0	61	0	0	0	0	0	0	0	0	0	0	0	0	0	0	0	0	0	0	0	0	0	265	0	0	0	0	0	0	0	0	0	0	0	0
Vibrio splendidus LGP32	Vibriosis		299	0	0	206	0	0	0	0	0	0	202	0	183	0	0	0	200	0	0	0	0	0	0	0	630	60	0	0	0	0	0	0	193	0	265	0	184	0	0	0	0	69	0	0	0	0	0
Vibrio tasmaniensis 1F-187	Commensal		0	0	0	137	0	0	0	0	0	0	151	0	61	0	0	0	0	0	0	0	0	0	0	0	0	0	0	0	0	0	0	0	0	0	0	0	92	0	0	0	0	0	0	0	0	0	0
Wohlfahrtiimonas chitiniclastica SH04	Fulminant sepsis	Chrysomya megacephala	2092	0	0	15650	0	0	0	0	631	0	8730	0	7551	0	5828	0	3407	0	0	0	0	0	0	0	43465	149	2203	0	0	0	0	0	1159	0	8468	0	97408	0	0	0	2699	0	0	0	0	0	0
Xanthomonas albilineans GPE PC73	Leaf scald		2989	0	0	1098	0	5042	0	0	1262	0	505	0	883	0	4079	0	2505	0	0	0	0	0	0	0	2835	0	551	0	0	0	0	0	1545	0	1588	0	461	175	7407	0	0	0	0	0	8475	0	7752
Xanthomonas arboricola pv. corylina str. NCCB 100457	Spot and twig blight of Turkish filbert	Corylus colurna	1195	0	0	480	0	0	0	0	0	39	252	0	426	0	0	0	601	0	0	0	0	0	0	0	630	0	184	0	0	0	0	0	0	0	0	0	1476	0	0	0	0	0	0	0	0	0	0
Xanthomonas axonopodis pv. citrumelo F1	Citrus canker	Citrus	897	0	0	343	0	1681	0	0	631	39	303	0	304	0	2914	0	3006	0	0	0	0	0	0	0	1890	0	0	0	0	0	0	0	4249	0	794	0	1476	0	0	0	0	0	0	0	0	0	0
Xanthomonas oryzae pv. oryzae MAFF 311018	Bacterial blight		0	0	0	69	0	0	0	0	0	0	0	0	0	0	0	0	100	0	0	0	0	0	0	0	0	0	0	0	5	0	0	0	0	0	0	0	0	0	0	0	0	0	0	0	0	0	0
Xylella fastidiosa 9a5c	Citrus variegated chlorosis		0	0	0	275	0	0	0	0	0	0	101	2252	122	367	0	0	601	0	0	0	0	24	0	33	945	60	184	291	0	8	6757	0	386	0	0	0	184	526	0	0	0	0	143	0	0	0	0
Yersinia enterocolitica subsp. enterocolitica 8081	Gastroenteritis		0	0	0	2471	0	0	0	83	1893	0	606	0	731	0	583	0	2205	0	0	0	8511	0	0	0	1575	329	551	0	21	8	0	0	193	261	529	0	3228	0	3704	0	0	0	0	0	0	47	0
Yersinia kristensenii ATCC 33638	Gastroenteritis	Homo sapiens	0	0	0	480	0	0	0	0	0	0	50	0	122	0	0	0	0	0	0	0	4255	0	0	0	315	0	0	0	0	0	0	0	0	0	265	0	830	0	0	0	0	0	0	0	0	0	0
Yersinia pseudotuberculosis IP 31758	Gastroenteritis	Homo sapiens	0	0	0	137	0	1681	0	0	0	0	303	0	30	0	0	0	0	0	0	0	0	0	0	0	315	120	0	0	5	0	0	0	0	0	0	0	553	0	0	0	0	0	0	0	0	0	0
Yersinia pseudotuberculosis YPIII	Gastroenteritis		0	0	0	137	0	0	0	0	0	0	202	0	0	0	0	0	0	0	0	0	0	0	0	0	315	120	0	0	5	4	0	0	0	0	529	0	1476	0	0	0	1350	0	0	0	0	0	0
Yersinia ruckeri ATCC 29473	Enteric red mouth disease		299	0	0	69	0	0	0	0	631	0	353	0	183	0	0	0	401	0	0	0	0	0	178	0	0	120	0	0	5	8	0	0	0	0	1058	0	738	0	0	0	0	0	0	0	0	0	0
[truncated: 30 more columns]

## Sheet: 4.DiffAbundantPathogens
Number of unique mapping reads from the identified differentially abundnat potential pathogens in the vulture’s facial skin and gut microbiomes
Pathogen				Coragyps_atratus		Coragyps_atratus	Coragyps_atratus		Coragyps_atratus		Coragyps_atratus	Coragyps_atratus		Coragyps_atratus		Coragyps_atratus		Coragyps_atratus		Coragyps_atratus		Cathartes_aura		Cathartes_aura		Cathartes_aura		Cathartes_aura		Coragyps_atratus		Cathartes_aura	Cathartes_aura	Coragyps_atratus	Coragyps_atratus	Coragyps_atratus		Cathartes_aura		Coragyps_atratus		Coragyps_atratus		Coragyps_atratus		Cathartes_aura	Cathartes_aura	Cathartes_aura
				4194FS	4194LI	4195LI	4196FS	4196LI	4197FS	4197LI	4198LI	4199FS	4199LI	4200FS	4200LI	4201FS	4201LI	4202FS	I4202	4203FS	4203LI	4204FS	4204LI	4205FS	4205LI	4206FS	4206LI	4207FS	4207LI	4208FS	4208LI	4209LI	4210LI	4211LI	4212LI	F4214	4214LI	4215FS	4215LI	4217_FS	4217_LI	4218FS	I4218	4219FS	4219LI	4220LI	4221LI	4222FS	4222LI
Name	Disease	Host	Pathogenicity degree
Acidovorax avenae subsp. avenae ATCC 19860	Bacterial leaf blight, Brown stripe, Red stripe	Maize, Zea mays	1	13449	0	0	5491	0	33613	0	0	9464	387	2624	2252	3532	1102	5245	1822	10622	1441	33058	677	12766	362	178	361	13543	299	2937	872	38	20	0	716	5021	0	8468	11	10885	2279	7407	97	5398	0	713	7590	8475	189
Acidovorax citrulli AAC00-1	Bacterial fruit blotch		1	13748	0	0	4667	0	18487	0	0	10095	39	2473	2252	2101	735	5245	0	8017	1441	0	0	0	24	0	66	7559	0	1652	581	5	0	0	0	4828	0	3705	0	11530	526	0	0	1350	0	0	0	8475	0
Acidovorax citrulli ZJU1106	Bacterial fruit blotch	Watermelon, Citrullus lanatus subsp. Vulgaris	1	6276	0	0	2059	0	8403	0	0	5047	0	959	0	1127	367	2331	0	2806	0	0	0	4255	24	0	33	3780	60	367	0	5	24	0	0	2511	0	2646	0	6272	701	0	0	0	0	0	0	0	142
Acidovorax radicis N35v	Bacterial fruit blotch	Wheat, Triticum aestivum	1	5977	0	0	2059	0	1681	0	0	6940	39	959	0	1127	0	2331	0	1904	0	0	0	0	0	0	0	4094	0	367	0	0	0	0	0	579	0	1323	0	3413	0	0	0	2699	0	0	0	0	0
Acinetobacter baumannii 1656-2	Nosocomial infections		2	299	0	0	343	0	0	0	0	0	0	505	0	274	0	1166	0	301	0	0	0	0	0	178	0	315	30	0	0	134	0	0	0	0	0	6351	0	1107	0	0	0	0	0	0	0	0	0
Acinetobacter baumannii ATCC 17978	Nosocomial infections		2	598	0	0	343	0	1681	0	0	631	0	555	0	609	0	0	0	1203	0	0	0	8511	0	0	0	1575	0	184	0	0	4	0	0	579	0	2117	0	6918	0	0	0	0	0	0	0	0	0
Acinetobacter baumannii ATCC 19606 = CIP 70.34	Nosocomial infections	Human, Homo sapiens	2	299	0	0	137	0	0	0	0	0	0	101	0	213	0	0	0	5812	0	0	0	4255	0	0	0	3465	0	0	0	0	0	0	0	966	0	0	0	92	175	0	0	0	0	0	0	0	0
Acinetobacter junii SH205	Nosocomial infections	Human, Homo sapiens	2	2989	0	0	1510	0	1681	0	0	631	0	1211	0	1614	0	2914	0	1704	0	0	0	8511	0	356	0	3150	30	367	0	0	0	0	0	2317	0	17200	0	3874	175	0	0	1350	0	0	0	0	0
Acinetobacter lwoffii SH145	Nosocomial infections	Human, Homo sapiens	2	18828	0	0	11325	0	5042	0	0	10095	0	8680	0	13366	0	43124	0	25955	0	24793	0	29787	0	3378	0	6614	0	9730	0	0	0	0	0	8111	0	129929	0	12268	0	70370	0	2699	0	143	0	0	0
Acinetobacter radioresistens SH164	Nosocomial infections	Human, Homo sapiens	NA	1195	0	0	137	0	0	0	0	0	0	454	0	304	0	0	0	902	0	0	0	4255	0	0	0	315	0	184	0	0	0	0	0	386	0	794	0	184	0	0	0	0	0	0	0	0	0
Acinetobacter sp. HA	Commensal	Moth, Helicoverpa armigera	NA	3586	287	0	3020	0	1681	0	0	3785	0	2523	0	3014	0	9907	0	7516	0	0	0	8511	0	889	0	1575	0	918	0	0	0	0	0	1545	0	1323	0	3782	0	11111	0	0	0	0	0	0	0
Actinobacillus suis H91-0380	Septicemia	Pig, Sus scrofa	2	299	0	0	137	0	0	0	0	0	0	151	0	91	0	0	0	0	0	0	0	0	0	0	0	315	30	0	0	0	0	0	0	193	0	265	0	277	0	0	0	0	0	0	0	0	0
Actinomyces odontolyticus ATCC 17982	Oral abscesses, Septicemia, Conjunctivitis, Respiratory tract infections	Human, Homo sapiens	2	598	0	0	69	0	0	0	0	1262	0	151	0	61	0	583	0	100	0	0	0	0	24	0	0	315	30	0	0	0	0	0	0	0	0	265	0	92	0	0	0	0	0	0	0	0	0
Actinomyces sp. oral taxon 848 str. F0332	Septicemia, Conjunctivitis, Respiratory tract infections, Oral abscess	Human, Homo sapiens	NA	299	0	0	480	0	0	0	0	631	0	303	0	304	0	0	0	0	0	0	0	0	0	0	0	945	0	0	0	0	0	0	0	386	0	265	11	277	0	0	0	0	0	0	0	0	0
Actinomyces suimastitidis DSM 15538	Chronic granulomatous mastitis	Pig, Sus scrofa	2	0	0	0	69	0	0	0	0	0	0	151	0	30	0	0	0	0	0	0	0	0	0	0	0	315	0	0	0	0	0	0	0	0	0	0	0	184	0	0	0	0	0	0	0	0	0
Actinomyces viscosus C505	Actinomycosis, Gingivitis, Periodontitis	Human, Homo sapiens	2	299	0	0	412	0	1681	0	0	631	0	454	0	61	0	0	0	0	0	8264	0	0	0	0	0	315	0	0	0	0	0	0	0	193	0	794	33	0	0	0	0	0	0	0	0	0	0
Aeromonas enteropelogenes	meningitis	Human, Homo sapiens	1	0	0	0	69	0	0	0	166	0	0	151	0	30	0	0	0	301	0	0	0	0	0	0	0	315	0	0	0	0	0	0	0	0	0	265	0	184	0	0	97	0	69	0	0	0	0
Aeromonas hydrophila subsp. hydrophila ATCC 7966	Gastroenteritis, Septicemia		NA	897	0	0	755	0	5042	0	83	1262	0	606	0	548	0	1166	0	1403	1441	8264	0	12766	0	533	0	4724	0	184	0	11	0	0	0	579	0	529	0	6918	0	0	97	1350	138	0	0	0	0
Aeromonas salmonicida subsp. salmonicida A449	Furunculosis	Brown trout, Salmo trutta	NA	7472	0	0	8717	0	15126	0	0	3785	0	3684	0	10626	0	14569	0	6113	0	0	0	8511	0	533	0	5984	0	1836	581	5	4	0	0	1545	0	0	0	173323	351	0	0	4049	138	0	0	0	0
Afipia sp. P52-10	Necrosis	Bat, Pteropus giganteus	NA	897	0	0	412	0	1681	0	0	1262	0	303	0	152	0	0	0	701	0	0	677	0	0	0	0	0	0	184	0	0	0	0	0	772	0	2382	0	369	0	0	0	0	0	0	0	0	0
Alistipes putredinis DSM 17216	Appendicitis, Abscesses, Ovine foot rot	Human, Homo sapiens	2	3885	0	0	8374	0	8403	0	0	8833	0	706	0	639	0	0	0	1102	0	0	0	0	121	0	0	0	0	918	0	38	0	0	0	1352	0	0	0	922	0	0	0	0	0	0	0	0	0
Arcobacter butzleri RM4018	Gastroenteritis, Bacteremia	Human, Homo sapiens	2	5081	287	0	0	0	0	0	0	1893	116	656	2252	4872	0	583	364	1002	0	0	0	0	0	0	0	0	0	734	0	0	4	0	0	966	0	265	0	92	175	0	0	0	0	0	949	0	0
Bacillus cereus AH621	Food poisoning		2	0	0	0	0	0	0	0	0	0	0	50	0	0	0	583	0	0	0	0	0	0	0	0	0	0	0	0	0	0	0	0	0	0	0	0	0	0	0	0	0	0	0	0	0	0	0
Bacillus cereus BAG6O-2	Anthrax-like illness		2	0	0	0	0	0	0	0	0	0	0	202	0	91	0	0	0	0	0	0	0	0	0	0	0	0	0	367	0	0	0	0	0	0	0	0	0	184	0	0	0	0	0	0	0	0	0
Bacillus cereus BAG6X1-2	Anthrax-like illness		2	0	0	0	206	0	0	0	0	0	0	101	0	61	0	0	0	0	0	0	0	0	0	0	0	0	0	184	0	0	4	0	0	193	0	0	0	92	0	0	0	0	0	0	0	0	0
Bacillus cereus H-hrb01	Anthrax-like illness		2	0	0	0	137	0	0	0	0	0	0	50	0	61	0	0	0	100	0	0	0	0	0	0	0	315	0	184	0	5	0	0	0	579	0	0	11	92	0	0	0	0	0	0	0	0	0
Bacillus cereus IS075	Anthrax-like illness		2	0	0	0	824	0	0	0	0	631	0	454	0	335	0	0	0	0	0	0	0	0	0	0	0	0	30	0	0	0	0	0	0	0	0	0	0	1107	175	0	0	0	0	0	0	0	0
Bacillus cereus MSX-A1	Anthrax-like illness		2	0	0	0	69	0	0	0	0	0	0	252	0	122	0	0	0	0	0	0	0	0	0	0	0	0	239	734	0	5	0	0	0	0	0	529	11	184	351	0	0	1350	0	0	0	0	0
Bacillus cereus R309803	Food poisoning		2	0	0	0	618	0	0	0	0	631	116	505	0	304	367	0	364	1102	0	0	677	4255	48	0	66	2205	120	734	0	11	8	0	0	1352	0	0	11	92	701	0	0	5398	0	285	1898	8475	95
Bacillus cereus VD107	Anthrax-like illness		2	0	0	0	137	0	0	0	0	0	0	151	0	91	0	0	0	0	0	0	0	0	0	0	99	315	30	184	0	0	0	0	0	193	0	265	0	184	175	0	0	0	0	0	0	0	0
Bacillus thuringiensis IBL 4222	Sotto disease	Cat, Felis catus	2	0	0	0	686	0	8403	0	0	1262	155	454	0	913	1102	3497	364	3006	0	8264	677	4255	72	178	230	4409	90	1285	581	70	4	0	1432	1545	261	265	33	184	1928	14815	0	1350	69	713	1898	0	0
Bordetella avium 197N	Bordetellosis		2	598	0	0	2128	0	3361	0	0	0	0	3532	2252	335	0	0	364	301	0	0	0	0	24	0	0	945	0	367	0	5	0	0	716	1352	0	1588	0	1199	0	0	0	2699	0	0	0	0	0
Brachyspira hyodysenteriae WA1	Swine dysentery	Pig, Sus scrofa	2	299	0	0	0	0	0	0	83	0	77	0	0	61	367	0	0	100	0	0	1353	0	72	0	99	0	0	0	0	16	151	0	716	0	261	0	22	0	526	0	193	0	0	143	0	0	0
Bradyrhizobium sp. DFCI-1	Cord colitis	Human, Homo sapiens	1	299	0	0	137	0	3361	0	0	631	0	0	0	122	0	0	0	301	0	0	0	0	0	0	0	315	0	0	0	0	0	0	0	193	0	3175	0	553	175	3704	0	0	0	0	0	0	0
Burkholderia ambifaria MC40-6	Cepacia syndrome	Human, Homo sapiens	2	299	0	0	69	0	1681	0	0	631	0	50	0	122	0	0	0	2104	0	0	0	0	24	0	33	630	0	0	0	0	4	0	0	1738	0	1058	0	369	175	3704	0	1350	69	0	0	0	0
Burkholderia andropogonis Ba3549	Leaf stripe of corn and sorghum	Sugarcane, Saccharum officinarum	NA	299	0	0	275	0	0	0	0	0	0	0	0	61	0	0	0	0	0	0	0	0	0	0	0	0	0	0	0	0	0	0	0	0	0	0	0	184	0	0	0	0	0	0	0	0	0
Burkholderia cenocepacia J2315	Necrotizing pneumonia		2	0	0	0	69	0	0	0	0	0	39	50	0	183	0	0	364	2605	1441	0	0	0	0	0	0	1575	30	367	0	11	8	0	0	2897	0	1588	0	0	351	7407	0	2699	0	0	1898	0	0
Burkholderia cenocepacia MC0-3	Necrotizing pneumonia	Maize, Zea mays	2	598	0	0	69	0	0	0	0	631	0	151	0	0	0	583	0	1503	0	0	0	0	0	0	0	1575	30	0	0	0	0	0	0	2511	0	794	0	277	175	7407	0	0	0	0	0	0	0
Burkholderia dolosa AUO158	Necrotizing pneumonia		2	0	0	0	69	0	0	0	0	1262	0	101	2252	91	0	5245	0	3908	0	0	0	0	0	0	0	630	0	0	0	11	4	0	0	2704	0	1323	0	277	175	11111	0	2699	0	0	0	0	0
Burkholderia glumae 336gr-1	Bacterial panicle blight of rice	Rice, Oryza sativa	NA	0	0	0	0	0	0	0	0	0	0	0	0	61	0	0	0	601	0	0	0	0	0	0	0	0	0	0	0	0	0	0	0	386	0	265	0	92	0	0	0	0	0	0	0	0	0
Burkholderia sprentiae WSM5005	Pneumonia	Lebeckia ambigua	NA	0	0	0	69	0	0	0	0	0	0	0	0	0	0	1166	0	902	0	0	0	0	0	0	0	0	0	0	0	0	0	0	0	966	0	794	0	277	0	3704	0	1350	0	0	0	0	0
Burkholderia vietnamiensis G4	Necrotizing pneumonia		NA	598	0	0	206	0	0	0	0	0	39	0	0	122	367	1166	364	1603	1441	0	0	0	0	0	0	630	0	184	0	11	4	0	0	1545	0	265	0	92	0	0	0	4049	0	0	0	0	0
Campylobacter concisus 13826	Gastroenteritis		2	0	287	336	0	0	0	0	250	0	812	202	2252	122	1470	0	1458	100	0	0	0	0	0	0	33	0	30	184	0	0	0	0	0	386	261	0	0	184	175	0	0	0	0	0	0	0	0
Campylobacter fetus subsp. venerealis str. Azul-94	Infertility, Spontaneous abortions, Septicemia, Meningitis	Cow	2	598	0	0	3844	0	0	0	0	0	0	555	0	1005	0	1166	0	301	0	0	0	0	0	0	0	630	120	184	872	0	0	0	0	579	522	2382	22	1291	351	0	0	0	0	0	0	0	0
Campylobacter jejuni RM1221	Food poisoning	Chicken, Gallus gallus	2	0	2008	37597	0	1842	0	0	915	0	33983	454	11261	244	26451	1166	9840	1503	1441	0	0	0	0	0	0	315	30	1652	111854	0	297	81081	14316	4056	104988	0	0	0	2980	0	483	0	6061	0	0	0	95
Campylobacter jejuni subsp. doylei 269.97	Bacteremia		2	598	2295	28197	69	3683	0	5376	1831	1262	53661	1110	22523	335	32697	583	21501	1002	0	0	677	0	0	0	263	0	299	4039	170250	0	396	168919	12885	4828	110734	0	11	92	12270	0	10143	0	21351	285	3795	0	95
Campylobacter jejuni subsp. jejuni 81-176	Food poisoning		2	299	287	6378	69	0	0	0	1332	0	11096	353	6757	183	8450	583	4738	100	0	0	0	0	24	0	99	0	30	551	35735	5	48	60811	2863	772	23505	0	0	0	2103	0	2222	0	4339	0	0	0	47
Campylobacter jejuni subsp. jejuni 81116	Food poisoning	Human, Homo sapiens	2	0	287	2350	0	0	0	0	83	0	4755	0	4505	61	4041	0	4373	301	0	0	0	0	0	0	33	0	0	184	9878	0	63	6757	2147	386	5484	0	0	0	1227	0	1063	0	895	0	949	0	47
Campylobacter jejuni subsp. jejuni IA3902	Infertility, Spontaneous abortion	Sheep, Ovis aries	2	299	861	4700	0	5525	0	0	333	0	5954	303	9009	122	5878	1166	1458	100	0	0	0	0	217	0	164	0	269	184	13074	0	79	6757	716	966	13058	0	11	0	1578	0	773	0	1929	570	1898	0	189
Campylobacter jejuni subsp. jejuni M1	Gastroenteritis	Human, Homo sapiens	2	0	1147	2350	69	1842	0	0	416	631	5838	151	9009	91	7348	0	4373	301	0	0	0	0	24	0	0	0	239	0	13655	0	24	13514	716	193	8618	0	0	0	1227	0	1159	0	1860	0	949	0	47
Campylobacter jejuni subsp. jejuni S3	Food poisoning	Chicken, Gallus gallus	2	0	287	1343	0	0	0	0	0	0	1740	0	2252	61	367	0	729	100	0	0	0	0	0	0	0	0	0	0	3486	0	0	6757	0	579	4701	0	0	0	351	0	97	0	1171	0	0	0	47
Campylobacter lari RM2100	Gastroenteritis, Diarrhea		2	7472	87780	64451	2265	51565	3361	43011	30293	6940	134424	11001	295045	3989	263409	6993	306851	59525	1441	0	2030	0	0	0	66	0	418	9730	40674	54	10422	20270	496063	33990	56150	0	0	92	25241	0	1352	0	4821	3851	200190	0	237
Campylobacter upsaliensis RM3195	Gastroenteritis, Diarrhea	Human, Homo sapiens	2	299	574	671	69	1842	0	0	333	0	1546	101	0	61	3674	0	2551	100	0	0	0	0	0	0	66	0	90	0	872	5	4	0	716	0	261	0	0	0	701	0	97	0	0	0	1898	0	0
Campylobacter ureolyticus	Gastrointeritis	Human, Homo sapiens	NA	0	0	671	206	0	0	0	583	631	967	252	2252	30	1102	0	1458	200	0	0	677	0	0	0	0	0	30	0	0	0	8	0	0	193	522	265	0	0	0	0	0	0	0	0	1898	0	0
Cellvibrio sp. BR	Commensal	Cattle, Bos taurus	1	8368	0	0	1716	0	1681	0	0	0	0	959	0	2649	0	6410	0	2004	0	0	0	0	0	0	0	6614	0	0	0	0	0	0	0	386	0	4763	0	5627	0	0	0	0	0	0	0	0	0
Chromobacterium violaceum ATCC 12472	Diarrhea, Septicemia		2	1494	0	0	275	0	1681	0	0	2524	77	202	0	365	367	1748	0	701	0	0	0	0	24	0	0	1260	30	0	0	11	28	0	0	579	0	265	0	1199	351	3704	0	1350	0	0	1898	0	0
Citrobacter koseri ATCC BAA-895	Bacteremia, Meningoencephalitis, Cerebral abscesses	Human, Homo sapiens	2	299	0	0	1304	0	1681	0	0	2524	0	1312	0	335	0	583	0	601	0	0	0	0	0	0	66	0	1763	184	0	38	48	0	0	2897	522	1852	22	2214	526	0	0	0	69	285	0	0	237
Clavibacter michiganensis subsp. michiganensis NCPPB 382	Bacterial wilt, Bacterial canker		1	7173	0	0	5491	0	23529	0	0	7571	0	4138	0	1461	0	3497	0	6915	0	16529	0	4255	0	0	131	6299	299	1102	0	16	0	0	0	3669	0	7145	188	6734	0	11111	0	5398	0	143	0	0	0
Clavibacter michiganensis subsp. sepedonicus	Tuber Rot, Ring Rot		1	6874	0	0	4118	0	36975	0	0	10095	0	2927	0	1857	0	4079	0	3808	0	0	0	4255	0	0	66	8189	299	1652	0	16	0	0	0	3090	0	5557	110	6457	175	0	0	1350	0	0	0	0	0
Clostridium difficile 630	Antibiotic-associated Diarrhea, Pseudomembraneous colitis		2	897	1147	336	1236	0	0	0	250	0	0	2119	0	2284	0	1748	4373	501	0	0	2706	0	314	889	2496	630	1644	367	2034	338	210	0	5011	579	1045	2117	861	1015	3330	0	0	0	344	713	3795	0	4405
Clostridium difficile E7	Diarrhea, pseudomembranous colitis	Human, Homo sapiens	2	0	0	0	343	0	0	0	0	0	0	656	0	244	0	0	0	100	0	0	0	0	0	0	0	0	0	0	0	0	0	0	0	193	0	1323	0	277	0	0	0	0	0	0	0	0	0
Clostridium difficile M68	Antibiotic-associated Diarrhea, Pseudomembraneous colitis	Human, Homo sapiens	2	0	287	1007	412	0	0	0	250	631	155	404	0	518	367	1166	2915	802	0	0	1353	0	24	0	690	0	120	367	581	161	174	0	3579	386	783	265	497	0	1227	0	0	0	138	428	1898	0	1231
Clostridium difficile QCD-23m63	Antibiotic-associated Diarrhea, Pseudomembraneous colitis	Human, Homo sapiens	2	0	0	0	0	0	0	0	0	0	0	0	0	61	0	0	364	0	0	0	0	0	0	0	33	0	30	0	0	5	8	0	716	0	0	0	22	0	175	0	0	0	0	0	949	0	332
Clostridium perfringens ATCC 13124	Gas gangrene		2	112074	275674	229272	23475	160221	13445	145161	119507	65615	222763	78825	144144	62112	186627	118298	276968	91192	4323	74380	126522	148936	14724	356	130895	14803	110543	44979	33411	185321	291242	87838	21475	100232	8880	8997	383145	51564	83085	100000	56801	156545	85061	459355	205882	42373	215544
Clostridium perfringens B str. ATCC 3626	Gas gangrene, Gastroenteritis	Sheep, Ovis aries	2	2391	7172	7721	480	7366	0	53763	4993	0	3943	1161	0	2344	1102	2331	1822	1804	0	0	1353	0	676	0	1182	0	389	734	291	5410	8198	0	0	2124	261	0	9028	461	2629	0	869	0	1102	2852	949	0	6631
Clostridium perfringens C str. JGS1495	Gas gangrene, Gastroenteritis		2	6276	17499	45989	961	12891	0	69892	12733	3785	16276	5046	6757	4963	8817	4662	4738	6614	0	0	6089	0	579	0	2102	630	3078	3305	1453	4229	29894	20270	1432	9656	783	1323	22183	1384	15250	7407	3767	8097	5097	10553	8539	0	7104
Clostridium perfringens CPE str. F4969	Gastroenteritis, Gas gangrene		2	3586	10040	24841	892	7366	0	59140	6575	1893	11714	2927	0	2740	5511	3497	2551	3307	0	0	677	0	314	178	1248	315	2271	2019	1743	789	16511	6757	0	4635	522	0	5110	461	7713	0	1256	1350	2411	8129	3795	0	2084
Clostridium perfringens D str. JGS1721	Gastroenteritis, Gas gangrene		2	4483	9180	10742	824	22099	0	64516	7989	1262	8815	1817	2252	2375	3674	5245	3644	3107	0	0	4060	0	483	178	1478	315	1076	1652	1162	2270	13494	0	716	7146	522	1323	6942	553	12095	0	2029	2699	2824	1997	13283	0	7388
Clostridium perfringens E str. JGS1987	Gastroenteritis, Gas gangrene		2	6874	18072	12756	1236	18416	0	64516	13232	2524	14884	6661	2252	4476	10654	9324	6560	7015	0	8264	10825	17021	1038	178	3448	315	1674	2754	2034	12033	22869	6757	2147	11587	1828	529	19943	1937	13848	18519	3188	1350	4477	14261	6641	0	51530
Clostridium perfringens F262	Abomasitis	Cattle, Bos taurus	2	1793	6311	5035	343	3683	0	37634	4078	0	6456	2624	0	2314	3306	2331	1093	2806	0	0	5413	4255	290	0	1445	630	1046	1469	0	1878	9772	0	0	3283	0	265	25759	922	2805	0	1063	1350	1653	2567	4744	0	3742
Clostridium perfringens NCTC 8239	Gastroenteritis, Gas gangrene		2	2092	8606	14770	480	1842	0	53763	5409	631	5606	2119	0	1157	1470	1166	729	3006	0	0	1353	0	48	0	1215	315	1076	1102	291	3328	11088	0	0	2511	261	0	4326	277	1753	0	869	2699	2342	4564	0	0	1231
Clostridium perfringens SM101	Gas gangrene		2	88165	290017	243035	15856	173112	11765	177419	129161	60568	231346	48294	155405	44209	153196	77506	69971	63533	0	16529	50744	29787	4948	178	27322	9134	38372	40206	28181	52430	283900	74324	15748	104867	7051	7674	120928	15958	82209	33333	49556	67476	76245	82858	63567	0	64128
Clostridium perfringens str. 13	Gas gangrene		2	86073	240390	200067	17777	121547	5042	166667	107357	44795	188510	66310	112613	45457	155033	75758	191327	62431	0	16529	125169	42553	9342	1067	79863	8819	79224	37085	27019	115884	246609	47297	13601	87099	8357	3440	299510	31270	68361	92593	49362	124157	71561	228751	166034	25424	179123
Corynebacterium amycolatum SK46	Endocarditis, Sepsis	Human, Homo sapiens	2	13150	0	0	5491	0	1681	0	0	1893	0	2069	0	6607	0	30303	0	3708	0	8264	0	0	0	0	0	6929	30	3855	0	0	0	0	0	1545	0	2911	364	2214	0	0	0	1350	0	0	0	0	0
Corynebacterium jeikeium K411	Nosocomial infections	Human, Homo sapiens	2	598	0	0	1304	0	1681	0	0	631	0	858	0	913	0	1166	0	802	0	0	0	17021	24	0	33	630	90	2937	0	0	0	0	0	386	0	5822	585	830	0	0	0	1350	0	0	0	0	0
Corynebacterium ulceribovis DSM 45146	ulceration	Cattle, Bos taurus	NA	299	0	0	275	0	0	0	0	0	0	303	0	244	0	0	0	100	0	0	0	0	0	0	0	0	0	0	0	0	0	0	0	0	0	0	77	0	0	0	0	0	0	0	0	0	0
Corynebacterium urealyticum DSM 7111	Urinary tract infection	Human, Homo sapiens	2	299	0	0	206	0	0	0	0	0	0	303	0	335	0	0	0	0	0	0	0	0	0	178	0	0	0	551	0	0	0	0	0	579	0	1588	88	0	0	0	0	0	0	0	0	0	0
Dickeya dadantii Ech703	Soft rot		1	897	0	0	137	0	0	0	166	631	0	0	0	61	0	0	0	100	0	0	0	0	0	0	0	0	90	0	291	16	0	0	0	0	0	529	0	461	0	0	0	0	69	0	0	0	47
Eggerthella lenta DSM 2243	Bacteremia	Human, Homo sapiens	2	15541	0	336	43448	1842	30252	0	0	15773	0	53240	0	8251	367	4662	0	4509	0	0	0	0	48	0	887	315	1225	2754	0	11	8	0	0	6952	0	0	55	2306	0	0	676	0	0	143	0	0	0
Enterobacter cancerogenus ATCC 35316	Cellulitis	Human, Homo sapiens	2	0	0	0	137	0	1681	0	0	631	0	101	0	30	0	0	0	501	0	0	0	0	0	0	0	630	149	0	0	0	0	0	0	193	0	1058	11	553	0	0	0	0	0	0	0	0	0
Enterobacter sp. Ag1	Commensal	Mosquito, Anopheles gambiae	NA	897	0	0	69	0	0	0	0	1893	0	50	0	244	0	0	0	0	0	0	0	0	0	0	0	1260	389	0	0	5	0	0	0	386	0	265	0	646	175	0	97	0	207	143	0	0	0
Enterococcus faecium DO	Urinary tract infection, Bacteremia, Endocarditis		2	0	0	0	137	0	0	5376	0	0	0	303	0	122	0	0	0	0	0	0	0	0	24	0	0	630	22563	0	0	5	0	0	1432	0	0	265	0	553	351	0	1159	0	69	5990	949	0	568
Erwinia mallotivora	Papaya dieback		NA	0	0	0	69	0	0	0	0	0	0	0	0	61	0	0	0	0	0	0	0	0	0	0	0	315	0	0	0	0	0	0	0	0	0	0	0	277	0	0	0	0	0	0	0	0	0
Escherichia coli 042	Diarrhea		2	299	0	2685	755	1842	0	0	3828	4416	541	807	4505	457	735	583	0	1603	1441	8264	0	0	2390	178	14646	0	2002	367	581	37853	317	6757	0	772	261	0	6743	1660	39089	0	580	1350	0	8272	1898	0	14019
Escherichia coli ABU 83972	Asymptomatic bacteriuria		2	0	0	336	69	1842	0	0	0	0	309	50	0	61	735	0	0	501	0	0	0	0	72	0	3579	0	149	0	0	1009	28	0	0	193	261	0	110	184	351	0	0	0	0	1426	0	0	2084
Escherichia coli APEC O78	Colibacillosis	Turkey, Meleagris gallopavo	2	897	0	671	6109	22099	0	0	499	1262	271	1312	6757	883	1470	0	364	2906	0	0	0	0	893	1422	7257	315	2959	184	291	2195	555	20270	0	386	783	0	3256	553	17353	0	2898	1350	69	1711	0	8475	10041
Escherichia coli CFT073	Urinary tract infection	Human, Homo sapiens	2	598	0	336	69	1842	0	0	83	631	0	151	0	30	367	0	0	0	0	0	0	0	0	0	2003	0	598	0	0	145	0	0	0	0	261	0	331	0	1402	0	0	0	0	285	949	0	1326
Escherichia coli E24377A	Diarrhea		2	1195	0	1678	686	3683	0	5376	583	631	464	2523	13514	1248	1470	1166	0	1804	0	0	0	0	459	1422	26238	315	3257	367	1162	1873	1705	40541	1432	2317	0	0	2262	461	15425	0	2512	1350	0	5705	2846	0	10893
Escherichia coli ED1a	Gastroenteritis		2	598	0	336	412	0	0	0	250	1262	39	656	0	152	0	0	0	1002	0	0	0	0	193	356	3711	0	807	184	291	2995	99	0	0	193	0	0	574	461	8063	0	193	2699	0	1711	1898	0	4073
Escherichia coli IAI39	Urinary tract infection		2	0	0	0	0	0	0	0	83	0	77	303	0	30	0	0	0	100	0	0	0	0	97	178	1642	0	149	0	0	338	12	0	0	0	0	0	199	0	1052	0	0	0	0	285	0	0	426
Escherichia coli IHE3034	Meningitis		2	0	0	336	69	0	0	0	83	1262	39	50	0	61	367	0	0	100	0	0	677	0	0	356	3185	0	239	0	0	338	0	0	0	193	0	0	1181	0	0	0	97	0	0	0	0	0	1184
Escherichia coli JJ1886	Urosepsis	Human, Homo sapiens	2	299	0	0	0	0	0	0	83	0	39	101	0	0	0	0	0	0	0	0	0	0	24	0	131	0	90	0	0	38	4	0	0	0	261	0	276	0	351	0	0	0	0	713	949	0	189
Escherichia coli UMN026	Urinary tract infection		2	1195	0	1343	1922	7366	1681	0	11901	1262	193	1413	0	670	1102	1748	0	9019	1441	8264	677	0	2728	533	1740	1260	8637	734	1162	65268	139	20270	0	579	783	529	5960	922	39089	3704	1159	2699	0	45493	7590	0	157952
Fusobacterium nucleatum subsp. nucleatum ATCC 25586	Periodontitis		1	1494	5450	0	1030	0	1681	10753	9987	1893	4949	2119	4505	944	24247	5828	1093	1503	2882	0	54804	12766	2269	2845	7848	630	2421	734	5811	1106	6842	6757	19327	7339	8357	529	309	830	43471	0	8404	1350	5786	11837	15180	0	6157
Fusobacterium nucleatum subsp. polymorphum ATCC 10953	Periodontitis		1	0	861	0	69	0	0	0	250	0	155	50	0	61	2204	0	0	0	1441	0	1353	0	72	178	328	0	60	0	0	38	198	6757	0	0	522	265	11	0	2103	0	193	0	344	570	0	0	95
Fusobacterium periodonticum ATCC 33693	Periodontitis	Human, Homo sapiens	2	299	574	0	0	0	0	0	666	0	425	50	0	61	1470	0	0	0	0	0	2706	0	72	0	591	0	329	0	0	70	416	0	2863	386	261	0	55	0	3506	0	290	0	482	143	1898	0	474
Gordonia bronchialis DSM 43247	Septicemia, Endocarditis, Respiratory tract infections		NA	4483	0	0	1098	0	3361	0	0	5047	0	1463	0	974	0	1748	0	2104	0	8264	0	0	0	0	0	2205	120	184	0	0	0	0	0	1352	0	3175	199	922	175	0	0	0	0	0	949	0	0
Granulibacter bethesdensis CGDNIH1	Chronic granulomatous disease		1	598	0	0	69	0	0	0	0	631	39	0	0	30	0	0	0	501	0	0	0	0	0	0	0	315	0	0	0	0	0	0	0	0	0	265	0	277	0	0	0	0	0	0	0	0	0
Haemophilus influenzae KR494	Necrotizing myositis		2	299	0	0	69	0	0	0	0	0	0	101	0	91	0	0	0	0	0	0	0	0	0	0	0	315	30	0	0	0	0	0	0	0	0	0	0	277	0	0	0	0	0	0	0	0	0
Helicobacter hepaticus ATCC 51449	Hepatitis, Caecitis, Hepatocellular carcinoma, Inflammatory bowel disease	Mouse, Mus musculus	2	0	861	336	0	11050	0	5376	416	0	348	0	6757	61	735	0	4373	0	0	0	2030	0	193	0	722	0	2331	551	581	5	20	13514	0	193	1828	0	11	0	1928	0	290	0	138	1426	10436	0	568
Helicobacter pullorum MIT 98-5489	Gastroenteritis	Human, Homo sapiens	2	0	1434	336	0	0	0	10753	749	0	2204	50	15766	61	2204	0	5831	301	1441	0	7442	0	290	0	952	0	4542	367	2034	5	83	60811	0	0	3917	0	55	0	1052	0	483	0	207	2852	30361	0	426
Laribacter hongkongensis HLHK9	Gastroenteritis		1	0	0	0	206	0	0	0	0	631	0	101	2252	152	0	583	364	301	0	0	0	0	0	0	0	0	30	184	0	0	16	0	0	579	0	529	0	1015	0	0	0	1350	0	0	0	0	0
Leifsonia xyli subsp. xyli str. CTCB07	Ratoon stunting disease		NA	4184	0	0	1167	0	6723	0	0	4416	0	1665	0	1005	0	1748	0	2706	0	0	0	0	0	0	0	3150	329	184	0	27	4	0	0	966	0	4234	99	3690	351	0	0	0	0	0	0	0	47
Listeria ivanovii subsp. ivanovii PAM 55	Spontaneous abortion, Stillbirths	Sheep, Ovis aries	2	299	0	0	69	0	0	0	0	0	0	50	0	152	0	583	0	0	0	0	0	0	0	0	66	0	269	184	0	0	4	0	0	193	0	265	22	184	0	0	0	0	0	0	0	0	0
Listeria monocytogenes J1816	Listeriosis	Human, Homo sapiens	2	0	0	0	480	0	0	0	0	631	0	50	0	91	0	0	0	0	0	0	0	0	0	0	0	0	30	0	0	0	0	0	0	0	0	265	11	830	0	0	0	1350	0	143	0	0	0
Lonsdalea quercina subsp. quercina	drippy blight	Quercus palustris	NA	0	0	0	0	0	0	0	0	0	0	151	0	91	0	0	0	0	0	0	0	0	0	0	0	0	0	0	0	97	0	0	0	0	0	794	0	553	0	0	0	0	0	0	0	0	0
Lysinibacillus sphaericus C3-41	Mosquito-larvicidal toxin		1	2391	0	0	14277	0	3361	0	0	4416	0	8882	0	13945	0	6410	364	6313	0	0	0	0	0	0	66	5039	1674	2203	4067	27	8	0	0	2897	0	9526	199	17065	1753	11111	0	1350	0	0	0	0	0
Morganella morganii SC01	Diarrhea	Human, Homo sapiens	2	0	0	0	1579	0	0	0	83	0	0	757	0	548	0	0	0	401	0	0	0	0	0	0	0	0	3168	0	0	1412	0	0	0	579	0	14554	0	12453	351	0	0	0	0	0	0	0	0
Mycobacterium abscessus	Respiratory tract infections, Dermatitis		2	897	0	0	3981	0	33613	0	0	6309	232	2119	4505	4415	2204	1748	8746	4910	0	66116	1353	34043	579	0	657	23937	418	6058	1743	204	16	0	2863	13326	1045	2117	132	461	4908	14815	386	0	0	2282	3795	0	95
Mycobacterium abscessus subsp. bolletii 50594			2	0	0	0	0	0	0	0	0	0	0	0	0	0	0	0	0	200	0	0	0	0	0	0	0	630	0	0	0	0	0	0	0	386	0	0	11	0	0	0	0	0	0	0	0	0	0
Mycobacterium avium 104	Pulmonary tuberculosis	Human, Homo sapiens	2	897	0	0	549	0	0	0	0	1893	0	151	0	274	0	1166	0	501	0	0	0	0	0	0	0	2205	0	0	0	5	0	0	0	579	0	2117	33	184	0	0	0	1350	0	0	0	0	47
Mycobacterium colombiense CECT 3035	Pulmonary tuberculosis	Human, Homo sapiens	2	598	0	0	343	0	0	0	0	631	0	252	0	213	0	0	0	701	0	0	0	0	0	0	0	945	0	367	291	21	0	0	0	193	0	3440	77	369	0	3704	0	0	0	0	0	0	0
Mycobacterium intracellulare ATCC 13950	Tuberculosis	Human, Homo sapiens	2	299	287	0	275	0	1681	0	0	0	0	101	0	30	0	0	0	301	0	0	0	0	0	0	0	630	30	0	0	5	0	0	0	193	0	529	0	0	175	0	0	0	0	0	0	0	0
Mycobacterium kansasii ATCC 12478	Pulmonary tuberculosis		2	897	0	0	686	0	3361	0	0	2524	0	505	0	426	0	0	0	701	0	0	0	4255	0	0	0	2835	30	0	0	5	0	0	0	772	0	2646	155	553	0	0	0	0	0	0	0	0	142
Mycobacterium marinum M	Tuberculosis, Dermatitis, Arthritis	Human, Homo sapiens	2	0	0	0	69	0	0	0	0	0	0	50	0	30	0	0	0	301	0	0	0	0	0	0	0	0	0	0	0	5	0	0	0	0	0	265	11	92	0	0	0	0	0	0	0	0	0
Mycobacterium septicum DSM 44393	Bacteremia	Human, Homo sapiens	2	1195	0	0	549	0	3361	0	0	2524	0	303	0	244	0	0	0	501	0	0	0	0	0	0	0	1260	0	551	0	38	0	0	0	193	0	4234	44	553	0	0	0	0	0	0	0	0	142
Mycobacterium smegmatis JS623	Cellulitis	Human, Homo sapiens	2	5678	0	0	3981	0	63866	0	0	11356	0	3381	0	1401	0	4079	0	9119	0	8264	0	8511	0	356	33	1575	30	2203	0	177	0	0	0	2317	0	39958	188	4243	0	14815	0	1350	0	0	949	0	0
Nocardia asiatica NBRC 100129	Nocardiosis	Human, Homo sapiens	2	299	0	0	69	0	0	0	0	0	0	202	0	91	0	0	0	100	0	0	0	0	0	0	0	0	30	0	0	0	0	0	0	193	0	1323	22	92	0	0	0	0	0	0	0	0	0
Nocardia exalbida NBRC 100660	Nocardiosis	Human, Homo sapiens	2	299	0	0	206	0	0	0	0	0	0	101	0	91	0	0	0	301	0	0	0	0	0	0	0	315	0	0	0	5	0	0	0	193	0	794	22	184	0	0	0	0	0	0	0	0	0
Nocardia farcinica IFM 10152	Nocardiosis	Human, Homo sapiens	2	10161	0	0	3226	0	6723	0	83	3155	39	2019	0	2253	0	3497	0	3908	0	0	0	4255	0	0	33	4094	120	551	0	0	4	0	0	3283	0	5822	497	2952	175	3704	0	1350	69	143	0	0	0
Novosphingobium sp. Rr 2-17	Commensal		1	3586	0	0	892	0	6723	0	0	3155	0	353	0	487	367	1166	0	1704	0	8264	0	0	0	0	0	630	0	551	0	0	0	0	0	1159	0	1588	11	4428	0	0	0	1350	0	0	0	0	0
Ornithobacterium rhinotracheale DSM 15997	Pneumonia, Pleurisy, Air sacculitis	Turkey, Meleagris gallopavo	2	2989	0	0	1098	0	0	0	0	3785	0	14231	0	822	0	0	364	1603	0	8264	0	4255	0	178	0	315	0	1652	0	0	0	0	0	48281	0	1852	0	461	175	0	0	12146	69	0	0	0	47
Pantoea ananatis LMG 20103	Bacterial blight		NA	299	0	0	69	0	0	0	0	631	0	50	0	30	0	0	0	0	0	0	0	0	0	0	66	315	30	0	0	0	4	0	0	0	0	265	11	92	0	0	0	0	0	0	0	0	47
Pantoea sp. SL1_M5	Stewart's bacterial wilt, Leaf blight		NA	16736	0	0	206	0	3361	0	83	22713	0	151	0	61	0	0	0	2405	0	0	0	0	0	0	0	3465	0	367	0	0	0	0	0	1545	0	529	0	461	0	0	0	4049	0	0	0	0	0
Pectobacterium wasabiae WPP163	Soft rot		1	0	0	0	137	0	0	0	0	0	0	101	0	304	0	0	0	100	0	0	0	0	0	0	0	0	90	0	0	11	24	0	0	193	0	265	0	646	0	0	0	0	0	0	0	0	0
Photorhabdus luminescens subsp. laumondii TTO1	Bacteremia, Septicemia	Nematode, Heterorhabditis bacteriophora	1	299	0	0	549	0	0	0	0	0	0	202	0	304	0	0	0	100	0	0	0	0	0	0	0	315	389	0	0	5	8	0	0	0	522	265	0	922	0	0	0	1350	69	0	0	0	0
Plesiomonas shigelloides 302-73	Gastroenteritis	Human, Homo sapiens	2	41542	0	0	75571	0	168067	0	511069	132492	1005	58589	0	99622	0	150932	364	226175	927954	0	0	0	0	178	0	10079	11924	85368	436084	59	472	0	318540	196408	595456	265	0	64846	4382	7407	475850	66127	684551	20821	41746	0	0
Porphyromonas gingivalis ATCC 33277	Periodontitis	Human, Homo sapiens	2	1195	0	0	1785	0	0	0	0	3155	0	404	0	213	0	0	0	200	0	0	0	4255	0	178	0	0	0	367	0	0	0	0	0	966	0	0	0	0	0	3704	97	0	0	0	0	0	0
Porphyromonas gingivalis W83	Periodontitis	Human, Homo sapiens	2	1195	0	0	0	0	0	0	0	4416	0	606	0	61	0	0	0	100	0	0	0	0	0	0	0	0	0	184	0	16	0	0	0	1159	0	0	0	92	0	0	0	0	0	0	0	0	0
Propionibacterium acnes C1	Sarcoidosis	Human, Homo sapiens	2	598	0	0	137	0	0	0	0	0	0	454	0	244	0	583	0	100	0	0	0	0	0	0	0	0	30	0	0	5	0	0	0	193	0	0	0	92	0	0	0	0	0	0	0	0	0
Propionibacterium acnes SK182B-JCVI	Acne	Human, Homo sapiens	2	0	0	0	275	0	0	0	0	631	0	101	0	91	0	583	0	501	0	8264	0	0	0	0	33	315	359	4406	0	0	0	0	0	579	0	265	0	92	0	0	0	0	0	285	0	0	0
Propionibacterium propionicum F0230a	Commensal		2	24806	0	0	8786	0	28571	0	0	13249	0	12717	0	6272	0	9324	0	12025	0	0	0	0	0	0	33	630	0	2203	0	0	0	0	0	7918	0	17200	2009	2491	0	3704	0	0	0	0	0	0	0
Providencia rettgeri DSM 1131	Gastroenteritis	Human, Homo sapiens	2	299	0	0	1647	0	0	0	0	631	0	2019	0	1522	0	0	0	601	0	0	0	0	0	0	0	1260	4662	0	0	43	123	0	0	193	0	15083	0	1660	175	0	0	0	0	0	0	0	0
Providencia stuartii ATCC 25827	Urinary tract infection, Septicemia	Human, Homo sapiens	2	299	0	0	412	0	0	0	0	631	0	252	0	304	0	0	0	200	0	0	0	4255	0	0	0	630	299	0	0	403	44	0	0	0	0	1588	0	1291	0	0	0	0	0	0	0	0	0
Providencia stuartii MRSN 2154	Purple urine bag syndrome, Septicemia		2	299	0	0	2128	0	0	0	0	0	0	2220	0	1401	0	583	0	802	0	0	0	0	0	0	0	315	3168	184	0	145	258	0	0	0	0	12966	0	2398	175	0	0	1350	69	0	949	0	0
Pseudomonas aeruginosa NCGM2.S1	Urinary tract infection	Human, Homo sapiens	2	0	0	0	275	0	0	0	0	0	39	151	0	304	0	0	0	200	0	0	0	4255	0	0	0	2205	0	0	0	5	16	0	0	386	261	1058	0	1291	0	3704	0	4049	69	570	0	0	47
Pseudomonas agarici NCPPB 2289	Drippy gill disease	Button mushroom, Agaricus bisporus	NA	299	0	0	961	0	0	0	0	0	0	50	0	609	0	0	0	401	0	0	0	0	24	533	0	2520	0	0	0	0	0	0	0	0	0	1323	0	1660	0	0	0	0	0	0	0	0	0
Pseudomonas avellanae BPIC 631	Bacterial canker	Common Hazel, Corylus avellana	NA	0	0	0	137	0	0	0	0	0	0	101	0	122	0	0	0	100	0	0	0	0	0	0	0	1575	0	0	0	0	0	0	0	0	0	1588	0	184	175	0	0	1350	0	0	0	0	0
Pseudomonas chlororaphis O6	Commensal (plant)		NA	598	0	0	1167	0	1681	0	0	0	0	101	0	183	0	0	0	601	0	0	0	0	0	0	33	3780	0	184	0	5	0	0	0	386	0	794	0	1107	0	0	0	0	0	0	0	0	0
Pseudomonas fluorescens A506	Commensal (plant)	Pear, Pyrus communis	NA	8069	287	0	15581	0	18487	5376	166	15773	0	2876	2252	2679	0	3497	0	10021	0	16529	0	29787	0	1422	33	225512	418	1469	0	5	0	0	0	3669	0	28314	0	8302	351	3704	0	245614	0	143	0	0	0
Pseudomonas fluorescens NZ011	Commensal (plant)		NA	897	0	0	1716	0	6723	0	0	3155	0	1009	0	731	0	583	0	1002	0	0	0	0	0	356	0	26772	90	734	0	0	0	0	0	1352	0	794	0	2398	175	0	0	0	0	143	0	0	0
Pseudomonas fluorescens NZ052	Commensal (plant)	Button mushroom, Agaricus bisporus	NA	598	0	0	2059	0	5042	0	0	1893	39	807	0	853	367	1166	729	9921	0	0	0	8511	48	0	0	7244	0	367	581	59	12	0	0	772	0	1323	22	1937	876	0	97	6748	0	713	0	0	47
Pseudomonas fluorescens NZI7	Commensal (plant)		NA	299	0	0	2196	0	0	0	0	0	0	202	0	548	0	0	0	701	0	0	0	0	0	889	0	6929	90	0	0	0	0	0	0	0	0	1588	0	461	0	0	0	0	0	0	0	0	0
Pseudomonas fuscovaginae SE-1	Brown sheath rot	Rice	NA	299	0	0	1373	0	1681	0	0	0	0	50	0	91	0	0	0	200	0	0	0	0	0	0	0	1260	30	367	0	0	0	0	0	193	0	529	0	830	0	0	0	0	0	0	0	0	0
Pseudomonas gingeri NCPPB 3146	Blotch	Button mushroom, Agaricus bisporus	NA	299	0	0	2677	0	0	0	0	631	0	303	0	335	0	0	0	601	0	0	677	4255	0	0	0	2835	30	0	291	0	0	0	0	0	0	794	0	553	175	0	0	0	0	0	0	0	0
Pseudomonas mendocina ymp	Spondylodiscitis		2	598	0	0	2883	1842	0	0	0	1893	0	656	0	1431	0	0	0	1303	0	0	0	0	24	178	0	3780	30	0	0	11	0	6757	0	193	0	6086	0	4520	175	3704	0	1350	69	0	949	0	0
Pseudomonas syringae pv. phaseolicola 1448A	Root rot		NA	0	0	0	2196	0	0	0	0	631	0	858	0	1522	0	0	0	701	0	0	0	4255	0	533	33	8189	209	367	0	0	0	0	0	966	0	4234	0	8486	0	0	0	2699	0	0	0	0	0
Pseudomonas syringae pv. syringae B728a	Root rot	Bean, Phaseolus vulgaris	NA	299	287	0	3089	0	5042	0	0	2524	39	1716	0	1248	0	1166	0	1603	1441	8264	0	0	0	533	33	9134	299	184	0	11	0	0	0	386	0	10320	11	5719	526	3704	0	4049	0	0	949	0	47
Pseudomonas syringae pv. tomato str. DC3000	Root rot		NA	1195	0	0	3638	0	3361	0	0	3785	39	1262	0	1735	735	1748	0	1704	0	0	0	8511	0	533	33	11969	389	1285	291	0	0	0	716	772	0	5028	0	8210	526	0	0	8097	0	143	949	0	47
Ralstonia solanacearum CFBP2957	Bacterial wilt	Tomato, Solanum lycopersicum	2	299	0	0	275	0	1681	0	0	631	39	151	0	122	0	0	364	1403	0	0	677	0	24	178	0	630	60	0	291	5	4	0	0	2704	0	529	0	184	526	0	0	0	0	143	0	0	0
Ralstonia solanacearum FQY_4	Bacterial wilt		2	0	0	0	206	0	0	0	0	0	0	151	0	0	0	583	0	601	0	0	0	0	0	0	33	0	0	0	0	11	0	0	0	579	0	529	11	184	175	0	0	0	0	0	0	0	47
Renibacterium salmoninarum ATCC 33209	Renibacterium salmoninarum		2	2092	0	0	755	0	0	0	0	0	0	2019	0	609	0	0	0	301	0	0	0	4255	0	0	0	1890	30	367	0	0	0	0	0	193	0	22228	11	2306	0	0	0	0	0	0	0	0	0
Rhizobium leguminosarum bv. trifolii CC278f	Rod-shaped	Trifolium nanum	1	0	0	0	69	0	0	0	0	0	0	101	0	61	0	0	0	0	0	0	0	0	24	0	0	315	0	0	0	0	0	0	0	0	0	529	0	277	0	0	0	0	0	143	0	0	0
Rhizobium leguminosarum bv. trifolii WSM2012	Commensal (plant)		1	299	0	0	69	0	1681	0	0	0	39	101	0	122	0	0	0	301	0	0	0	0	0	0	0	1890	0	184	0	5	0	0	0	0	0	1058	0	92	0	0	0	0	0	0	0	0	0
Rhizobium leguminosarum bv. trifolii WSM2297	Commensal (plant)		1	299	0	0	69	0	0	0	0	0	0	0	0	91	0	583	0	100	0	0	0	0	0	0	0	315	0	0	0	5	0	0	0	579	0	529	0	0	0	3704	0	0	0	0	0	0	0
Rhizobium leguminosarum bv. trifolii WSM597	Commensal (plant)		1	299	0	0	0	0	1681	0	0	0	0	50	0	61	0	0	0	0	0	0	0	0	0	0	0	0	0	184	0	0	0	0	0	0	0	265	0	184	0	3704	0	0	0	0	0	0	0
Rhizobium leguminosarum bv. viciae USDA 2370	Commensal (plant)	Pea, Pisum sativum	1	598	0	0	137	0	0	0	0	0	0	151	0	30	0	583	0	401	0	0	0	0	0	0	0	5669	120	0	0	0	0	0	0	0	0	265	0	1660	0	3704	0	0	0	0	949	0	0
Rhodococcus equi 103S	Pneumonia		2	10161	0	0	6109	1842	42017	5376	250	9464	0	3987	0	3136	0	5828	0	6714	0	0	0	0	0	0	33	2520	30	1836	0	5	0	0	0	4249	0	10585	441	5811	0	3704	0	1350	0	0	0	0	0
Rhodococcus sp. R1101	Cavitary lung lesion	Human, Homo sapiens	NA	2989	0	0	1030	0	1681	0	0	3155	0	858	0	1127	0	1166	0	2104	0	0	0	0	0	0	0	0	30	0	0	0	0	0	0	386	0	1323	66	553	0	0	0	0	0	0	0	0	0
Rothia mucilaginosa DY-18	Endocarditis, Meningitis, Peritonitis		2	1195	0	0	549	0	0	0	0	0	0	1211	0	426	0	583	0	200	0	0	0	0	24	0	0	630	30	184	0	5	4	0	0	193	0	11114	11	1107	0	0	0	0	0	0	0	0	0
Saccharomonospora viridis DSM 43017	Farmer's lung disease, Hypersensitivity pneumonitis		1	2092	0	0	1510	0	0	0	0	1262	0	10244	0	822	0	4079	0	1603	0	24793	0	0	0	178	66	630	30	551	0	11	4	0	0	1352	0	2117	121	553	0	0	0	0	0	0	0	0	0
Salmonella enterica subsp. enterica serovar Typhimurium str. T000240	Gastroenteritis, Food poisoning		2	299	0	671	275	0	0	0	83	0	116	1009	0	91	367	1166	364	100	0	0	0	4255	169	0	263	0	179	0	0	3349	694	0	0	0	261	265	1280	0	526	0	0	0	0	2139	0	0	6299
Serratia sp. M24T3	Pine wilt disease	Bursaphelenchus xylophilus	NA	598	0	0	343	0	0	0	0	0	0	50	0	122	0	0	0	100	0	0	0	0	0	0	0	630	120	184	0	43	4	0	0	193	0	0	0	277	0	0	0	0	0	0	0	0	0
Shewanella putrefaciens CN-32	Cellulitis		2	0	0	0	1922	0	1681	0	0	631	0	505	0	1705	0	1166	0	802	0	0	0	0	0	3023	0	2520	60	551	0	0	0	0	0	193	0	265	0	2675	0	0	0	1350	138	0	0	0	0
Shewanella sp. W3-18-1	Cellulitis		NA	0	0	0	755	0	0	0	0	631	0	303	0	1279	0	0	0	100	0	0	0	0	0	3556	0	945	30	0	0	0	0	0	0	0	0	0	0	1291	0	0	97	0	0	0	0	0	0
Shigella boydii CDC 3083-94	Dysentery	Human, Homo sapiens	2	0	0	336	69	1842	0	0	83	0	39	303	2252	122	367	0	0	200	0	0	0	0	97	0	1215	0	60	0	291	413	103	6757	0	0	0	0	1192	0	7011	0	483	0	0	285	0	0	1421
Shigella boydii Sb227	Dysentery		2	0	0	0	69	0	0	0	0	631	39	353	2252	213	2204	0	0	301	0	0	0	0	97	178	1905	0	568	0	0	392	115	0	0	193	0	0	1225	0	7011	0	676	0	0	143	0	0	1516
Shigella flexneri 2002017	Dysentery		2	0	0	0	0	0	0	0	166	0	0	101	2252	61	0	0	0	100	0	0	0	0	0	0	2529	315	389	0	0	32	4	0	0	193	0	0	243	0	701	0	97	0	0	0	0	0	379
Shigella flexneri 5 str. 8401	Dysentery		2	0	0	0	69	0	0	0	0	0	116	202	6757	91	367	0	364	301	0	0	0	0	24	178	361	0	179	0	0	268	71	0	0	0	0	0	408	0	2805	0	0	0	0	285	949	0	616
Staphylococcus massiliensis CCUG 55927	Cerebral abscesses	Human, Homo sapiens	NA	299	0	0	206	0	0	0	0	0	0	0	0	122	0	0	0	0	0	0	0	0	0	0	0	0	149	1469	0	5	0	0	0	193	0	0	0	553	0	0	0	0	0	0	0	0	0
Stenotrophomonas maltophilia K279a	Bacteremia, Bronchitis, Pneumonia, Urinary tract infection		2	8667	0	0	26906	0	117647	0	0	29653	5451	11254	81081	15437	19838	35548	21501	50706	37464	297521	10825	221277	2679	356	3021	105827	2600	12668	15107	741	52	47297	25054	37273	5484	15877	342	10331	41192	129630	1256	33738	1033	14832	88235	33898	1989
Streptobacillus moniliformis DSM 12112	Rat bite fever	Human, Homo sapiens	2	0	574	0	69	0	0	0	416	0	232	404	0	244	367	0	0	301	0	0	2706	0	97	356	328	0	209	184	291	54	182	0	1432	386	522	0	44	0	1578	0	290	0	344	285	1898	0	616
Streptococcus gallolyticus subsp. gallolyticus TX20005	Endocarditis, Septicemia, Meningitis	Human, Homo sapiens	2	897	0	0	137	0	0	0	0	2524	0	202	0	152	0	583	0	501	0	0	0	0	0	178	99	0	0	1102	0	123	0	0	0	386	0	265	0	738	0	0	0	0	0	0	0	0	0
Streptococcus mitis	Bacteremia	Human, Homo sapiens	2	2092	0	0	12012	0	0	0	0	5678	0	3886	0	13123	0	8159	0	5512	0	0	0	0	0	12802	263	5354	598	2387	0	236	91	0	0	3476	0	60598	883	18264	0	0	0	0	0	0	0	25424	189
Streptococcus mitis B6	Bacterial endocarditis		2	1195	0	0	1922	0	0	0	0	0	0	1009	0	1340	0	4662	0	401	0	0	0	0	0	0	263	2520	598	734	0	215	79	0	0	2317	0	7409	883	1107	0	0	0	0	0	0	0	0	189
Streptococcus pneumoniae PCS70012	Invasive pneumococcal disease	Human, Homo sapiens	2	0	0	0	0	0	3361	0	0	0	0	151	0	152	0	0	0	401	0	0	0	4255	0	0	0	315	0	184	0	0	0	0	0	0	0	0	0	553	0	0	0	0	0	0	0	0	0
Streptococcus pneumoniae PNI0010	Invasive pneumococcal disease	Human, Homo sapiens	2	299	0	0	137	0	0	0	0	0	0	50	0	30	0	0	0	0	0	0	0	0	0	0	0	315	0	0	0	0	0	0	0	0	0	0	0	92	0	0	0	0	0	0	0	0	0
Streptococcus suis BM407 complet genome			2	1195	2582	1007	137	0	0	0	416	631	425	404	0	304	2939	1166	2915	1303	0	0	0	0	0	178	131	0	239	184	291	118	1316	6757	716	386	783	529	530	0	175	0	193	0	276	998	1898	0	332
Streptococcus uberis 0140J	Mastitis	Bovine, Bovinae	2	4184	0	0	5766	1842	0	5376	0	38486	0	8579	0	3501	367	1166	0	2706	0	0	0	29787	0	0	66	2205	657	551	0	5	12	6757	1432	1931	0	1058	22	922	701	33333	97	0	0	713	0	0	1137
Streptomyces ipomoeae 91-03	Streptomyces soil rot	Sweet potato, Ipomoea batatas [L.] Lam.	NA	299	0	0	137	0	0	0	0	0	0	202	0	0	0	0	0	200	0	0	0	0	0	0	0	0	0	0	0	11	0	0	0	193	0	794	44	184	0	0	0	0	0	0	0	0	0
Streptomyces scabiei 87.22	Scab disease		1	7770	0	0	2608	0	23529	0	0	7571	0	2220	0	1187	0	1166	0	3107	0	0	0	4255	0	0	33	1890	0	1102	0	54	0	0	0	3862	0	11908	386	1476	351	7407	0	1350	0	0	0	0	0
Tannerella forsythia ATCC 43037	Periodontitis	Human, Homo sapiens	NA	51405	0	0	2951	0	15126	0	0	86435	0	2321	0	2040	0	1748	0	8317	0	0	0	12766	145	356	230	315	0	5691	0	70	4	0	0	14677	0	0	0	2122	0	3704	580	0	0	0	0	0	0
Thermobifida fusca YX	Shiitake mushroom dermatitis, Farmer's lung disease disease		1	2989	0	0	4393	0	48739	0	0	1262	0	35123	0	1705	0	3497	0	2004	0	8264	0	0	0	0	99	630	0	734	0	0	0	0	0	966	0	6086	221	1476	175	0	0	0	0	0	0	0	47
Treponema denticola ATCC 35405	Periodontitis	Human, Homo sapiens	2	0	0	0	0	0	0	0	0	631	0	151	0	639	0	0	0	301	0	0	0	0	0	0	0	0	30	0	0	5	4	0	0	193	0	0	0	92	0	0	0	0	0	0	0	0	47
Trueperella pyogenes MS249	Metritis	Cattle, Bos taurus	NA	17035	0	0	48459	0	10084	0	0	3155	0	39009	0	24906	0	51865	0	6313	0	0	0	0	0	0	230	315	0	7160	0	11	0	0	0	4056	0	265	0	2214	0	0	0	0	0	0	0	0	47
Wohlfahrtiimonas chitiniclastica SH04	Fulminant sepsis	Fly, Chrysomya megacephala	1	2092	0	0	15650	0	0	0	0	631	0	8730	0	7551	0	5828	0	3407	0	0	0	0	0	0	0	43465	149	2203	0	0	0	0	0	1159	0	8468	0	97408	0	0	0	2699	0	0	0	0	0
Xanthomonas albilineans GPE PC73	Leaf scald		1	2989	0	0	1098	0	5042	0	0	1262	0	505	0	883	0	4079	0	2505	0	0	0	0	0	0	0	2835	0	551	0	0	0	0	0	1545	0	1588	0	461	175	7407	0	0	0	0	0	8475	0
Xanthomonas arboricola pv. corylina str. NCCB 100457	Spot and twig blight of Turkish filbert	Corylus colurna	2	1195	0	0	480	0	0	0	0	0	39	252	0	426	0	0	0	601	0	0	0	0	0	0	0	630	0	184	0	0	0	0	0	0	0	0	0	1476	0	0	0	0	0	0	0	0	0
Xanthomonas axonopodis pv. citrumelo F1	Citrus canker	Citrus	2	897	0	0	343	0	1681	0	0	631	39	303	0	304	0	2914	0	3006	0	0	0	0	0	0	0	1890	0	0	0	0	0	0	0	4249	0	794	0	1476	0	0	0	0	0	0	0	0	0
Xanthomonas oryzae pv. oryzae MAFF 311018	Bacterial blight		NA	0	0	0	69	0	0	0	0	0	0	0	0	0	0	0	0	100	0	0	0	0	0	0	0	0	0	0	0	5	0	0	0	0	0	0	0	0	0	0	0	0	0	0	0	0	0
Yersinia enterocolitica subsp. enterocolitica 8081	Gastroenteritis		2	0	0	0	2471	0	0	0	83	1893	0	606	0	731	0	583	0	2205	0	0	0	8511	0	0	0	1575	329	551	0	21	8	0	0	193	261	529	0	3228	0	3704	0	0	0	0	0	0	47
Yersinia ruckeri ATCC 29473	Enteric red mouth disease		2	299	0	0	69	0	0	0	0	631	0	353	0	183	0	0	0	401	0	0	0	0	0	178	0	0	120	0	0	5	8	0	0	0	0	1058	0	738	0	0	0	0	0	0	0	0	0
[truncated: 31 more columns]

## Sheet: 5.ToxinAntitoxin
Toxin-antitoxin genes from Clostridium in the gut microbiome
Uniprot id	Taxa	Full hit name	Full taxonomy
sp|B6FX94_9FIRM|B6FX94	Clostridium hiranonis DSM 13275	SubName: Full=Toxin-antitoxin system, antitoxin component, HicB family;	Bacteria; Firmicutes; Clostridia; Clostridiales; Peptostreptococcaceae
sp|B6FZV6_9FIRM|B6FZV6	Clostridium hiranonis DSM 13275	SubName: Full=Putative toxin-antitoxin system, toxin component;	Bacteria; Firmicutes; Clostridia; Clostridiales; Peptostreptococcaceae
sp|C0D620_9CLOT|C0D620	Clostridium asparagiforme DSM 15981	SubName: Full=Addiction module antitoxin, RelB/DinJ family;	Bacteria; Firmicutes; Clostridia; Clostridiales; Clostridiaceae; Clostridium
sp|C6PV68_9CLOT|C6PV68	Clostridium carboxidivorans P7	SubName: Full=Toxin-antitoxin system, antitoxin component, Xre family;SubName: Full=Transcriptional regulator, XRE family;	Bacteria; Firmicutes; Clostridia; Clostridiales; Clostridiaceae; Clostridium
sp|D3ANR6_9CLOT|D3ANR6	Clostridium hathewayi DSM 13479	SubName: Full=Toxin-antitoxin system, toxin component, Bro family;	Bacteria; Firmicutes; Clostridia; Clostridiales; Clostridiaceae; Clostridium
sp|D6M9D6_9CLOT|D6M9D6	Clostridium carboxidivorans P7	SubName: Full=Toxin-antitoxin system, toxin component, RelE domain protein;	Bacteria; Firmicutes; Clostridia; Clostridiales; Clostridiaceae; Clostridium
sp|F0YZ93_9CLOT|F0YZ93	Clostridium sp. D5	SubName: Full=Toxin-antitoxin system, antitoxin component, Xre family;	Bacteria; Firmicutes; Clostridia; Clostridiales; Clostridiaceae; Clostridium
sp|J7T349_CLOSG|J7T349	Clostridium sporogenes ATCC 15579	SubName: Full=Putative toxin-antitoxin system, toxin component, Bro family;	Bacteria; Firmicutes; Clostridia; Clostridiales; Clostridiaceae; Clostridium
sp|L1Q4H5_9CLOT|L1Q4H5	Clostridium celatum DSM 1785	SubName: Full=Toxin-antitoxin system, antitoxin component, ribbon-helix-helix domain protein;	Bacteria; Firmicutes; Clostridia; Clostridiales; Clostridiaceae; Clostridium
sp|L1Q5E4_9CLOT|L1Q5E4	Clostridium celatum DSM 1785	SubName: Full=Toxin-antitoxin system toxin component, PIN family;	Bacteria; Firmicutes; Clostridia; Clostridiales; Clostridiaceae; Clostridium
sp|L1Q7U1_9CLOT|L1Q7U1	Clostridium celatum DSM 1785	SubName: Full=Toxin-antitoxin system, antitoxin component, Xre family;	Bacteria; Firmicutes; Clostridia; Clostridiales; Clostridiaceae; Clostridium
sp|L1QIC0_9CLOT|L1QIC0	Clostridium celatum DSM 1785	SubName: Full=Putative toxin-antitoxin system, antitoxin component, ribbon-helix-helix domain protein;	Bacteria; Firmicutes; Clostridia; Clostridiales; Clostridiaceae; Clostridium
sp|L1QP89_9CLOT|L1QP89	Clostridium celatum DSM 1785	SubName: Full=Toxin-antitoxin system, toxin component, GNAT family;	Bacteria; Firmicutes; Clostridia; Clostridiales; Clostridiaceae; Clostridium
sp|R5J1R8_9CLOT|R5J1R8	Clostridium sp. CAG:7	SubName: Full=Toxin-antitoxin system toxin component Fic family;	Bacteria; Firmicutes; Clostridia; Clostridiales; Clostridiaceae; Clostridium; environmental samples
sp|R5X0S9_9CLOT|R5X0S9	Clostridium bartlettii CAG:1329	SubName: Full=Toxin-antitoxin system toxin component MazF family;	Bacteria; Firmicutes; Clostridia; Clostridiales; Clostridiaceae; Clostridium; environmental samples
sp|R5XAA2_9CLOT|R5XAA2	Clostridium bartlettii CAG:1329	SubName: Full=Toxin-antitoxin system antitoxin component ribbon-helix-helix domain protein;	Bacteria; Firmicutes; Clostridia; Clostridiales; Clostridiaceae; Clostridium; environmental samples
sp|R6G4D1_9CLOT|R6G4D1	Clostridium sp. CAG:221	SubName: Full=Putative toxin-antitoxin system toxin component Bro family;	Bacteria; Firmicutes; Clostridia; Clostridiales; Clostridiaceae; Clostridium; environmental samples
sp|R6KMV8_9CLOT|R6KMV8	Clostridium sp. CAG:265	SubName: Full=Putative toxin-antitoxin system toxin component PIN family;	Bacteria; Firmicutes; Clostridia; Clostridiales; Clostridiaceae; Clostridium; environmental samples
sp|R6RIH1_9CLOT|R6RIH1	Clostridium sp. CAG:58	SubName: Full=Toxin-antitoxin system antitoxin component Xre family;	Bacteria; Firmicutes; Clostridia; Clostridiales; Clostridiaceae; Clostridium; environmental samples
sp|R6RZF3_9CLOT|R6RZF3	Clostridium sp. CAG:58	SubName: Full=Toxin-antitoxin system antitoxin component Xre family;	Bacteria; Firmicutes; Clostridia; Clostridiales; Clostridiaceae; Clostridium; environmental samples
sp|R6ZAP9_9CLOT|R6ZAP9	Clostridium sp. CAG:299	SubName: Full=Toxin-antitoxin system toxin component MazF family;	Bacteria; Firmicutes; Clostridia; Clostridiales; Clostridiaceae; Clostridium; environmental samples
sp|R7L4S9_9CLOT|R7L4S9	Clostridium sp. CAG:273	SubName: Full=Toxin-antitoxin system toxin component MazF family;	Bacteria; Firmicutes; Clostridia; Clostridiales; Clostridiaceae; Clostridium; environmental samples

## Sheet: 6.C.perfringensPathogenicity
Clostridium perfringens evidence of potential pathogenicity
Toxins		Uniprot id	Taxa	Full hit name	Full taxonomy
	LI
		sp|B1BJM8_CLOPF|B1BJM8	Clostridium perfringens C str. JGS1495	SubName: Full=Putative enterotoxin;	Bacteria; Firmicutes; Clostridia; Clostridiales; Clostridiaceae; Clostridium
		sp|B1BNL1_CLOPF|B1BNL1	Clostridium perfringens E str. JGS1987	SubName: Full=Probable enterotoxin;	Bacteria; Firmicutes; Clostridia; Clostridiales; Clostridiaceae; Clostridium
		sp|B1BRJ3_CLOPF|B1BRJ3	Clostridium perfringens E str. JGS1987	SubName: Full=Mannosyl-glycoprotein endo-beta-N-acetylglucosamidase domain protein, possible enterotoxin;	Bacteria; Firmicutes; Clostridia; Clostridiales; Clostridiaceae; Clostridium
		sp|B1BRL7_CLOPF|B1BRL7	Clostridium perfringens E str. JGS1987	SubName: Full=Putative enterotoxin;	Bacteria; Firmicutes; Clostridia; Clostridiales; Clostridiaceae; Clostridium
		sp|B1BSY0_CLOPF|B1BSY0	Clostridium perfringens E str. JGS1987	SubName: Full=Iota toxin component Ib;	Bacteria; Firmicutes; Clostridia; Clostridiales; Clostridiaceae; Clostridium
		sp|B1BUN0_CLOPF|B1BUN0	Clostridium perfringens E str. JGS1987	SubName: Full=Beta-2 toxin;	Bacteria; Firmicutes; Clostridia; Clostridiales; Clostridiaceae; Clostridium
		sp|B1R5P4_CLOPF|B1R5P4	Clostridium perfringens B str. ATCC 3626	SubName: Full=Mannosyl-glycoprotein endo-beta-N-acetylglucosamidase domain protein, possible enterotoxin;	Bacteria; Firmicutes; Clostridia; Clostridiales; Clostridiaceae; Clostridium
		sp|B1R5Y7_CLOPF|B1R5Y7	Clostridium perfringens B str. ATCC 3626	SubName: Full=Putative enterotoxin;	Bacteria; Firmicutes; Clostridia; Clostridiales; Clostridiaceae; Clostridium
		sp|B1R9K9_CLOPF|B1R9K9	Clostridium perfringens B str. ATCC 3626	SubName: Full=Lambda toxin;	Bacteria; Firmicutes; Clostridia; Clostridiales; Clostridiaceae; Clostridium
		sp|B1REL1_CLOPF|B1REL1	Clostridium perfringens CPE str. F4969	SubName: Full=Putative enterotoxin;	Bacteria; Firmicutes; Clostridia; Clostridiales; Clostridiaceae; Clostridium
		sp|B1REQ7_CLOPF|B1REQ7	Clostridium perfringens CPE str. F4969	SubName: Full=Mannosyl-glycoprotein endo-beta-N-acetylglucosamidase domain protein, possible enterotoxin;	Bacteria; Firmicutes; Clostridia; Clostridiales; Clostridiaceae; Clostridium
		sp|B1RNT3_CLOPF|B1RNT3	Clostridium perfringens NCTC 8239	SubName: Full=Probable enterotoxin;	Bacteria; Firmicutes; Clostridia; Clostridiales; Clostridiaceae; Clostridium
		sp|B1RQH3_CLOPF|B1RQH3	Clostridium perfringens NCTC 8239	SubName: Full=Putative enterotoxin;	Bacteria; Firmicutes; Clostridia; Clostridiales; Clostridiaceae; Clostridium
		sp|B1RQK5_CLOPF|B1RQK5	Clostridium perfringens NCTC 8239	SubName: Full=Mannosyl-glycoprotein endo-beta-N-acetylglucosamidase domain protein, possible enterotoxin;	Bacteria; Firmicutes; Clostridia; Clostridiales; Clostridiaceae; Clostridium
		sp|B1UZI5_CLOPF|B1UZI5	Clostridium perfringens D str. JGS1721	SubName: Full=Mannosyl-glycoprotein endo-beta-N-acetylglucosamidase domain protein, possible enterotoxin;	Bacteria; Firmicutes; Clostridia; Clostridiales; Clostridiaceae; Clostridium
		sp|B1V0P7_CLOPF|B1V0P7	Clostridium perfringens D str. JGS1721	SubName: Full=Probable enterotoxin;	Bacteria; Firmicutes; Clostridia; Clostridiales; Clostridiaceae; Clostridium
		sp|G5DSD0_CLOPF|G5DSD0	Clostridium perfringens	SubName: Full=Beta2-toxin;	Bacteria; Firmicutes; Clostridia; Clostridiales; Clostridiaceae; Clostridium
		sp|H7CW34_CLOPF|H7CW34	Clostridium perfringens F262	SubName: Full=Enterotoxin;	Bacteria; Firmicutes; Clostridia; Clostridiales; Clostridiaceae; Clostridium
		sp|I6T9G8_CLOPF|I6T9G8	Clostridium perfringens	SubName: Full=Alpha toxin;Flags: Fragment;	Bacteria; Firmicutes; Clostridia; Clostridiales; Clostridiaceae; Clostridium
		sp|I6UCA5_CLOPF|I6UCA5	Clostridium perfringens	SubName: Full=Alpha toxin;Flags: Fragment;	Bacteria; Firmicutes; Clostridia; Clostridiales; Clostridiaceae; Clostridium
		sp|K9MF60_CLOPF|K9MF60	Clostridium perfringens	SubName: Full=Truncated Beta2 toxin;	Bacteria; Firmicutes; Clostridia; Clostridiales; Clostridiaceae; Clostridium
		sp|NAGH_CLOPE|P26831	Clostridium perfringens (strain 13 / Type A)	RecName: Full=Hyaluronoglucosaminidase;Short=Hyaluronidase;EC=3.2.1.35;AltName: Full=Mu toxin;Flags: Precursor;	Bacteria; Firmicutes; Clostridia; Clostridiales; Clostridiaceae; Clostridium
		sp|PHLC_CLOPF|Q9RF12	Clostridium perfringens	RecName: Full=Phospholipase C;Short=PLC;EC=3.1.4.3;AltName: Full=Alpha-toxin;AltName: Full=Hemolysin;AltName: Full=Lecithinase;AltName: Full=Phosphatidylcholine cholinephosphohydrolase;Flags: Precursor;	Bacteria; Firmicutes; Clostridia; Clostridiales; Clostridiaceae; Clostridium
		sp|Q0ST84_CLOPS|Q0ST84	Clostridium perfringens (strain SM101 / Type A)	SubName: Full=Putative enterotoxin, EntB;	Bacteria; Firmicutes; Clostridia; Clostridiales; Clostridiaceae; Clostridium
		sp|Q0STG9_CLOPS|Q0STG9	Clostridium perfringens (strain SM101 / Type A)	SubName: Full=Putative enterotoxin EntA;	Bacteria; Firmicutes; Clostridia; Clostridiales; Clostridiaceae; Clostridium
		sp|Q0TR56_CLOP1|Q0TR56	Clostridium perfringens (strain ATCC 13124 / NCTC 8237 / Type A)	SubName: Full=Mannosyl-glycoprotein endo-beta-N-acetylglucosamidase domain protein, possible enterotoxin;	Bacteria; Firmicutes; Clostridia; Clostridiales; Clostridiaceae; Clostridium
		sp|Q0TTK0_CLOP1|Q0TTK0	Clostridium perfringens (strain ATCC 13124 / NCTC 8237 / Type A)	SubName: Full=Putative enterotoxin, EntD;	Bacteria; Firmicutes; Clostridia; Clostridiales; Clostridiaceae; Clostridium
		sp|Q0TTX9_CLOP1|Q0TTX9	Clostridium perfringens (strain ATCC 13124 / NCTC 8237 / Type A)	SubName: Full=Putative enterotoxin EntC;	Bacteria; Firmicutes; Clostridia; Clostridiales; Clostridiaceae; Clostridium
		sp|Q46237_CLOPF|Q46237	Clostridium perfringens	SubName: Full=Lambda toxin;	Bacteria; Firmicutes; Clostridia; Clostridiales; Clostridiaceae; Clostridium
		sp|Q4ZFU0_CLOPF|Q4ZFU0	Clostridium perfringens	SubName: Full=Beta2 toxin;	Bacteria; Firmicutes; Clostridia; Clostridiales; Clostridiaceae; Clostridium
		sp|Q5PXE6_CLOPF|Q5PXE6	Clostridium perfringens	SubName: Full=Alpha toxin;	Bacteria; Firmicutes; Clostridia; Clostridiales; Clostridiaceae; Clostridium
		sp|Q8XKP0_CLOPE|Q8XKP0	Clostridium perfringens (strain 13 / Type A)	SubName: Full=Probable enterotoxin;	Bacteria; Firmicutes; Clostridia; Clostridiales; Clostridiaceae; Clostridium
		sp|Q8XKY4_CLOPE|Q8XKY4	Clostridium perfringens (strain 13 / Type A)	SubName: Full=Probable enterotoxin;	Bacteria; Firmicutes; Clostridia; Clostridiales; Clostridiaceae; Clostridium
		sp|Q8XMT2_CLOPE|Q8XMT2	Clostridium perfringens (strain 13 / Type A)	SubName: Full=Probable enterotoxin;	Bacteria; Firmicutes; Clostridia; Clostridiales; Clostridiaceae; Clostridium
	FS
		sp|B1BRJ3_CLOPF|B1BRJ3	Clostridium perfringens E str. JGS1987	SubName: Full=Mannosyl-glycoprotein endo-beta-N-acetylglucosamidase domain protein, possible enterotoxin;	Bacteria; Firmicutes; Clostridia; Clostridiales; Clostridiaceae; Clostridium
		sp|Q0TTK0_CLOP1|Q0TTK0	Clostridium perfringens (strain ATCC 13124 / NCTC 8237 / Type A)	SubName: Full=Putative enterotoxin, EntD;	Bacteria; Firmicutes; Clostridia; Clostridiales; Clostridiaceae; Clostridium
		sp|Q8XMT2_CLOPE|Q8XMT2	Clostridium perfringens (strain 13 / Type A)	SubName: Full=Probable enterotoxin;	Bacteria; Firmicutes; Clostridia; Clostridiales; Clostridiaceae; Clostridium
Hemolysins
	FS
		sp|H7CXL2_CLOPF|H7CXL2	Clostridium perfringens F262	SubName: Full=Hemolysin A;	Bacteria; Firmicutes; Clostridia; Clostridiales; Clostridiaceae; Clostridium
	LI
		sp|B1BJ42_CLOPF|B1BJ42	Clostridium perfringens C str. JGS1495	SubName: Full=Hemolysin A;	Bacteria; Firmicutes; Clostridia; Clostridiales; Clostridiaceae; Clostridium
		sp|B1BQ11_CLOPF|B1BQ11	Clostridium perfringens E str. JGS1987	SubName: Full=Hemolysin III;	Bacteria; Firmicutes; Clostridia; Clostridiales; Clostridiaceae; Clostridium
		sp|B1R8Z2_CLOPF|B1R8Z2	Clostridium perfringens B str. ATCC 3626	SubName: Full=Hemolysin A;	Bacteria; Firmicutes; Clostridia; Clostridiales; Clostridiaceae; Clostridium
		sp|B1RIA6_CLOPF|B1RIA6	Clostridium perfringens CPE str. F4969	SubName: Full=Hemolysin A;	Bacteria; Firmicutes; Clostridia; Clostridiales; Clostridiaceae; Clostridium
		sp|B1RKW1_CLOPF|B1RKW1	Clostridium perfringens NCTC 8239	SubName: Full=Hemolysin A;	Bacteria; Firmicutes; Clostridia; Clostridiales; Clostridiaceae; Clostridium
		sp|B1RPT8_CLOPF|B1RPT8	Clostridium perfringens NCTC 8239	SubName: Full=Hemolysin III;	Bacteria; Firmicutes; Clostridia; Clostridiales; Clostridiaceae; Clostridium
		sp|B1V013_CLOPF|B1V013	Clostridium perfringens D str. JGS1721	SubName: Full=Hemolysin III;	Bacteria; Firmicutes; Clostridia; Clostridiales; Clostridiaceae; Clostridium
		sp|B1V3R5_CLOPF|B1V3R5	Clostridium perfringens D str. JGS1721	SubName: Full=Hemolysin A;	Bacteria; Firmicutes; Clostridia; Clostridiales; Clostridiaceae; Clostridium
		sp|H7CRH8_CLOPF|H7CRH8	Clostridium perfringens F262	SubName: Full=Hemolysin-related protein;	Bacteria; Firmicutes; Clostridia; Clostridiales; Clostridiaceae; Clostridium
		sp|H7CWK3_CLOPF|H7CWK3	Clostridium perfringens F262	SubName: Full=Hemolysin III;	Bacteria; Firmicutes; Clostridia; Clostridiales; Clostridiaceae; Clostridium
		sp|H7CXL2_CLOPF|H7CXL2	Clostridium perfringens F262	SubName: Full=Hemolysin A;	Bacteria; Firmicutes; Clostridia; Clostridiales; Clostridiaceae; Clostridium
		sp|PHLC_CLOPF|Q9RF12	Clostridium perfringens	RecName: Full=Phospholipase C;Short=PLC;EC=3.1.4.3;AltName: Full=Alpha-toxin;AltName: Full=Hemolysin;AltName: Full=Lecithinase;AltName: Full=Phosphatidylcholine cholinephosphohydrolase;Flags: Precursor;	Bacteria; Firmicutes; Clostridia; Clostridiales; Clostridiaceae; Clostridium
		sp|Q0SRR5_CLOPS|Q0SRR5	Clostridium perfringens (strain SM101 / Type A)	SubName: Full=Hemolysin III;	Bacteria; Firmicutes; Clostridia; Clostridiales; Clostridiaceae; Clostridium
		sp|Q0SS06_CLOPS|Q0SS06	Clostridium perfringens (strain SM101 / Type A)	SubName: Full=Hemolysin A;	Bacteria; Firmicutes; Clostridia; Clostridiales; Clostridiaceae; Clostridium
		sp|Q0TPD9_CLOP1|Q0TPD9	Clostridium perfringens (strain ATCC 13124 / NCTC 8237 / Type A)	SubName: Full=Hemolysin A;	Bacteria; Firmicutes; Clostridia; Clostridiales; Clostridiaceae; Clostridium
		sp|Q8XJ46_CLOPE|Q8XJ46	Clostridium perfringens (strain 13 / Type A)	SubName: Full=Probable hemolysin III;	Bacteria; Firmicutes; Clostridia; Clostridiales; Clostridiaceae; Clostridium
		sp|Q8XKC6_CLOPE|Q8XKC6	Clostridium perfringens (strain 13 / Type A)	SubName: Full=Probable hemolysin;	Bacteria; Firmicutes; Clostridia; Clostridiales; Clostridiaceae; Clostridium
		sp|Q8XNA1_CLOPE|Q8XNA1	Clostridium perfringens (strain 13 / Type A)	SubName: Full=Probable hemolysin;	Bacteria; Firmicutes; Clostridia; Clostridiales; Clostridiaceae; Clostridium
		sp|Q8XPD3_CLOPE|Q8XPD3	Clostridium perfringens (strain 13 / Type A)	SubName: Full=Probable hemolysin-related protein;	Bacteria; Firmicutes; Clostridia; Clostridiales; Clostridiaceae; Clostridium
Perfringolysin O
	FS
		None
	LI
		sp|B1BKK5_CLOPF|B1BKK5	Clostridium perfringens C str. JGS1495	SubName: Full=Perfringolysin O;	Bacteria; Firmicutes; Clostridia; Clostridiales; Clostridiaceae; Clostridium
		sp|B1BS33_CLOPF|B1BS33	Clostridium perfringens E str. JGS1987	SubName: Full=Perfringolysin O;	Bacteria; Firmicutes; Clostridia; Clostridiales; Clostridiaceae; Clostridium
		sp|B1RQX7_CLOPF|B1RQX7	Clostridium perfringens NCTC 8239	SubName: Full=Perfringolysin O;	Bacteria; Firmicutes; Clostridia; Clostridiales; Clostridiaceae; Clostridium
		sp|B1V197_CLOPF|B1V197	Clostridium perfringens D str. JGS1721	SubName: Full=Perfringolysin O;	Bacteria; Firmicutes; Clostridia; Clostridiales; Clostridiaceae; Clostridium
		sp|H1CW37_CLOPF|H1CW37	Clostridium perfringens WAL-14572	SubName: Full=Perfringolysin O;	Bacteria; Firmicutes; Clostridia; Clostridiales; Clostridiaceae; Clostridium
		sp|H7CRW2_CLOPF|H7CRW2	Clostridium perfringens F262	SubName: Full=Perfringolysin O;	Bacteria; Firmicutes; Clostridia; Clostridiales; Clostridiaceae; Clostridium
		sp|Q0PY07_CLOPF|Q0PY07	Clostridium perfringens	SubName: Full=Perfringolysin O;	Bacteria; Firmicutes; Clostridia; Clostridiales; Clostridiaceae; Clostridium
Phospholipase C
	LI
		sp|B1BEI2_CLOPF|B1BEI2	Clostridium perfringens C str. JGS1495	SubName: Full=Phospholipase, patatin family;	Bacteria; Firmicutes; Clostridia; Clostridiales; Clostridiaceae; Clostridium
		sp|B1BVC1_CLOPF|B1BVC1	Clostridium perfringens E str. JGS1987	SubName: Full=Putative lysophospholipase;	Bacteria; Firmicutes; Clostridia; Clostridiales; Clostridiaceae; Clostridium
		sp|B1BY10_CLOPF|B1BY10	Clostridium perfringens E str. JGS1987	SubName: Full=Phospholipase, patatin family;	Bacteria; Firmicutes; Clostridia; Clostridiales; Clostridiaceae; Clostridium
		sp|B1RBY5_CLOPF|B1RBY5	Clostridium perfringens B str. ATCC 3626	SubName: Full=Phospholipase, patatin family;	Bacteria; Firmicutes; Clostridia; Clostridiales; Clostridiaceae; Clostridium
		sp|B1RNB6_CLOPF|B1RNB6	Clostridium perfringens NCTC 8239	SubName: Full=Putative lysophospholipase;	Bacteria; Firmicutes; Clostridia; Clostridiales; Clostridiaceae; Clostridium
		sp|B1V4R3_CLOPF|B1V4R3	Clostridium perfringens D str. JGS1721	SubName: Full=Phospholipase, patatin family;	Bacteria; Firmicutes; Clostridia; Clostridiales; Clostridiaceae; Clostridium
		sp|B1V7L5_CLOPF|B1V7L5	Clostridium perfringens D str. JGS1721	SubName: Full=Phospholipase, patatin family;	Bacteria; Firmicutes; Clostridia; Clostridiales; Clostridiaceae; Clostridium
		sp|B5AFC0_CLOPF|B5AFC0	Clostridium perfringens	SubName: Full=Phospholipase C;	Bacteria; Firmicutes; Clostridia; Clostridiales; Clostridiaceae; Clostridium
		sp|E5AWQ7_CLOPF|E5AWQ7	Clostridium perfringens	SubName: Full=Phospholipase C;Flags: Fragment;	Bacteria; Firmicutes; Clostridia; Clostridiales; Clostridiaceae; Clostridium
		sp|H7CRI4_CLOPF|H7CRI4	Clostridium perfringens F262	SubName: Full=Phospholipase C;	Bacteria; Firmicutes; Clostridia; Clostridiales; Clostridiaceae; Clostridium
		sp|H7CUS7_CLOPF|H7CUS7	Clostridium perfringens F262	SubName: Full=Putative lysophospholipase;	Bacteria; Firmicutes; Clostridia; Clostridiales; Clostridiaceae; Clostridium
		sp|H7CW19_CLOPF|H7CW19	Clostridium perfringens F262	SubName: Full=Patatin family phospholipase;	Bacteria; Firmicutes; Clostridia; Clostridiales; Clostridiaceae; Clostridium
		sp|H7CWV5_CLOPF|H7CWV5	Clostridium perfringens F262	SubName: Full=Patatin family phospholipase;	Bacteria; Firmicutes; Clostridia; Clostridiales; Clostridiaceae; Clostridium
		sp|PHLC_CLOPF|Q9RF12	Clostridium perfringens	RecName: Full=Phospholipase C;Short=PLC;EC=3.1.4.3;AltName: Full=Alpha-toxin;AltName: Full=Hemolysin;AltName: Full=Lecithinase;AltName: Full=Phosphatidylcholine cholinephosphohydrolase;Flags: Precursor;	Bacteria; Firmicutes; Clostridia; Clostridiales; Clostridiaceae; Clostridium
		sp|Q0SSP4_CLOPS|Q0SSP4	Clostridium perfringens (strain SM101 / Type A)	SubName: Full=Phospholipase, patatin family;	Bacteria; Firmicutes; Clostridia; Clostridiales; Clostridiaceae; Clostridium
		sp|Q0ST98_CLOPS|Q0ST98	Clostridium perfringens (strain SM101 / Type A)	SubName: Full=Patatin-like phospholipase family protein;	Bacteria; Firmicutes; Clostridia; Clostridiales; Clostridiaceae; Clostridium
		sp|Q0TQ30_CLOP1|Q0TQ30	Clostridium perfringens (strain ATCC 13124 / NCTC 8237 / Type A)	SubName: Full=Phospholipase, patatin family;	Bacteria; Firmicutes; Clostridia; Clostridiales; Clostridiaceae; Clostridium
		sp|Q1HXA2_CLOPF|Q1HXA2	Clostridium perfringens	SubName: Full=Phospholipasae C;SubName: Full=Phospholipase C;	Bacteria; Firmicutes; Clostridia; Clostridiales; Clostridiaceae; Clostridium
		sp|Q1HXB5_CLOPF|Q1HXB5	Clostridium perfringens	SubName: Full=Phospholipasae C;SubName: Full=Phospholipase C;	Bacteria; Firmicutes; Clostridia; Clostridiales; Clostridiaceae; Clostridium
	FS
		None

## Sheet: 7.SporulationPotential
Taxonomic identifications in the gut microbiome that have sporulation potential.
Actinomyces odontolyticus ATCC 17982
Actinomyces odontolyticus F0309
Actinomyces sp. oral taxon 848 str. F0332
Actinomyces suimastitidis DSM 15538
Actinomyces viscosus C505
Aeromonas enteropelogenes
Aeromonas hydrophila subsp. hydrophila ATCC 7966
Aeromonas salmonicida subsp. salmonicida A449
Afipia sp. P52-10
Atopobium rimae ATCC 49626
Bacillus cereus 172560W
Bacillus cereus AH1273
Bacillus cereus ATCC 10987
Bacillus cereus B4264
Bacillus cereus G9842
Bacillus cereus H-hrb01
Bacillus cereus HuA4-10
Brucella sp. BO2
Brucella sp. NVSL 07-0026
Burkholderia ambifaria MC40-6
Burkholderia andropogonis Ba3549
Burkholderia cenocepacia HI2424
Burkholderia cenocepacia J2315
Burkholderia cenocepacia MC0-3
Burkholderia cenocepacia PC184
Burkholderia dolosa AUO158
Burkholderia glumae 336gr-1
Burkholderia pseudomallei MSHR305
Burkholderia pseudomallei Pasteur 52237
Burkholderia sprentiae WSM5005
Campylobacter fetus subsp. venerealis NCTC 10354
Campylobacter fetus subsp. venerealis str. Azul-94
Campylobacter jejuni BJ-CJD101
Campylobacter jejuni RM1221
Campylobacter jejuni subsp. jejuni 260.94
Campylobacter jejuni subsp. jejuni 81-176
Campylobacter jejuni subsp. jejuni 81116
Cellvibrio sp. BR
Citrobacter rodentium ICC168
Fusobacterium necrophorum BFTR-2
Listeria monocytogenes FSL F2-515
Ralstonia solanacearum CFBP2957
Burkholderia pseudomallei 1026b
Burkholderia pseudomallei 576
Burkholderia vietnamiensis G4
Burkholderiales bacterium 1_1_47
Campylobacter coli RM2228
Campylobacter concisus 13826
Campylobacter curvus 525.92

## Sheet: 8.ShortChainfattyAcid
Genes involved in the metabolism of two of the main short-chain fatty acids (propanoate and metanoate) from Clostridium in the gut microbiome
E.C. id	Assembled gene id	Uniprot ID	Taxa	%id	Aln len	Mismatches	Gaps	Query start	Query end	Subjct start	Subjct end	E-val	Bit score	Fut hit name	Full taxnomy
1.1.1.157
	Sample_GRG4227_LI_bacteria_combinednr.uniprot_ublast.ann:seq_15185.1.1	sp|B2TIW4_CLOBB|B2TIW4	Clostridium botulinum (strain Eklund 17B / Type B)	88.6	79	9	0	1	79	1	79	1.3e-29	136.0	SubName: Full=3-hydroxybutyryl-CoA dehydrogenase;EC=1.1.1.157;	Bacteria; Firmicutes; Clostridia; Clostridiales; Clostridiaceae; Clostridium
	Sample_GRG4227_LI_bacteria_combinednr.uniprot_ublast.ann:seq_50363.1.1	sp|B1V3D5_CLOPF|B1V3D5	Clostridium perfringens D str. JGS1721	97.0	270	8	0	2	271	1	270	3.9e-142	511.5	SubName: Full=3-hydroxybutyryl-CoA dehydrogenase;EC=1.1.1.157;	Bacteria; Firmicutes; Clostridia; Clostridiales; Clostridiaceae; Clostridium
	Sample_GRG4227_LI_bacteria_combinednr.uniprot_ublast.ann:seq_13272.1.1	sp|B1V3D5_CLOPF|B1V3D5	Clostridium perfringens D str. JGS1721	88.0	125	15	0	3	127	157	281	1.8e-57	229.2	SubName: Full=3-hydroxybutyryl-CoA dehydrogenase;EC=1.1.1.157;	Bacteria; Firmicutes; Clostridia; Clostridiales; Clostridiaceae; Clostridium
	Sample_GRG4227_LI_bacteria_combinednr.uniprot_ublast.ann:seq_5142.1.1	sp|B1R082_CLOBU|B1R082	Clostridium butyricum 5521	94.4	108	6	0	1	108	63	170	3.8e-48	198.0	SubName: Full=3-hydroxybutyryl-coa dehydrogenase;EC=1.1.1.157;	Bacteria; Firmicutes; Clostridia; Clostridiales; Clostridiaceae; Clostridium
	Sample_TOG_377E_GRG_4224LI_bacteria_combinednr.uniprot_ublast.ann:seq_23575.1.1	sp|B1V3D5_CLOPF|B1V3D5	Clostridium perfringens D str. JGS1721	96.8	282	9	0	1	282	1	282	2.6e-149	535.4	SubName: Full=3-hydroxybutyryl-CoA dehydrogenase;EC=1.1.1.157;	Bacteria; Firmicutes; Clostridia; Clostridiales; Clostridiaceae; Clostridium
	Sample_TOG_377E_I4239_bacteria_combinednr.uniprot_ublast.ann:seq_48997.1.1	sp|B2TIW4_CLOBB|B2TIW4	Clostridium botulinum (strain Eklund 17B / Type B)	88.3	282	33	0	1	282	1	282	5.1e-137	494.6	SubName: Full=3-hydroxybutyryl-CoA dehydrogenase;EC=1.1.1.157;	Bacteria; Firmicutes; Clostridia; Clostridiales; Clostridiaceae; Clostridium
	Sample_TOG_377E_I4239_bacteria_combinednr.uniprot_ublast.ann:seq_58731.1.1	sp|B1V3D5_CLOPF|B1V3D5	Clostridium perfringens D str. JGS1721	96.8	282	9	0	1	282	1	282	2.6e-149	535.4	SubName: Full=3-hydroxybutyryl-CoA dehydrogenase;EC=1.1.1.157;	Bacteria; Firmicutes; Clostridia; Clostridiales; Clostridiaceae; Clostridium
	Sample_TOG_ATS7_GRG_4199LI_bacteria_combinednr.uniprot_ublast.ann:seq_24990.1.1	sp|B1V3D5_CLOPF|B1V3D5	Clostridium perfringens D str. JGS1721	96.8	282	9	0	1	282	1	282	2.6e-149	535.4	SubName: Full=3-hydroxybutyryl-CoA dehydrogenase;EC=1.1.1.157;	Bacteria; Firmicutes; Clostridia; Clostridiales; Clostridiaceae; Clostridium
	Sample_TOG_ATS7_GRG_4215LI_bacteria_combinednr.uniprot_ublast.ann:seq_25249.1.1	sp|C5VNX9_CLOBO|C5VNX9	Clostridium botulinum D str. 1873	73.3	75	20	0	1	75	1	75	1.5e-22	112.5	SubName: Full=3-hydroxybutyryl-CoA dehydrogenase;EC=1.1.1.157;	Bacteria; Firmicutes; Clostridia; Clostridiales; Clostridiaceae; Clostridium
	Sample_TOG_ATS7_GRG_4215LI_bacteria_combinednr.uniprot_ublast.ann:seq_49402.1.1	sp|B2UYZ3_CLOBA|B2UYZ3	Clostridium botulinum (strain Alaska E43 / Type E3)	75.2	202	50	0	1	202	58	259	7.5e-82	310.8	SubName: Full=3-hydroxybutyryl-CoA dehydrogenase;EC=1.1.1.157;	Bacteria; Firmicutes; Clostridia; Clostridiales; Clostridiaceae; Clostridium
	Sample_TOG_ATS7_GRG_4215LI_bacteria_combinednr.uniprot_ublast.ann:seq_56166.1.1	sp|B1RPD1_CLOPF|B1RPD1	Clostridium perfringens NCTC 8239	94.2	190	11	0	1	190	23	212	9.6e-93	347.4	SubName: Full=3-hydroxybutyryl-CoA dehydrogenase;EC=1.1.1.157;	Bacteria; Firmicutes; Clostridia; Clostridiales; Clostridiaceae; Clostridium
	Sample_TOG_ATS7_GRG_4215LI_bacteria_combinednr.uniprot_ublast.ann:seq_57408.1.1	sp|B1V3D5_CLOPF|B1V3D5	Clostridium perfringens D str. JGS1721	100.0	282	0	0	1	282	1	282	3e-153	548.5	SubName: Full=3-hydroxybutyryl-CoA dehydrogenase;EC=1.1.1.157;	Bacteria; Firmicutes; Clostridia; Clostridiales; Clostridiaceae; Clostridium
	Sample_TOG_ATS7_GRG_4236LI_bacteria_combinednr.uniprot_ublast.ann:seq_11233.1.1	sp|B1RPD1_CLOPF|B1RPD1	Clostridium perfringens NCTC 8239	87.2	281	36	0	1	281	1	281	1.5e-136	493.0	SubName: Full=3-hydroxybutyryl-CoA dehydrogenase;EC=1.1.1.157;	Bacteria; Firmicutes; Clostridia; Clostridiales; Clostridiaceae; Clostridium
	Sample_TOG_ATS7_GRG_4236LI_bacteria_combinednr.uniprot_ublast.ann:seq_63208.1.1	sp|B1V3D5_CLOPF|B1V3D5	Clostridium perfringens D str. JGS1721	96.8	282	9	0	1	282	1	282	2.6e-149	535.4	SubName: Full=3-hydroxybutyryl-CoA dehydrogenase;EC=1.1.1.157;	Bacteria; Firmicutes; Clostridia; Clostridiales; Clostridiaceae; Clostridium
	Sample_TOG_ATS7_GRG_4236LI_bacteria_combinednr.uniprot_ublast.ann:seq_38730.1.1	sp|C5USV5_CLOBO|C5USV5	Clostridium botulinum E1 str. 'BoNT E Beluga'	94.1	68	4	0	1	68	215	282	1.3e-30	139.0	SubName: Full=3-hydroxybutyryl-CoA dehydrogenase;EC=1.1.1.157;	Bacteria; Firmicutes; Clostridia; Clostridiales; Clostridiaceae; Clostridium
	Sample_TOG_ATS7_I4232_bacteria_combinednr.uniprot_ublast.ann:seq_28367.1.1	sp|L7ENH1_CLOPA|L7ENH1	Clostridium pasteurianum DSM 525	89.7	136	14	0	1	136	134	269	7.3e-65	253.8	SubName: Full=3-hydroxybutyryl-CoA dehydrogenase;EC=1.1.1.157;	Bacteria; Firmicutes; Clostridia; Clostridiales; Clostridiaceae; Clostridium
	Sample_TOG_ATS7_I4232_bacteria_combinednr.uniprot_ublast.ann:seq_27853.1.1	sp|L7ENH1_CLOPA|L7ENH1	Clostridium pasteurianum DSM 525	82.1	123	18	1	11	129	160	282	1.8e-49	202.6	SubName: Full=3-hydroxybutyryl-CoA dehydrogenase;EC=1.1.1.157;	Bacteria; Firmicutes; Clostridia; Clostridiales; Clostridiaceae; Clostridium
	Sample_TOG_ATS7_I4232_bacteria_combinednr.uniprot_ublast.ann:seq_18289.1.1	sp|B1RF19_CLOPF|B1RF19	Clostridium perfringens CPE str. F4969	99.2	266	2	0	1	266	1	266	1.9e-141	509.2	SubName: Full=3-hydroxybutyryl-CoA dehydrogenase;EC=1.1.1.157;	Bacteria; Firmicutes; Clostridia; Clostridiales; Clostridiaceae; Clostridium
	Sample_TOG_HFHV_GRG_4209LI_bacteria_combinednr.uniprot_ublast.ann:seq_2306.1.1	sp|Q891F6_CLOTE|Q891F6	Clostridium tetani (strain Massachusetts / E88)	84.7	176	21	1	1	170	92	267	1.1e-78	300.1	SubName: Full=3-hydroxybutyryl-coA dehydrogenase;EC=1.1.1.157;	Bacteria; Firmicutes; Clostridia; Clostridiales; Clostridiaceae; Clostridium
	Sample_TOG_HFHV_GRG_4209LI_bacteria_combinednr.uniprot_ublast.ann:seq_40727.1.1	sp|B1V3D5_CLOPF|B1V3D5	Clostridium perfringens D str. JGS1721	99.6	282	1	0	1	282	1	282	1.5e-152	546.2	SubName: Full=3-hydroxybutyryl-CoA dehydrogenase;EC=1.1.1.157;	Bacteria; Firmicutes; Clostridia; Clostridiales; Clostridiaceae; Clostridium
	Sample_TOG_HFHV_GRG_4219LI_bacteria_combinednr.uniprot_ublast.ann:seq_231.1.1	sp|B1RPD1_CLOPF|B1RPD1	Clostridium perfringens NCTC 8239	95.2	124	6	0	1	124	61	184	6e-58	230.7	SubName: Full=3-hydroxybutyryl-CoA dehydrogenase;EC=1.1.1.157;	Bacteria; Firmicutes; Clostridia; Clostridiales; Clostridiaceae; Clostridium
	Sample_TOG_HFHV_GRG_4229LI_bacteria_combinednr.uniprot_ublast.ann:seq_2312.1.1	sp|B1RF19_CLOPF|B1RF19	Clostridium perfringens CPE str. F4969	96.4	193	7	0	1	193	90	282	7.6e-100	370.5	SubName: Full=3-hydroxybutyryl-CoA dehydrogenase;EC=1.1.1.157;	Bacteria; Firmicutes; Clostridia; Clostridiales; Clostridiaceae; Clostridium
	Sample_TOG_HFHV_GRG_4235LI_bacteria_combinednr.uniprot_ublast.ann:seq_1550.1.1	sp|B1RPD1_CLOPF|B1RPD1	Clostridium perfringens NCTC 8239	100.0	107	0	0	1	107	145	251	1.6e-51	209.1	SubName: Full=3-hydroxybutyryl-CoA dehydrogenase;EC=1.1.1.157;	Bacteria; Firmicutes; Clostridia; Clostridiales; Clostridiaceae; Clostridium
	Sample_TOG_HFHV_GRG_4237LI_bacteria_combinednr.uniprot_ublast.ann:seq_19760.1.1	sp|B1BQV5_CLOPF|B1BQV5	Clostridium perfringens E str. JGS1987	89.6	134	14	0	1	134	74	207	2.4e-60	238.8	SubName: Full=3-hydroxybutyryl-CoA dehydrogenase;EC=1.1.1.157;	Bacteria; Firmicutes; Clostridia; Clostridiales; Clostridiaceae; Clostridium
	Sample_TOG_HFHV_GRG_4237LI_bacteria_combinednr.uniprot_ublast.ann:seq_47145.1.1	sp|B2TIW4_CLOBB|B2TIW4	Clostridium botulinum (strain Eklund 17B / Type B)	91.0	211	19	0	1	211	72	282	2.8e-103	382.1	SubName: Full=3-hydroxybutyryl-CoA dehydrogenase;EC=1.1.1.157;	Bacteria; Firmicutes; Clostridia; Clostridiales; Clostridiaceae; Clostridium
	Sample_TOG_HFHV_GRG_4237LI_bacteria_combinednr.uniprot_ublast.ann:seq_60096.1.1	sp|C5USV5_CLOBO|C5USV5	Clostridium botulinum E1 str. 'BoNT E Beluga'	88.6	184	21	0	1	184	99	282	1.1e-87	330.1	SubName: Full=3-hydroxybutyryl-CoA dehydrogenase;EC=1.1.1.157;	Bacteria; Firmicutes; Clostridia; Clostridiales; Clostridiaceae; Clostridium
	Sample_TOG_HVCY_GRG_4207LI_bacteria_combinednr.uniprot_ublast.ann:seq_26642.1.1	sp|B3VSA2_CLOBU|B3VSA2	Clostridium butyricum	95.1	61	3	0	1	61	222	282	6.7e-26	123.2	SubName: Full=Beta-hydroxybutyryl-CoA-dehydrogenase;EC=1.1.1.157;	Bacteria; Firmicutes; Clostridia; Clostridiales; Clostridiaceae; Clostridium
	Sample_TOG_HVCY_GRG_4210LI_bacteria_combinednr.uniprot_ublast.ann:seq_50367.1.1	sp|B1V3D5_CLOPF|B1V3D5	Clostridium perfringens D str. JGS1721	96.8	282	9	0	1	282	1	282	2.6e-149	535.4	SubName: Full=3-hydroxybutyryl-CoA dehydrogenase;EC=1.1.1.157;	Bacteria; Firmicutes; Clostridia; Clostridiales; Clostridiaceae; Clostridium
	Sample_TOG_HVCY_GRG_4222LI_bacteria_combinednr.uniprot_ublast.ann:seq_1461.1.1	sp|B2TIW4_CLOBB|B2TIW4	Clostridium botulinum (strain Eklund 17B / Type B)	88.7	282	32	0	1	282	1	282	1.7e-137	496.1	SubName: Full=3-hydroxybutyryl-CoA dehydrogenase;EC=1.1.1.157;	Bacteria; Firmicutes; Clostridia; Clostridiales; Clostridiaceae; Clostridium
	Sample_TOG_HVCY_GRG_4228LI_bacteria_combinednr.uniprot_ublast.ann:seq_12613.1.1	sp|F7MS21_CLOBO|F7MS21	Clostridium botulinum C str. Stockholm	99.0	100	1	0	1	100	91	190	2.3e-47	195.3	SubName: Full=3-hydroxybutyryl-CoA dehydrogenase;EC=1.1.1.157;Flags: Fragment;	Bacteria; Firmicutes; Clostridia; Clostridiales; Clostridiaceae; Clostridium
	Sample_TOG_HVCY_GRG_4228LI_bacteria_combinednr.uniprot_ublast.ann:seq_2301.1.1	sp|B1RB35_CLOPF|B1RB35	Clostridium perfringens B str. ATCC 3626	83.7	153	25	0	1	153	45	197	5.7e-66	257.7	SubName: Full=3-hydroxybutyryl-CoA dehydrogenase;EC=1.1.1.157;	Bacteria; Firmicutes; Clostridia; Clostridiales; Clostridiaceae; Clostridium
	Sample_TOG_HVCY_GRG_4234LI_bacteria_combinednr.uniprot_ublast.ann:seq_147848.1.1	sp|B1V3D5_CLOPF|B1V3D5	Clostridium perfringens D str. JGS1721	96.8	282	9	0	1	282	1	282	2.6e-149	535.4	SubName: Full=3-hydroxybutyryl-CoA dehydrogenase;EC=1.1.1.157;	Bacteria; Firmicutes; Clostridia; Clostridiales; Clostridiaceae; Clostridium
	Sample_TOG_HVCY_GRG_4234LI_bacteria_combinednr.uniprot_ublast.ann:seq_144116.1.1	sp|M1MDN8_9CLOT|M1MDN8	Clostridium saccharoperbutylacetonicum N1-4(HMT)	71.4	133	38	0	3	135	2	134	8.9e-47	193.7	SubName: Full=3-hydroxybutyryl-CoA dehydrogenase Hbd;EC=1.1.1.157;	Bacteria; Firmicutes; Clostridia; Clostridiales; Clostridiaceae; Clostridium
	Sample_TOG_HVCY_GRG_4234LI_bacteria_combinednr.uniprot_ublast.ann:seq_182213.1.1	sp|A0Q368_CLONN|A0Q368	Clostridium novyi (strain NT)	91.6	107	9	0	1	107	175	281	4e-50	204.5	SubName: Full=3-hydroxybutyryl-CoA dehydrogenase (Beta-hydroxybutyryl-CoA dehydrogenase) (BHBD);EC=1.1.1.157;	Bacteria; Firmicutes; Clostridia; Clostridiales; Clostridiaceae; Clostridium
	Sample_TOG_HVCY_GRG_4234LI_bacteria_combinednr.uniprot_ublast.ann:seq_161362.1.1	sp|C6KE37_9CLOT|C6KE37	Clostridium sp. IBUN 13A	93.7	126	8	0	1	126	24	149	2e-56	225.7	SubName: Full=Hydroxybutyryl-CoA dehydrogenase;EC=1.1.1.157;Flags: Fragment;	Bacteria; Firmicutes; Clostridia; Clostridiales; Clostridiaceae; Clostridium
1.1.1.202
	Sample_GRG4227_LI_bacteria_combinednr.uniprot_ublast.ann:seq_101681.1.1	sp|B1V2D9_CLOPF|B1V2D9	Clostridium perfringens D str. JGS1721	94.1	354	21	0	2	355	37	390	1.9e-189	669.1	SubName: Full=1,3-propanediol dehydrogenase (3-hydroxypropionaldehydereductase) (1,3-propanediol oxidoreductase);EC=1.1.1.202;	Bacteria; Firmicutes; Clostridia; Clostridiales; Clostridiaceae; Clostridium
	Sample_TOG_377E_GRG_4194LI_bacteria_combinednr.uniprot_ublast.ann:seq_3231.1.1	sp|B1RNC4_CLOPF|B1RNC4	Clostridium perfringens NCTC 8239	97.1	68	2	0	1	68	318	385	1.6e-28	132.1	SubName: Full=1,3-propanediol dehydrogenase;EC=1.1.1.202;	Bacteria; Firmicutes; Clostridia; Clostridiales; Clostridiaceae; Clostridium
	Sample_TOG_377E_GRG_4224LI_bacteria_combinednr.uniprot_ublast.ann:seq_2278.1.1	sp|B1V2D9_CLOPF|B1V2D9	Clostridium perfringens D str. JGS1721	97.9	390	8	0	6	395	1	390	4.8e-218	764.2	SubName: Full=1,3-propanediol dehydrogenase (3-hydroxypropionaldehydereductase) (1,3-propanediol oxidoreductase);EC=1.1.1.202;	Bacteria; Firmicutes; Clostridia; Clostridiales; Clostridiaceae; Clostridium
	Sample_TOG_ATS7_GRG_4199LI_bacteria_combinednr.uniprot_ublast.ann:seq_3861.1.1	sp|Q0SU73_CLOPS|Q0SU73	Clostridium perfringens (strain SM101 / Type A)	98.2	385	7	0	1	385	1	385	1.7e-215	755.7	SubName: Full=1,3-propanediol dehydrogenase;EC=1.1.1.202;	Bacteria; Firmicutes; Clostridia; Clostridiales; Clostridiaceae; Clostridium
	Sample_TOG_ATS7_GRG_4226LI_bacteria_combinednr.uniprot_ublast.ann:seq_3261.1.1	sp|B2V3G9_CLOBA|B2V3G9	Clostridium botulinum (strain Alaska E43 / Type E3)	97.4	152	4	0	1	152	116	267	2.1e-76	292.4	SubName: Full=1,3-propanediol dehydrogenase;EC=1.1.1.202;	Bacteria; Firmicutes; Clostridia; Clostridiales; Clostridiaceae; Clostridium
	Sample_TOG_ATS7_GRG_4226LI_bacteria_combinednr.uniprot_ublast.ann:seq_20445.1.1	sp|B1RCG0_CLOPF|B1RCG0	Clostridium perfringens CPE str. F4969	97.8	90	2	0	1	90	296	385	2.8e-41	174.9	SubName: Full=1,3-propanediol dehydrogenase;EC=1.1.1.202;	Bacteria; Firmicutes; Clostridia; Clostridiales; Clostridiaceae; Clostridium
	Sample_TOG_ATS7_GRG_4236LI_bacteria_combinednr.uniprot_ublast.ann:seq_122973.1.1	sp|B1V2D9_CLOPF|B1V2D9	Clostridium perfringens D str. JGS1721	98.4	128	2	0	1	128	65	192	7.3e-67	260.4	SubName: Full=1,3-propanediol dehydrogenase (3-hydroxypropionaldehydereductase) (1,3-propanediol oxidoreductase);EC=1.1.1.202;	Bacteria; Firmicutes; Clostridia; Clostridiales; Clostridiaceae; Clostridium
	Sample_TOG_ATS7_GRG_4236LI_bacteria_combinednr.uniprot_ublast.ann:seq_69279.1.1	sp|B1RCG0_CLOPF|B1RCG0	Clostridium perfringens CPE str. F4969	96.7	61	2	0	1	61	325	385	9.6e-25	119.4	SubName: Full=1,3-propanediol dehydrogenase;EC=1.1.1.202;	Bacteria; Firmicutes; Clostridia; Clostridiales; Clostridiaceae; Clostridium
	Sample_TOG_ATS7_GRG_4236LI_bacteria_combinednr.uniprot_ublast.ann:seq_108093.1.1	sp|Q0SU73_CLOPS|Q0SU73	Clostridium perfringens (strain SM101 / Type A)	98.2	385	7	0	1	385	1	385	1.7e-215	755.7	SubName: Full=1,3-propanediol dehydrogenase;EC=1.1.1.202;	Bacteria; Firmicutes; Clostridia; Clostridiales; Clostridiaceae; Clostridium
	Sample_TOG_ATS7_I4232_bacteria_combinednr.uniprot_ublast.ann:seq_617.1.1	sp|B1V2D9_CLOPF|B1V2D9	Clostridium perfringens D str. JGS1721	100.0	203	0	0	1	203	37	239	5e-110	404.4	SubName: Full=1,3-propanediol dehydrogenase (3-hydroxypropionaldehydereductase) (1,3-propanediol oxidoreductase);EC=1.1.1.202;	Bacteria; Firmicutes; Clostridia; Clostridiales; Clostridiaceae; Clostridium
	Sample_TOG_ATS7_I4232_bacteria_combinednr.uniprot_ublast.ann:seq_20792.1.1	sp|Q0TRW4_CLOP1|Q0TRW4	Clostridium perfringens (strain ATCC 13124 / NCTC 8237 / Type A)	100.0	151	0	0	1	151	235	385	4e-80	304.7	SubName: Full=1,3-propanediol dehydrogenase;EC=1.1.1.202;	Bacteria; Firmicutes; Clostridia; Clostridiales; Clostridiaceae; Clostridium
	Sample_TOG_HFHV_GRG_4209LI_bacteria_combinednr.uniprot_ublast.ann:seq_14921.1.1	sp|B1V2D9_CLOPF|B1V2D9	Clostridium perfringens D str. JGS1721	100.0	374	0	0	1	374	6	379	1.3e-212	746.1	SubName: Full=1,3-propanediol dehydrogenase (3-hydroxypropionaldehydereductase) (1,3-propanediol oxidoreductase);EC=1.1.1.202;	Bacteria; Firmicutes; Clostridia; Clostridiales; Clostridiaceae; Clostridium
	Sample_TOG_HFHV_GRG_4229LI_bacteria_combinednr.uniprot_ublast.ann:seq_1154.1.1	sp|Q0TRW4_CLOP1|Q0TRW4	Clostridium perfringens (strain ATCC 13124 / NCTC 8237 / Type A)	97.6	84	2	0	1	84	1	84	4.2e-39	167.5	SubName: Full=1,3-propanediol dehydrogenase;EC=1.1.1.202;	Bacteria; Firmicutes; Clostridia; Clostridiales; Clostridiaceae; Clostridium
	Sample_TOG_HFHV_GRG_4237LI_bacteria_combinednr.uniprot_ublast.ann:seq_50540.1.1	sp|B1V2D9_CLOPF|B1V2D9	Clostridium perfringens D str. JGS1721	98.5	131	2	0	1	131	111	241	1.4e-65	256.1	SubName: Full=1,3-propanediol dehydrogenase (3-hydroxypropionaldehydereductase) (1,3-propanediol oxidoreductase);EC=1.1.1.202;	Bacteria; Firmicutes; Clostridia; Clostridiales; Clostridiaceae; Clostridium
	Sample_TOG_HVCY_GRG_4210LI_bacteria_combinednr.uniprot_ublast.ann:seq_29603.1.1	sp|B1V2D9_CLOPF|B1V2D9	Clostridium perfringens D str. JGS1721	97.9	390	8	0	6	395	1	390	4.8e-218	764.2	SubName: Full=1,3-propanediol dehydrogenase (3-hydroxypropionaldehydereductase) (1,3-propanediol oxidoreductase);EC=1.1.1.202;	Bacteria; Firmicutes; Clostridia; Clostridiales; Clostridiaceae; Clostridium
	Sample_TOG_HVCY_GRG_4234LI_bacteria_combinednr.uniprot_ublast.ann:seq_68570.1.1	sp|Q0TRW4_CLOP1|Q0TRW4	Clostridium perfringens (strain ATCC 13124 / NCTC 8237 / Type A)	98.6	141	2	0	1	141	167	307	1.3e-72	279.6	SubName: Full=1,3-propanediol dehydrogenase;EC=1.1.1.202;	Bacteria; Firmicutes; Clostridia; Clostridiales; Clostridiaceae; Clostridium
	Sample_TOG_HVCY_GRG_4234LI_bacteria_combinednr.uniprot_ublast.ann:seq_165932.1.1	sp|C4IB62_CLOBU|C4IB62	Clostridium butyricum E4 str. BoNT E BL5262	80.4	158	31	0	1	158	160	317	5.7e-67	261.2	SubName: Full=1,3-propanediol dehydrogenase;EC=1.1.1.202;	Bacteria; Firmicutes; Clostridia; Clostridiales; Clostridiaceae; Clostridium
	Sample_TOG_HVCY_GRG_4234LI_bacteria_combinednr.uniprot_ublast.ann:seq_105717.1.1	sp|B1QSF5_CLOBU|B1QSF5	Clostridium butyricum 5521	82.4	125	22	0	1	125	202	326	1.3e-52	213.0	SubName: Full=1,3-propanediol dehydrogenase;EC=1.1.1.202;	Bacteria; Firmicutes; Clostridia; Clostridiales; Clostridiaceae; Clostridium
	Sample_TOG_HVCY_GRG_4234LI_bacteria_combinednr.uniprot_ublast.ann:seq_131169.1.1	sp|B1V2D9_CLOPF|B1V2D9	Clostridium perfringens D str. JGS1721	94.8	385	20	0	1	385	6	390	1.5e-208	732.6	SubName: Full=1,3-propanediol dehydrogenase (3-hydroxypropionaldehydereductase) (1,3-propanediol oxidoreductase);EC=1.1.1.202;	Bacteria; Firmicutes; Clostridia; Clostridiales; Clostridiaceae; Clostridium
1.1.1.27
	Sample_GRG4227_LI_bacteria_combinednr.uniprot_ublast.ann:seq_12004.1.1	sp|N9Y5K7_9CLOT|N9Y5K7	Clostridium colicanis 209318	83.8	290	47	0	1	290	1	290	5.2e-137	494.6	RecName: Full=L-lactate dehydrogenase;Short=L-LDH;EC=1.1.1.27;	Bacteria; Firmicutes; Clostridia; Clostridiales; Clostridiaceae; Clostridium
	Sample_GRG4227_LI_bacteria_combinednr.uniprot_ublast.ann:seq_76103.1.1	sp|H7CRQ0_CLOPF|H7CRQ0	Clostridium perfringens F262	100.0	103	0	0	1	103	215	317	1.6e-48	199.1	RecName: Full=L-lactate dehydrogenase;Short=L-LDH;EC=1.1.1.27;	Bacteria; Firmicutes; Clostridia; Clostridiales; Clostridiaceae; Clostridium
	Sample_GRG4227_LI_bacteria_combinednr.uniprot_ublast.ann:seq_51939.1.1	sp|N9Y5K7_9CLOT|N9Y5K7	Clostridium colicanis 209318	77.7	314	70	0	1	314	1	314	9.4e-140	503.8	RecName: Full=L-lactate dehydrogenase;Short=L-LDH;EC=1.1.1.27;	Bacteria; Firmicutes; Clostridia; Clostridiales; Clostridiaceae; Clostridium
	Sample_GRG4227_LI_bacteria_combinednr.uniprot_ublast.ann:seq_48483.1.1	sp|H7CRQ0_CLOPF|H7CRQ0	Clostridium perfringens F262	96.4	281	10	0	1	281	33	313	9.9e-149	533.5	RecName: Full=L-lactate dehydrogenase;Short=L-LDH;EC=1.1.1.27;	Bacteria; Firmicutes; Clostridia; Clostridiales; Clostridiaceae; Clostridium
	Sample_GRG4227_LI_bacteria_combinednr.uniprot_ublast.ann:seq_83222.1.1	sp|B1R0W0_CLOBU|B1R0W0	Clostridium butyricum 5521	60.1	168	67	0	1	168	145	312	5.7e-51	208.0	RecName: Full=L-lactate dehydrogenase;Short=L-LDH;EC=1.1.1.27;	Bacteria; Firmicutes; Clostridia; Clostridiales; Clostridiaceae; Clostridium
	Sample_GRG4227_LI_bacteria_combinednr.uniprot_ublast.ann:seq_15629.1.1	sp|H1CWA5_CLOPF|H1CWA5	Clostridium perfringens WAL-14572	100.0	178	0	0	1	178	1	178	8.3e-93	347.1	RecName: Full=L-lactate dehydrogenase;Short=L-LDH;EC=1.1.1.27;	Bacteria; Firmicutes; Clostridia; Clostridiales; Clostridiaceae; Clostridium
	Sample_TOG_377E_GRG_4206LI_bacteria_combinednr.uniprot_ublast.ann:seq_23039.1.1	sp|L1QCV6_9CLOT|L1QCV6	Clostridium celatum DSM 1785	92.0	112	9	0	1	112	182	293	2.5e-50	205.3	RecName: Full=L-lactate dehydrogenase;Short=L-LDH;EC=1.1.1.27;	Bacteria; Firmicutes; Clostridia; Clostridiales; Clostridiaceae; Clostridium
	Sample_TOG_377E_GRG_4206LI_bacteria_combinednr.uniprot_ublast.ann:seq_3785.1.1	sp|N9Y5K7_9CLOT|N9Y5K7	Clostridium colicanis 209318	66.4	119	40	0	1	119	196	314	8e-39	167.2	RecName: Full=L-lactate dehydrogenase;Short=L-LDH;EC=1.1.1.27;	Bacteria; Firmicutes; Clostridia; Clostridiales; Clostridiaceae; Clostridium
	Sample_TOG_377E_GRG_4224LI_bacteria_combinednr.uniprot_ublast.ann:seq_12152.1.1	sp|H7CRQ0_CLOPF|H7CRQ0	Clostridium perfringens F262	96.8	316	10	0	1	316	1	316	4.8e-168	597.8	RecName: Full=L-lactate dehydrogenase;Short=L-LDH;EC=1.1.1.27;	Bacteria; Firmicutes; Clostridia; Clostridiales; Clostridiaceae; Clostridium
	Sample_TOG_377E_GRG_4224LI_bacteria_combinednr.uniprot_ublast.ann:seq_7457.1.1	sp|B0AC95_9FIRM|B0AC95	Clostridium bartlettii DSM 16795	77.6	156	35	0	3	158	2	157	3e-62	245.4	RecName: Full=L-lactate dehydrogenase;Short=L-LDH;EC=1.1.1.27;	Bacteria; Firmicutes; Clostridia; Clostridiales; Peptostreptococcaceae
	Sample_TOG_377E_I4239_bacteria_combinednr.uniprot_ublast.ann:seq_121085.1.1	sp|H7CRQ0_CLOPF|H7CRQ0	Clostridium perfringens F262	97.1	205	6	0	1	205	112	316	1.8e-107	396.0	RecName: Full=L-lactate dehydrogenase;Short=L-LDH;EC=1.1.1.27;	Bacteria; Firmicutes; Clostridia; Clostridiales; Clostridiaceae; Clostridium
	Sample_TOG_377E_I4239_bacteria_combinednr.uniprot_ublast.ann:seq_53967.1.1	sp|N9Y5K7_9CLOT|N9Y5K7	Clostridium colicanis 209318	77.7	314	70	0	1	314	1	314	9.4e-140	503.8	RecName: Full=L-lactate dehydrogenase;Short=L-LDH;EC=1.1.1.27;	Bacteria; Firmicutes; Clostridia; Clostridiales; Clostridiaceae; Clostridium
	Sample_TOG_377E_I4239_bacteria_combinednr.uniprot_ublast.ann:seq_123108.1.1	sp|B0AC95_9FIRM|B0AC95	Clostridium bartlettii DSM 16795	47.7	130	67	1	1	130	184	312	1.5e-30	139.8	RecName: Full=L-lactate dehydrogenase;Short=L-LDH;EC=1.1.1.27;	Bacteria; Firmicutes; Clostridia; Clostridiales; Peptostreptococcaceae
	Sample_TOG_ATS7_GRG_4199LI_bacteria_combinednr.uniprot_ublast.ann:seq_4611.1.1	sp|H7CRQ0_CLOPF|H7CRQ0	Clostridium perfringens F262	96.2	53	2	0	1	53	264	316	4.8e-20	103.6	RecName: Full=L-lactate dehydrogenase;Short=L-LDH;EC=1.1.1.27;	Bacteria; Firmicutes; Clostridia; Clostridiales; Clostridiaceae; Clostridium
	Sample_TOG_ATS7_GRG_4215LI_bacteria_combinednr.uniprot_ublast.ann:seq_17658.1.1	sp|B0AC95_9FIRM|B0AC95	Clostridium bartlettii DSM 16795	76.8	164	38	0	3	166	2	165	1.8e-65	256.1	RecName: Full=L-lactate dehydrogenase;Short=L-LDH;EC=1.1.1.27;	Bacteria; Firmicutes; Clostridia; Clostridiales; Peptostreptococcaceae
	Sample_TOG_ATS7_GRG_4215LI_bacteria_combinednr.uniprot_ublast.ann:seq_32487.1.1	sp|H7CRQ0_CLOPF|H7CRQ0	Clostridium perfringens F262	100.0	317	0	0	3	319	1	317	5.9e-174	617.5	RecName: Full=L-lactate dehydrogenase;Short=L-LDH;EC=1.1.1.27;	Bacteria; Firmicutes; Clostridia; Clostridiales; Clostridiaceae; Clostridium
	Sample_TOG_ATS7_GRG_4215LI_bacteria_combinednr.uniprot_ublast.ann:seq_56192.1.1	sp|L1QCV6_9CLOT|L1QCV6	Clostridium celatum DSM 1785	89.0	173	19	0	2	174	46	218	3.2e-81	308.5	RecName: Full=L-lactate dehydrogenase;Short=L-LDH;EC=1.1.1.27;	Bacteria; Firmicutes; Clostridia; Clostridiales; Clostridiaceae; Clostridium
	Sample_TOG_ATS7_GRG_4215LI_bacteria_combinednr.uniprot_ublast.ann:seq_23455.1.1	sp|L1QCV6_9CLOT|L1QCV6	Clostridium celatum DSM 1785	80.2	101	20	0	28	128	247	347	1.2e-37	163.3	RecName: Full=L-lactate dehydrogenase;Short=L-LDH;EC=1.1.1.27;	Bacteria; Firmicutes; Clostridia; Clostridiales; Clostridiaceae; Clostridium
	Sample_TOG_ATS7_GRG_4215LI_bacteria_combinednr.uniprot_ublast.ann:seq_24357.1.1	sp|N9Y5K7_9CLOT|N9Y5K7	Clostridium colicanis 209318	82.8	99	17	0	1	99	1	99	2.1e-40	172.2	RecName: Full=L-lactate dehydrogenase;Short=L-LDH;EC=1.1.1.27;	Bacteria; Firmicutes; Clostridia; Clostridiales; Clostridiaceae; Clostridium
	Sample_TOG_ATS7_GRG_4215LI_bacteria_combinednr.uniprot_ublast.ann:seq_71378.1.1	sp|M8JFH2_CLOBU|M8JFH2	Clostridium butyricum DKU-01	60.0	100	40	0	1	100	66	165	3.1e-28	131.7	RecName: Full=L-lactate dehydrogenase;Short=L-LDH;EC=1.1.1.27;	Bacteria; Firmicutes; Clostridia; Clostridiales; Clostridiaceae; Clostridium
	Sample_TOG_ATS7_GRG_4226LI_bacteria_combinednr.uniprot_ublast.ann:seq_21853.1.1	sp|F4A3L9_CLOBO|F4A3L9	Clostridium botulinum BKT015925	74.2	128	33	0	1	128	8	135	6.9e-49	200.7	RecName: Full=L-lactate dehydrogenase;Short=L-LDH;EC=1.1.1.27;	Bacteria; Firmicutes; Clostridia; Clostridiales; Clostridiaceae; Clostridium
	Sample_TOG_ATS7_GRG_4226LI_bacteria_combinednr.uniprot_ublast.ann:seq_19157.1.1	sp|H7CRQ0_CLOPF|H7CRQ0	Clostridium perfringens F262	96.8	316	10	0	1	316	1	316	4.8e-168	597.8	RecName: Full=L-lactate dehydrogenase;Short=L-LDH;EC=1.1.1.27;	Bacteria; Firmicutes; Clostridia; Clostridiales; Clostridiaceae; Clostridium
	Sample_TOG_ATS7_GRG_4226LI_bacteria_combinednr.uniprot_ublast.ann:seq_9449.1.1	sp|H7CRQ0_CLOPF|H7CRQ0	Clostridium perfringens F262	81.3	246	46	0	1	246	35	280	1.6e-107	396.4	RecName: Full=L-lactate dehydrogenase;Short=L-LDH;EC=1.1.1.27;	Bacteria; Firmicutes; Clostridia; Clostridiales; Clostridiaceae; Clostridium
	Sample_TOG_ATS7_GRG_4236LI_bacteria_combinednr.uniprot_ublast.ann:seq_57717.1.1	sp|H7CRQ0_CLOPF|H7CRQ0	Clostridium perfringens F262	72.6	234	64	0	1	234	83	316	7.5e-94	350.9	RecName: Full=L-lactate dehydrogenase;Short=L-LDH;EC=1.1.1.27;	Bacteria; Firmicutes; Clostridia; Clostridiales; Clostridiaceae; Clostridium
	Sample_TOG_ATS7_GRG_4236LI_bacteria_combinednr.uniprot_ublast.ann:seq_32543.1.1	sp|H7CRQ0_CLOPF|H7CRQ0	Clostridium perfringens F262	96.8	316	10	0	1	316	1	316	4.8e-168	597.8	RecName: Full=L-lactate dehydrogenase;Short=L-LDH;EC=1.1.1.27;	Bacteria; Firmicutes; Clostridia; Clostridiales; Clostridiaceae; Clostridium
	Sample_TOG_ATS7_GRG_4236LI_bacteria_combinednr.uniprot_ublast.ann:seq_122530.1.1	sp|LDH_CLOTE|Q892U0	Clostridium tetani (strain Massachusetts / E88)	52.4	309	147	0	3	311	7	315	4.1e-87	328.9	RecName: Full=L-lactate dehydrogenase;Short=L-LDH;EC=1.1.1.27;	Bacteria; Firmicutes; Clostridia; Clostridiales; Clostridiaceae; Clostridium
	Sample_TOG_ATS7_GRG_4236LI_bacteria_combinednr.uniprot_ublast.ann:seq_72300.1.1	sp|B0AC95_9FIRM|B0AC95	Clostridium bartlettii DSM 16795	76.8	185	43	0	3	187	2	186	2.5e-76	292.4	RecName: Full=L-lactate dehydrogenase;Short=L-LDH;EC=1.1.1.27;	Bacteria; Firmicutes; Clostridia; Clostridiales; Peptostreptococcaceae
	Sample_TOG_ATS7_GRG_4236LI_bacteria_combinednr.uniprot_ublast.ann:seq_118077.1.1	sp|H1CWA5_CLOPF|H1CWA5	Clostridium perfringens WAL-14572	100.0	107	0	0	1	107	59	165	3.3e-52	211.5	RecName: Full=L-lactate dehydrogenase;Short=L-LDH;EC=1.1.1.27;	Bacteria; Firmicutes; Clostridia; Clostridiales; Clostridiaceae; Clostridium
	Sample_TOG_ATS7_GRG_4236LI_bacteria_combinednr.uniprot_ublast.ann:seq_45931.1.1	sp|B0AC95_9FIRM|B0AC95	Clostridium bartlettii DSM 16795	68.4	79	25	0	1	79	235	313	5.2e-23	114.0	RecName: Full=L-lactate dehydrogenase;Short=L-LDH;EC=1.1.1.27;	Bacteria; Firmicutes; Clostridia; Clostridiales; Peptostreptococcaceae
	Sample_TOG_ATS7_I4232_bacteria_combinednr.uniprot_ublast.ann:seq_13968.1.1	sp|LDH_CLOTE|Q892U0	Clostridium tetani (strain Massachusetts / E88)	60.7	150	59	0	1	150	47	196	4.6e-44	184.9	RecName: Full=L-lactate dehydrogenase;Short=L-LDH;EC=1.1.1.27;	Bacteria; Firmicutes; Clostridia; Clostridiales; Clostridiaceae; Clostridium
	Sample_TOG_ATS7_I4232_bacteria_combinednr.uniprot_ublast.ann:seq_9568.1.1	sp|N9Y6U4_9CLOT|N9Y6U4	Clostridium colicanis 209318	90.9	99	9	0	1	99	149	247	7.2e-45	187.2	RecName: Full=L-lactate dehydrogenase;Short=L-LDH;EC=1.1.1.27;	Bacteria; Firmicutes; Clostridia; Clostridiales; Clostridiaceae; Clostridium
	Sample_TOG_ATS7_I4232_bacteria_combinednr.uniprot_ublast.ann:seq_18790.1.1	sp|H7CRQ0_CLOPF|H7CRQ0	Clostridium perfringens F262	100.0	317	0	0	1	317	1	317	5.9e-174	617.5	RecName: Full=L-lactate dehydrogenase;Short=L-LDH;EC=1.1.1.27;	Bacteria; Firmicutes; Clostridia; Clostridiales; Clostridiaceae; Clostridium
	Sample_TOG_ATS7_I4232_bacteria_combinednr.uniprot_ublast.ann:seq_912.1.1	sp|A6M329_CLOB8|A6M329	Clostridium beijerinckii (strain ATCC 51743 / NCIMB 8052) (Clostridiumacetobutylicum)	64.7	85	30	0	1	85	231	315	1.3e-24	119.4	RecName: Full=L-lactate dehydrogenase;Short=L-LDH;EC=1.1.1.27;Flags: Precursor;	Bacteria; Firmicutes; Clostridia; Clostridiales; Clostridiaceae; Clostridium
	Sample_TOG_HFHV_GRG_4209LI_bacteria_combinednr.uniprot_ublast.ann:seq_26094.1.1	sp|B0AC95_9FIRM|B0AC95	Clostridium bartlettii DSM 16795	70.5	217	63	1	4	220	98	313	1.6e-82	313.2	RecName: Full=L-lactate dehydrogenase;Short=L-LDH;EC=1.1.1.27;	Bacteria; Firmicutes; Clostridia; Clostridiales; Peptostreptococcaceae
	Sample_TOG_HFHV_GRG_4209LI_bacteria_combinednr.uniprot_ublast.ann:seq_52309.1.1	sp|LDH_CLOPS|Q0SWR1	Clostridium perfringens (strain SM101 / Type A)	97.1	172	5	0	1	172	1	172	4.3e-86	324.7	RecName: Full=L-lactate dehydrogenase;Short=L-LDH;EC=1.1.1.27;	Bacteria; Firmicutes; Clostridia; Clostridiales; Clostridiaceae; Clostridium
	Sample_TOG_HFHV_GRG_4209LI_bacteria_combinednr.uniprot_ublast.ann:seq_26854.1.1	sp|B1V4I7_CLOPF|B1V4I7	Clostridium perfringens D str. JGS1721	100.0	317	0	0	1	317	1	317	5.9e-174	617.5	RecName: Full=L-lactate dehydrogenase;Short=L-LDH;EC=1.1.1.27;	Bacteria; Firmicutes; Clostridia; Clostridiales; Clostridiaceae; Clostridium
	Sample_TOG_HFHV_GRG_4229LI_bacteria_combinednr.uniprot_ublast.ann:seq_697.1.1	sp|H7CRQ0_CLOPF|H7CRQ0	Clostridium perfringens F262	96.2	133	5	0	1	133	158	290	7.6e-67	260.4	RecName: Full=L-lactate dehydrogenase;Short=L-LDH;EC=1.1.1.27;	Bacteria; Firmicutes; Clostridia; Clostridiales; Clostridiaceae; Clostridium
	Sample_TOG_HFHV_GRG_4229LI_bacteria_combinednr.uniprot_ublast.ann:seq_5046.1.1	sp|LDH_CLOPS|Q0SWR1	Clostridium perfringens (strain SM101 / Type A)	97.1	136	4	0	1	136	22	157	6.6e-66	257.3	RecName: Full=L-lactate dehydrogenase;Short=L-LDH;EC=1.1.1.27;	Bacteria; Firmicutes; Clostridia; Clostridiales; Clostridiaceae; Clostridium
	Sample_TOG_HFHV_GRG_4231LI_bacteria_combinednr.uniprot_ublast.ann:seq_4821.1.1	sp|B0AC95_9FIRM|B0AC95	Clostridium bartlettii DSM 16795	73.5	151	39	1	1	151	110	259	6.2e-57	227.6	RecName: Full=L-lactate dehydrogenase;Short=L-LDH;EC=1.1.1.27;	Bacteria; Firmicutes; Clostridia; Clostridiales; Peptostreptococcaceae
	Sample_TOG_HFHV_GRG_4237LI_bacteria_combinednr.uniprot_ublast.ann:seq_63485.1.1	sp|B0AC95_9FIRM|B0AC95	Clostridium bartlettii DSM 16795	78.3	152	33	0	3	154	2	153	2.5e-61	242.3	RecName: Full=L-lactate dehydrogenase;Short=L-LDH;EC=1.1.1.27;	Bacteria; Firmicutes; Clostridia; Clostridiales; Peptostreptococcaceae
	Sample_TOG_HFHV_GRG_4237LI_bacteria_combinednr.uniprot_ublast.ann:seq_36290.1.1	sp|H7CRQ0_CLOPF|H7CRQ0	Clostridium perfringens F262	96.8	217	7	0	1	217	1	217	2.3e-113	415.6	RecName: Full=L-lactate dehydrogenase;Short=L-LDH;EC=1.1.1.27;	Bacteria; Firmicutes; Clostridia; Clostridiales; Clostridiaceae; Clostridium
	Sample_TOG_HFHV_GRG_4237LI_bacteria_combinednr.uniprot_ublast.ann:seq_28836.1.1	sp|N9Y5K7_9CLOT|N9Y5K7	Clostridium colicanis 209318	77.9	272	60	0	1	272	22	293	9.3e-120	437.2	RecName: Full=L-lactate dehydrogenase;Short=L-LDH;EC=1.1.1.27;	Bacteria; Firmicutes; Clostridia; Clostridiales; Clostridiaceae; Clostridium
	Sample_TOG_HVCY_GRG_4207LI_bacteria_combinednr.uniprot_ublast.ann:seq_49906.1.1	sp|F2YTT6_CLOPF|F2YTT6	Clostridium perfringens	77.6	107	24	0	1	107	167	273	1.5e-41	176.0	RecName: Full=L-lactate dehydrogenase;Short=L-LDH;EC=1.1.1.27;	Bacteria; Firmicutes; Clostridia; Clostridiales; Clostridiaceae; Clostridium
	Sample_TOG_HVCY_GRG_4210LI_bacteria_combinednr.uniprot_ublast.ann:seq_26027.1.1	sp|H7CRQ0_CLOPF|H7CRQ0	Clostridium perfringens F262	96.8	316	10	0	1	316	1	316	4.8e-168	597.8	RecName: Full=L-lactate dehydrogenase;Short=L-LDH;EC=1.1.1.27;	Bacteria; Firmicutes; Clostridia; Clostridiales; Clostridiaceae; Clostridium
	Sample_TOG_HVCY_GRG_4210LI_bacteria_combinednr.uniprot_ublast.ann:seq_47675.1.1	sp|D6DHL7_CLOSC|D6DHL7	Clostridium saccharolyticum	99.3	139	1	0	1	139	49	187	5.2e-74	284.3	RecName: Full=L-lactate dehydrogenase;Short=L-LDH;EC=1.1.1.27;	Bacteria; Firmicutes; Clostridia; Clostridiales; Clostridiaceae; Clostridium
	Sample_TOG_HVCY_GRG_4210LI_bacteria_combinednr.uniprot_ublast.ann:seq_15524.1.1	sp|L1Q948_9CLOT|L1Q948	Clostridium celatum DSM 1785	70.8	130	38	0	1	130	185	314	1.6e-48	199.5	RecName: Full=L-lactate dehydrogenase;Short=L-LDH;EC=1.1.1.27;	Bacteria; Firmicutes; Clostridia; Clostridiales; Clostridiaceae; Clostridium
	Sample_TOG_HVCY_GRG_4220LI_bacteria_combinednr.uniprot_ublast.ann:seq_3092.1.1	sp|H7CRQ0_CLOPF|H7CRQ0	Clostridium perfringens F262	100.0	82	0	0	2	83	236	317	7.4e-36	156.8	RecName: Full=L-lactate dehydrogenase;Short=L-LDH;EC=1.1.1.27;	Bacteria; Firmicutes; Clostridia; Clostridiales; Clostridiaceae; Clostridium
	Sample_TOG_HVCY_GRG_4222LI_bacteria_combinednr.uniprot_ublast.ann:seq_21899.1.1	sp|B0AC95_9FIRM|B0AC95	Clostridium bartlettii DSM 16795	72.5	313	85	1	3	315	2	313	3.1e-127	462.2	RecName: Full=L-lactate dehydrogenase;Short=L-LDH;EC=1.1.1.27;	Bacteria; Firmicutes; Clostridia; Clostridiales; Peptostreptococcaceae
	Sample_TOG_HVCY_GRG_4222LI_bacteria_combinednr.uniprot_ublast.ann:seq_24837.1.1	sp|N9Y5K7_9CLOT|N9Y5K7	Clostridium colicanis 209318	78.3	304	66	0	1	304	1	304	1.4e-135	490.0	RecName: Full=L-lactate dehydrogenase;Short=L-LDH;EC=1.1.1.27;	Bacteria; Firmicutes; Clostridia; Clostridiales; Clostridiaceae; Clostridium
	Sample_TOG_HVCY_GRG_4234LI_bacteria_combinednr.uniprot_ublast.ann:seq_30232.1.1	sp|L1Q948_9CLOT|L1Q948	Clostridium celatum DSM 1785	88.4	275	32	0	5	279	1	275	3.4e-141	508.4	RecName: Full=L-lactate dehydrogenase;Short=L-LDH;EC=1.1.1.27;	Bacteria; Firmicutes; Clostridia; Clostridiales; Clostridiaceae; Clostridium
	Sample_TOG_HVCY_GRG_4234LI_bacteria_combinednr.uniprot_ublast.ann:seq_147644.1.1	sp|L1QCV6_9CLOT|L1QCV6	Clostridium celatum DSM 1785	80.2	96	19	0	1	96	261	356	1.2e-34	152.9	RecName: Full=L-lactate dehydrogenase;Short=L-LDH;EC=1.1.1.27;	Bacteria; Firmicutes; Clostridia; Clostridiales; Clostridiaceae; Clostridium
	Sample_TOG_HVCY_GRG_4234LI_bacteria_combinednr.uniprot_ublast.ann:seq_23042.1.1	sp|B1V4I7_CLOPF|B1V4I7	Clostridium perfringens D str. JGS1721	96.0	174	7	0	1	174	105	278	8.4e-90	337.0	RecName: Full=L-lactate dehydrogenase;Short=L-LDH;EC=1.1.1.27;	Bacteria; Firmicutes; Clostridia; Clostridiales; Clostridiaceae; Clostridium
	Sample_TOG_HVCY_GRG_4234LI_bacteria_combinednr.uniprot_ublast.ann:seq_193805.1.1	sp|B0AC95_9FIRM|B0AC95	Clostridium bartlettii DSM 16795	71.5	137	39	0	1	137	36	172	6.7e-50	204.1	RecName: Full=L-lactate dehydrogenase;Short=L-LDH;EC=1.1.1.27;	Bacteria; Firmicutes; Clostridia; Clostridiales; Peptostreptococcaceae
	Sample_TOG_HVCY_GRG_4234LI_bacteria_combinednr.uniprot_ublast.ann:seq_124613.1.1	sp|H7CRQ0_CLOPF|H7CRQ0	Clostridium perfringens F262	96.8	316	10	0	1	316	1	316	4.8e-168	597.8	RecName: Full=L-lactate dehydrogenase;Short=L-LDH;EC=1.1.1.27;	Bacteria; Firmicutes; Clostridia; Clostridiales; Clostridiaceae; Clostridium
	Sample_TOG_HVCY_GRG_4234LI_bacteria_combinednr.uniprot_ublast.ann:seq_89185.1.1	sp|N9Z7D6_CLOBU|N9Z7D6	Clostridium butyricum 60E.3	85.5	152	22	0	1	152	93	244	1.9e-69	269.2	RecName: Full=L-lactate dehydrogenase;Short=L-LDH;EC=1.1.1.27;	Bacteria; Firmicutes; Clostridia; Clostridiales; Clostridiaceae; Clostridium
	Sample_TOG_HVCY_GRG_4234LI_bacteria_combinednr.uniprot_ublast.ann:seq_170625.1.1	sp|L1QCV6_9CLOT|L1QCV6	Clostridium celatum DSM 1785	76.3	93	22	0	1	93	264	356	9.6e-32	143.3	RecName: Full=L-lactate dehydrogenase;Short=L-LDH;EC=1.1.1.27;	Bacteria; Firmicutes; Clostridia; Clostridiales; Clostridiaceae; Clostridium
	Sample_TOG_HVCY_GRG_4234LI_bacteria_combinednr.uniprot_ublast.ann:seq_55028.1.1	sp|L1QCV6_9CLOT|L1QCV6	Clostridium celatum DSM 1785	91.8	146	12	0	1	146	46	191	1.2e-68	266.5	RecName: Full=L-lactate dehydrogenase;Short=L-LDH;EC=1.1.1.27;	Bacteria; Firmicutes; Clostridia; Clostridiales; Clostridiaceae; Clostridium
	Sample_TOG_HVCY_GRG_4234LI_bacteria_combinednr.uniprot_ublast.ann:seq_87003.1.1	sp|N9Y6U4_9CLOT|N9Y6U4	Clostridium colicanis 209318	85.7	314	45	0	1	314	1	314	1.1e-151	543.5	RecName: Full=L-lactate dehydrogenase;Short=L-LDH;EC=1.1.1.27;	Bacteria; Firmicutes; Clostridia; Clostridiales; Clostridiaceae; Clostridium
	Sample_TOG_HVCY_GRG_4234LI_bacteria_combinednr.uniprot_ublast.ann:seq_24807.1.1	sp|L1QCV6_9CLOT|L1QCV6	Clostridium celatum DSM 1785	85.4	192	28	0	1	192	165	356	8.7e-88	330.5	RecName: Full=L-lactate dehydrogenase;Short=L-LDH;EC=1.1.1.27;	Bacteria; Firmicutes; Clostridia; Clostridiales; Clostridiaceae; Clostridium
	Sample_TOG_HVCY_GRG_4234LI_bacteria_combinednr.uniprot_ublast.ann:seq_153409.1.1	sp|G7LZS9_9CLOT|G7LZS9	Clostridium sp. DL-VIII	86.5	200	27	0	1	200	25	224	1.3e-94	353.2	RecName: Full=L-lactate dehydrogenase;Short=L-LDH;EC=1.1.1.27;Flags: Precursor;	Bacteria; Firmicutes; Clostridia; Clostridiales; Clostridiaceae; Clostridium
	Sample_TOG_HVCY_GRG_4234LI_bacteria_combinednr.uniprot_ublast.ann:seq_113091.1.1	sp|B1QZB4_CLOBU|B1QZB4	Clostridium butyricum 5521	88.2	85	10	0	1	85	1	85	7.1e-34	150.2	RecName: Full=L-lactate dehydrogenase;Short=L-LDH;EC=1.1.1.27;	Bacteria; Firmicutes; Clostridia; Clostridiales; Clostridiaceae; Clostridium
	Sample_TOG_HVCY_GRG_4234LI_bacteria_combinednr.uniprot_ublast.ann:seq_76213.1.1	sp|M8K672_CLOBU|M8K672	Clostridium butyricum DKU-01	84.4	128	20	0	1	128	179	306	4.5e-56	224.6	RecName: Full=L-lactate dehydrogenase;Short=L-LDH;EC=1.1.1.27;	Bacteria; Firmicutes; Clostridia; Clostridiales; Clostridiaceae; Clostridium
	Sample_TOG_HVCY_GRG_4234LI_bacteria_combinednr.uniprot_ublast.ann:seq_36288.1.1	sp|L1Q948_9CLOT|L1Q948	Clostridium celatum DSM 1785	86.2	318	44	0	1	318	1	318	1.2e-158	566.6	RecName: Full=L-lactate dehydrogenase;Short=L-LDH;EC=1.1.1.27;	Bacteria; Firmicutes; Clostridia; Clostridiales; Clostridiaceae; Clostridium
	Sample_TOG_HVCY_GRG_4234LI_bacteria_combinednr.uniprot_ublast.ann:seq_136578.1.1	sp|A9KNB1_CLOPH|A9KNB1	Clostridium phytofermentans (strain ATCC 700394 / DSM 18823 / ISDg)	91.8	61	5	0	1	61	1	61	6.9e-23	113.2	RecName: Full=L-lactate dehydrogenase;Short=L-LDH;EC=1.1.1.27;Flags: Precursor;	Bacteria; Firmicutes; Clostridia; Clostridiales; Clostridiaceae; Clostridium
	Sample_TOG_HVCY_GRG_4234LI_bacteria_combinednr.uniprot_ublast.ann:seq_20708.1.1	sp|L1QCV6_9CLOT|L1QCV6	Clostridium celatum DSM 1785	96.8	126	4	0	1	126	165	290	1e-60	240.0	RecName: Full=L-lactate dehydrogenase;Short=L-LDH;EC=1.1.1.27;	Bacteria; Firmicutes; Clostridia; Clostridiales; Clostridiaceae; Clostridium
	Sample_TOG_HVCY_GRG_4234LI_bacteria_combinednr.uniprot_ublast.ann:seq_133386.1.1	sp|L1QCV6_9CLOT|L1QCV6	Clostridium celatum DSM 1785	88.6	70	8	0	1	70	288	357	1.3e-25	122.5	RecName: Full=L-lactate dehydrogenase;Short=L-LDH;EC=1.1.1.27;	Bacteria; Firmicutes; Clostridia; Clostridiales; Clostridiaceae; Clostridium
	Sample_TOG_HVCY_GRG_4234LI_bacteria_combinednr.uniprot_ublast.ann:seq_72980.1.1	sp|L1QCV6_9CLOT|L1QCV6	Clostridium celatum DSM 1785	87.5	311	39	0	1	311	46	356	1.2e-150	540.0	RecName: Full=L-lactate dehydrogenase;Short=L-LDH;EC=1.1.1.27;	Bacteria; Firmicutes; Clostridia; Clostridiales; Clostridiaceae; Clostridium
	Sample_TOG_HVCY_GRG_4234LI_bacteria_combinednr.uniprot_ublast.ann:seq_65147.1.1	sp|L1QCV6_9CLOT|L1QCV6	Clostridium celatum DSM 1785	92.1	63	5	0	1	63	46	108	7.9e-25	119.8	RecName: Full=L-lactate dehydrogenase;Short=L-LDH;EC=1.1.1.27;	Bacteria; Firmicutes; Clostridia; Clostridiales; Clostridiaceae; Clostridium
	Sample_TOG_HVCY_GRG_4234LI_bacteria_combinednr.uniprot_ublast.ann:seq_147484.1.1	sp|M8JFH2_CLOBU|M8JFH2	Clostridium butyricum DKU-01	82.3	130	23	0	1	130	66	195	5.9e-56	224.2	RecName: Full=L-lactate dehydrogenase;Short=L-LDH;EC=1.1.1.27;	Bacteria; Firmicutes; Clostridia; Clostridiales; Clostridiaceae; Clostridium
	Sample_TOG_HVCY_GRG_4234LI_bacteria_combinednr.uniprot_ublast.ann:seq_156677.1.1	sp|N9YW72_CLOBU|N9YW72	Clostridium butyricum 60E.3	66.7	174	58	0	1	174	1	174	3e-63	248.8	RecName: Full=L-lactate dehydrogenase;Short=L-LDH;EC=1.1.1.27;	Bacteria; Firmicutes; Clostridia; Clostridiales; Clostridiaceae; Clostridium
	Sample_TOG_HVCY_GRG_4234LI_bacteria_combinednr.uniprot_ublast.ann:seq_147760.1.1	sp|C4IHV8_CLOBU|C4IHV8	Clostridium butyricum E4 str. BoNT E BL5262	80.7	109	21	0	1	109	148	256	3.7e-43	181.4	RecName: Full=L-lactate dehydrogenase;Short=L-LDH;EC=1.1.1.27;	Bacteria; Firmicutes; Clostridia; Clostridiales; Clostridiaceae; Clostridium
	Sample_TOG_HVCY_GRG_4234LI_bacteria_combinednr.uniprot_ublast.ann:seq_199284.1.1	sp|B1QUH4_CLOBU|B1QUH4	Clostridium butyricum 5521	86.7	105	14	0	1	105	21	125	2.5e-44	185.3	RecName: Full=L-lactate dehydrogenase;Short=L-LDH;EC=1.1.1.27;	Bacteria; Firmicutes; Clostridia; Clostridiales; Clostridiaceae; Clostridium
	Sample_TOG_HVCY_GRG_4234LI_bacteria_combinednr.uniprot_ublast.ann:seq_105395.1.1	sp|N9Y5K7_9CLOT|N9Y5K7	Clostridium colicanis 209318	80.7	243	47	0	1	243	1	243	1.2e-110	406.8	RecName: Full=L-lactate dehydrogenase;Short=L-LDH;EC=1.1.1.27;	Bacteria; Firmicutes; Clostridia; Clostridiales; Clostridiaceae; Clostridium
	Sample_TOG_HVCY_GRG_4234LI_bacteria_combinednr.uniprot_ublast.ann:seq_158892.1.1	sp|N9Y5K7_9CLOT|N9Y5K7	Clostridium colicanis 209318	82.0	316	57	0	1	316	1	316	5.7e-145	521.2	RecName: Full=L-lactate dehydrogenase;Short=L-LDH;EC=1.1.1.27;	Bacteria; Firmicutes; Clostridia; Clostridiales; Clostridiaceae; Clostridium
1.1.1.283
	Sample_TOG_ATS7_GRG_4236LI_bacteria_combinednr.uniprot_ublast.ann:seq_34350.1.1	sp|G7LXW6_9CLOT|G7LXW6	Clostridium sp. DL-VIII	76.3	279	66	0	1	279	1	279	1.3e-124	453.4	SubName: Full=Methylglyoxal reductase (NADPH-dependent);EC=1.1.1.283;	Bacteria; Firmicutes; Clostridia; Clostridiales; Clostridiaceae; Clostridium
	Sample_TOG_HVCY_GRG_4207LI_bacteria_combinednr.uniprot_ublast.ann:seq_15394.1.1	sp|G7LXW6_9CLOT|G7LXW6	Clostridium sp. DL-VIII	86.5	89	12	0	1	89	1	89	2.5e-37	161.8	SubName: Full=Methylglyoxal reductase (NADPH-dependent);EC=1.1.1.283;	Bacteria; Firmicutes; Clostridia; Clostridiales; Clostridiaceae; Clostridium
1.1.1.35
	Sample_TOG_ATS7_GRG_4236LI_bacteria_combinednr.uniprot_ublast.ann:seq_4698.1.1	sp|H6SHR1_CLOTT|H6SHR1	Clostridium tetanomorphum	75.9	282	68	0	1	282	1	282	2.4e-118	432.6	SubName: Full=NAD-dependent beta-hydroxybutyryl-CoA dehydrogenase;EC=1.1.1.35;	Bacteria; Firmicutes; Clostridia; Clostridiales; Clostridiaceae; Clostridium
	Sample_TOG_HVCY_GRG_4210LI_bacteria_combinednr.uniprot_ublast.ann:seq_43270.1.1	sp|H6SHR1_CLOTT|H6SHR1	Clostridium tetanomorphum	76.2	282	67	0	11	292	1	282	2.6e-120	439.1	SubName: Full=NAD-dependent beta-hydroxybutyryl-CoA dehydrogenase;EC=1.1.1.35;	Bacteria; Firmicutes; Clostridia; Clostridiales; Clostridiaceae; Clostridium
1.1.1.6
	Sample_GRG4227_LI_bacteria_combinednr.uniprot_ublast.ann:seq_10755.1.1	sp|B2TK31_CLOBB|B2TK31	Clostridium botulinum (strain Eklund 17B / Type B)	85.6	376	54	0	1	376	1	376	2.5e-184	652.1	SubName: Full=Glycerol dehydrogenase;EC=1.1.1.6;	Bacteria; Firmicutes; Clostridia; Clostridiales; Clostridiaceae; Clostridium
	Sample_TOG_377E_GRG_4206LI_bacteria_combinednr.uniprot_ublast.ann:seq_30430.1.1	sp|L7EI04_CLOPA|L7EI04	Clostridium pasteurianum DSM 525	86.3	131	18	0	1	131	109	239	3.5e-56	224.9	SubName: Full=Glycerol dehydrogenase;EC=1.1.1.6;	Bacteria; Firmicutes; Clostridia; Clostridiales; Clostridiaceae; Clostridium
	Sample_TOG_ATS7_GRG_4226LI_bacteria_combinednr.uniprot_ublast.ann:seq_25779.1.1	sp|B1BC16_CLOBO|B1BC16	Clostridium botulinum C str. Eklund	80.7	187	36	0	1	187	82	268	6.3e-83	314.3	SubName: Full=Glycerol dehydrogenase;EC=1.1.1.6;	Bacteria; Firmicutes; Clostridia; Clostridiales; Clostridiaceae; Clostridium
	Sample_TOG_ATS7_I4232_bacteria_combinednr.uniprot_ublast.ann:seq_25839.1.1	sp|C1FVH9_CLOBJ|C1FVH9	Clostridium botulinum (strain Kyoto / Type A2)	77.7	103	23	0	1	103	11	113	1e-39	169.9	SubName: Full=Glycerol dehydrogenase;EC=1.1.1.6;	Bacteria; Firmicutes; Clostridia; Clostridiales; Clostridiaceae; Clostridium
	Sample_TOG_HVCY_GRG_4210LI_bacteria_combinednr.uniprot_ublast.ann:seq_11532.1.1	sp|G9F024_CLOSG|G9F024	Clostridium sporogenes PA 3679	83.1	160	27	0	1	160	9	168	2.8e-71	275.4	SubName: Full=Glycerol dehydrogenase;EC=1.1.1.6;	Bacteria; Firmicutes; Clostridia; Clostridiales; Clostridiaceae; Clostridium
	Sample_TOG_HVCY_GRG_4234LI_bacteria_combinednr.uniprot_ublast.ann:seq_22179.1.1	sp|C4IB93_CLOBU|C4IB93	Clostridium butyricum E4 str. BoNT E BL5262	69.7	356	108	0	1	356	1	356	8.1e-140	504.2	SubName: Full=Glycerol dehydrogenase;EC=1.1.1.6;	Bacteria; Firmicutes; Clostridia; Clostridiales; Clostridiaceae; Clostridium
	Sample_TOG_HVCY_GRG_4234LI_bacteria_combinednr.uniprot_ublast.ann:seq_200593.1.1	sp|C4IB93_CLOBU|C4IB93	Clostridium butyricum E4 str. BoNT E BL5262	63.5	74	27	0	1	74	1	74	3.6e-18	97.8	SubName: Full=Glycerol dehydrogenase;EC=1.1.1.6;	Bacteria; Firmicutes; Clostridia; Clostridiales; Clostridiaceae; Clostridium
	Sample_TOG_HVCY_GRG_4234LI_bacteria_combinednr.uniprot_ublast.ann:seq_189115.1.1	sp|B1RJZ2_CLOPF|B1RJZ2	Clostridium perfringens CPE str. F4969	79.8	99	16	2	10	105	241	338	8.8e-34	150.2	SubName: Full=Glycerol dehydrogenase;EC=1.1.1.6;	Bacteria; Firmicutes; Clostridia; Clostridiales; Clostridiaceae; Clostridium
	Sample_TOG_HVCY_GRG_4234LI_bacteria_combinednr.uniprot_ublast.ann:seq_200267.1.1	sp|B2TK31_CLOBB|B2TK31	Clostridium botulinum (strain Eklund 17B / Type B)	85.3	129	19	0	1	129	119	247	1.3e-55	223.0	SubName: Full=Glycerol dehydrogenase;EC=1.1.1.6;	Bacteria; Firmicutes; Clostridia; Clostridiales; Clostridiaceae; Clostridium
	Sample_TOG_HVCY_GRG_4234LI_bacteria_combinednr.uniprot_ublast.ann:seq_25431.1.1	sp|B2TK31_CLOBB|B2TK31	Clostridium botulinum (strain Eklund 17B / Type B)	83.6	122	20	0	1	122	254	375	8.3e-52	210.3	SubName: Full=Glycerol dehydrogenase;EC=1.1.1.6;	Bacteria; Firmicutes; Clostridia; Clostridiales; Clostridiaceae; Clostridium
1.1.1.61
	Sample_GRG4227_LI_bacteria_combinednr.uniprot_ublast.ann:seq_60926.1.1	sp|B1RNM1_CLOPF|B1RNM1	Clostridium perfringens NCTC 8239	92.1	178	14	0	1	178	99	276	4.3e-89	334.7	SubName: Full=NAD-dependent 4-hydroxybutyrate dehydrogenase;EC=1.1.1.61;	Bacteria; Firmicutes; Clostridia; Clostridiales; Clostridiaceae; Clostridium
	Sample_GRG4227_LI_bacteria_combinednr.uniprot_ublast.ann:seq_4.1.1	sp|B1RNM1_CLOPF|B1RNM1	Clostridium perfringens NCTC 8239	100.0	284	0	0	1	284	1	284	6.9e-158	563.9	SubName: Full=NAD-dependent 4-hydroxybutyrate dehydrogenase;EC=1.1.1.61;	Bacteria; Firmicutes; Clostridia; Clostridiales; Clostridiaceae; Clostridium
	Sample_TOG_ATS7_GRG_4199LI_bacteria_combinednr.uniprot_ublast.ann:seq_12338.1.1	sp|B1V241_CLOPF|B1V241	Clostridium perfringens D str. JGS1721	85.4	206	30	0	1	206	11	216	4.2e-96	358.2	SubName: Full=NAD-dependent 4-hydroxybutyrate dehydrogenase;EC=1.1.1.61;	Bacteria; Firmicutes; Clostridia; Clostridiales; Clostridiaceae; Clostridium
	Sample_TOG_ATS7_GRG_4215LI_bacteria_combinednr.uniprot_ublast.ann:seq_59819.1.1	sp|B1V241_CLOPF|B1V241	Clostridium perfringens D str. JGS1721	85.7	189	27	0	7	195	1	189	7.4e-87	327.4	SubName: Full=NAD-dependent 4-hydroxybutyrate dehydrogenase;EC=1.1.1.61;	Bacteria; Firmicutes; Clostridia; Clostridiales; Clostridiaceae; Clostridium
	Sample_TOG_ATS7_GRG_4215LI_bacteria_combinednr.uniprot_ublast.ann:seq_46123.1.1	sp|D8GUP1_CLOLD|D8GUP1	Clostridium ljungdahlii (strain ATCC 55383 / DSM 13528 / PETC)	67.8	118	38	0	1	118	148	265	4.6e-39	167.9	SubName: Full=NAD-dependent 4-hydroxybutyrate dehydrogenase;EC=1.1.1.61;	Bacteria; Firmicutes; Clostridia; Clostridiales; Clostridiaceae; Clostridium
	Sample_TOG_ATS7_GRG_4215LI_bacteria_combinednr.uniprot_ublast.ann:seq_62255.1.1	sp|B1RDB0_CLOPF|B1RDB0	Clostridium perfringens CPE str. F4969	98.0	297	6	0	1	297	75	371	2.8e-162	578.6	SubName: Full=NAD-dependent 4-hydroxybutyrate dehydrogenase;EC=1.1.1.61;	Bacteria; Firmicutes; Clostridia; Clostridiales; Clostridiaceae; Clostridium
	Sample_TOG_ATS7_GRG_4226LI_bacteria_combinednr.uniprot_ublast.ann:seq_1205.1.1	sp|B1BGZ3_CLOPF|B1BGZ3	Clostridium perfringens C str. JGS1495	82.5	371	65	0	1	371	1	371	4e-174	618.2	SubName: Full=NAD-dependent 4-hydroxybutyrate dehydrogenase;EC=1.1.1.61;	Bacteria; Firmicutes; Clostridia; Clostridiales; Clostridiaceae; Clostridium
	Sample_TOG_ATS7_GRG_4226LI_bacteria_combinednr.uniprot_ublast.ann:seq_2511.1.1	sp|B1R3Q8_CLOPF|B1R3Q8	Clostridium perfringens B str. ATCC 3626	63.3	60	22	0	1	60	312	371	2e-11	75.1	SubName: Full=NAD-dependent 4-hydroxybutyrate dehydrogenase;EC=1.1.1.61;	Bacteria; Firmicutes; Clostridia; Clostridiales; Clostridiaceae; Clostridium
	Sample_TOG_ATS7_GRG_4236LI_bacteria_combinednr.uniprot_ublast.ann:seq_29966.1.1	sp|B1RNM1_CLOPF|B1RNM1	Clostridium perfringens NCTC 8239	82.2	371	66	0	1	371	1	371	5.2e-174	617.8	SubName: Full=NAD-dependent 4-hydroxybutyrate dehydrogenase;EC=1.1.1.61;	Bacteria; Firmicutes; Clostridia; Clostridiales; Clostridiaceae; Clostridium
	Sample_TOG_ATS7_I4232_bacteria_combinednr.uniprot_ublast.ann:seq_16655.1.1	sp|B1RNM1_CLOPF|B1RNM1	Clostridium perfringens NCTC 8239	100.0	227	0	0	1	227	91	317	1.2e-123	449.9	SubName: Full=NAD-dependent 4-hydroxybutyrate dehydrogenase;EC=1.1.1.61;	Bacteria; Firmicutes; Clostridia; Clostridiales; Clostridiaceae; Clostridium
	Sample_TOG_HFHV_GRG_4209LI_bacteria_combinednr.uniprot_ublast.ann:seq_31508.1.1	sp|B1RNM1_CLOPF|B1RNM1	Clostridium perfringens NCTC 8239	99.4	311	2	0	1	311	1	311	6.3e-173	614.0	SubName: Full=NAD-dependent 4-hydroxybutyrate dehydrogenase;EC=1.1.1.61;	Bacteria; Firmicutes; Clostridia; Clostridiales; Clostridiaceae; Clostridium
	Sample_TOG_HFHV_GRG_4229LI_bacteria_combinednr.uniprot_ublast.ann:seq_4482.1.1	sp|Q0TTR8_CLOP1|Q0TTR8	Clostridium perfringens (strain ATCC 13124 / NCTC 8237 / Type A)	95.3	128	6	0	2	129	155	282	2.6e-64	251.9	SubName: Full=NAD-dependent 4-hydroxybutyrate dehydrogenase;EC=1.1.1.61;	Bacteria; Firmicutes; Clostridia; Clostridiales; Clostridiaceae; Clostridium
1.1.1.77
	Sample_GRG4227_LI_bacteria_combinednr.uniprot_ublast.ann:seq_28174.1.1	sp|B1RCT7_CLOPF|B1RCT7	Clostridium perfringens CPE str. F4969	92.2	219	17	0	1	219	112	330	1.1e-110	406.8	SubName: Full=Lactaldehyde reductase;EC=1.1.1.77;	Bacteria; Firmicutes; Clostridia; Clostridiales; Clostridiaceae; Clostridium
	Sample_GRG4227_LI_bacteria_combinednr.uniprot_ublast.ann:seq_5879.1.1	sp|B1RCT7_CLOPF|B1RCT7	Clostridium perfringens CPE str. F4969	99.7	382	1	0	1	382	1	382	7e-214	750.4	SubName: Full=Lactaldehyde reductase;EC=1.1.1.77;	Bacteria; Firmicutes; Clostridia; Clostridiales; Clostridiaceae; Clostridium
	Sample_TOG_377E_GRG_4224LI_bacteria_combinednr.uniprot_ublast.ann:seq_11577.1.1	sp|B1BQC2_CLOPF|B1BQC2	Clostridium perfringens E str. JGS1987	94.1	102	6	0	1	102	201	302	9.4e-49	199.9	SubName: Full=Lactaldehyde reductase;EC=1.1.1.77;	Bacteria; Firmicutes; Clostridia; Clostridiales; Clostridiaceae; Clostridium
	Sample_TOG_ATS7_GRG_4215LI_bacteria_combinednr.uniprot_ublast.ann:seq_46580.1.1	sp|B1RCT7_CLOPF|B1RCT7	Clostridium perfringens CPE str. F4969	93.0	86	6	0	2	87	97	182	9.2e-37	159.8	SubName: Full=Lactaldehyde reductase;EC=1.1.1.77;	Bacteria; Firmicutes; Clostridia; Clostridiales; Clostridiaceae; Clostridium
	Sample_TOG_ATS7_GRG_4236LI_bacteria_combinednr.uniprot_ublast.ann:seq_25757.1.1	sp|B1RMJ5_CLOPF|B1RMJ5	Clostridium perfringens NCTC 8239	91.2	204	18	0	1	204	37	240	5.6e-101	374.4	SubName: Full=Lactaldehyde reductase;EC=1.1.1.77;	Bacteria; Firmicutes; Clostridia; Clostridiales; Clostridiaceae; Clostridium
	Sample_TOG_ATS7_I4232_bacteria_combinednr.uniprot_ublast.ann:seq_25343.1.1	sp|B1BQC2_CLOPF|B1BQC2	Clostridium perfringens E str. JGS1987	99.3	290	2	0	1	290	93	382	9.8e-160	570.1	SubName: Full=Lactaldehyde reductase;EC=1.1.1.77;	Bacteria; Firmicutes; Clostridia; Clostridiales; Clostridiaceae; Clostridium
	Sample_TOG_ATS7_I4232_bacteria_combinednr.uniprot_ublast.ann:seq_19573.1.1	sp|B1RCT7_CLOPF|B1RCT7	Clostridium perfringens CPE str. F4969	100.0	105	0	0	1	105	1	105	2.7e-51	208.4	SubName: Full=Lactaldehyde reductase;EC=1.1.1.77;	Bacteria; Firmicutes; Clostridia; Clostridiales; Clostridiaceae; Clostridium
	Sample_TOG_HFHV_GRG_4209LI_bacteria_combinednr.uniprot_ublast.ann:seq_30682.1.1	sp|B1RCT7_CLOPF|B1RCT7	Clostridium perfringens CPE str. F4969	88.2	382	45	0	1	382	1	382	1.3e-191	676.4	SubName: Full=Lactaldehyde reductase;EC=1.1.1.77;	Bacteria; Firmicutes; Clostridia; Clostridiales; Clostridiaceae; Clostridium
	Sample_TOG_HFHV_GRG_4209LI_bacteria_combinednr.uniprot_ublast.ann:seq_2421.1.1	sp|B1BQC2_CLOPF|B1BQC2	Clostridium perfringens E str. JGS1987	100.0	239	0	0	1	239	144	382	1.6e-131	476.1	SubName: Full=Lactaldehyde reductase;EC=1.1.1.77;	Bacteria; Firmicutes; Clostridia; Clostridiales; Clostridiaceae; Clostridium
	Sample_TOG_HFHV_GRG_4231LI_bacteria_combinednr.uniprot_ublast.ann:seq_1278.1.1	sp|B1RCT7_CLOPF|B1RCT7	Clostridium perfringens CPE str. F4969	89.7	155	16	0	1	155	41	195	1.8e-72	279.3	SubName: Full=Lactaldehyde reductase;EC=1.1.1.77;	Bacteria; Firmicutes; Clostridia; Clostridiales; Clostridiaceae; Clostridium
	Sample_TOG_HFHV_GRG_4237LI_bacteria_combinednr.uniprot_ublast.ann:seq_5230.1.1	sp|B1R9Q9_CLOPF|B1R9Q9	Clostridium perfringens B str. ATCC 3626	88.3	154	18	0	1	154	1	154	8.5e-70	270.4	SubName: Full=Lactaldehyde reductase;EC=1.1.1.77;	Bacteria; Firmicutes; Clostridia; Clostridiales; Clostridiaceae; Clostridium
	Sample_TOG_HFHV_GRG_4237LI_bacteria_combinednr.uniprot_ublast.ann:seq_35008.1.1	sp|B1RMJ5_CLOPF|B1RMJ5	Clostridium perfringens NCTC 8239	87.4	190	24	0	1	190	193	382	5.5e-90	337.8	SubName: Full=Lactaldehyde reductase;EC=1.1.1.77;	Bacteria; Firmicutes; Clostridia; Clostridiales; Clostridiaceae; Clostridium
	Sample_TOG_HFHV_I4202_bacteria_combinednr.uniprot_ublast.ann:seq_7910.1.1	sp|B1R9Q9_CLOPF|B1R9Q9	Clostridium perfringens B str. ATCC 3626	90.4	156	15	0	1	156	15	170	2.2e-73	282.3	SubName: Full=Lactaldehyde reductase;EC=1.1.1.77;	Bacteria; Firmicutes; Clostridia; Clostridiales; Clostridiaceae; Clostridium
	Sample_TOG_HVCY_GRG_4210LI_bacteria_combinednr.uniprot_ublast.ann:seq_3925.1.1	sp|B6G280_9FIRM|B6G280	Clostridium hiranonis DSM 13275	89.4	66	7	0	1	66	23	88	3.1e-24	117.9	SubName: Full=Lactaldehyde reductase;EC=1.1.1.77;	Bacteria; Firmicutes; Clostridia; Clostridiales; Peptostreptococcaceae
	Sample_TOG_HVCY_GRG_4210LI_bacteria_combinednr.uniprot_ublast.ann:seq_31645.1.1	sp|B6G280_9FIRM|B6G280	Clostridium hiranonis DSM 13275	83.8	148	23	1	1	147	180	327	5.5e-63	248.1	SubName: Full=Lactaldehyde reductase;EC=1.1.1.77;	Bacteria; Firmicutes; Clostridia; Clostridiales; Peptostreptococcaceae
	Sample_TOG_HVCY_GRG_4210LI_bacteria_combinednr.uniprot_ublast.ann:seq_37976.1.1	sp|B6G280_9FIRM|B6G280	Clostridium hiranonis DSM 13275	82.8	151	25	1	1	150	179	329	1.9e-63	249.6	SubName: Full=Lactaldehyde reductase;EC=1.1.1.77;	Bacteria; Firmicutes; Clostridia; Clostridiales; Peptostreptococcaceae
	Sample_TOG_HVCY_GRG_4222LI_bacteria_combinednr.uniprot_ublast.ann:seq_6471.1.1	sp|B1RCT7_CLOPF|B1RCT7	Clostridium perfringens CPE str. F4969	90.8	272	25	0	1	272	1	272	2.2e-137	495.7	SubName: Full=Lactaldehyde reductase;EC=1.1.1.77;	Bacteria; Firmicutes; Clostridia; Clostridiales; Clostridiaceae; Clostridium
	Sample_TOG_HVCY_GRG_4234LI_bacteria_combinednr.uniprot_ublast.ann:seq_184356.1.1	sp|G7MBY4_9CLOT|G7MBY4	Clostridium sp. DL-VIII	91.5	200	17	0	1	200	137	336	1.4e-99	369.8	SubName: Full=Lactaldehyde reductase;EC=1.1.1.77;	Bacteria; Firmicutes; Clostridia; Clostridiales; Clostridiaceae; Clostridium
	Sample_TOG_HVCY_GRG_4234LI_bacteria_combinednr.uniprot_ublast.ann:seq_28700.1.1	sp|B1RCT7_CLOPF|B1RCT7	Clostridium perfringens CPE str. F4969	97.9	382	8	0	1	382	1	382	1.2e-210	739.6	SubName: Full=Lactaldehyde reductase;EC=1.1.1.77;	Bacteria; Firmicutes; Clostridia; Clostridiales; Clostridiaceae; Clostridium
1.2.1.10
	Sample_GRG4217_LI_bacteria_combinednr.uniprot_ublast.ann:seq_29106.1.1	sp|Q892D3_CLOTE|Q892D3	Clostridium tetani (strain Massachusetts / E88)	82.1	106	19	0	4	109	132	237	3.5e-41	174.9	SubName: Full=Ethanolamine utilization protein eutE;EC=1.2.1.10;	Bacteria; Firmicutes; Clostridia; Clostridiales; Clostridiaceae; Clostridium
	Sample_GRG4227_LI_bacteria_combinednr.uniprot_ublast.ann:seq_56265.1.1	sp|F2JJF2_CELLD|F2JJF2	Cellulosilyticum lentocellum (strain ATCC 49066 / DSM 5427 / NCIMB11756 / RHM5) (Clostridium lentocellum)	86.4	103	14	0	3	105	539	641	2.5e-44	185.3	SubName: Full=Acetaldehyde dehydrogenase (Acetylating);EC=1.2.1.10;	Bacteria; Firmicutes; Clostridia; Clostridiales; Lachnospiraceae; Cellulosilyticum
	Sample_GRG4227_LI_bacteria_combinednr.uniprot_ublast.ann:seq_40657.1.1	sp|M8JYJ6_CLOBU|M8JYJ6	Clostridium butyricum DKU-01	82.3	158	28	0	1	158	27	184	3.9e-70	271.6	SubName: Full=Aldehyde-alcohol dehydrogenase 2;EC=1.2.1.10;	Bacteria; Firmicutes; Clostridia; Clostridiales; Clostridiaceae; Clostridium
	Sample_GRG4227_LI_bacteria_combinednr.uniprot_ublast.ann:seq_89456.1.1	sp|F2JJF2_CELLD|F2JJF2	Cellulosilyticum lentocellum (strain ATCC 49066 / DSM 5427 / NCIMB11756 / RHM5) (Clostridium lentocellum)	88.5	253	29	0	1	253	135	387	2.6e-124	452.2	SubName: Full=Acetaldehyde dehydrogenase (Acetylating);EC=1.2.1.10;	Bacteria; Firmicutes; Clostridia; Clostridiales; Lachnospiraceae; Cellulosilyticum
	Sample_TOG_377E_GRG_4206LI_bacteria_combinednr.uniprot_ublast.ann:seq_10715.1.1	sp|F2JJF2_CELLD|F2JJF2	Cellulosilyticum lentocellum (strain ATCC 49066 / DSM 5427 / NCIMB11756 / RHM5) (Clostridium lentocellum)	86.9	229	30	0	1	229	589	817	3e-111	408.7	SubName: Full=Acetaldehyde dehydrogenase (Acetylating);EC=1.2.1.10;	Bacteria; Firmicutes; Clostridia; Clostridiales; Lachnospiraceae; Cellulosilyticum
	Sample_TOG_377E_GRG_4206LI_bacteria_combinednr.uniprot_ublast.ann:seq_5445.1.1	sp|B2TJS6_CLOBB|B2TJS6	Clostridium botulinum (strain Eklund 17B / Type B)	83.9	205	33	0	1	205	158	362	1.6e-95	356.3	SubName: Full=Acetaldehyde dehydrogenase (Acetylating);EC=1.2.1.10;	Bacteria; Firmicutes; Clostridia; Clostridiales; Clostridiaceae; Clostridium
	Sample_TOG_377E_GRG_4206LI_bacteria_combinednr.uniprot_ublast.ann:seq_7846.1.1	sp|F2JJF2_CELLD|F2JJF2	Cellulosilyticum lentocellum (strain ATCC 49066 / DSM 5427 / NCIMB11756 / RHM5) (Clostridium lentocellum)	87.4	135	17	0	1	135	119	253	1.7e-61	242.7	SubName: Full=Acetaldehyde dehydrogenase (Acetylating);EC=1.2.1.10;	Bacteria; Firmicutes; Clostridia; Clostridiales; Lachnospiraceae; Cellulosilyticum
	Sample_TOG_377E_GRG_4224LI_bacteria_combinednr.uniprot_ublast.ann:seq_19439.1.1	sp|F2JJF2_CELLD|F2JJF2	Cellulosilyticum lentocellum (strain ATCC 49066 / DSM 5427 / NCIMB11756 / RHM5) (Clostridium lentocellum)	87.6	249	31	0	1	249	431	679	1.3e-120	439.9	SubName: Full=Acetaldehyde dehydrogenase (Acetylating);EC=1.2.1.10;	Bacteria; Firmicutes; Clostridia; Clostridiales; Lachnospiraceae; Cellulosilyticum
	Sample_TOG_377E_GRG_4224LI_bacteria_combinednr.uniprot_ublast.ann:seq_3874.1.1	sp|F2JPG4_CELLD|F2JPG4	Cellulosilyticum lentocellum (strain ATCC 49066 / DSM 5427 / NCIMB11756 / RHM5) (Clostridium lentocellum)	72.1	61	17	0	1	61	811	871	9.3e-20	102.8	SubName: Full=Acetaldehyde dehydrogenase (Acetylating);EC=1.2.1.10;	Bacteria; Firmicutes; Clostridia; Clostridiales; Lachnospiraceae; Cellulosilyticum
	Sample_TOG_377E_GRG_4224LI_bacteria_combinednr.uniprot_ublast.ann:seq_14176.1.1	sp|F2JJF2_CELLD|F2JJF2	Cellulosilyticum lentocellum (strain ATCC 49066 / DSM 5427 / NCIMB11756 / RHM5) (Clostridium lentocellum)	84.8	290	44	0	1	290	7	296	1.4e-137	496.5	SubName: Full=Acetaldehyde dehydrogenase (Acetylating);EC=1.2.1.10;	Bacteria; Firmicutes; Clostridia; Clostridiales; Lachnospiraceae; Cellulosilyticum
	Sample_TOG_377E_GRG_4224LI_bacteria_combinednr.uniprot_ublast.ann:seq_16043.1.1	sp|F2JJF2_CELLD|F2JJF2	Cellulosilyticum lentocellum (strain ATCC 49066 / DSM 5427 / NCIMB11756 / RHM5) (Clostridium lentocellum)	82.9	117	20	0	2	118	446	562	2.4e-48	198.7	SubName: Full=Acetaldehyde dehydrogenase (Acetylating);EC=1.2.1.10;	Bacteria; Firmicutes; Clostridia; Clostridiales; Lachnospiraceae; Cellulosilyticum
	Sample_TOG_377E_GRG_4224LI_bacteria_combinednr.uniprot_ublast.ann:seq_19029.1.1	sp|F2JLY4_CELLD|F2JLY4	Cellulosilyticum lentocellum (strain ATCC 49066 / DSM 5427 / NCIMB11756 / RHM5) (Clostridium lentocellum)	76.0	412	98	1	1	411	33	444	1.1e-177	630.2	SubName: Full=Acetaldehyde dehydrogenase (Acetylating);EC=1.2.1.10;	Bacteria; Firmicutes; Clostridia; Clostridiales; Lachnospiraceae; Cellulosilyticum
	Sample_TOG_377E_I4239_bacteria_combinednr.uniprot_ublast.ann:seq_74137.1.1	sp|A7FVE8_CLOB1|A7FVE8	Clostridium botulinum (strain ATCC 19397 / Type A)	81.0	532	97	3	1	528	1	532	7.1e-249	867.1	SubName: Full=Acetaldehyde dehydrogenase (Acetylating);EC=1.2.1.10;	Bacteria; Firmicutes; Clostridia; Clostridiales; Clostridiaceae; Clostridium
	Sample_TOG_377E_I4239_bacteria_combinednr.uniprot_ublast.ann:seq_121770.1.1	sp|F2JJF2_CELLD|F2JJF2	Cellulosilyticum lentocellum (strain ATCC 49066 / DSM 5427 / NCIMB11756 / RHM5) (Clostridium lentocellum)	82.8	169	29	0	1	169	1	169	6.9e-73	280.8	SubName: Full=Acetaldehyde dehydrogenase (Acetylating);EC=1.2.1.10;	Bacteria; Firmicutes; Clostridia; Clostridiales; Lachnospiraceae; Cellulosilyticum
	Sample_TOG_377E_I4239_bacteria_combinednr.uniprot_ublast.ann:seq_115507.1.1	sp|F2JPG4_CELLD|F2JPG4	Cellulosilyticum lentocellum (strain ATCC 49066 / DSM 5427 / NCIMB11756 / RHM5) (Clostridium lentocellum)	82.0	133	24	0	1	133	79	211	5.8e-59	234.2	SubName: Full=Acetaldehyde dehydrogenase (Acetylating);EC=1.2.1.10;	Bacteria; Firmicutes; Clostridia; Clostridiales; Lachnospiraceae; Cellulosilyticum
	Sample_TOG_ATS7_GRG_4199LI_bacteria_combinednr.uniprot_ublast.ann:seq_8918.1.1	sp|F2JJF2_CELLD|F2JJF2	Cellulosilyticum lentocellum (strain ATCC 49066 / DSM 5427 / NCIMB11756 / RHM5) (Clostridium lentocellum)	83.0	153	26	0	1	153	233	385	4.4e-66	258.1	SubName: Full=Acetaldehyde dehydrogenase (Acetylating);EC=1.2.1.10;	Bacteria; Firmicutes; Clostridia; Clostridiales; Lachnospiraceae; Cellulosilyticum
	Sample_TOG_ATS7_GRG_4215LI_bacteria_combinednr.uniprot_ublast.ann:seq_31954.1.1	sp|J7T073_CLOSG|J7T073	Clostridium sporogenes ATCC 15579	88.4	121	14	0	2	122	52	172	3.1e-54	218.4	SubName: Full=Acetaldehyde dehydrogenase (Acetylating);EC=1.2.1.10;	Bacteria; Firmicutes; Clostridia; Clostridiales; Clostridiaceae; Clostridium
	Sample_TOG_ATS7_GRG_4215LI_bacteria_combinednr.uniprot_ublast.ann:seq_37599.1.1	sp|B2TJS6_CLOBB|B2TJS6	Clostridium botulinum (strain Eklund 17B / Type B)	83.2	184	31	0	1	184	56	239	1.2e-83	316.6	SubName: Full=Acetaldehyde dehydrogenase (Acetylating);EC=1.2.1.10;	Bacteria; Firmicutes; Clostridia; Clostridiales; Clostridiaceae; Clostridium
	Sample_TOG_ATS7_GRG_4215LI_bacteria_combinednr.uniprot_ublast.ann:seq_61358.1.1	sp|Q892D3_CLOTE|Q892D3	Clostridium tetani (strain Massachusetts / E88)	80.0	180	36	0	1	180	259	438	1.9e-76	292.7	SubName: Full=Ethanolamine utilization protein eutE;EC=1.2.1.10;	Bacteria; Firmicutes; Clostridia; Clostridiales; Clostridiaceae; Clostridium
	Sample_TOG_ATS7_GRG_4215LI_bacteria_combinednr.uniprot_ublast.ann:seq_66315.1.1	sp|Q892D3_CLOTE|Q892D3	Clostridium tetani (strain Massachusetts / E88)	75.0	108	27	0	1	108	88	195	4.6e-38	164.5	SubName: Full=Ethanolamine utilization protein eutE;EC=1.2.1.10;	Bacteria; Firmicutes; Clostridia; Clostridiales; Clostridiaceae; Clostridium
	Sample_TOG_ATS7_GRG_4215LI_bacteria_combinednr.uniprot_ublast.ann:seq_16068.1.1	sp|F2JJF2_CELLD|F2JJF2	Cellulosilyticum lentocellum (strain ATCC 49066 / DSM 5427 / NCIMB11756 / RHM5) (Clostridium lentocellum)	87.4	334	42	0	1	334	372	705	4.7e-166	591.3	SubName: Full=Acetaldehyde dehydrogenase (Acetylating);EC=1.2.1.10;	Bacteria; Firmicutes; Clostridia; Clostridiales; Lachnospiraceae; Cellulosilyticum
	Sample_TOG_ATS7_GRG_4215LI_bacteria_combinednr.uniprot_ublast.ann:seq_20946.1.1	sp|F2JPG4_CELLD|F2JPG4	Cellulosilyticum lentocellum (strain ATCC 49066 / DSM 5427 / NCIMB11756 / RHM5) (Clostridium lentocellum)	80.3	522	103	0	1	522	91	612	3.8e-247	861.3	SubName: Full=Acetaldehyde dehydrogenase (Acetylating);EC=1.2.1.10;	Bacteria; Firmicutes; Clostridia; Clostridiales; Lachnospiraceae; Cellulosilyticum
	Sample_TOG_ATS7_GRG_4215LI_bacteria_combinednr.uniprot_ublast.ann:seq_26212.1.1	sp|F2JJF2_CELLD|F2JJF2	Cellulosilyticum lentocellum (strain ATCC 49066 / DSM 5427 / NCIMB11756 / RHM5) (Clostridium lentocellum)	86.6	187	25	0	1	187	153	339	1.1e-87	330.1	SubName: Full=Acetaldehyde dehydrogenase (Acetylating);EC=1.2.1.10;	Bacteria; Firmicutes; Clostridia; Clostridiales; Lachnospiraceae; Cellulosilyticum
	Sample_TOG_ATS7_GRG_4215LI_bacteria_combinednr.uniprot_ublast.ann:seq_53917.1.1	sp|F2JJF2_CELLD|F2JJF2	Cellulosilyticum lentocellum (strain ATCC 49066 / DSM 5427 / NCIMB11756 / RHM5) (Clostridium lentocellum)	82.9	246	42	0	1	246	626	871	1.5e-116	426.4	SubName: Full=Acetaldehyde dehydrogenase (Acetylating);EC=1.2.1.10;	Bacteria; Firmicutes; Clostridia; Clostridiales; Lachnospiraceae; Cellulosilyticum
	Sample_TOG_ATS7_GRG_4215LI_bacteria_combinednr.uniprot_ublast.ann:seq_72602.1.1	sp|F2JJF2_CELLD|F2JJF2	Cellulosilyticum lentocellum (strain ATCC 49066 / DSM 5427 / NCIMB11756 / RHM5) (Clostridium lentocellum)	78.3	106	23	0	1	106	1	106	5.4e-39	167.5	SubName: Full=Acetaldehyde dehydrogenase (Acetylating);EC=1.2.1.10;	Bacteria; Firmicutes; Clostridia; Clostridiales; Lachnospiraceae; Cellulosilyticum
	Sample_TOG_ATS7_GRG_4215LI_bacteria_combinednr.uniprot_ublast.ann:seq_21654.1.1	sp|F2JJF2_CELLD|F2JJF2	Cellulosilyticum lentocellum (strain ATCC 49066 / DSM 5427 / NCIMB11756 / RHM5) (Clostridium lentocellum)	87.7	171	21	0	2	172	701	871	1.7e-82	312.8	SubName: Full=Acetaldehyde dehydrogenase (Acetylating);EC=1.2.1.10;	Bacteria; Firmicutes; Clostridia; Clostridiales; Lachnospiraceae; Cellulosilyticum
	Sample_TOG_ATS7_GRG_4215LI_bacteria_combinednr.uniprot_ublast.ann:seq_12637.1.1	sp|B1QMS2_CLOBO|B1QMS2	Clostridium botulinum Bf	81.3	353	62	2	1	349	180	532	2.8e-161	575.5	SubName: Full=Acetaldehyde dehydrogenase;EC=1.2.1.10;	Bacteria; Firmicutes; Clostridia; Clostridiales; Clostridiaceae; Clostridium
	Sample_TOG_ATS7_GRG_4215LI_bacteria_combinednr.uniprot_ublast.ann:seq_48673.1.1	sp|Q892D3_CLOTE|Q892D3	Clostridium tetani (strain Massachusetts / E88)	75.2	121	30	0	1	121	81	201	7.5e-45	187.2	SubName: Full=Ethanolamine utilization protein eutE;EC=1.2.1.10;	Bacteria; Firmicutes; Clostridia; Clostridiales; Clostridiaceae; Clostridium
	Sample_TOG_ATS7_GRG_4215LI_bacteria_combinednr.uniprot_ublast.ann:seq_59248.1.1	sp|M8JYJ6_CLOBU|M8JYJ6	Clostridium butyricum DKU-01	85.7	231	33	0	3	233	388	618	2.7e-115	422.2	SubName: Full=Aldehyde-alcohol dehydrogenase 2;EC=1.2.1.10;	Bacteria; Firmicutes; Clostridia; Clostridiales; Clostridiaceae; Clostridium
	Sample_TOG_ATS7_GRG_4215LI_bacteria_combinednr.uniprot_ublast.ann:seq_6699.1.1	sp|F2JLY4_CELLD|F2JLY4	Cellulosilyticum lentocellum (strain ATCC 49066 / DSM 5427 / NCIMB11756 / RHM5) (Clostridium lentocellum)	73.9	375	89	4	1	368	119	491	2.5e-152	545.8	SubName: Full=Acetaldehyde dehydrogenase (Acetylating);EC=1.2.1.10;	Bacteria; Firmicutes; Clostridia; Clostridiales; Lachnospiraceae; Cellulosilyticum
	Sample_TOG_ATS7_GRG_4215LI_bacteria_combinednr.uniprot_ublast.ann:seq_71389.1.1	sp|F2JLY4_CELLD|F2JLY4	Cellulosilyticum lentocellum (strain ATCC 49066 / DSM 5427 / NCIMB11756 / RHM5) (Clostridium lentocellum)	65.2	489	129	8	1	450	5	491	2e-167	596.3	SubName: Full=Acetaldehyde dehydrogenase (Acetylating);EC=1.2.1.10;	Bacteria; Firmicutes; Clostridia; Clostridiales; Lachnospiraceae; Cellulosilyticum
	Sample_TOG_ATS7_GRG_4226LI_bacteria_combinednr.uniprot_ublast.ann:seq_38866.1.1	sp|F2JPG4_CELLD|F2JPG4	Cellulosilyticum lentocellum (strain ATCC 49066 / DSM 5427 / NCIMB11756 / RHM5) (Clostridium lentocellum)	80.1	151	30	0	1	151	296	446	7.6e-63	247.3	SubName: Full=Acetaldehyde dehydrogenase (Acetylating);EC=1.2.1.10;	Bacteria; Firmicutes; Clostridia; Clostridiales; Lachnospiraceae; Cellulosilyticum
	Sample_TOG_ATS7_GRG_4226LI_bacteria_combinednr.uniprot_ublast.ann:seq_27959.1.1	sp|C5VRY7_CLOBO|C5VRY7	Clostridium botulinum D str. 1873	73.0	237	63	1	1	237	65	300	1.1e-97	363.6	SubName: Full=Acetaldehyde dehydrogenase (Acetylating);EC=1.2.1.10;	Bacteria; Firmicutes; Clostridia; Clostridiales; Clostridiaceae; Clostridium
	Sample_TOG_ATS7_GRG_4226LI_bacteria_combinednr.uniprot_ublast.ann:seq_1375.1.1	sp|F2JLY4_CELLD|F2JLY4	Cellulosilyticum lentocellum (strain ATCC 49066 / DSM 5427 / NCIMB11756 / RHM5) (Clostridium lentocellum)	71.8	117	27	2	1	111	361	477	8.3e-38	163.7	SubName: Full=Acetaldehyde dehydrogenase (Acetylating);EC=1.2.1.10;	Bacteria; Firmicutes; Clostridia; Clostridiales; Lachnospiraceae; Cellulosilyticum
	Sample_TOG_ATS7_GRG_4226LI_bacteria_combinednr.uniprot_ublast.ann:seq_3695.1.1	sp|F2JLY4_CELLD|F2JLY4	Cellulosilyticum lentocellum (strain ATCC 49066 / DSM 5427 / NCIMB11756 / RHM5) (Clostridium lentocellum)	84.9	73	11	0	1	73	180	252	1.2e-26	125.9	SubName: Full=Acetaldehyde dehydrogenase (Acetylating);EC=1.2.1.10;	Bacteria; Firmicutes; Clostridia; Clostridiales; Lachnospiraceae; Cellulosilyticum
	Sample_TOG_ATS7_GRG_4236LI_bacteria_combinednr.uniprot_ublast.ann:seq_50556.1.1	sp|F2JLY4_CELLD|F2JLY4	Cellulosilyticum lentocellum (strain ATCC 49066 / DSM 5427 / NCIMB11756 / RHM5) (Clostridium lentocellum)	75.7	444	107	1	1	443	1	444	2.1e-190	672.5	SubName: Full=Acetaldehyde dehydrogenase (Acetylating);EC=1.2.1.10;	Bacteria; Firmicutes; Clostridia; Clostridiales; Lachnospiraceae; Cellulosilyticum
	Sample_TOG_ATS7_GRG_4236LI_bacteria_combinednr.uniprot_ublast.ann:seq_56914.1.1	sp|F2JJF2_CELLD|F2JJF2	Cellulosilyticum lentocellum (strain ATCC 49066 / DSM 5427 / NCIMB11756 / RHM5) (Clostridium lentocellum)	81.3	871	162	1	1	870	1	871	0	1436.8	SubName: Full=Acetaldehyde dehydrogenase (Acetylating);EC=1.2.1.10;	Bacteria; Firmicutes; Clostridia; Clostridiales; Lachnospiraceae; Cellulosilyticum
	Sample_TOG_ATS7_GRG_4236LI_bacteria_combinednr.uniprot_ublast.ann:seq_87380.1.1	sp|F2JLY4_CELLD|F2JLY4	Cellulosilyticum lentocellum (strain ATCC 49066 / DSM 5427 / NCIMB11756 / RHM5) (Clostridium lentocellum)	72.0	246	60	4	1	239	248	491	1.5e-92	346.7	SubName: Full=Acetaldehyde dehydrogenase (Acetylating);EC=1.2.1.10;	Bacteria; Firmicutes; Clostridia; Clostridiales; Lachnospiraceae; Cellulosilyticum
	Sample_TOG_ATS7_GRG_4236LI_bacteria_combinednr.uniprot_ublast.ann:seq_2104.1.1	sp|Q892D3_CLOTE|Q892D3	Clostridium tetani (strain Massachusetts / E88)	77.5	120	27	0	1	120	290	409	1.3e-46	193.0	SubName: Full=Ethanolamine utilization protein eutE;EC=1.2.1.10;	Bacteria; Firmicutes; Clostridia; Clostridiales; Clostridiaceae; Clostridium
	Sample_TOG_ATS7_GRG_4236LI_bacteria_combinednr.uniprot_ublast.ann:seq_113691.1.1	sp|F2JJF2_CELLD|F2JJF2	Cellulosilyticum lentocellum (strain ATCC 49066 / DSM 5427 / NCIMB11756 / RHM5) (Clostridium lentocellum)	88.3	537	63	0	1	537	335	871	6.9e-276	956.8	SubName: Full=Acetaldehyde dehydrogenase (Acetylating);EC=1.2.1.10;	Bacteria; Firmicutes; Clostridia; Clostridiales; Lachnospiraceae; Cellulosilyticum
	Sample_TOG_ATS7_GRG_4236LI_bacteria_combinednr.uniprot_ublast.ann:seq_22940.1.1	sp|F2JJF2_CELLD|F2JJF2	Cellulosilyticum lentocellum (strain ATCC 49066 / DSM 5427 / NCIMB11756 / RHM5) (Clostridium lentocellum)	85.9	382	54	0	1	382	1	382	4.7e-186	657.9	SubName: Full=Acetaldehyde dehydrogenase (Acetylating);EC=1.2.1.10;	Bacteria; Firmicutes; Clostridia; Clostridiales; Lachnospiraceae; Cellulosilyticum
	Sample_TOG_ATS7_GRG_4236LI_bacteria_combinednr.uniprot_ublast.ann:seq_76365.1.1	sp|Q892D3_CLOTE|Q892D3	Clostridium tetani (strain Massachusetts / E88)	80.5	437	85	0	1	437	22	458	1.9e-199	702.6	SubName: Full=Ethanolamine utilization protein eutE;EC=1.2.1.10;	Bacteria; Firmicutes; Clostridia; Clostridiales; Clostridiaceae; Clostridium
	Sample_TOG_ATS7_GRG_4236LI_bacteria_combinednr.uniprot_ublast.ann:seq_38477.1.1	sp|M8JYJ6_CLOBU|M8JYJ6	Clostridium butyricum DKU-01	88.3	248	29	0	1	248	601	848	7.4e-124	450.7	SubName: Full=Aldehyde-alcohol dehydrogenase 2;EC=1.2.1.10;	Bacteria; Firmicutes; Clostridia; Clostridiales; Clostridiaceae; Clostridium
	Sample_TOG_ATS7_I4232_bacteria_combinednr.uniprot_ublast.ann:seq_35487.1.1	sp|F2JJF2_CELLD|F2JJF2	Cellulosilyticum lentocellum (strain ATCC 49066 / DSM 5427 / NCIMB11756 / RHM5) (Clostridium lentocellum)	71.4	112	32	0	1	112	760	871	4.2e-42	177.9	SubName: Full=Acetaldehyde dehydrogenase (Acetylating);EC=1.2.1.10;	Bacteria; Firmicutes; Clostridia; Clostridiales; Lachnospiraceae; Cellulosilyticum
	Sample_TOG_ATS7_I4232_bacteria_combinednr.uniprot_ublast.ann:seq_28657.1.1	sp|F2JJF2_CELLD|F2JJF2	Cellulosilyticum lentocellum (strain ATCC 49066 / DSM 5427 / NCIMB11756 / RHM5) (Clostridium lentocellum)	93.4	106	7	0	1	106	646	751	9.7e-49	199.9	SubName: Full=Acetaldehyde dehydrogenase (Acetylating);EC=1.2.1.10;	Bacteria; Firmicutes; Clostridia; Clostridiales; Lachnospiraceae; Cellulosilyticum
	Sample_TOG_ATS7_I4232_bacteria_combinednr.uniprot_ublast.ann:seq_2117.1.1	sp|B2TJS6_CLOBB|B2TJS6	Clostridium botulinum (strain Eklund 17B / Type B)	82.9	123	21	0	1	123	1	123	6.4e-52	210.7	SubName: Full=Acetaldehyde dehydrogenase (Acetylating);EC=1.2.1.10;	Bacteria; Firmicutes; Clostridia; Clostridiales; Clostridiaceae; Clostridium
	Sample_TOG_ATS7_I4232_bacteria_combinednr.uniprot_ublast.ann:seq_40842.1.1	sp|F2JJF2_CELLD|F2JJF2	Cellulosilyticum lentocellum (strain ATCC 49066 / DSM 5427 / NCIMB11756 / RHM5) (Clostridium lentocellum)	87.2	148	19	0	1	148	273	420	3.4e-68	265.0	SubName: Full=Acetaldehyde dehydrogenase (Acetylating);EC=1.2.1.10;	Bacteria; Firmicutes; Clostridia; Clostridiales; Lachnospiraceae; Cellulosilyticum
	Sample_TOG_ATS7_I4232_bacteria_combinednr.uniprot_ublast.ann:seq_20324.1.1	sp|F2JJF2_CELLD|F2JJF2	Cellulosilyticum lentocellum (strain ATCC 49066 / DSM 5427 / NCIMB11756 / RHM5) (Clostridium lentocellum)	80.4	92	18	0	1	92	1	92	4.2e-32	144.4	SubName: Full=Acetaldehyde dehydrogenase (Acetylating);EC=1.2.1.10;	Bacteria; Firmicutes; Clostridia; Clostridiales; Lachnospiraceae; Cellulosilyticum
	Sample_TOG_ATS7_I4232_bacteria_combinednr.uniprot_ublast.ann:seq_49063.1.1	sp|B1KVB2_CLOBM|B1KVB2	Clostridium botulinum (strain Loch Maree / Type A3)	67.9	112	32	3	1	108	421	532	3.7e-35	154.8	SubName: Full=Acetaldehyde dehydrogenase (Acetylating);EC=1.2.1.10;	Bacteria; Firmicutes; Clostridia; Clostridiales; Clostridiaceae; Clostridium
	Sample_TOG_ATS7_I4232_bacteria_combinednr.uniprot_ublast.ann:seq_28966.1.1	sp|F2JJF2_CELLD|F2JJF2	Cellulosilyticum lentocellum (strain ATCC 49066 / DSM 5427 / NCIMB11756 / RHM5) (Clostridium lentocellum)	85.6	118	17	0	1	118	463	580	1.8e-51	209.1	SubName: Full=Acetaldehyde dehydrogenase (Acetylating);EC=1.2.1.10;	Bacteria; Firmicutes; Clostridia; Clostridiales; Lachnospiraceae; Cellulosilyticum
	Sample_TOG_ATS7_I4232_bacteria_combinednr.uniprot_ublast.ann:seq_49754.1.1	sp|F2JPG4_CELLD|F2JPG4	Cellulosilyticum lentocellum (strain ATCC 49066 / DSM 5427 / NCIMB11756 / RHM5) (Clostridium lentocellum)	72.5	91	25	0	25	115	781	871	6.9e-32	144.1	SubName: Full=Acetaldehyde dehydrogenase (Acetylating);EC=1.2.1.10;	Bacteria; Firmicutes; Clostridia; Clostridiales; Lachnospiraceae; Cellulosilyticum
	Sample_TOG_HFHV_GRG_4209LI_bacteria_combinednr.uniprot_ublast.ann:seq_19934.1.1	sp|Q892D3_CLOTE|Q892D3	Clostridium tetani (strain Massachusetts / E88)	82.0	183	33	0	1	183	55	237	4.8e-80	304.7	SubName: Full=Ethanolamine utilization protein eutE;EC=1.2.1.10;	Bacteria; Firmicutes; Clostridia; Clostridiales; Clostridiaceae; Clostridium
	Sample_TOG_HFHV_GRG_4209LI_bacteria_combinednr.uniprot_ublast.ann:seq_22235.1.1	sp|F2JLY4_CELLD|F2JLY4	Cellulosilyticum lentocellum (strain ATCC 49066 / DSM 5427 / NCIMB11756 / RHM5) (Clostridium lentocellum)	73.8	477	118	3	1	470	1	477	1.2e-196	693.3	SubName: Full=Acetaldehyde dehydrogenase (Acetylating);EC=1.2.1.10;	Bacteria; Firmicutes; Clostridia; Clostridiales; Lachnospiraceae; Cellulosilyticum
	Sample_TOG_HFHV_GRG_4209LI_bacteria_combinednr.uniprot_ublast.ann:seq_52600.1.1	sp|D5RZG0_CLODI|D5RZG0	Clostridium difficile NAP07	65.8	117	40	0	1	117	263	379	2.2e-38	165.6	SubName: Full=Acetaldehyde dehydrogenase (Acetylating);EC=1.2.1.10;	Bacteria; Firmicutes; Clostridia; Clostridiales; Peptostreptococcaceae
	Sample_TOG_HFHV_GRG_4209LI_bacteria_combinednr.uniprot_ublast.ann:seq_35260.1.1	sp|F2JJF2_CELLD|F2JJF2	Cellulosilyticum lentocellum (strain ATCC 49066 / DSM 5427 / NCIMB11756 / RHM5) (Clostridium lentocellum)	81.8	313	57	0	1	313	527	839	1.6e-147	529.6	SubName: Full=Acetaldehyde dehydrogenase (Acetylating);EC=1.2.1.10;	Bacteria; Firmicutes; Clostridia; Clostridiales; Lachnospiraceae; Cellulosilyticum
	Sample_TOG_HFHV_GRG_4209LI_bacteria_combinednr.uniprot_ublast.ann:seq_9351.1.1	sp|F2JPG4_CELLD|F2JPG4	Cellulosilyticum lentocellum (strain ATCC 49066 / DSM 5427 / NCIMB11756 / RHM5) (Clostridium lentocellum)	79.9	229	46	0	1	229	273	501	1.6e-101	376.3	SubName: Full=Acetaldehyde dehydrogenase (Acetylating);EC=1.2.1.10;	Bacteria; Firmicutes; Clostridia; Clostridiales; Lachnospiraceae; Cellulosilyticum
	Sample_TOG_HFHV_GRG_4209LI_bacteria_combinednr.uniprot_ublast.ann:seq_17657.1.1	sp|A7GF42_CLOBL|A7GF42	Clostridium botulinum (strain Langeland / NCTC 10281 / Type F)	62.2	90	30	1	1	86	443	532	1.1e-21	109.8	SubName: Full=Acetaldehyde dehydrogenase (Acetylating);EC=1.2.1.10;	Bacteria; Firmicutes; Clostridia; Clostridiales; Clostridiaceae; Clostridium
	Sample_TOG_HFHV_GRG_4209LI_bacteria_combinednr.uniprot_ublast.ann:seq_27585.1.1	sp|C3KYA5_CLOB6|C3KYA5	Clostridium botulinum (strain 657 / Type Ba4)	88.5	130	15	0	1	130	309	438	1.5e-59	236.1	SubName: Full=Acetaldehyde dehydrogenase (Acetylating);EC=1.2.1.10;	Bacteria; Firmicutes; Clostridia; Clostridiales; Clostridiaceae; Clostridium
	Sample_TOG_HFHV_GRG_4209LI_bacteria_combinednr.uniprot_ublast.ann:seq_3290.1.1	sp|B2TJS6_CLOBB|B2TJS6	Clostridium botulinum (strain Eklund 17B / Type B)	86.7	105	14	0	1	105	207	311	3.1e-47	194.9	SubName: Full=Acetaldehyde dehydrogenase (Acetylating);EC=1.2.1.10;	Bacteria; Firmicutes; Clostridia; Clostridiales; Clostridiaceae; Clostridium
	Sample_TOG_HFHV_GRG_4237LI_bacteria_combinednr.uniprot_ublast.ann:seq_42776.1.1	sp|M8JYJ6_CLOBU|M8JYJ6	Clostridium butyricum DKU-01	87.4	676	84	1	1	676	197	871	0	1206.0	SubName: Full=Aldehyde-alcohol dehydrogenase 2;EC=1.2.1.10;	Bacteria; Firmicutes; Clostridia; Clostridiales; Clostridiaceae; Clostridium
	Sample_TOG_HFHV_GRG_4237LI_bacteria_combinednr.uniprot_ublast.ann:seq_1009.1.1	sp|F2JLY4_CELLD|F2JLY4	Cellulosilyticum lentocellum (strain ATCC 49066 / DSM 5427 / NCIMB11756 / RHM5) (Clostridium lentocellum)	70.7	205	60	0	1	205	1	205	1.8e-75	289.7	SubName: Full=Acetaldehyde dehydrogenase (Acetylating);EC=1.2.1.10;	Bacteria; Firmicutes; Clostridia; Clostridiales; Lachnospiraceae; Cellulosilyticum
	Sample_TOG_HFHV_GRG_4237LI_bacteria_combinednr.uniprot_ublast.ann:seq_58979.1.1	sp|F2JPG4_CELLD|F2JPG4	Cellulosilyticum lentocellum (strain ATCC 49066 / DSM 5427 / NCIMB11756 / RHM5) (Clostridium lentocellum)	79.4	223	46	0	1	223	340	562	4.1e-97	361.7	SubName: Full=Acetaldehyde dehydrogenase (Acetylating);EC=1.2.1.10;	Bacteria; Firmicutes; Clostridia; Clostridiales; Lachnospiraceae; Cellulosilyticum
	Sample_TOG_HFHV_GRG_4237LI_bacteria_combinednr.uniprot_ublast.ann:seq_42841.1.1	sp|B2TJS6_CLOBB|B2TJS6	Clostridium botulinum (strain Eklund 17B / Type B)	82.7	295	51	0	1	295	1	295	1.1e-139	503.4	SubName: Full=Acetaldehyde dehydrogenase (Acetylating);EC=1.2.1.10;	Bacteria; Firmicutes; Clostridia; Clostridiales; Clostridiaceae; Clostridium
	Sample_TOG_HFHV_GRG_4237LI_bacteria_combinednr.uniprot_ublast.ann:seq_12793.1.1	sp|C1FQB6_CLOBJ|C1FQB6	Clostridium botulinum (strain Kyoto / Type A2)	79.1	235	45	3	1	231	298	532	1.4e-100	373.2	SubName: Full=Acetaldehyde dehydrogenase (Acetylating);EC=1.2.1.10;	Bacteria; Firmicutes; Clostridia; Clostridiales; Clostridiaceae; Clostridium
	Sample_TOG_HFHV_GRG_4237LI_bacteria_combinednr.uniprot_ublast.ann:seq_45390.1.1	sp|C5UWC0_CLOBO|C5UWC0	Clostridium botulinum E1 str. 'BoNT E Beluga'	87.8	164	20	0	1	164	278	441	4.5e-77	294.7	SubName: Full=Acetaldehyde dehydrogenase (Acetylating);EC=1.2.1.10;	Bacteria; Firmicutes; Clostridia; Clostridiales; Clostridiaceae; Clostridium
	Sample_TOG_HFHV_GRG_4237LI_bacteria_combinednr.uniprot_ublast.ann:seq_80861.1.1	sp|F2JJF2_CELLD|F2JJF2	Cellulosilyticum lentocellum (strain ATCC 49066 / DSM 5427 / NCIMB11756 / RHM5) (Clostridium lentocellum)	76.3	118	28	0	1	118	733	850	1.6e-47	196.1	SubName: Full=Acetaldehyde dehydrogenase (Acetylating);EC=1.2.1.10;	Bacteria; Firmicutes; Clostridia; Clostridiales; Lachnospiraceae; Cellulosilyticum
	Sample_TOG_HFHV_GRG_4237LI_bacteria_combinednr.uniprot_ublast.ann:seq_1673.1.1	sp|D5Q476_CLODI|D5Q476	Clostridium difficile NAP08	72.5	167	45	1	1	166	222	388	6.4e-63	247.7	SubName: Full=Acetaldehyde dehydrogenase (Acetylating);EC=1.2.1.10;	Bacteria; Firmicutes; Clostridia; Clostridiales; Peptostreptococcaceae
	Sample_TOG_HFHV_GRG_4237LI_bacteria_combinednr.uniprot_ublast.ann:seq_72767.1.1	sp|F2JJF2_CELLD|F2JJF2	Cellulosilyticum lentocellum (strain ATCC 49066 / DSM 5427 / NCIMB11756 / RHM5) (Clostridium lentocellum)	87.1	333	43	0	1	333	459	791	1.2e-166	593.2	SubName: Full=Acetaldehyde dehydrogenase (Acetylating);EC=1.2.1.10;	Bacteria; Firmicutes; Clostridia; Clostridiales; Lachnospiraceae; Cellulosilyticum
	Sample_TOG_HFHV_GRG_4237LI_bacteria_combinednr.uniprot_ublast.ann:seq_58638.1.1	sp|F2JLY4_CELLD|F2JLY4	Cellulosilyticum lentocellum (strain ATCC 49066 / DSM 5427 / NCIMB11756 / RHM5) (Clostridium lentocellum)	71.7	120	26	3	1	114	374	491	7.5e-39	167.2	SubName: Full=Acetaldehyde dehydrogenase (Acetylating);EC=1.2.1.10;	Bacteria; Firmicutes; Clostridia; Clostridiales; Lachnospiraceae; Cellulosilyticum
	Sample_TOG_HVCY_GRG_4207LI_bacteria_combinednr.uniprot_ublast.ann:seq_26850.1.1	sp|C3KYA5_CLOB6|C3KYA5	Clostridium botulinum (strain 657 / Type Ba4)	81.2	383	68	2	1	379	150	532	6.3e-175	620.9	SubName: Full=Acetaldehyde dehydrogenase (Acetylating);EC=1.2.1.10;	Bacteria; Firmicutes; Clostridia; Clostridiales; Clostridiaceae; Clostridium
	Sample_TOG_HVCY_GRG_4207LI_bacteria_combinednr.uniprot_ublast.ann:seq_32301.1.1	sp|Q892D3_CLOTE|Q892D3	Clostridium tetani (strain Massachusetts / E88)	80.2	379	72	2	1	377	113	490	8.2e-167	594.0	SubName: Full=Ethanolamine utilization protein eutE;EC=1.2.1.10;	Bacteria; Firmicutes; Clostridia; Clostridiales; Clostridiaceae; Clostridium
	Sample_TOG_HVCY_GRG_4207LI_bacteria_combinednr.uniprot_ublast.ann:seq_25707.1.1	sp|Q892D3_CLOTE|Q892D3	Clostridium tetani (strain Massachusetts / E88)	83.2	95	16	0	1	95	1	95	1.1e-35	156.4	SubName: Full=Ethanolamine utilization protein eutE;EC=1.2.1.10;	Bacteria; Firmicutes; Clostridia; Clostridiales; Clostridiaceae; Clostridium
	Sample_TOG_HVCY_GRG_4207LI_bacteria_combinednr.uniprot_ublast.ann:seq_26501.1.1	sp|B2TJS6_CLOBB|B2TJS6	Clostridium botulinum (strain Eklund 17B / Type B)	83.2	101	17	0	1	101	1	101	3.5e-40	171.4	SubName: Full=Acetaldehyde dehydrogenase (Acetylating);EC=1.2.1.10;	Bacteria; Firmicutes; Clostridia; Clostridiales; Clostridiaceae; Clostridium
	Sample_TOG_HVCY_GRG_4210LI_bacteria_combinednr.uniprot_ublast.ann:seq_1777.1.1	sp|F2JLY4_CELLD|F2JLY4	Cellulosilyticum lentocellum (strain ATCC 49066 / DSM 5427 / NCIMB11756 / RHM5) (Clostridium lentocellum)	73.3	486	121	4	1	479	1	484	1.8e-198	699.5	SubName: Full=Acetaldehyde dehydrogenase (Acetylating);EC=1.2.1.10;	Bacteria; Firmicutes; Clostridia; Clostridiales; Lachnospiraceae; Cellulosilyticum
	Sample_TOG_HVCY_GRG_4210LI_bacteria_combinednr.uniprot_ublast.ann:seq_31305.1.1	sp|F2JLY4_CELLD|F2JLY4	Cellulosilyticum lentocellum (strain ATCC 49066 / DSM 5427 / NCIMB11756 / RHM5) (Clostridium lentocellum)	73.8	279	64	4	1	272	215	491	1.8e-110	406.4	SubName: Full=Acetaldehyde dehydrogenase (Acetylating);EC=1.2.1.10;	Bacteria; Firmicutes; Clostridia; Clostridiales; Lachnospiraceae; Cellulosilyticum
	Sample_TOG_HVCY_GRG_4210LI_bacteria_combinednr.uniprot_ublast.ann:seq_13783.1.1	sp|M8JYJ6_CLOBU|M8JYJ6	Clostridium butyricum DKU-01	74.8	322	80	1	1	322	238	558	3.8e-136	491.9	SubName: Full=Aldehyde-alcohol dehydrogenase 2;EC=1.2.1.10;	Bacteria; Firmicutes; Clostridia; Clostridiales; Clostridiaceae; Clostridium
	Sample_TOG_HVCY_GRG_4210LI_bacteria_combinednr.uniprot_ublast.ann:seq_31974.1.1	sp|F2JJF2_CELLD|F2JJF2	Cellulosilyticum lentocellum (strain ATCC 49066 / DSM 5427 / NCIMB11756 / RHM5) (Clostridium lentocellum)	81.5	777	144	0	1	777	95	871	0	1293.9	SubName: Full=Acetaldehyde dehydrogenase (Acetylating);EC=1.2.1.10;	Bacteria; Firmicutes; Clostridia; Clostridiales; Lachnospiraceae; Cellulosilyticum
	Sample_TOG_HVCY_GRG_4210LI_bacteria_combinednr.uniprot_ublast.ann:seq_43096.1.1	sp|F2JJF2_CELLD|F2JJF2	Cellulosilyticum lentocellum (strain ATCC 49066 / DSM 5427 / NCIMB11756 / RHM5) (Clostridium lentocellum)	86.6	871	117	0	1	871	1	871	0	1518.4	SubName: Full=Acetaldehyde dehydrogenase (Acetylating);EC=1.2.1.10;	Bacteria; Firmicutes; Clostridia; Clostridiales; Lachnospiraceae; Cellulosilyticum
	Sample_TOG_HVCY_GRG_4210LI_bacteria_combinednr.uniprot_ublast.ann:seq_10520.1.1	sp|M8JYJ6_CLOBU|M8JYJ6	Clostridium butyricum DKU-01	76.0	125	29	1	1	125	748	871	3.7e-47	194.9	SubName: Full=Aldehyde-alcohol dehydrogenase 2;EC=1.2.1.10;	Bacteria; Firmicutes; Clostridia; Clostridiales; Clostridiaceae; Clostridium
	Sample_TOG_HVCY_GRG_4210LI_bacteria_combinednr.uniprot_ublast.ann:seq_39862.1.1	sp|B2TJS6_CLOBB|B2TJS6	Clostridium botulinum (strain Eklund 17B / Type B)	83.0	159	27	0	1	159	119	277	1.6e-71	276.2	SubName: Full=Acetaldehyde dehydrogenase (Acetylating);EC=1.2.1.10;	Bacteria; Firmicutes; Clostridia; Clostridiales; Clostridiaceae; Clostridium
	Sample_TOG_HVCY_GRG_4222LI_bacteria_combinednr.uniprot_ublast.ann:seq_5533.1.1	sp|A7FVE8_CLOB1|A7FVE8	Clostridium botulinum (strain ATCC 19397 / Type A)	81.0	532	97	3	1	528	1	532	7.1e-249	867.1	SubName: Full=Acetaldehyde dehydrogenase (Acetylating);EC=1.2.1.10;	Bacteria; Firmicutes; Clostridia; Clostridiales; Clostridiaceae; Clostridium
	Sample_TOG_HVCY_GRG_4228LI_bacteria_combinednr.uniprot_ublast.ann:seq_11308.1.1	sp|A7GF42_CLOBL|A7GF42	Clostridium botulinum (strain Langeland / NCTC 10281 / Type F)	87.7	130	16	0	1	130	92	221	3.5e-56	224.9	SubName: Full=Acetaldehyde dehydrogenase (Acetylating);EC=1.2.1.10;	Bacteria; Firmicutes; Clostridia; Clostridiales; Clostridiaceae; Clostridium
	Sample_TOG_HVCY_GRG_4228LI_bacteria_combinednr.uniprot_ublast.ann:seq_15661.1.1	sp|Q892D3_CLOTE|Q892D3	Clostridium tetani (strain Massachusetts / E88)	82.4	142	25	0	2	143	1	142	9.1e-58	230.3	SubName: Full=Ethanolamine utilization protein eutE;EC=1.2.1.10;	Bacteria; Firmicutes; Clostridia; Clostridiales; Clostridiaceae; Clostridium
	Sample_TOG_HVCY_GRG_4228LI_bacteria_combinednr.uniprot_ublast.ann:seq_14802.1.1	sp|Q892D3_CLOTE|Q892D3	Clostridium tetani (strain Massachusetts / E88)	90.3	103	10	0	1	103	206	308	1.2e-43	183.0	SubName: Full=Ethanolamine utilization protein eutE;EC=1.2.1.10;	Bacteria; Firmicutes; Clostridia; Clostridiales; Clostridiaceae; Clostridium
	Sample_TOG_HVCY_GRG_4228LI_bacteria_combinednr.uniprot_ublast.ann:seq_20432.1.1	sp|A7GF42_CLOBL|A7GF42	Clostridium botulinum (strain Langeland / NCTC 10281 / Type F)	71.4	133	34	1	1	129	400	532	1.4e-46	193.0	SubName: Full=Acetaldehyde dehydrogenase (Acetylating);EC=1.2.1.10;	Bacteria; Firmicutes; Clostridia; Clostridiales; Clostridiaceae; Clostridium
	Sample_TOG_HVCY_GRG_4234LI_bacteria_combinednr.uniprot_ublast.ann:seq_90580.1.1	sp|D5RZG0_CLODI|D5RZG0	Clostridium difficile NAP07	63.0	162	60	0	1	162	323	484	2.3e-52	213.0	SubName: Full=Acetaldehyde dehydrogenase (Acetylating);EC=1.2.1.10;	Bacteria; Firmicutes; Clostridia; Clostridiales; Peptostreptococcaceae
	Sample_TOG_HVCY_GRG_4234LI_bacteria_combinednr.uniprot_ublast.ann:seq_31835.1.1	sp|F2JJF2_CELLD|F2JJF2	Cellulosilyticum lentocellum (strain ATCC 49066 / DSM 5427 / NCIMB11756 / RHM5) (Clostridium lentocellum)	83.9	316	51	0	3	318	364	679	5.5e-148	531.2	SubName: Full=Acetaldehyde dehydrogenase (Acetylating);EC=1.2.1.10;	Bacteria; Firmicutes; Clostridia; Clostridiales; Lachnospiraceae; Cellulosilyticum
	Sample_TOG_HVCY_GRG_4234LI_bacteria_combinednr.uniprot_ublast.ann:seq_10098.1.1	sp|B1KVB2_CLOBM|B1KVB2	Clostridium botulinum (strain Loch Maree / Type A3)	74.8	159	36	3	1	155	374	532	2.1e-60	239.2	SubName: Full=Acetaldehyde dehydrogenase (Acetylating);EC=1.2.1.10;	Bacteria; Firmicutes; Clostridia; Clostridiales; Clostridiaceae; Clostridium
	Sample_TOG_HVCY_GRG_4234LI_bacteria_combinednr.uniprot_ublast.ann:seq_183972.1.1	sp|B2TJS6_CLOBB|B2TJS6	Clostridium botulinum (strain Eklund 17B / Type B)	84.6	260	40	0	1	260	91	350	6e-124	451.1	SubName: Full=Acetaldehyde dehydrogenase (Acetylating);EC=1.2.1.10;	Bacteria; Firmicutes; Clostridia; Clostridiales; Clostridiaceae; Clostridium
	Sample_TOG_HVCY_GRG_4234LI_bacteria_combinednr.uniprot_ublast.ann:seq_21162.1.1	sp|F2JJF2_CELLD|F2JJF2	Cellulosilyticum lentocellum (strain ATCC 49066 / DSM 5427 / NCIMB11756 / RHM5) (Clostridium lentocellum)	70.7	58	16	1	1	57	1	58	1.8e-12	78.6	SubName: Full=Acetaldehyde dehydrogenase (Acetylating);EC=1.2.1.10;	Bacteria; Firmicutes; Clostridia; Clostridiales; Lachnospiraceae; Cellulosilyticum
	Sample_TOG_HVCY_GRG_4234LI_bacteria_combinednr.uniprot_ublast.ann:seq_64208.1.1	sp|F2JPG4_CELLD|F2JPG4	Cellulosilyticum lentocellum (strain ATCC 49066 / DSM 5427 / NCIMB11756 / RHM5) (Clostridium lentocellum)	98.3	117	2	0	1	117	154	270	1.7e-57	229.2	SubName: Full=Acetaldehyde dehydrogenase (Acetylating);EC=1.2.1.10;	Bacteria; Firmicutes; Clostridia; Clostridiales; Lachnospiraceae; Cellulosilyticum
	Sample_TOG_HVCY_GRG_4234LI_bacteria_combinednr.uniprot_ublast.ann:seq_193879.1.1	sp|F2JLY4_CELLD|F2JLY4	Cellulosilyticum lentocellum (strain ATCC 49066 / DSM 5427 / NCIMB11756 / RHM5) (Clostridium lentocellum)	73.6	493	121	4	1	486	1	491	2e-202	712.6	SubName: Full=Acetaldehyde dehydrogenase (Acetylating);EC=1.2.1.10;	Bacteria; Firmicutes; Clostridia; Clostridiales; Lachnospiraceae; Cellulosilyticum
	Sample_TOG_HVCY_GRG_4234LI_bacteria_combinednr.uniprot_ublast.ann:seq_92074.1.1	sp|F2JJF2_CELLD|F2JJF2	Cellulosilyticum lentocellum (strain ATCC 49066 / DSM 5427 / NCIMB11756 / RHM5) (Clostridium lentocellum)	83.8	297	48	0	1	297	551	847	3.8e-143	515.0	SubName: Full=Acetaldehyde dehydrogenase (Acetylating);EC=1.2.1.10;	Bacteria; Firmicutes; Clostridia; Clostridiales; Lachnospiraceae; Cellulosilyticum
	Sample_TOG_HVCY_GRG_4234LI_bacteria_combinednr.uniprot_ublast.ann:seq_2644.1.1	sp|F2JJF2_CELLD|F2JJF2	Cellulosilyticum lentocellum (strain ATCC 49066 / DSM 5427 / NCIMB11756 / RHM5) (Clostridium lentocellum)	84.6	325	50	0	7	331	1	325	7.8e-153	547.4	SubName: Full=Acetaldehyde dehydrogenase (Acetylating);EC=1.2.1.10;	Bacteria; Firmicutes; Clostridia; Clostridiales; Lachnospiraceae; Cellulosilyticum
	Sample_TOG_HVCY_GRG_4234LI_bacteria_combinednr.uniprot_ublast.ann:seq_191224.1.1	sp|F2JLY4_CELLD|F2JLY4	Cellulosilyticum lentocellum (strain ATCC 49066 / DSM 5427 / NCIMB11756 / RHM5) (Clostridium lentocellum)	77.6	107	24	0	1	107	330	436	5.8e-41	174.1	SubName: Full=Acetaldehyde dehydrogenase (Acetylating);EC=1.2.1.10;	Bacteria; Firmicutes; Clostridia; Clostridiales; Lachnospiraceae; Cellulosilyticum
	Sample_TOG_HVCY_GRG_4234LI_bacteria_combinednr.uniprot_ublast.ann:seq_109193.1.1	sp|F2JJF2_CELLD|F2JJF2	Cellulosilyticum lentocellum (strain ATCC 49066 / DSM 5427 / NCIMB11756 / RHM5) (Clostridium lentocellum)	82.7	162	28	0	1	162	367	528	1.6e-70	273.1	SubName: Full=Acetaldehyde dehydrogenase (Acetylating);EC=1.2.1.10;	Bacteria; Firmicutes; Clostridia; Clostridiales; Lachnospiraceae; Cellulosilyticum
	Sample_TOG_HVCY_GRG_4234LI_bacteria_combinednr.uniprot_ublast.ann:seq_40733.1.1	sp|F2JJF2_CELLD|F2JJF2	Cellulosilyticum lentocellum (strain ATCC 49066 / DSM 5427 / NCIMB11756 / RHM5) (Clostridium lentocellum)	82.9	245	42	0	1	245	627	871	5.6e-116	424.5	SubName: Full=Acetaldehyde dehydrogenase (Acetylating);EC=1.2.1.10;	Bacteria; Firmicutes; Clostridia; Clostridiales; Lachnospiraceae; Cellulosilyticum
	Sample_TOG_HVCY_GRG_4234LI_bacteria_combinednr.uniprot_ublast.ann:seq_85162.1.1	sp|B2TJS6_CLOBB|B2TJS6	Clostridium botulinum (strain Eklund 17B / Type B)	81.7	142	26	0	1	142	138	279	2.1e-59	235.7	SubName: Full=Acetaldehyde dehydrogenase (Acetylating);EC=1.2.1.10;	Bacteria; Firmicutes; Clostridia; Clostridiales; Clostridiaceae; Clostridium
	Sample_TOG_HVCY_GRG_4234LI_bacteria_combinednr.uniprot_ublast.ann:seq_153482.1.1	sp|D5W0J4_CLOB2|D5W0J4	Clostridium botulinum (strain 230613 / Type F)	60.7	239	72	5	1	229	303	529	4.7e-72	278.5	SubName: Full=Acetaldehyde dehydrogenase (Acetylating);EC=1.2.1.10;	Bacteria; Firmicutes; Clostridia; Clostridiales; Clostridiaceae; Clostridium
	Sample_TOG_HVCY_GRG_4234LI_bacteria_combinednr.uniprot_ublast.ann:seq_155102.1.1	sp|B1QMS2_CLOBO|B1QMS2	Clostridium botulinum Bf	60.8	209	73	3	27	231	326	529	4.4e-62	245.4	SubName: Full=Acetaldehyde dehydrogenase;EC=1.2.1.10;	Bacteria; Firmicutes; Clostridia; Clostridiales; Clostridiaceae; Clostridium
	Sample_TOG_HVCY_GRG_4234LI_bacteria_combinednr.uniprot_ublast.ann:seq_64478.1.1	sp|J7T073_CLOSG|J7T073	Clostridium sporogenes ATCC 15579	69.9	346	95	3	1	342	189	529	1.5e-130	473.4	SubName: Full=Acetaldehyde dehydrogenase (Acetylating);EC=1.2.1.10;	Bacteria; Firmicutes; Clostridia; Clostridiales; Clostridiaceae; Clostridium
	Sample_TOG_HVCY_GRG_4234LI_bacteria_combinednr.uniprot_ublast.ann:seq_124534.1.1	sp|F2JLY4_CELLD|F2JLY4	Cellulosilyticum lentocellum (strain ATCC 49066 / DSM 5427 / NCIMB11756 / RHM5) (Clostridium lentocellum)	84.1	138	22	0	1	138	1	138	3.6e-59	235.0	SubName: Full=Acetaldehyde dehydrogenase (Acetylating);EC=1.2.1.10;	Bacteria; Firmicutes; Clostridia; Clostridiales; Lachnospiraceae; Cellulosilyticum
	Sample_TOG_HVCY_GRG_4234LI_bacteria_combinednr.uniprot_ublast.ann:seq_108557.1.1	sp|F2JJF2_CELLD|F2JJF2	Cellulosilyticum lentocellum (strain ATCC 49066 / DSM 5427 / NCIMB11756 / RHM5) (Clostridium lentocellum)	82.5	126	22	0	3	128	20	145	2.3e-52	212.2	SubName: Full=Acetaldehyde dehydrogenase (Acetylating);EC=1.2.1.10;	Bacteria; Firmicutes; Clostridia; Clostridiales; Lachnospiraceae; Cellulosilyticum
1.2.7.1
	Sample_GRG4227_LI_bacteria_combinednr.uniprot_ublast.ann:seq_58168.1.1	sp|E3PW04_CLOSD|E3PW04	Clostridium sticklandii (strain ATCC 12662 / DSM 519 / JCM 1433 / NCIB10654)	76.1	142	34	0	1	142	41	182	3.9e-56	224.9	SubName: Full=Putative subunit of oxidoreductase;EC=1.2.7.1;	Bacteria; Firmicutes; Clostridia; Clostridiales; Peptostreptococcaceae
	Sample_TOG_377E_GRG_4224LI_bacteria_combinednr.uniprot_ublast.ann:seq_17543.1.1	sp|C7HDF8_CLOTM|C7HDF8	Clostridium thermocellum DSM 2360	71.4	147	42	0	1	147	38	184	1.9e-58	232.6	SubName: Full=Pyruvate/ketoisovalerate oxidoreductase, gamma subunit;EC=1.2.7.1;	Bacteria; Firmicutes; Clostridia; Clostridiales; Clostridiaceae; Clostridium
	Sample_TOG_377E_GRG_4224LI_bacteria_combinednr.uniprot_ublast.ann:seq_22700.1.1	sp|A5I7E8_CLOBH|A5I7E8	Clostridium botulinum (strain Hall / ATCC 3502 / NCTC 13319 / Type A)	83.2	143	24	0	1	143	1	143	9.1e-66	256.9	SubName: Full=Putative 2-oxoacid:acceptor oxidoreductase, alpha subunit;SubName: Full=Putative subunit of pyruvate:flavodoxin oxidoreductase;EC=1.2.7.1;	Bacteria; Firmicutes; Clostridia; Clostridiales; Clostridiaceae; Clostridium
	Sample_TOG_ATS7_GRG_4215LI_bacteria_combinednr.uniprot_ublast.ann:seq_5723.1.1	sp|E6URH1_CLOTL|E6URH1	Clostridium thermocellum (strain DSM 1313 / LMG 6656 / LQ8)	73.3	191	51	0	1	191	1	191	1.3e-80	306.6	SubName: Full=Pyruvate/ketoisovalerate oxidoreductase, gamma subunit;EC=1.2.7.1;	Bacteria; Firmicutes; Clostridia; Clostridiales; Clostridiaceae; Clostridium
	Sample_TOG_ATS7_GRG_4236LI_bacteria_combinednr.uniprot_ublast.ann:seq_49918.1.1	sp|E3PW04_CLOSD|E3PW04	Clostridium sticklandii (strain ATCC 12662 / DSM 519 / JCM 1433 / NCIB10654)	80.9	131	25	0	1	131	1	131	4.6e-56	224.6	SubName: Full=Putative subunit of oxidoreductase;EC=1.2.7.1;	Bacteria; Firmicutes; Clostridia; Clostridiales; Peptostreptococcaceae
	Sample_TOG_ATS7_GRG_4236LI_bacteria_combinednr.uniprot_ublast.ann:seq_131015.1.1	sp|E6URH1_CLOTL|E6URH1	Clostridium thermocellum (strain DSM 1313 / LMG 6656 / LQ8)	74.9	191	48	0	1	191	1	191	4.1e-82	311.6	SubName: Full=Pyruvate/ketoisovalerate oxidoreductase, gamma subunit;EC=1.2.7.1;	Bacteria; Firmicutes; Clostridia; Clostridiales; Clostridiaceae; Clostridium
	Sample_TOG_ATS7_GRG_4236LI_bacteria_combinednr.uniprot_ublast.ann:seq_37577.1.1	sp|D1NNZ7_CLOTM|D1NNZ7	Clostridium thermocellum JW20	78.0	123	27	0	1	123	28	150	4.9e-52	211.1	SubName: Full=Pyruvate/ketoisovalerate oxidoreductase, gamma subunit;EC=1.2.7.1;	Bacteria; Firmicutes; Clostridia; Clostridiales; Clostridiaceae; Clostridium
	Sample_TOG_HFHV_GRG_4209LI_bacteria_combinednr.uniprot_ublast.ann:seq_25193.1.1	sp|S0FMD3_9CLOT|S0FMD3	Clostridium termitidis CT1112	69.1	81	25	0	1	81	111	191	4e-26	124.4	SubName: Full=Pyruvate ferredoxin oxidoreductase, gamma subunit;EC=1.2.7.1;	Bacteria; Firmicutes; Clostridia; Clostridiales; Clostridiaceae; Clostridium
	Sample_TOG_HFHV_GRG_4237LI_bacteria_combinednr.uniprot_ublast.ann:seq_2959.1.1	sp|A3DI13_CLOTH|A3DI13	Clostridium thermocellum (strain ATCC 27405 / DSM 1237)	78.3	157	34	0	1	157	1	157	7.4e-69	267.3	SubName: Full=Pyruvate/ketoisovalerate oxidoreductase, gamma subunit;EC=1.2.7.1;	Bacteria; Firmicutes; Clostridia; Clostridiales; Clostridiaceae; Clostridium
	Sample_TOG_HFHV_GRG_4237LI_bacteria_combinednr.uniprot_ublast.ann:seq_70854.1.1	sp|S0FX04_9CLOT|S0FX04	Clostridium termitidis CT1112	87.0	54	7	0	1	54	1	54	7e-19	99.8	SubName: Full=Pyruvate ferredoxin oxidoreductase, beta subunit;EC=1.2.7.1;	Bacteria; Firmicutes; Clostridia; Clostridiales; Clostridiaceae; Clostridium
	Sample_TOG_HFHV_GRG_4237LI_bacteria_combinednr.uniprot_ublast.ann:seq_55412.1.1	sp|A5I7E8_CLOBH|A5I7E8	Clostridium botulinum (strain Hall / ATCC 3502 / NCTC 13319 / Type A)	61.4	132	51	0	3	134	223	354	9e-39	167.2	SubName: Full=Putative 2-oxoacid:acceptor oxidoreductase, alpha subunit;SubName: Full=Putative subunit of pyruvate:flavodoxin oxidoreductase;EC=1.2.7.1;	Bacteria; Firmicutes; Clostridia; Clostridiales; Clostridiaceae; Clostridium
	Sample_TOG_HVCY_GRG_4210LI_bacteria_combinednr.uniprot_ublast.ann:seq_32425.1.1	sp|A5N1L0_CLOK5|A5N1L0	Clostridium kluyveri (strain ATCC 8527 / DSM 555 / NCIMB 10680)	74.4	78	20	0	9	86	6	83	9.3e-29	133.3	SubName: Full=PorD;EC=1.2.7.1;	Bacteria; Firmicutes; Clostridia; Clostridiales; Clostridiaceae; Clostridium
	Sample_TOG_HVCY_GRG_4210LI_bacteria_combinednr.uniprot_ublast.ann:seq_49541.1.1	sp|D1NNZ7_CLOTM|D1NNZ7	Clostridium thermocellum JW20	67.9	131	42	0	1	131	61	191	3.5e-48	198.4	SubName: Full=Pyruvate/ketoisovalerate oxidoreductase, gamma subunit;EC=1.2.7.1;	Bacteria; Firmicutes; Clostridia; Clostridiales; Clostridiaceae; Clostridium
	Sample_TOG_HVCY_GRG_4210LI_bacteria_combinednr.uniprot_ublast.ann:seq_35501.1.1	sp|E6URH1_CLOTL|E6URH1	Clostridium thermocellum (strain DSM 1313 / LMG 6656 / LQ8)	73.3	191	51	0	1	191	1	191	1.3e-80	306.6	SubName: Full=Pyruvate/ketoisovalerate oxidoreductase, gamma subunit;EC=1.2.7.1;	Bacteria; Firmicutes; Clostridia; Clostridiales; Clostridiaceae; Clostridium
	Sample_TOG_HVCY_GRG_4228LI_bacteria_combinednr.uniprot_ublast.ann:seq_13552.1.1	sp|Q890V9_CLOTE|Q890V9	Clostridium tetani (strain Massachusetts / E88)	96.1	102	4	0	1	102	19	120	2.5e-49	201.8	SubName: Full=Pyruvate synthase subunit porA;EC=1.2.7.1;	Bacteria; Firmicutes; Clostridia; Clostridiales; Clostridiaceae; Clostridium
	Sample_TOG_HVCY_GRG_4234LI_bacteria_combinednr.uniprot_ublast.ann:seq_161507.1.1	sp|S0FWS4_9CLOT|S0FWS4	Clostridium termitidis CT1112	60.0	75	29	1	1	74	318	392	4.8e-16	90.9	SubName: Full=Pyruvate ferredoxin oxidoreductase, alpha subunit;EC=1.2.7.1;	Bacteria; Firmicutes; Clostridia; Clostridiales; Clostridiaceae; Clostridium
	Sample_TOG_HVCY_GRG_4234LI_bacteria_combinednr.uniprot_ublast.ann:seq_92083.1.1	sp|D1NNZ7_CLOTM|D1NNZ7	Clostridium thermocellum JW20	75.4	191	47	0	1	191	1	191	2.2e-83	315.8	SubName: Full=Pyruvate/ketoisovalerate oxidoreductase, gamma subunit;EC=1.2.7.1;	Bacteria; Firmicutes; Clostridia; Clostridiales; Clostridiaceae; Clostridium
1.3.8.1
	Sample_TOG_377E_GRG_4206LI_bacteria_combinednr.uniprot_ublast.ann:seq_30521.1.1	sp|D9R7A6_CLOSW|D9R7A6	Clostridium saccharolyticum (strain ATCC 35040 / DSM 2544 / NRCC 2533/ WM1)	86.1	101	14	0	1	101	253	353	1.7e-42	179.1	SubName: Full=Butyryl-CoA dehydrogenase;EC=1.3.8.1;	Bacteria; Firmicutes; Clostridia; Clostridiales; Clostridiaceae; Clostridium
	Sample_TOG_ATS7_GRG_4236LI_bacteria_combinednr.uniprot_ublast.ann:seq_46065.1.1	sp|M1YVK8_9CLOT|M1YVK8	Clostridium ultunense Esp	75.4	276	68	0	1	276	104	379	3.4e-117	428.7	SubName: Full=Acyl-CoA dehydrogenase, short-chain specific;EC=1.3.8.1;	Bacteria; Firmicutes; Clostridia; Clostridiales; Clostridiaceae; Clostridium
	Sample_TOG_ATS7_GRG_4236LI_bacteria_combinednr.uniprot_ublast.ann:seq_43166.1.1	sp|G7M438_9CLOT|G7M438	Clostridium sp. DL-VIII	89.5	57	6	0	1	57	518	574	7.1e-20	103.6	SubName: Full=Butyryl-CoA dehydrogenase;EC=1.3.8.1;	Bacteria; Firmicutes; Clostridia; Clostridiales; Clostridiaceae; Clostridium
	Sample_TOG_ATS7_I4232_bacteria_combinednr.uniprot_ublast.ann:seq_27624.1.1	sp|D5Q131_CLODI|D5Q131	Clostridium difficile NAP08	85.0	187	28	0	1	187	111	297	2.1e-86	325.9	SubName: Full=Acyl-CoA dehydrogenase, C-terminal domain protein;EC=1.3.8.1;	Bacteria; Firmicutes; Clostridia; Clostridiales; Peptostreptococcaceae
	Sample_TOG_HFHV_GRG_4237LI_bacteria_combinednr.uniprot_ublast.ann:seq_65761.1.1	sp|ACDS_CLOAB|P52042	Clostridium acetobutylicum (strain ATCC 824 / DSM 792 / JCM 1419 / LMG5710 / VKM B-1787)	83.6	110	18	0	1	110	26	135	8e-46	190.3	RecName: Full=Acyl-CoA dehydrogenase, short-chain specific;EC=1.3.8.1;AltName: Full=Butyryl-CoA dehydrogenase;AltName: Full=SCAD;	Bacteria; Firmicutes; Clostridia; Clostridiales; Clostridiaceae; Clostridium
	Sample_TOG_HFHV_GRG_4237LI_bacteria_combinednr.uniprot_ublast.ann:seq_35909.1.1	sp|D9R7A6_CLOSW|D9R7A6	Clostridium saccharolyticum (strain ATCC 35040 / DSM 2544 / NRCC 2533/ WM1)	86.5	96	13	0	1	96	285	380	8.8e-41	173.3	SubName: Full=Butyryl-CoA dehydrogenase;EC=1.3.8.1;	Bacteria; Firmicutes; Clostridia; Clostridiales; Clostridiaceae; Clostridium
	Sample_TOG_HVCY_GRG_4207LI_bacteria_combinednr.uniprot_ublast.ann:seq_51958.1.1	sp|M1YVK8_9CLOT|M1YVK8	Clostridium ultunense Esp	77.9	95	21	0	1	95	1	95	2.9e-36	158.3	SubName: Full=Acyl-CoA dehydrogenase, short-chain specific;EC=1.3.8.1;	Bacteria; Firmicutes; Clostridia; Clostridiales; Clostridiaceae; Clostridium
1.8.1.4
	Sample_GRG4217_LI_bacteria_combinednr.uniprot_ublast.ann:seq_31101.1.1	sp|C9XLV0_CLODC|C9XLV0	Clostridium difficile (strain CD196)	75.9	133	31	1	1	132	307	439	1.6e-48	199.5	RecName: Full=Dihydrolipoyl dehydrogenase;EC=1.8.1.4;	Bacteria; Firmicutes; Clostridia; Clostridiales; Peptostreptococcaceae
	Sample_GRG4217_LI_bacteria_combinednr.uniprot_ublast.ann:seq_13318.1.1	sp|A7FRV7_CLOB1|A7FRV7	Clostridium botulinum (strain ATCC 19397 / Type A)	60.2	108	42	1	1	108	306	412	3.2e-31	141.7	RecName: Full=Dihydrolipoyl dehydrogenase;EC=1.8.1.4;	Bacteria; Firmicutes; Clostridia; Clostridiales; Clostridiaceae; Clostridium
	Sample_GRG4227_LI_bacteria_combinednr.uniprot_ublast.ann:seq_97678.1.1	sp|C5UW37_CLOBO|C5UW37	Clostridium botulinum E1 str. 'BoNT E Beluga'	73.6	129	34	0	22	150	261	389	1.4e-45	189.9	SubName: Full=Dihydrolipoyl dehydrogenase;EC=1.8.1.4;	Bacteria; Firmicutes; Clostridia; Clostridiales; Clostridiaceae; Clostridium
	Sample_GRG4227_LI_bacteria_combinednr.uniprot_ublast.ann:seq_50086.1.1	sp|B2TR07_CLOBB|B2TR07	Clostridium botulinum (strain Eklund 17B / Type B)	81.1	74	14	0	5	78	493	566	3.2e-25	121.3	SubName: Full=Dihydrolipoyl dehydrogenase;EC=1.8.1.4;	Bacteria; Firmicutes; Clostridia; Clostridiales; Clostridiaceae; Clostridium
	Sample_GRG4227_LI_bacteria_combinednr.uniprot_ublast.ann:seq_90911.1.1	sp|B0A8W4_9FIRM|B0A8W4	Clostridium bartlettii DSM 16795	80.0	225	45	0	1	225	137	361	3.7e-98	365.2	RecName: Full=Dihydrolipoyl dehydrogenase;EC=1.8.1.4;	Bacteria; Firmicutes; Clostridia; Clostridiales; Peptostreptococcaceae
	Sample_TOG_377E_GRG_4206LI_bacteria_combinednr.uniprot_ublast.ann:seq_5237.1.1	sp|B0A8W4_9FIRM|B0A8W4	Clostridium bartlettii DSM 16795	71.4	154	44	0	1	154	154	307	8.3e-57	227.3	RecName: Full=Dihydrolipoyl dehydrogenase;EC=1.8.1.4;	Bacteria; Firmicutes; Clostridia; Clostridiales; Peptostreptococcaceae
	Sample_TOG_377E_GRG_4206LI_bacteria_combinednr.uniprot_ublast.ann:seq_19629.1.1	sp|C9XLV0_CLODC|C9XLV0	Clostridium difficile (strain CD196)	73.8	107	27	1	1	107	198	303	2.5e-36	158.7	RecName: Full=Dihydrolipoyl dehydrogenase;EC=1.8.1.4;	Bacteria; Firmicutes; Clostridia; Clostridiales; Peptostreptococcaceae
	Sample_TOG_377E_GRG_4212LI_bacteria_combinednr.uniprot_ublast.ann:seq_4548.1.1	sp|G6BH74_CLODI|G6BH74	Clostridium difficile 050-P50-2011	73.3	135	35	1	1	135	233	366	1.2e-48	199.9	RecName: Full=Dihydrolipoyl dehydrogenase;EC=1.8.1.4;	Bacteria; Firmicutes; Clostridia; Clostridiales; Peptostreptococcaceae
	Sample_TOG_377E_GRG_4224LI_bacteria_combinednr.uniprot_ublast.ann:seq_22688.1.1	sp|G6BUC7_CLODI|G6BUC7	Clostridium difficile 70-100-2010	85.0	120	17	1	1	119	342	461	5.4e-51	207.6	RecName: Full=Dihydrolipoyl dehydrogenase;EC=1.8.1.4;	Bacteria; Firmicutes; Clostridia; Clostridiales; Peptostreptococcaceae
	Sample_TOG_377E_GRG_4224LI_bacteria_combinednr.uniprot_ublast.ann:seq_8404.1.1	sp|G6BUC7_CLODI|G6BUC7	Clostridium difficile 70-100-2010	80.5	113	22	0	1	113	142	254	3.1e-45	188.3	RecName: Full=Dihydrolipoyl dehydrogenase;EC=1.8.1.4;	Bacteria; Firmicutes; Clostridia; Clostridiales; Peptostreptococcaceae
	Sample_TOG_377E_I4239_bacteria_combinednr.uniprot_ublast.ann:seq_24706.1.1	sp|C9XLV0_CLODC|C9XLV0	Clostridium difficile (strain CD196)	79.4	369	74	2	1	368	94	461	5.4e-163	581.3	RecName: Full=Dihydrolipoyl dehydrogenase;EC=1.8.1.4;	Bacteria; Firmicutes; Clostridia; Clostridiales; Peptostreptococcaceae
	Sample_TOG_377E_I4239_bacteria_combinednr.uniprot_ublast.ann:seq_117405.1.1	sp|B0A8W4_9FIRM|B0A8W4	Clostridium bartlettii DSM 16795	77.3	176	40	0	1	176	174	349	1.1e-73	283.5	RecName: Full=Dihydrolipoyl dehydrogenase;EC=1.8.1.4;	Bacteria; Firmicutes; Clostridia; Clostridiales; Peptostreptococcaceae
	Sample_TOG_377E_I4239_bacteria_combinednr.uniprot_ublast.ann:seq_85778.1.1	sp|C5UW37_CLOBO|C5UW37	Clostridium botulinum E1 str. 'BoNT E Beluga'	76.2	147	35	0	1	147	392	538	3e-56	225.3	SubName: Full=Dihydrolipoyl dehydrogenase;EC=1.8.1.4;	Bacteria; Firmicutes; Clostridia; Clostridiales; Clostridiaceae; Clostridium
	Sample_TOG_ATS7_GRG_4215LI_bacteria_combinednr.uniprot_ublast.ann:seq_50581.1.1	sp|E8ZLP5_CLOB0|E8ZLP5	Clostridium botulinum (strain H04402 065 / Type A5)	43.2	111	63	0	1	111	188	298	2.5e-18	99.0	RecName: Full=Dihydrolipoyl dehydrogenase;EC=1.8.1.4;	Bacteria; Firmicutes; Clostridia; Clostridiales; Clostridiaceae; Clostridium
	Sample_TOG_ATS7_GRG_4215LI_bacteria_combinednr.uniprot_ublast.ann:seq_27221.1.1	sp|G6BUC7_CLODI|G6BUC7	Clostridium difficile 70-100-2010	77.3	410	91	2	1	409	53	461	1.2e-179	636.7	RecName: Full=Dihydrolipoyl dehydrogenase;EC=1.8.1.4;	Bacteria; Firmicutes; Clostridia; Clostridiales; Peptostreptococcaceae
	Sample_TOG_ATS7_GRG_4226LI_bacteria_combinednr.uniprot_ublast.ann:seq_43611.1.1	sp|K0AZ73_CLOA9|K0AZ73	Clostridium acidurici (strain ATCC 7906 / DSM 604 / KCTC 5404 / 9a)	70.2	84	24	1	1	83	1	84	4.8e-27	127.5	RecName: Full=Dihydrolipoyl dehydrogenase;EC=1.8.1.4;	Bacteria; Firmicutes; Clostridia; Clostridiales; Clostridiaceae; Clostridium
	Sample_TOG_ATS7_GRG_4226LI_bacteria_combinednr.uniprot_ublast.ann:seq_24913.1.1	sp|Q892P7_CLOTE|Q892P7	Clostridium tetani (strain Massachusetts / E88)	47.2	163	86	0	1	163	424	586	1.4e-38	166.8	SubName: Full=Dihydrolipoamide dehydrogenase;EC=1.8.1.4;	Bacteria; Firmicutes; Clostridia; Clostridiales; Clostridiaceae; Clostridium
	Sample_TOG_ATS7_GRG_4236LI_bacteria_combinednr.uniprot_ublast.ann:seq_17207.1.1	sp|C5UW37_CLOBO|C5UW37	Clostridium botulinum E1 str. 'BoNT E Beluga'	86.2	94	9	1	1	94	273	362	7.5e-35	153.7	SubName: Full=Dihydrolipoyl dehydrogenase;EC=1.8.1.4;	Bacteria; Firmicutes; Clostridia; Clostridiales; Clostridiaceae; Clostridium
	Sample_TOG_ATS7_GRG_4236LI_bacteria_combinednr.uniprot_ublast.ann:seq_70626.1.1	sp|D5VUJ5_CLOB2|D5VUJ5	Clostridium botulinum (strain 230613 / Type F)	58.7	327	135	0	3	329	2	328	1.9e-106	393.3	RecName: Full=Dihydrolipoyl dehydrogenase;EC=1.8.1.4;	Bacteria; Firmicutes; Clostridia; Clostridiales; Clostridiaceae; Clostridium
	Sample_TOG_ATS7_GRG_4236LI_bacteria_combinednr.uniprot_ublast.ann:seq_104699.1.1	sp|C9YJA1_CLODR|C9YJA1	Clostridium difficile (strain R20291)	79.0	463	94	3	1	462	1	461	6.5e-206	724.2	RecName: Full=Dihydrolipoyl dehydrogenase;EC=1.8.1.4;	Bacteria; Firmicutes; Clostridia; Clostridiales; Peptostreptococcaceae
	Sample_TOG_HFHV_GRG_4209LI_bacteria_combinednr.uniprot_ublast.ann:seq_50656.1.1	sp|Q189R5_CLOD6|Q189R5	Clostridium difficile (strain 630)	79.0	372	76	2	1	371	91	461	2.9e-164	585.5	RecName: Full=Dihydrolipoyl dehydrogenase;EC=1.8.1.4;	Bacteria; Firmicutes; Clostridia; Clostridiales; Peptostreptococcaceae
	Sample_TOG_HFHV_GRG_4209LI_bacteria_combinednr.uniprot_ublast.ann:seq_50797.1.1	sp|G5IFK4_9CLOT|G5IFK4	Clostridium hathewayi WAL-18680	53.0	117	54	1	1	116	241	357	7e-24	117.5	RecName: Full=Dihydrolipoyl dehydrogenase;EC=1.8.1.4;	Bacteria; Firmicutes; Clostridia; Clostridiales; Clostridiaceae; Clostridium
	Sample_TOG_HFHV_GRG_4209LI_bacteria_combinednr.uniprot_ublast.ann:seq_43133.1.1	sp|A7GB87_CLOBL|A7GB87	Clostridium botulinum (strain Langeland / NCTC 10281 / Type F)	57.5	393	164	2	3	394	2	392	1.2e-128	467.2	RecName: Full=Dihydrolipoyl dehydrogenase;EC=1.8.1.4;	Bacteria; Firmicutes; Clostridia; Clostridiales; Clostridiaceae; Clostridium
	Sample_TOG_HFHV_GRG_4237LI_bacteria_combinednr.uniprot_ublast.ann:seq_54806.1.1	sp|C9YJA1_CLODR|C9YJA1	Clostridium difficile (strain R20291)	77.6	438	96	2	2	438	25	461	9.3e-194	683.7	RecName: Full=Dihydrolipoyl dehydrogenase;EC=1.8.1.4;	Bacteria; Firmicutes; Clostridia; Clostridiales; Peptostreptococcaceae
	Sample_TOG_HVCY_GRG_4207LI_bacteria_combinednr.uniprot_ublast.ann:seq_31941.1.1	sp|B1KWD9_CLOBM|B1KWD9	Clostridium botulinum (strain Loch Maree / Type A3)	58.1	403	166	2	3	404	2	402	1e-130	474.2	RecName: Full=Dihydrolipoyl dehydrogenase;EC=1.8.1.4;	Bacteria; Firmicutes; Clostridia; Clostridiales; Clostridiaceae; Clostridium
	Sample_TOG_HVCY_GRG_4207LI_bacteria_combinednr.uniprot_ublast.ann:seq_29835.1.1	sp|M1Z705_9CLOT|M1Z705	Clostridium ultunense Esp	82.7	168	29	0	1	168	304	471	6.8e-76	290.8	RecName: Full=Dihydrolipoyl dehydrogenase;EC=1.8.1.4;	Bacteria; Firmicutes; Clostridia; Clostridiales; Clostridiaceae; Clostridium
	Sample_TOG_HVCY_GRG_4210LI_bacteria_combinednr.uniprot_ublast.ann:seq_50208.1.1	sp|C9XLV0_CLODC|C9XLV0	Clostridium difficile (strain CD196)	73.9	165	42	1	1	165	180	343	5e-60	238.0	RecName: Full=Dihydrolipoyl dehydrogenase;EC=1.8.1.4;	Bacteria; Firmicutes; Clostridia; Clostridiales; Peptostreptococcaceae
	Sample_TOG_HVCY_GRG_4210LI_bacteria_combinednr.uniprot_ublast.ann:seq_48800.1.1	sp|E3PXX1_CLOSD|E3PXX1	Clostridium sticklandii (strain ATCC 12662 / DSM 519 / JCM 1433 / NCIB10654)	75.8	99	24	0	1	99	133	231	2.4e-36	158.7	RecName: Full=Dihydrolipoyl dehydrogenase;EC=1.8.1.4;	Bacteria; Firmicutes; Clostridia; Clostridiales; Peptostreptococcaceae
	Sample_TOG_HVCY_GRG_4222LI_bacteria_combinednr.uniprot_ublast.ann:seq_8952.1.1	sp|D5RWL8_CLODI|D5RWL8	Clostridium difficile NAP07	77.8	463	100	3	1	462	1	461	1.6e-204	719.5	RecName: Full=Dihydrolipoyl dehydrogenase;EC=1.8.1.4;	Bacteria; Firmicutes; Clostridia; Clostridiales; Peptostreptococcaceae
	Sample_TOG_HVCY_GRG_4228LI_bacteria_combinednr.uniprot_ublast.ann:seq_2713.1.1	sp|B1IEV7_CLOBK|B1IEV7	Clostridium botulinum (strain Okra / Type B1)	58.8	216	88	1	9	224	241	455	9.5e-70	270.8	RecName: Full=Dihydrolipoyl dehydrogenase;EC=1.8.1.4;	Bacteria; Firmicutes; Clostridia; Clostridiales; Clostridiaceae; Clostridium
	Sample_TOG_HVCY_GRG_4228LI_bacteria_combinednr.uniprot_ublast.ann:seq_16639.1.1	sp|B1KWD9_CLOBM|B1KWD9	Clostridium botulinum (strain Loch Maree / Type A3)	67.6	105	34	0	3	107	2	106	4e-34	151.4	RecName: Full=Dihydrolipoyl dehydrogenase;EC=1.8.1.4;	Bacteria; Firmicutes; Clostridia; Clostridiales; Clostridiaceae; Clostridium
	Sample_TOG_HVCY_GRG_4234LI_bacteria_combinednr.uniprot_ublast.ann:seq_88094.1.1	sp|B2V027_CLOBA|B2V027	Clostridium botulinum (strain Alaska E43 / Type E3)	72.1	523	144	1	1	521	1	523	7e-217	760.8	SubName: Full=Dihydrolipoyl dehydrogenase;EC=1.8.1.4;	Bacteria; Firmicutes; Clostridia; Clostridiales; Clostridiaceae; Clostridium
	Sample_TOG_HVCY_GRG_4234LI_bacteria_combinednr.uniprot_ublast.ann:seq_174823.1.1	sp|C9XLV0_CLODC|C9XLV0	Clostridium difficile (strain CD196)	86.4	118	15	1	1	117	344	461	2.1e-52	212.2	RecName: Full=Dihydrolipoyl dehydrogenase;EC=1.8.1.4;	Bacteria; Firmicutes; Clostridia; Clostridiales; Peptostreptococcaceae
	Sample_TOG_HVCY_GRG_4234LI_bacteria_combinednr.uniprot_ublast.ann:seq_27695.1.1	sp|C9XLV0_CLODC|C9XLV0	Clostridium difficile (strain CD196)	80.4	148	27	2	2	148	310	456	2.3e-64	252.3	RecName: Full=Dihydrolipoyl dehydrogenase;EC=1.8.1.4;	Bacteria; Firmicutes; Clostridia; Clostridiales; Peptostreptococcaceae
	Sample_TOG_HVCY_GRG_4234LI_bacteria_combinednr.uniprot_ublast.ann:seq_171368.1.1	sp|A8MIQ1_ALKOO|A8MIQ1	Alkaliphilus oremlandii (strain OhILAs) (Clostridium oremlandii(strain OhILAs))	74.1	108	28	0	1	108	360	467	3.2e-39	168.3	RecName: Full=Dihydrolipoyl dehydrogenase;EC=1.8.1.4;	Bacteria; Firmicutes; Clostridia; Clostridiales; Clostridiaceae; Alkaliphilus
	Sample_TOG_HVCY_GRG_4241LI_bacteria_combinednr.uniprot_ublast.ann:seq_2621.1.1	sp|G6BH74_CLODI|G6BH74	Clostridium difficile 050-P50-2011	79.0	119	25	0	1	119	118	236	3e-46	191.8	RecName: Full=Dihydrolipoyl dehydrogenase;EC=1.8.1.4;	Bacteria; Firmicutes; Clostridia; Clostridiales; Peptostreptococcaceae
2.2.1.6
	Sample_GRG4227_LI_bacteria_combinednr.uniprot_ublast.ann:seq_85771.1.1	sp|B0ABB0_9FIRM|B0ABB0	Clostridium bartlettii DSM 16795	69.0	491	151	1	1	490	1	491	3.7e-199	701.8	RecName: Full=Acetolactate synthase;EC=2.2.1.6;	Bacteria; Firmicutes; Clostridia; Clostridiales; Peptostreptococcaceae
	Sample_GRG4227_LI_bacteria_combinednr.uniprot_ublast.ann:seq_102348.1.1	sp|G7MBQ1_9CLOT|G7MBQ1	Clostridium sp. DL-VIII	75.7	218	53	0	1	218	1	218	7.8e-93	347.4	SubName: Full=Acetolactate synthase, large subunit, biosynthetic type;EC=2.2.1.6;	Bacteria; Firmicutes; Clostridia; Clostridiales; Clostridiaceae; Clostridium
	Sample_GRG4227_LI_bacteria_combinednr.uniprot_ublast.ann:seq_63807.1.1	sp|A6LPX7_CLOB8|A6LPX7	Clostridium beijerinckii (strain ATCC 51743 / NCIMB 8052) (Clostridiumacetobutylicum)	68.7	339	98	2	5	340	222	555	8.9e-128	464.2	SubName: Full=Acetolactate synthase, large subunit, biosynthetic type;EC=2.2.1.6;	Bacteria; Firmicutes; Clostridia; Clostridiales; Clostridiaceae; Clostridium
	Sample_TOG_377E_GRG_4206LI_bacteria_combinednr.uniprot_ublast.ann:seq_28959.1.1	sp|M1MR55_9CLOT|M1MR55	Clostridium saccharoperbutylacetonicum N1-4(HMT)	71.9	96	27	0	66	161	29	124	1.1e-27	130.6	SubName: Full=Acetolactate synthase small subunit IlvH;EC=2.2.1.6;	Bacteria; Firmicutes; Clostridia; Clostridiales; Clostridiaceae; Clostridium
	Sample_TOG_377E_GRG_4206LI_bacteria_combinednr.uniprot_ublast.ann:seq_28707.1.1	sp|C5UT20_CLOBO|C5UT20	Clostridium botulinum E1 str. 'BoNT E Beluga'	76.6	77	18	0	1	77	481	557	5.5e-25	120.6	RecName: Full=Acetolactate synthase;EC=2.2.1.6;	Bacteria; Firmicutes; Clostridia; Clostridiales; Clostridiaceae; Clostridium
	Sample_TOG_377E_GRG_4206LI_bacteria_combinednr.uniprot_ublast.ann:seq_12195.1.1	sp|G7MBQ1_9CLOT|G7MBQ1	Clostridium sp. DL-VIII	88.5	113	13	0	1	113	13	125	2e-52	212.2	SubName: Full=Acetolactate synthase, large subunit, biosynthetic type;EC=2.2.1.6;	Bacteria; Firmicutes; Clostridia; Clostridiales; Clostridiaceae; Clostridium
	Sample_TOG_377E_I4239_bacteria_combinednr.uniprot_ublast.ann:seq_109686.1.1	sp|L1QLT3_9CLOT|L1QLT3	Clostridium celatum DSM 1785	84.4	96	15	0	1	96	182	277	2.1e-38	165.6	RecName: Full=Acetolactate synthase;EC=2.2.1.6;	Bacteria; Firmicutes; Clostridia; Clostridiales; Clostridiaceae; Clostridium
	Sample_TOG_377E_I4239_bacteria_combinednr.uniprot_ublast.ann:seq_75923.1.1	sp|A6LPX7_CLOB8|A6LPX7	Clostridium beijerinckii (strain ATCC 51743 / NCIMB 8052) (Clostridiumacetobutylicum)	74.4	199	51	0	7	205	357	555	6.4e-81	307.8	SubName: Full=Acetolactate synthase, large subunit, biosynthetic type;EC=2.2.1.6;	Bacteria; Firmicutes; Clostridia; Clostridiales; Clostridiaceae; Clostridium
	Sample_TOG_377E_I4239_bacteria_combinednr.uniprot_ublast.ann:seq_31381.1.1	sp|G7MBQ1_9CLOT|G7MBQ1	Clostridium sp. DL-VIII	72.3	346	96	0	1	346	1	346	9.1e-144	517.3	SubName: Full=Acetolactate synthase, large subunit, biosynthetic type;EC=2.2.1.6;	Bacteria; Firmicutes; Clostridia; Clostridiales; Clostridiaceae; Clostridium
	Sample_TOG_377E_I4239_bacteria_combinednr.uniprot_ublast.ann:seq_99527.1.1	sp|B6FSU5_9CLOT|B6FSU5	Clostridium nexile DSM 1787	90.9	394	36	0	1	394	1	394	1.9e-206	725.7	RecName: Full=Acetolactate synthase;EC=2.2.1.6;	Bacteria; Firmicutes; Clostridia; Clostridiales; Clostridiaceae; Clostridium
	Sample_TOG_ATS7_GRG_4215LI_bacteria_combinednr.uniprot_ublast.ann:seq_34327.1.1	sp|L1QLT3_9CLOT|L1QLT3	Clostridium celatum DSM 1785	86.1	144	20	0	1	144	172	315	7.7e-65	253.8	RecName: Full=Acetolactate synthase;EC=2.2.1.6;	Bacteria; Firmicutes; Clostridia; Clostridiales; Clostridiaceae; Clostridium
	Sample_TOG_ATS7_GRG_4215LI_bacteria_combinednr.uniprot_ublast.ann:seq_17398.1.1	sp|D9SVF3_CLOC7|D9SVF3	Clostridium cellulovorans (strain ATCC 35296 / DSM 3052 / OCM 3 /743B)	62.9	105	39	0	1	105	177	281	1.3e-29	136.3	RecName: Full=Acetolactate synthase;EC=2.2.1.6;	Bacteria; Firmicutes; Clostridia; Clostridiales; Clostridiaceae; Clostridium
	Sample_TOG_ATS7_GRG_4215LI_bacteria_combinednr.uniprot_ublast.ann:seq_4627.1.1	sp|F2JL16_CELLD|F2JL16	Cellulosilyticum lentocellum (strain ATCC 49066 / DSM 5427 / NCIMB11756 / RHM5) (Clostridium lentocellum)	68.3	120	38	0	1	120	385	504	1.3e-41	176.4	SubName: Full=Acetolactate synthase, large subunit, biosynthetic type;EC=2.2.1.6;	Bacteria; Firmicutes; Clostridia; Clostridiales; Lachnospiraceae; Cellulosilyticum
	Sample_TOG_ATS7_GRG_4215LI_bacteria_combinednr.uniprot_ublast.ann:seq_45734.1.1	sp|G7MBQ1_9CLOT|G7MBQ1	Clostridium sp. DL-VIII	83.0	147	25	0	1	147	1	147	4.5e-68	264.6	SubName: Full=Acetolactate synthase, large subunit, biosynthetic type;EC=2.2.1.6;	Bacteria; Firmicutes; Clostridia; Clostridiales; Clostridiaceae; Clostridium
	Sample_TOG_ATS7_GRG_4236LI_bacteria_combinednr.uniprot_ublast.ann:seq_71863.1.1	sp|G7MBQ1_9CLOT|G7MBQ1	Clostridium sp. DL-VIII	88.6	123	14	0	1	123	37	159	4.6e-58	231.1	SubName: Full=Acetolactate synthase, large subunit, biosynthetic type;EC=2.2.1.6;	Bacteria; Firmicutes; Clostridia; Clostridiales; Clostridiaceae; Clostridium
	Sample_TOG_ATS7_I4232_bacteria_combinednr.uniprot_ublast.ann:seq_25171.1.1	sp|B0ABB0_9FIRM|B0ABB0	Clostridium bartlettii DSM 16795	79.8	104	21	0	1	104	35	138	5.1e-42	177.6	RecName: Full=Acetolactate synthase;EC=2.2.1.6;	Bacteria; Firmicutes; Clostridia; Clostridiales; Peptostreptococcaceae
	Sample_TOG_ATS7_I4232_bacteria_combinednr.uniprot_ublast.ann:seq_5594.1.1	sp|F2JL05_CELLD|F2JL05	Cellulosilyticum lentocellum (strain ATCC 49066 / DSM 5427 / NCIMB11756 / RHM5) (Clostridium lentocellum)	60.2	93	37	0	1	93	462	554	3.2e-27	128.3	RecName: Full=Acetolactate synthase;EC=2.2.1.6;	Bacteria; Firmicutes; Clostridia; Clostridiales; Lachnospiraceae; Cellulosilyticum
	Sample_TOG_HFHV_GRG_4237LI_bacteria_combinednr.uniprot_ublast.ann:seq_25591.1.1	sp|B6FMP8_9CLOT|B6FMP8	Clostridium nexile DSM 1787	73.4	286	71	4	26	306	211	496	1.3e-106	393.7	RecName: Full=Acetolactate synthase;EC=2.2.1.6;	Bacteria; Firmicutes; Clostridia; Clostridiales; Clostridiaceae; Clostridium
	Sample_TOG_HFHV_GRG_4237LI_bacteria_combinednr.uniprot_ublast.ann:seq_3591.1.1	sp|A6LPX7_CLOB8|A6LPX7	Clostridium beijerinckii (strain ATCC 51743 / NCIMB 8052) (Clostridiumacetobutylicum)	69.8	53	16	0	1	53	503	555	1.1e-13	82.4	SubName: Full=Acetolactate synthase, large subunit, biosynthetic type;EC=2.2.1.6;	Bacteria; Firmicutes; Clostridia; Clostridiales; Clostridiaceae; Clostridium
	Sample_TOG_HFHV_GRG_4237LI_bacteria_combinednr.uniprot_ublast.ann:seq_77409.1.1	sp|G7MBQ1_9CLOT|G7MBQ1	Clostridium sp. DL-VIII	76.3	198	47	0	1	198	1	198	2.1e-85	323.2	SubName: Full=Acetolactate synthase, large subunit, biosynthetic type;EC=2.2.1.6;	Bacteria; Firmicutes; Clostridia; Clostridiales; Clostridiaceae; Clostridium
	Sample_TOG_HFHV_GRG_4237LI_bacteria_combinednr.uniprot_ublast.ann:seq_59817.1.1	sp|M1MCE7_9CLOT|M1MCE7	Clostridium saccharoperbutylacetonicum N1-4(HMT)	74.2	120	31	0	1	120	391	510	7.4e-45	187.2	SubName: Full=Acetolactate synthase large subunit IlvB;EC=2.2.1.6;	Bacteria; Firmicutes; Clostridia; Clostridiales; Clostridiaceae; Clostridium
	Sample_TOG_HVCY_GRG_4210LI_bacteria_combinednr.uniprot_ublast.ann:seq_14951.1.1	sp|A6LPX7_CLOB8|A6LPX7	Clostridium beijerinckii (strain ATCC 51743 / NCIMB 8052) (Clostridiumacetobutylicum)	73.4	158	42	0	1	158	383	540	6.7e-62	244.2	SubName: Full=Acetolactate synthase, large subunit, biosynthetic type;EC=2.2.1.6;	Bacteria; Firmicutes; Clostridia; Clostridiales; Clostridiaceae; Clostridium
	Sample_TOG_HVCY_GRG_4210LI_bacteria_combinednr.uniprot_ublast.ann:seq_2435.1.1	sp|D4C905_9CLOT|D4C905	Clostridium sp. M62/1	88.6	114	13	0	1	114	155	268	1.2e-49	203.0	SubName: Full=Acetolactate synthase, large subunit, biosynthetic type;EC=2.2.1.6;	Bacteria; Firmicutes; Clostridia; Clostridiales; Clostridiaceae; Clostridium
	Sample_TOG_HVCY_GRG_4222LI_bacteria_combinednr.uniprot_ublast.ann:seq_18171.1.1	sp|G7MBQ1_9CLOT|G7MBQ1	Clostridium sp. DL-VIII	71.1	557	160	1	1	557	1	556	1.4e-231	809.7	SubName: Full=Acetolactate synthase, large subunit, biosynthetic type;EC=2.2.1.6;	Bacteria; Firmicutes; Clostridia; Clostridiales; Clostridiaceae; Clostridium
	Sample_TOG_HVCY_GRG_4234LI_bacteria_combinednr.uniprot_ublast.ann:seq_124246.1.1	sp|L1QLT3_9CLOT|L1QLT3	Clostridium celatum DSM 1785	86.6	558	75	0	1	558	1	558	6.5e-285	986.9	RecName: Full=Acetolactate synthase;EC=2.2.1.6;	Bacteria; Firmicutes; Clostridia; Clostridiales; Clostridiaceae; Clostridium
	Sample_TOG_HVCY_GRG_4234LI_bacteria_combinednr.uniprot_ublast.ann:seq_42055.1.1	sp|L1QLT3_9CLOT|L1QLT3	Clostridium celatum DSM 1785	90.4	115	11	0	1	115	225	339	8.4e-54	216.9	RecName: Full=Acetolactate synthase;EC=2.2.1.6;	Bacteria; Firmicutes; Clostridia; Clostridiales; Clostridiaceae; Clostridium
	Sample_TOG_HVCY_GRG_4234LI_bacteria_combinednr.uniprot_ublast.ann:seq_81799.1.1	sp|F2JL05_CELLD|F2JL05	Cellulosilyticum lentocellum (strain ATCC 49066 / DSM 5427 / NCIMB11756 / RHM5) (Clostridium lentocellum)	74.1	255	66	0	1	255	1	255	3.3e-105	389.8	RecName: Full=Acetolactate synthase;EC=2.2.1.6;	Bacteria; Firmicutes; Clostridia; Clostridiales; Lachnospiraceae; Cellulosilyticum
	Sample_TOG_HVCY_GRG_4234LI_bacteria_combinednr.uniprot_ublast.ann:seq_162061.1.1	sp|F2JL05_CELLD|F2JL05	Cellulosilyticum lentocellum (strain ATCC 49066 / DSM 5427 / NCIMB11756 / RHM5) (Clostridium lentocellum)	74.0	300	78	0	1	300	1	300	4.8e-125	454.9	RecName: Full=Acetolactate synthase;EC=2.2.1.6;	Bacteria; Firmicutes; Clostridia; Clostridiales; Lachnospiraceae; Cellulosilyticum
	Sample_TOG_HVCY_GRG_4234LI_bacteria_combinednr.uniprot_ublast.ann:seq_6224.1.1	sp|G7MBQ1_9CLOT|G7MBQ1	Clostridium sp. DL-VIII	64.9	57	20	0	4	60	500	556	3.2e-12	77.8	SubName: Full=Acetolactate synthase, large subunit, biosynthetic type;EC=2.2.1.6;	Bacteria; Firmicutes; Clostridia; Clostridiales; Clostridiaceae; Clostridium
	Sample_TOG_HVCY_GRG_4234LI_bacteria_combinednr.uniprot_ublast.ann:seq_23242.1.1	sp|G7M5E5_9CLOT|G7M5E5	Clostridium sp. DL-VIII	78.4	111	24	0	1	111	446	556	2.1e-41	175.6	SubName: Full=Acetolactate synthase, large subunit, biosynthetic type;EC=2.2.1.6;	Bacteria; Firmicutes; Clostridia; Clostridiales; Clostridiaceae; Clostridium
	Sample_TOG_HVCY_GRG_4234LI_bacteria_combinednr.uniprot_ublast.ann:seq_171554.1.1	sp|C4ILG1_CLOBU|C4ILG1	Clostridium butyricum E4 str. BoNT E BL5262	71.7	378	96	4	1	373	92	463	8.2e-151	540.8	SubName: Full=Acetolactate synthase, large subunit, biosynthetic type;EC=2.2.1.6;	Bacteria; Firmicutes; Clostridia; Clostridiales; Clostridiaceae; Clostridium
	Sample_TOG_HVCY_GRG_4234LI_bacteria_combinednr.uniprot_ublast.ann:seq_83754.1.1	sp|A6LPX7_CLOB8|A6LPX7	Clostridium beijerinckii (strain ATCC 51743 / NCIMB 8052) (Clostridiumacetobutylicum)	69.2	338	102	1	1	338	220	555	1.2e-129	470.3	SubName: Full=Acetolactate synthase, large subunit, biosynthetic type;EC=2.2.1.6;	Bacteria; Firmicutes; Clostridia; Clostridiales; Clostridiaceae; Clostridium
	Sample_TOG_HVCY_GRG_4234LI_bacteria_combinednr.uniprot_ublast.ann:seq_87787.1.1	sp|G7MBQ1_9CLOT|G7MBQ1	Clostridium sp. DL-VIII	61.3	341	108	6	1	326	220	551	2.7e-105	389.4	SubName: Full=Acetolactate synthase, large subunit, biosynthetic type;EC=2.2.1.6;	Bacteria; Firmicutes; Clostridia; Clostridiales; Clostridiaceae; Clostridium
	Sample_TOG_HVCY_GRG_4234LI_bacteria_combinednr.uniprot_ublast.ann:seq_39547.1.1	sp|L1QLT3_9CLOT|L1QLT3	Clostridium celatum DSM 1785	87.5	558	70	0	1	558	1	558	1.5e-286	992.3	RecName: Full=Acetolactate synthase;EC=2.2.1.6;	Bacteria; Firmicutes; Clostridia; Clostridiales; Clostridiaceae; Clostridium
	Sample_TOG_HVCY_GRG_4234LI_bacteria_combinednr.uniprot_ublast.ann:seq_179764.1.1	sp|L1QLT3_9CLOT|L1QLT3	Clostridium celatum DSM 1785	86.7	270	36	0	1	270	51	320	4e-131	474.9	RecName: Full=Acetolactate synthase;EC=2.2.1.6;	Bacteria; Firmicutes; Clostridia; Clostridiales; Clostridiaceae; Clostridium
	Sample_TOG_HVCY_GRG_4234LI_bacteria_combinednr.uniprot_ublast.ann:seq_145111.1.1	sp|L1QLT3_9CLOT|L1QLT3	Clostridium celatum DSM 1785	87.7	73	9	0	1	73	486	558	2.5e-27	128.3	RecName: Full=Acetolactate synthase;EC=2.2.1.6;	Bacteria; Firmicutes; Clostridia; Clostridiales; Clostridiaceae; Clostridium
	Sample_TOG_HVCY_GRG_4234LI_bacteria_combinednr.uniprot_ublast.ann:seq_171622.1.1	sp|F2JL16_CELLD|F2JL16	Cellulosilyticum lentocellum (strain ATCC 49066 / DSM 5427 / NCIMB11756 / RHM5) (Clostridium lentocellum)	74.5	381	97	0	1	381	1	381	7.8e-165	587.4	SubName: Full=Acetolactate synthase, large subunit, biosynthetic type;EC=2.2.1.6;	Bacteria; Firmicutes; Clostridia; Clostridiales; Lachnospiraceae; Cellulosilyticum
	Sample_TOG_HVCY_GRG_4234LI_bacteria_combinednr.uniprot_ublast.ann:seq_97635.1.1	sp|F2JL16_CELLD|F2JL16	Cellulosilyticum lentocellum (strain ATCC 49066 / DSM 5427 / NCIMB11756 / RHM5) (Clostridium lentocellum)	78.3	143	31	0	1	143	171	313	4.8e-59	234.6	SubName: Full=Acetolactate synthase, large subunit, biosynthetic type;EC=2.2.1.6;	Bacteria; Firmicutes; Clostridia; Clostridiales; Lachnospiraceae; Cellulosilyticum
	Sample_TOG_HVCY_GRG_4234LI_bacteria_combinednr.uniprot_ublast.ann:seq_35106.1.1	sp|L1QLT3_9CLOT|L1QLT3	Clostridium celatum DSM 1785	89.8	245	25	0	1	245	1	245	1.4e-122	446.4	RecName: Full=Acetolactate synthase;EC=2.2.1.6;	Bacteria; Firmicutes; Clostridia; Clostridiales; Clostridiaceae; Clostridium
	Sample_TOG_HVCY_GRG_4234LI_bacteria_combinednr.uniprot_ublast.ann:seq_147333.1.1	sp|F2JL16_CELLD|F2JL16	Cellulosilyticum lentocellum (strain ATCC 49066 / DSM 5427 / NCIMB11756 / RHM5) (Clostridium lentocellum)	68.2	151	48	0	1	151	385	535	3.2e-53	215.3	SubName: Full=Acetolactate synthase, large subunit, biosynthetic type;EC=2.2.1.6;	Bacteria; Firmicutes; Clostridia; Clostridiales; Lachnospiraceae; Cellulosilyticum
	Sample_TOG_HVCY_GRG_4234LI_bacteria_combinednr.uniprot_ublast.ann:seq_4834.1.1	sp|A6LPX7_CLOB8|A6LPX7	Clostridium beijerinckii (strain ATCC 51743 / NCIMB 8052) (Clostridiumacetobutylicum)	87.4	151	19	0	1	151	1	151	3.4e-71	275.0	SubName: Full=Acetolactate synthase, large subunit, biosynthetic type;EC=2.2.1.6;	Bacteria; Firmicutes; Clostridia; Clostridiales; Clostridiaceae; Clostridium
	Sample_TOG_HVCY_GRG_4234LI_bacteria_combinednr.uniprot_ublast.ann:seq_78495.1.1	sp|L1QLT3_9CLOT|L1QLT3	Clostridium celatum DSM 1785	93.4	151	10	0	1	151	409	559	1.5e-74	286.2	RecName: Full=Acetolactate synthase;EC=2.2.1.6;	Bacteria; Firmicutes; Clostridia; Clostridiales; Clostridiaceae; Clostridium
	Sample_TOG_HVCY_GRG_4234LI_bacteria_combinednr.uniprot_ublast.ann:seq_25586.1.1	sp|G7MBQ1_9CLOT|G7MBQ1	Clostridium sp. DL-VIII	77.0	209	48	0	1	209	1	209	1.4e-91	343.2	SubName: Full=Acetolactate synthase, large subunit, biosynthetic type;EC=2.2.1.6;	Bacteria; Firmicutes; Clostridia; Clostridiales; Clostridiaceae; Clostridium
	Sample_TOG_HVCY_GRG_4234LI_bacteria_combinednr.uniprot_ublast.ann:seq_63980.1.1	sp|C4IEY1_CLOBU|C4IEY1	Clostridium butyricum E4 str. BoNT E BL5262	82.2	174	30	1	1	173	380	553	4.3e-78	298.1	RecName: Full=Acetolactate synthase;EC=2.2.1.6;	Bacteria; Firmicutes; Clostridia; Clostridiales; Clostridiaceae; Clostridium
	Sample_TOG_HVCY_GRG_4234LI_bacteria_combinednr.uniprot_ublast.ann:seq_24328.1.1	sp|A6LPX7_CLOB8|A6LPX7	Clostridium beijerinckii (strain ATCC 51743 / NCIMB 8052) (Clostridiumacetobutylicum)	79.9	169	34	0	1	169	158	326	3.6e-69	268.5	SubName: Full=Acetolactate synthase, large subunit, biosynthetic type;EC=2.2.1.6;	Bacteria; Firmicutes; Clostridia; Clostridiales; Clostridiaceae; Clostridium
	Sample_TOG_HVCY_GRG_4234LI_bacteria_combinednr.uniprot_ublast.ann:seq_160179.1.1	sp|L1QLT3_9CLOT|L1QLT3	Clostridium celatum DSM 1785	66.7	57	19	0	1	57	502	558	1.8e-12	78.6	RecName: Full=Acetolactate synthase;EC=2.2.1.6;	Bacteria; Firmicutes; Clostridia; Clostridiales; Clostridiaceae; Clostridium
	Sample_TOG_HVCY_GRG_4234LI_bacteria_combinednr.uniprot_ublast.ann:seq_165028.1.1	sp|B0N941_9FIRM|B0N941	Clostridium ramosum DSM 1402	100.0	169	0	0	1	169	1	169	2.3e-84	318.9	SubName: Full=Acetolactate synthase, small subunit;EC=2.2.1.6;	Bacteria; Firmicutes; Erysipelotrichia; Erysipelotrichales; Erysipelotrichaceae
	Sample_TOG_HVCY_GRG_4234LI_bacteria_combinednr.uniprot_ublast.ann:seq_137826.1.1	sp|A6LPX7_CLOB8|A6LPX7	Clostridium beijerinckii (strain ATCC 51743 / NCIMB 8052) (Clostridiumacetobutylicum)	82.5	126	22	0	1	126	28	153	1.1e-54	219.9	SubName: Full=Acetolactate synthase, large subunit, biosynthetic type;EC=2.2.1.6;	Bacteria; Firmicutes; Clostridia; Clostridiales; Clostridiaceae; Clostridium
	Sample_TOG_HVCY_GRG_4234LI_bacteria_combinednr.uniprot_ublast.ann:seq_129249.1.1	sp|F2JL05_CELLD|F2JL05	Cellulosilyticum lentocellum (strain ATCC 49066 / DSM 5427 / NCIMB11756 / RHM5) (Clostridium lentocellum)	77.8	135	30	0	1	135	343	477	1.9e-57	229.2	RecName: Full=Acetolactate synthase;EC=2.2.1.6;	Bacteria; Firmicutes; Clostridia; Clostridiales; Lachnospiraceae; Cellulosilyticum
	Sample_TOG_HVCY_GRG_4234LI_bacteria_combinednr.uniprot_ublast.ann:seq_119294.1.1	sp|C5UT20_CLOBO|C5UT20	Clostridium botulinum E1 str. 'BoNT E Beluga'	68.5	197	59	2	2	196	342	537	1.4e-72	280.0	RecName: Full=Acetolactate synthase;EC=2.2.1.6;	Bacteria; Firmicutes; Clostridia; Clostridiales; Clostridiaceae; Clostridium
2.3.1.19
	Sample_GRG4227_LI_bacteria_combinednr.uniprot_ublast.ann:seq_49806.1.1	sp|B6FVV8_9FIRM|B6FVV8	Clostridium hiranonis DSM 13275	100.0	108	0	0	1	108	136	243	5.3e-54	218.4	SubName: Full=Phosphate butyryltransferase;EC=2.3.1.19;	Bacteria; Firmicutes; Clostridia; Clostridiales; Peptostreptococcaceae
	Sample_GRG4227_LI_bacteria_combinednr.uniprot_ublast.ann:seq_2010.1.1	sp|H7CZ54_CLOPF|H7CZ54	Clostridium perfringens F262	96.0	101	4	0	1	101	1	101	2.4e-44	185.3	SubName: Full=Phosphate butyryltransferase;EC=2.3.1.19;	Bacteria; Firmicutes; Clostridia; Clostridiales; Clostridiaceae; Clostridium
	Sample_GRG4227_LI_bacteria_combinednr.uniprot_ublast.ann:seq_82183.1.1	sp|B1RPK7_CLOPF|B1RPK7	Clostridium perfringens NCTC 8239	91.2	171	15	0	1	171	1	171	3.5e-80	305.1	SubName: Full=Phosphate butyryltransferase;EC=2.3.1.19;	Bacteria; Firmicutes; Clostridia; Clostridiales; Clostridiaceae; Clostridium
	Sample_GRG4227_LI_bacteria_combinednr.uniprot_ublast.ann:seq_57625.1.1	sp|Q0TMV3_CLOP1|Q0TMV3	Clostridium perfringens (strain ATCC 13124 / NCTC 8237 / Type A)	100.0	227	0	0	1	227	76	302	3.5e-120	438.3	SubName: Full=Phosphate butyryltransferase;EC=2.3.1.19;	Bacteria; Firmicutes; Clostridia; Clostridiales; Clostridiaceae; Clostridium
	Sample_GRG4227_LI_bacteria_combinednr.uniprot_ublast.ann:seq_3994.1.1	sp|B6FVV8_9FIRM|B6FVV8	Clostridium hiranonis DSM 13275	98.0	99	2	0	7	105	34	132	7.2e-44	183.7	SubName: Full=Phosphate butyryltransferase;EC=2.3.1.19;	Bacteria; Firmicutes; Clostridia; Clostridiales; Peptostreptococcaceae
	Sample_GRG4227_LI_bacteria_combinednr.uniprot_ublast.ann:seq_80558.1.1	sp|Q0SQJ9_CLOPS|Q0SQJ9	Clostridium perfringens (strain SM101 / Type A)	93.5	124	8	0	1	124	179	302	3e-57	228.4	SubName: Full=Phosphate butyryltransferase;EC=2.3.1.19;	Bacteria; Firmicutes; Clostridia; Clostridiales; Clostridiaceae; Clostridium
	Sample_GRG4227_LI_bacteria_combinednr.uniprot_ublast.ann:seq_36048.1.1	sp|B2UYG9_CLOBA|B2UYG9	Clostridium botulinum (strain Alaska E43 / Type E3)	85.4	302	44	0	1	302	1	302	3.9e-143	515.0	SubName: Full=Phosphate butyryltransferase;EC=2.3.1.19;	Bacteria; Firmicutes; Clostridia; Clostridiales; Clostridiaceae; Clostridium
	Sample_TOG_377E_GRG_4224LI_bacteria_combinednr.uniprot_ublast.ann:seq_21711.1.1	sp|Q0TMV3_CLOP1|Q0TMV3	Clostridium perfringens (strain ATCC 13124 / NCTC 8237 / Type A)	91.9	273	22	0	1	273	30	302	7.1e-136	490.7	SubName: Full=Phosphate butyryltransferase;EC=2.3.1.19;	Bacteria; Firmicutes; Clostridia; Clostridiales; Clostridiaceae; Clostridium
	Sample_TOG_377E_I4239_bacteria_combinednr.uniprot_ublast.ann:seq_8437.1.1	sp|D5Q2M4_CLODI|D5Q2M4	Clostridium difficile NAP08	62.7	142	49	2	3	141	1	141	3.2e-39	168.7	SubName: Full=Putative phosphate butyryltransferase;EC=2.3.1.19;	Bacteria; Firmicutes; Clostridia; Clostridiales; Peptostreptococcaceae
	Sample_TOG_377E_I4239_bacteria_combinednr.uniprot_ublast.ann:seq_59489.1.1	sp|B2UYG9_CLOBA|B2UYG9	Clostridium botulinum (strain Alaska E43 / Type E3)	85.4	302	44	0	1	302	1	302	3.9e-143	515.0	SubName: Full=Phosphate butyryltransferase;EC=2.3.1.19;	Bacteria; Firmicutes; Clostridia; Clostridiales; Clostridiaceae; Clostridium
	Sample_TOG_ATS7_GRG_4199LI_bacteria_combinednr.uniprot_ublast.ann:seq_25613.1.1	sp|Q0TMV3_CLOP1|Q0TMV3	Clostridium perfringens (strain ATCC 13124 / NCTC 8237 / Type A)	92.2	293	23	0	1	293	1	293	4.3e-147	528.1	SubName: Full=Phosphate butyryltransferase;EC=2.3.1.19;	Bacteria; Firmicutes; Clostridia; Clostridiales; Clostridiaceae; Clostridium
	Sample_TOG_ATS7_GRG_4215LI_bacteria_combinednr.uniprot_ublast.ann:seq_60832.1.1	sp|B1V419_CLOPF|B1V419	Clostridium perfringens D str. JGS1721	91.3	126	11	0	1	126	131	256	7.2e-59	233.8	SubName: Full=Phosphate butyryltransferase;EC=2.3.1.19;	Bacteria; Firmicutes; Clostridia; Clostridiales; Clostridiaceae; Clostridium
	Sample_TOG_ATS7_GRG_4215LI_bacteria_combinednr.uniprot_ublast.ann:seq_46278.1.1	sp|PTB_CLOAB|P58255	Clostridium acetobutylicum (strain ATCC 824 / DSM 792 / JCM 1419 / LMG5710 / VKM B-1787)	66.2	74	25	0	1	74	228	301	3.3e-19	101.3	RecName: Full=Phosphate butyryltransferase;EC=2.3.1.19;AltName: Full=Phosphotransbutyrylase;	Bacteria; Firmicutes; Clostridia; Clostridiales; Clostridiaceae; Clostridium
	Sample_TOG_ATS7_GRG_4215LI_bacteria_combinednr.uniprot_ublast.ann:seq_57981.1.1	sp|R9CG21_9CLOT|R9CG21	Clostridium sartagoforme AAU1	79.1	172	30	2	1	171	88	254	1.3e-66	260.4	SubName: Full=Phosphate butyryltransferase;EC=2.3.1.19;	Bacteria; Firmicutes; Clostridia; Clostridiales; Clostridiaceae; Clostridium
	Sample_TOG_ATS7_GRG_4215LI_bacteria_combinednr.uniprot_ublast.ann:seq_10556.1.1	sp|B2UYG9_CLOBA|B2UYG9	Clostridium botulinum (strain Alaska E43 / Type E3)	81.8	231	42	0	1	231	20	250	4.4e-102	378.3	SubName: Full=Phosphate butyryltransferase;EC=2.3.1.19;	Bacteria; Firmicutes; Clostridia; Clostridiales; Clostridiaceae; Clostridium
	Sample_TOG_ATS7_GRG_4215LI_bacteria_combinednr.uniprot_ublast.ann:seq_5451.1.1	sp|C6PZQ2_9CLOT|C6PZQ2	Clostridium carboxidivorans P7	81.5	130	24	0	1	130	96	225	4.7e-53	214.5	SubName: Full=Phosphate butyryltransferase;EC=2.3.1.19;	Bacteria; Firmicutes; Clostridia; Clostridiales; Clostridiaceae; Clostridium
	Sample_TOG_ATS7_GRG_4215LI_bacteria_combinednr.uniprot_ublast.ann:seq_8738.1.1	sp|G9F3E5_CLOSG|G9F3E5	Clostridium sporogenes PA 3679	95.7	94	4	0	1	94	201	294	4.4e-43	181.4	SubName: Full=Phosphate butyryltransferase;EC=2.3.1.19;	Bacteria; Firmicutes; Clostridia; Clostridiales; Clostridiaceae; Clostridium
	Sample_TOG_ATS7_GRG_4215LI_bacteria_combinednr.uniprot_ublast.ann:seq_53581.1.1	sp|C6PZQ2_9CLOT|C6PZQ2	Clostridium carboxidivorans P7	71.0	221	64	0	2	222	78	298	4.4e-83	315.1	SubName: Full=Phosphate butyryltransferase;EC=2.3.1.19;	Bacteria; Firmicutes; Clostridia; Clostridiales; Clostridiaceae; Clostridium
	Sample_TOG_ATS7_GRG_4215LI_bacteria_combinednr.uniprot_ublast.ann:seq_3387.1.1	sp|G7MB92_9CLOT|G7MB92	Clostridium sp. DL-VIII	86.8	76	10	0	1	76	227	302	8.9e-28	129.8	SubName: Full=Phosphate butyryltransferase;EC=2.3.1.19;	Bacteria; Firmicutes; Clostridia; Clostridiales; Clostridiaceae; Clostridium
	Sample_TOG_ATS7_GRG_4215LI_bacteria_combinednr.uniprot_ublast.ann:seq_2293.1.1	sp|C6PW28_9CLOT|C6PW28	Clostridium carboxidivorans P7	72.4	181	50	0	1	181	118	298	2.5e-73	282.3	SubName: Full=Phosphate butyryltransferase;EC=2.3.1.19;	Bacteria; Firmicutes; Clostridia; Clostridiales; Clostridiaceae; Clostridium
	Sample_TOG_ATS7_GRG_4226LI_bacteria_combinednr.uniprot_ublast.ann:seq_21055.1.1	sp|B1V419_CLOPF|B1V419	Clostridium perfringens D str. JGS1721	92.4	172	13	0	1	172	131	302	1.5e-83	316.2	SubName: Full=Phosphate butyryltransferase;EC=2.3.1.19;	Bacteria; Firmicutes; Clostridia; Clostridiales; Clostridiaceae; Clostridium
	Sample_TOG_ATS7_GRG_4226LI_bacteria_combinednr.uniprot_ublast.ann:seq_20621.1.1	sp|B6FVV8_9FIRM|B6FVV8	Clostridium hiranonis DSM 13275	61.8	178	67	1	1	178	83	259	6.9e-55	221.1	SubName: Full=Phosphate butyryltransferase;EC=2.3.1.19;	Bacteria; Firmicutes; Clostridia; Clostridiales; Peptostreptococcaceae
	Sample_TOG_ATS7_GRG_4226LI_bacteria_combinednr.uniprot_ublast.ann:seq_46335.1.1	sp|B6FVV8_9FIRM|B6FVV8	Clostridium hiranonis DSM 13275	78.6	131	28	0	1	131	1	131	2.7e-48	198.7	SubName: Full=Phosphate butyryltransferase;EC=2.3.1.19;	Bacteria; Firmicutes; Clostridia; Clostridiales; Peptostreptococcaceae
	Sample_TOG_ATS7_GRG_4236LI_bacteria_combinednr.uniprot_ublast.ann:seq_115895.1.1	sp|B6FVV8_9FIRM|B6FVV8	Clostridium hiranonis DSM 13275	74.6	287	73	0	1	287	14	300	5.2e-113	414.8	SubName: Full=Phosphate butyryltransferase;EC=2.3.1.19;	Bacteria; Firmicutes; Clostridia; Clostridiales; Peptostreptococcaceae
	Sample_TOG_ATS7_GRG_4236LI_bacteria_combinednr.uniprot_ublast.ann:seq_111570.1.1	sp|C6PZQ2_9CLOT|C6PZQ2	Clostridium carboxidivorans P7	72.3	300	83	0	1	300	1	300	5.8e-115	421.4	SubName: Full=Phosphate butyryltransferase;EC=2.3.1.19;	Bacteria; Firmicutes; Clostridia; Clostridiales; Clostridiaceae; Clostridium
	Sample_TOG_ATS7_GRG_4236LI_bacteria_combinednr.uniprot_ublast.ann:seq_80049.1.1	sp|C6PW28_9CLOT|C6PW28	Clostridium carboxidivorans P7	68.1	298	95	0	1	298	1	298	2.7e-112	412.5	SubName: Full=Phosphate butyryltransferase;EC=2.3.1.19;	Bacteria; Firmicutes; Clostridia; Clostridiales; Clostridiaceae; Clostridium
	Sample_TOG_ATS7_GRG_4236LI_bacteria_combinednr.uniprot_ublast.ann:seq_58282.1.1	sp|D5Q0U8_CLODI|D5Q0U8	Clostridium difficile NAP08	55.9	143	63	0	1	143	34	176	5.5e-39	167.9	SubName: Full=Putative phosphate butyryltransferase;EC=2.3.1.19;	Bacteria; Firmicutes; Clostridia; Clostridiales; Peptostreptococcaceae
	Sample_TOG_ATS7_I4232_bacteria_combinednr.uniprot_ublast.ann:seq_22907.1.1	sp|B2TIN3_CLOBB|B2TIN3	Clostridium botulinum (strain Eklund 17B / Type B)	88.8	116	13	0	1	116	77	192	1.8e-51	209.1	SubName: Full=Phosphate butyryltransferase;EC=2.3.1.19;	Bacteria; Firmicutes; Clostridia; Clostridiales; Clostridiaceae; Clostridium
	Sample_TOG_ATS7_I4232_bacteria_combinednr.uniprot_ublast.ann:seq_4924.1.1	sp|B6FVV8_9FIRM|B6FVV8	Clostridium hiranonis DSM 13275	80.0	75	15	0	1	75	226	300	4.9e-26	124.0	SubName: Full=Phosphate butyryltransferase;EC=2.3.1.19;	Bacteria; Firmicutes; Clostridia; Clostridiales; Peptostreptococcaceae
	Sample_TOG_ATS7_I4232_bacteria_combinednr.uniprot_ublast.ann:seq_24262.1.1	sp|H7CZ54_CLOPF|H7CZ54	Clostridium perfringens F262	100.0	53	0	0	1	53	1	53	8.1e-20	102.8	SubName: Full=Phosphate butyryltransferase;EC=2.3.1.19;	Bacteria; Firmicutes; Clostridia; Clostridiales; Clostridiaceae; Clostridium
	Sample_TOG_HFHV_GRG_4198LI_bacteria_combinednr.uniprot_ublast.ann:seq_4777.1.1	sp|C6PW28_9CLOT|C6PW28	Clostridium carboxidivorans P7	78.1	105	23	0	1	105	180	284	9.7e-41	173.3	SubName: Full=Phosphate butyryltransferase;EC=2.3.1.19;	Bacteria; Firmicutes; Clostridia; Clostridiales; Clostridiaceae; Clostridium
	Sample_TOG_HFHV_GRG_4198LI_bacteria_combinednr.uniprot_ublast.ann:seq_1408.1.1	sp|B1V419_CLOPF|B1V419	Clostridium perfringens D str. JGS1721	88.1	134	16	0	1	134	119	252	2.8e-61	241.9	SubName: Full=Phosphate butyryltransferase;EC=2.3.1.19;	Bacteria; Firmicutes; Clostridia; Clostridiales; Clostridiaceae; Clostridium
	Sample_TOG_HFHV_GRG_4209LI_bacteria_combinednr.uniprot_ublast.ann:seq_9109.1.1	sp|C6PW28_9CLOT|C6PW28	Clostridium carboxidivorans P7	76.1	113	27	0	1	113	186	298	2.9e-43	181.8	SubName: Full=Phosphate butyryltransferase;EC=2.3.1.19;	Bacteria; Firmicutes; Clostridia; Clostridiales; Clostridiaceae; Clostridium
	Sample_TOG_HFHV_GRG_4209LI_bacteria_combinednr.uniprot_ublast.ann:seq_3864.1.1	sp|C6PW28_9CLOT|C6PW28	Clostridium carboxidivorans P7	72.0	161	45	0	1	161	137	297	2.4e-59	235.7	SubName: Full=Phosphate butyryltransferase;EC=2.3.1.19;	Bacteria; Firmicutes; Clostridia; Clostridiales; Clostridiaceae; Clostridium
	Sample_TOG_HFHV_GRG_4229LI_bacteria_combinednr.uniprot_ublast.ann:seq_6750.1.1	sp|Q0TMV3_CLOP1|Q0TMV3	Clostridium perfringens (strain ATCC 13124 / NCTC 8237 / Type A)	95.7	140	6	0	1	140	163	302	3.3e-68	265.0	SubName: Full=Phosphate butyryltransferase;EC=2.3.1.19;	Bacteria; Firmicutes; Clostridia; Clostridiales; Clostridiaceae; Clostridium
	Sample_TOG_HFHV_GRG_4237LI_bacteria_combinednr.uniprot_ublast.ann:seq_69786.1.1	sp|H7CZ54_CLOPF|H7CZ54	Clostridium perfringens F262	90.9	99	9	0	1	99	1	99	3.1e-41	174.9	SubName: Full=Phosphate butyryltransferase;EC=2.3.1.19;	Bacteria; Firmicutes; Clostridia; Clostridiales; Clostridiaceae; Clostridium
	Sample_TOG_HFHV_GRG_4237LI_bacteria_combinednr.uniprot_ublast.ann:seq_33195.1.1	sp|Q0SQJ9_CLOPS|Q0SQJ9	Clostridium perfringens (strain SM101 / Type A)	93.0	86	6	0	71	156	217	302	6.2e-36	157.9	SubName: Full=Phosphate butyryltransferase;EC=2.3.1.19;	Bacteria; Firmicutes; Clostridia; Clostridiales; Clostridiaceae; Clostridium
	Sample_TOG_HFHV_GRG_4237LI_bacteria_combinednr.uniprot_ublast.ann:seq_13617.1.1	sp|C6PW28_9CLOT|C6PW28	Clostridium carboxidivorans P7	73.5	147	39	0	1	147	103	249	1e-56	226.9	SubName: Full=Phosphate butyryltransferase;EC=2.3.1.19;	Bacteria; Firmicutes; Clostridia; Clostridiales; Clostridiaceae; Clostridium
	Sample_TOG_HFHV_GRG_4237LI_bacteria_combinednr.uniprot_ublast.ann:seq_71879.1.1	sp|C5UT31_CLOBO|C5UT31	Clostridium botulinum E1 str. 'BoNT E Beluga'	86.8	243	32	0	1	243	60	302	1.9e-116	426.0	SubName: Full=Phosphate butyryltransferase;EC=2.3.1.19;	Bacteria; Firmicutes; Clostridia; Clostridiales; Clostridiaceae; Clostridium
	Sample_TOG_HFHV_GRG_4237LI_bacteria_combinednr.uniprot_ublast.ann:seq_38256.1.1	sp|C6PZQ2_9CLOT|C6PZQ2	Clostridium carboxidivorans P7	76.2	260	62	0	1	260	21	280	1.6e-108	399.8	SubName: Full=Phosphate butyryltransferase;EC=2.3.1.19;	Bacteria; Firmicutes; Clostridia; Clostridiales; Clostridiaceae; Clostridium
	Sample_TOG_HVCY_GRG_4207LI_bacteria_combinednr.uniprot_ublast.ann:seq_37521.1.1	sp|C6PZQ2_9CLOT|C6PZQ2	Clostridium carboxidivorans P7	72.3	173	48	0	1	173	1	173	3.1e-60	238.8	SubName: Full=Phosphate butyryltransferase;EC=2.3.1.19;	Bacteria; Firmicutes; Clostridia; Clostridiales; Clostridiaceae; Clostridium
	Sample_TOG_HVCY_GRG_4207LI_bacteria_combinednr.uniprot_ublast.ann:seq_723.1.1	sp|C6PW28_9CLOT|C6PW28	Clostridium carboxidivorans P7	72.5	204	56	0	1	204	95	298	6.8e-83	314.3	SubName: Full=Phosphate butyryltransferase;EC=2.3.1.19;	Bacteria; Firmicutes; Clostridia; Clostridiales; Clostridiaceae; Clostridium
	Sample_TOG_HVCY_GRG_4210LI_bacteria_combinednr.uniprot_ublast.ann:seq_14304.1.1	sp|B6FVV8_9FIRM|B6FVV8	Clostridium hiranonis DSM 13275	96.3	109	4	0	1	109	51	159	3.4e-49	201.4	SubName: Full=Phosphate butyryltransferase;EC=2.3.1.19;	Bacteria; Firmicutes; Clostridia; Clostridiales; Peptostreptococcaceae
	Sample_TOG_HVCY_GRG_4210LI_bacteria_combinednr.uniprot_ublast.ann:seq_36018.1.1	sp|C6PZQ2_9CLOT|C6PZQ2	Clostridium carboxidivorans P7	86.1	108	15	0	1	108	80	187	1.8e-45	189.1	SubName: Full=Phosphate butyryltransferase;EC=2.3.1.19;	Bacteria; Firmicutes; Clostridia; Clostridiales; Clostridiaceae; Clostridium
	Sample_TOG_HVCY_GRG_4210LI_bacteria_combinednr.uniprot_ublast.ann:seq_17114.1.1	sp|C6PZQ2_9CLOT|C6PZQ2	Clostridium carboxidivorans P7	73.4	177	47	0	1	177	34	210	1.2e-67	263.5	SubName: Full=Phosphate butyryltransferase;EC=2.3.1.19;	Bacteria; Firmicutes; Clostridia; Clostridiales; Clostridiaceae; Clostridium
	Sample_TOG_HVCY_GRG_4210LI_bacteria_combinednr.uniprot_ublast.ann:seq_24095.1.1	sp|B6FVV8_9FIRM|B6FVV8	Clostridium hiranonis DSM 13275	100.0	136	0	0	1	136	167	302	2.9e-69	268.5	SubName: Full=Phosphate butyryltransferase;EC=2.3.1.19;	Bacteria; Firmicutes; Clostridia; Clostridiales; Peptostreptococcaceae
	Sample_TOG_HVCY_GRG_4222LI_bacteria_combinednr.uniprot_ublast.ann:seq_26429.1.1	sp|B2UYG9_CLOBA|B2UYG9	Clostridium botulinum (strain Alaska E43 / Type E3)	85.4	302	44	0	1	302	1	302	3.9e-143	515.0	SubName: Full=Phosphate butyryltransferase;EC=2.3.1.19;	Bacteria; Firmicutes; Clostridia; Clostridiales; Clostridiaceae; Clostridium
	Sample_TOG_HVCY_GRG_4222LI_bacteria_combinednr.uniprot_ublast.ann:seq_3588.1.1	sp|H7CZ54_CLOPF|H7CZ54	Clostridium perfringens F262	100.0	108	0	0	1	108	1	108	2.4e-50	205.3	SubName: Full=Phosphate butyryltransferase;EC=2.3.1.19;	Bacteria; Firmicutes; Clostridia; Clostridiales; Clostridiaceae; Clostridium
	Sample_TOG_HVCY_GRG_4234LI_bacteria_combinednr.uniprot_ublast.ann:seq_53447.1.1	sp|C6PW28_9CLOT|C6PW28	Clostridium carboxidivorans P7	76.8	142	33	0	1	142	156	297	2.9e-56	225.3	SubName: Full=Phosphate butyryltransferase;EC=2.3.1.19;	Bacteria; Firmicutes; Clostridia; Clostridiales; Clostridiaceae; Clostridium
	Sample_TOG_HVCY_GRG_4234LI_bacteria_combinednr.uniprot_ublast.ann:seq_20047.1.1	sp|C6PZQ2_9CLOT|C6PZQ2	Clostridium carboxidivorans P7	72.4	156	43	0	1	156	125	280	7.6e-58	230.7	SubName: Full=Phosphate butyryltransferase;EC=2.3.1.19;	Bacteria; Firmicutes; Clostridia; Clostridiales; Clostridiaceae; Clostridium
	Sample_TOG_HVCY_GRG_4234LI_bacteria_combinednr.uniprot_ublast.ann:seq_13210.1.1	sp|C6PW28_9CLOT|C6PW28	Clostridium carboxidivorans P7	82.2	129	23	0	1	129	169	297	2.5e-54	218.8	SubName: Full=Phosphate butyryltransferase;EC=2.3.1.19;	Bacteria; Firmicutes; Clostridia; Clostridiales; Clostridiaceae; Clostridium
	Sample_TOG_HVCY_GRG_4234LI_bacteria_combinednr.uniprot_ublast.ann:seq_146640.1.1	sp|R9CG21_9CLOT|R9CG21	Clostridium sartagoforme AAU1	89.1	193	21	0	1	193	110	302	1.7e-91	342.8	SubName: Full=Phosphate butyryltransferase;EC=2.3.1.19;	Bacteria; Firmicutes; Clostridia; Clostridiales; Clostridiaceae; Clostridium
	Sample_TOG_HVCY_GRG_4234LI_bacteria_combinednr.uniprot_ublast.ann:seq_189249.1.1	sp|Q0SQJ9_CLOPS|Q0SQJ9	Clostridium perfringens (strain SM101 / Type A)	99.0	197	2	0	1	197	106	302	9.8e-103	380.2	SubName: Full=Phosphate butyryltransferase;EC=2.3.1.19;	Bacteria; Firmicutes; Clostridia; Clostridiales; Clostridiaceae; Clostridium
	Sample_TOG_HVCY_GRG_4234LI_bacteria_combinednr.uniprot_ublast.ann:seq_116797.1.1	sp|C6PZQ2_9CLOT|C6PZQ2	Clostridium carboxidivorans P7	75.6	127	31	0	1	127	63	189	9.9e-48	196.8	SubName: Full=Phosphate butyryltransferase;EC=2.3.1.19;	Bacteria; Firmicutes; Clostridia; Clostridiales; Clostridiaceae; Clostridium
	Sample_TOG_HVCY_GRG_4234LI_bacteria_combinednr.uniprot_ublast.ann:seq_190106.1.1	sp|B2TIN3_CLOBB|B2TIN3	Clostridium botulinum (strain Eklund 17B / Type B)	86.9	145	19	0	1	145	158	302	2.4e-66	258.8	SubName: Full=Phosphate butyryltransferase;EC=2.3.1.19;	Bacteria; Firmicutes; Clostridia; Clostridiales; Clostridiaceae; Clostridium
	Sample_TOG_HVCY_I4218_bacteria_combinednr.uniprot_ublast.ann:seq_4002.1.1	sp|B1V419_CLOPF|B1V419	Clostridium perfringens D str. JGS1721	90.4	166	16	0	1	166	26	191	2e-77	295.8	SubName: Full=Phosphate butyryltransferase;EC=2.3.1.19;	Bacteria; Firmicutes; Clostridia; Clostridiales; Clostridiaceae; Clostridium
2.3.1.222
	Sample_GRG4227_LI_bacteria_combinednr.uniprot_ublast.ann:seq_82830.1.1	sp|B0ADX4_9FIRM|B0ADX4	Clostridium bartlettii DSM 16795	83.3	186	31	0	1	186	1	186	7.6e-81	307.4	RecName: Full=Phosphate propanoyltransferase;EC=2.3.1.222;	Bacteria; Firmicutes; Clostridia; Clostridiales; Peptostreptococcaceae
	Sample_GRG4227_LI_bacteria_combinednr.uniprot_ublast.ann:seq_93082.1.1	sp|B2UZN7_CLOBA|B2UZN7	Clostridium botulinum (strain Alaska E43 / Type E3)	69.9	183	47	2	2	176	5	187	7.7e-67	260.8	RecName: Full=Phosphate propanoyltransferase;EC=2.3.1.222;	Bacteria; Firmicutes; Clostridia; Clostridiales; Clostridiaceae; Clostridium
	Sample_GRG4227_LI_bacteria_combinednr.uniprot_ublast.ann:seq_20771.1.1	sp|A6M0M7_CLOB8|A6M0M7	Clostridium beijerinckii (strain ATCC 51743 / NCIMB 8052) (Clostridiumacetobutylicum)	66.8	211	70	0	5	215	2	212	1.2e-77	297.0	RecName: Full=Phosphate propanoyltransferase;EC=2.3.1.222;	Bacteria; Firmicutes; Clostridia; Clostridiales; Clostridiaceae; Clostridium
	Sample_GRG4227_LI_bacteria_combinednr.uniprot_ublast.ann:seq_83829.1.1	sp|B1BMB6_CLOPF|B1BMB6	Clostridium perfringens C str. JGS1495	100.0	211	0	0	1	211	1	211	2.7e-114	418.7	RecName: Full=Phosphate propanoyltransferase;EC=2.3.1.222;	Bacteria; Firmicutes; Clostridia; Clostridiales; Clostridiaceae; Clostridium
	Sample_GRG4227_LI_bacteria_combinednr.uniprot_ublast.ann:seq_70258.1.1	sp|D5RWW6_CLODI|D5RWW6	Clostridium difficile NAP07	85.9	135	19	0	1	135	11	145	2.7e-59	235.3	RecName: Full=Phosphate propanoyltransferase;EC=2.3.1.222;	Bacteria; Firmicutes; Clostridia; Clostridiales; Peptostreptococcaceae
	Sample_TOG_377E_GRG_4206LI_bacteria_combinednr.uniprot_ublast.ann:seq_2111.1.1	sp|R0DF08_9CLOT|R0DF08	Clostridium bolteae 90B7	71.8	131	37	0	1	131	64	194	4.1e-49	201.4	RecName: Full=Phosphate propanoyltransferase;EC=2.3.1.222;	Bacteria; Firmicutes; Clostridia; Clostridiales; Clostridiaceae; Clostridium
	Sample_TOG_377E_GRG_4212LI_bacteria_combinednr.uniprot_ublast.ann:seq_867.1.1	sp|G6B534_CLODI|G6B534	Clostridium difficile 002-P50-2011	83.0	112	19	0	1	112	28	139	8.2e-46	190.3	RecName: Full=Phosphate propanoyltransferase;EC=2.3.1.222;	Bacteria; Firmicutes; Clostridia; Clostridiales; Peptostreptococcaceae
	Sample_TOG_377E_GRG_4224LI_bacteria_combinednr.uniprot_ublast.ann:seq_1602.1.1	sp|F2JLY1_CELLD|F2JLY1	Cellulosilyticum lentocellum (strain ATCC 49066 / DSM 5427 / NCIMB11756 / RHM5) (Clostridium lentocellum)	74.3	109	28	0	2	110	88	196	4.5e-41	174.5	RecName: Full=Phosphate propanoyltransferase;EC=2.3.1.222;	Bacteria; Firmicutes; Clostridia; Clostridiales; Lachnospiraceae; Cellulosilyticum
	Sample_TOG_377E_GRG_4224LI_bacteria_combinednr.uniprot_ublast.ann:seq_1363.1.1	sp|B1BQ38_CLOPF|B1BQ38	Clostridium perfringens E str. JGS1987	89.5	210	22	0	1	210	1	210	3.6e-103	381.7	RecName: Full=Phosphate propanoyltransferase;EC=2.3.1.222;	Bacteria; Firmicutes; Clostridia; Clostridiales; Clostridiaceae; Clostridium
	Sample_TOG_377E_I4239_bacteria_combinednr.uniprot_ublast.ann:seq_95817.1.1	sp|B0ADX4_9FIRM|B0ADX4	Clostridium bartlettii DSM 16795	84.2	152	24	0	1	152	1	152	2.1e-65	255.8	RecName: Full=Phosphate propanoyltransferase;EC=2.3.1.222;	Bacteria; Firmicutes; Clostridia; Clostridiales; Peptostreptococcaceae
	Sample_TOG_377E_I4239_bacteria_combinednr.uniprot_ublast.ann:seq_21314.1.1	sp|D5Q1W1_CLODI|D5Q1W1	Clostridium difficile NAP08	84.0	150	24	0	1	150	8	157	1.6e-65	256.1	RecName: Full=Phosphate propanoyltransferase;EC=2.3.1.222;	Bacteria; Firmicutes; Clostridia; Clostridiales; Peptostreptococcaceae
	Sample_TOG_377E_I4239_bacteria_combinednr.uniprot_ublast.ann:seq_69349.1.1	sp|D3AGK5_9CLOT|D3AGK5	Clostridium hathewayi DSM 13479	66.7	147	46	1	1	144	1	147	9.2e-50	203.8	RecName: Full=Phosphate propanoyltransferase;EC=2.3.1.222;	Bacteria; Firmicutes; Clostridia; Clostridiales; Clostridiaceae; Clostridium
	Sample_TOG_377E_I4239_bacteria_combinednr.uniprot_ublast.ann:seq_7739.1.1	sp|J7SFV7_CLOSG|J7SFV7	Clostridium sporogenes ATCC 15579	73.1	216	58	0	1	216	1	216	1.3e-87	330.1	RecName: Full=Phosphate propanoyltransferase;EC=2.3.1.222;	Bacteria; Firmicutes; Clostridia; Clostridiales; Clostridiaceae; Clostridium
	Sample_TOG_377E_I4239_bacteria_combinednr.uniprot_ublast.ann:seq_52821.1.1	sp|A6M0M7_CLOB8|A6M0M7	Clostridium beijerinckii (strain ATCC 51743 / NCIMB 8052) (Clostridiumacetobutylicum)	71.8	103	29	0	2	104	14	116	2.2e-37	162.2	RecName: Full=Phosphate propanoyltransferase;EC=2.3.1.222;	Bacteria; Firmicutes; Clostridia; Clostridiales; Clostridiaceae; Clostridium
	Sample_TOG_377E_I4239_bacteria_combinednr.uniprot_ublast.ann:seq_110907.1.1	sp|C9YMN2_CLODR|C9YMN2	Clostridium difficile (strain R20291)	72.1	61	17	0	1	61	147	207	1.8e-16	92.0	RecName: Full=Phosphate propanoyltransferase;EC=2.3.1.222;	Bacteria; Firmicutes; Clostridia; Clostridiales; Peptostreptococcaceae
	Sample_TOG_377E_I4239_bacteria_combinednr.uniprot_ublast.ann:seq_3427.1.1	sp|B1BQ38_CLOPF|B1BQ38	Clostridium perfringens E str. JGS1987	89.5	210	22	0	1	210	1	210	3.6e-103	381.7	RecName: Full=Phosphate propanoyltransferase;EC=2.3.1.222;	Bacteria; Firmicutes; Clostridia; Clostridiales; Clostridiaceae; Clostridium
	Sample_TOG_ATS7_GRG_4199LI_bacteria_combinednr.uniprot_ublast.ann:seq_1451.1.1	sp|B1BQ38_CLOPF|B1BQ38	Clostridium perfringens E str. JGS1987	89.5	210	22	0	1	210	1	210	3.6e-103	381.7	RecName: Full=Phosphate propanoyltransferase;EC=2.3.1.222;	Bacteria; Firmicutes; Clostridia; Clostridiales; Clostridiaceae; Clostridium
	Sample_TOG_ATS7_GRG_4215LI_bacteria_combinednr.uniprot_ublast.ann:seq_55349.1.1	sp|D5RZG3_CLODI|D5RZG3	Clostridium difficile NAP07	66.9	178	59	0	1	178	31	208	4.3e-65	255.0	RecName: Full=Phosphate propanoyltransferase;EC=2.3.1.222;	Bacteria; Firmicutes; Clostridia; Clostridiales; Peptostreptococcaceae
	Sample_TOG_ATS7_GRG_4215LI_bacteria_combinednr.uniprot_ublast.ann:seq_2662.1.1	sp|Q892D5_CLOTE|Q892D5	Clostridium tetani (strain Massachusetts / E88)	60.5	220	80	2	1	220	4	216	7.4e-67	261.2	RecName: Full=Phosphate propanoyltransferase;EC=2.3.1.222;	Bacteria; Firmicutes; Clostridia; Clostridiales; Clostridiaceae; Clostridium
	Sample_TOG_ATS7_GRG_4215LI_bacteria_combinednr.uniprot_ublast.ann:seq_43473.1.1	sp|F2JLY1_CELLD|F2JLY1	Cellulosilyticum lentocellum (strain ATCC 49066 / DSM 5427 / NCIMB11756 / RHM5) (Clostridium lentocellum)	67.6	204	66	0	3	206	4	207	1.1e-77	297.0	RecName: Full=Phosphate propanoyltransferase;EC=2.3.1.222;	Bacteria; Firmicutes; Clostridia; Clostridiales; Lachnospiraceae; Cellulosilyticum
	Sample_TOG_ATS7_GRG_4215LI_bacteria_combinednr.uniprot_ublast.ann:seq_44974.1.1	sp|G6B534_CLODI|G6B534	Clostridium difficile 002-P50-2011	82.6	109	19	0	1	109	49	157	2.2e-42	179.1	RecName: Full=Phosphate propanoyltransferase;EC=2.3.1.222;	Bacteria; Firmicutes; Clostridia; Clostridiales; Peptostreptococcaceae
	Sample_TOG_ATS7_GRG_4215LI_bacteria_combinednr.uniprot_ublast.ann:seq_40694.1.1	sp|G6BDZ1_CLODI|G6BDZ1	Clostridium difficile 050-P50-2011	83.5	139	23	0	1	139	49	187	1.5e-57	229.6	RecName: Full=Phosphate propanoyltransferase;EC=2.3.1.222;	Bacteria; Firmicutes; Clostridia; Clostridiales; Peptostreptococcaceae
	Sample_TOG_ATS7_GRG_4215LI_bacteria_combinednr.uniprot_ublast.ann:seq_41648.1.1	sp|B1BMB6_CLOPF|B1BMB6	Clostridium perfringens C str. JGS1495	100.0	211	0	0	1	211	1	211	2.7e-114	418.7	RecName: Full=Phosphate propanoyltransferase;EC=2.3.1.222;	Bacteria; Firmicutes; Clostridia; Clostridiales; Clostridiaceae; Clostridium
	Sample_TOG_ATS7_GRG_4215LI_bacteria_combinednr.uniprot_ublast.ann:seq_36633.1.1	sp|H7CU02_CLOPF|H7CU02	Clostridium perfringens F262	89.9	158	16	0	1	158	4	161	1e-73	283.5	RecName: Full=Phosphate propanoyltransferase;EC=2.3.1.222;	Bacteria; Firmicutes; Clostridia; Clostridiales; Clostridiaceae; Clostridium
	Sample_TOG_ATS7_GRG_4226LI_bacteria_combinednr.uniprot_ublast.ann:seq_21254.1.1	sp|C0D5M9_9CLOT|C0D5M9	Clostridium asparagiforme DSM 15981	65.6	218	72	2	1	217	3	218	4.1e-78	298.5	RecName: Full=Phosphate propanoyltransferase;EC=2.3.1.222;	Bacteria; Firmicutes; Clostridia; Clostridiales; Clostridiaceae; Clostridium
	Sample_TOG_ATS7_GRG_4226LI_bacteria_combinednr.uniprot_ublast.ann:seq_31365.1.1	sp|B1BQ38_CLOPF|B1BQ38	Clostridium perfringens E str. JGS1987	90.2	193	19	0	1	193	18	210	4.3e-95	354.8	RecName: Full=Phosphate propanoyltransferase;EC=2.3.1.222;	Bacteria; Firmicutes; Clostridia; Clostridiales; Clostridiaceae; Clostridium
	Sample_TOG_ATS7_GRG_4236LI_bacteria_combinednr.uniprot_ublast.ann:seq_130768.1.1	sp|C6PNR0_9CLOT|C6PNR0	Clostridium carboxidivorans P7	74.3	187	48	0	1	187	1	187	9.7e-76	290.4	RecName: Full=Phosphate propanoyltransferase;EC=2.3.1.222;	Bacteria; Firmicutes; Clostridia; Clostridiales; Clostridiaceae; Clostridium
	Sample_TOG_ATS7_GRG_4236LI_bacteria_combinednr.uniprot_ublast.ann:seq_90794.1.1	sp|D3AGK5_9CLOT|D3AGK5	Clostridium hathewayi DSM 13479	67.7	158	50	1	17	174	2	158	2e-54	219.5	RecName: Full=Phosphate propanoyltransferase;EC=2.3.1.222;	Bacteria; Firmicutes; Clostridia; Clostridiales; Clostridiaceae; Clostridium
	Sample_TOG_ATS7_GRG_4236LI_bacteria_combinednr.uniprot_ublast.ann:seq_118562.1.1	sp|A6M0M7_CLOB8|A6M0M7	Clostridium beijerinckii (strain ATCC 51743 / NCIMB 8052) (Clostridiumacetobutylicum)	65.6	151	52	0	1	151	57	207	1.6e-52	213.0	RecName: Full=Phosphate propanoyltransferase;EC=2.3.1.222;	Bacteria; Firmicutes; Clostridia; Clostridiales; Clostridiaceae; Clostridium
	Sample_TOG_ATS7_GRG_4236LI_bacteria_combinednr.uniprot_ublast.ann:seq_99830.1.1	sp|C9YMN2_CLODR|C9YMN2	Clostridium difficile (strain R20291)	66.1	56	18	1	1	56	1	55	4.3e-11	73.9	RecName: Full=Phosphate propanoyltransferase;EC=2.3.1.222;	Bacteria; Firmicutes; Clostridia; Clostridiales; Peptostreptococcaceae
	Sample_TOG_ATS7_GRG_4236LI_bacteria_combinednr.uniprot_ublast.ann:seq_37529.1.1	sp|G6B534_CLODI|G6B534	Clostridium difficile 002-P50-2011	87.0	123	16	0	1	123	1	123	3.6e-55	221.5	RecName: Full=Phosphate propanoyltransferase;EC=2.3.1.222;	Bacteria; Firmicutes; Clostridia; Clostridiales; Peptostreptococcaceae
	Sample_TOG_ATS7_GRG_4236LI_bacteria_combinednr.uniprot_ublast.ann:seq_28543.1.1	sp|Q892D5_CLOTE|Q892D5	Clostridium tetani (strain Massachusetts / E88)	77.0	213	49	0	1	213	4	216	6.2e-87	327.8	RecName: Full=Phosphate propanoyltransferase;EC=2.3.1.222;	Bacteria; Firmicutes; Clostridia; Clostridiales; Clostridiaceae; Clostridium
	Sample_TOG_ATS7_GRG_4236LI_bacteria_combinednr.uniprot_ublast.ann:seq_63448.1.1	sp|D5Q473_CLODI|D5Q473	Clostridium difficile NAP08	63.2	144	53	0	1	144	41	184	7.3e-47	194.1	RecName: Full=Phosphate propanoyltransferase;EC=2.3.1.222;	Bacteria; Firmicutes; Clostridia; Clostridiales; Peptostreptococcaceae
	Sample_TOG_ATS7_GRG_4236LI_bacteria_combinednr.uniprot_ublast.ann:seq_3210.1.1	sp|F2JLY1_CELLD|F2JLY1	Cellulosilyticum lentocellum (strain ATCC 49066 / DSM 5427 / NCIMB11756 / RHM5) (Clostridium lentocellum)	68.4	187	59	0	3	189	4	190	7.2e-71	274.2	RecName: Full=Phosphate propanoyltransferase;EC=2.3.1.222;	Bacteria; Firmicutes; Clostridia; Clostridiales; Lachnospiraceae; Cellulosilyticum
	Sample_TOG_ATS7_GRG_4236LI_bacteria_combinednr.uniprot_ublast.ann:seq_94207.1.1	sp|B0ADX4_9FIRM|B0ADX4	Clostridium bartlettii DSM 16795	85.4	89	13	0	1	89	99	187	8.8e-35	153.3	RecName: Full=Phosphate propanoyltransferase;EC=2.3.1.222;	Bacteria; Firmicutes; Clostridia; Clostridiales; Peptostreptococcaceae
	Sample_TOG_ATS7_GRG_4236LI_bacteria_combinednr.uniprot_ublast.ann:seq_18735.1.1	sp|D5RZG3_CLODI|D5RZG3	Clostridium difficile NAP07	67.8	208	67	0	1	208	1	208	5.2e-78	298.1	RecName: Full=Phosphate propanoyltransferase;EC=2.3.1.222;	Bacteria; Firmicutes; Clostridia; Clostridiales; Peptostreptococcaceae
	Sample_TOG_ATS7_GRG_4236LI_bacteria_combinednr.uniprot_ublast.ann:seq_3727.1.1	sp|B1BQ38_CLOPF|B1BQ38	Clostridium perfringens E str. JGS1987	89.5	210	22	0	1	210	1	210	3.6e-103	381.7	RecName: Full=Phosphate propanoyltransferase;EC=2.3.1.222;	Bacteria; Firmicutes; Clostridia; Clostridiales; Clostridiaceae; Clostridium
	Sample_TOG_ATS7_I4232_bacteria_combinednr.uniprot_ublast.ann:seq_31657.1.1	sp|N2AK75_9CLOT|N2AK75	Clostridium sp. ASF502	85.2	122	18	0	1	122	62	183	1.8e-51	209.1	RecName: Full=Phosphate propanoyltransferase;EC=2.3.1.222;	Bacteria; Firmicutes; Clostridia; Clostridiales; Clostridiaceae; Clostridium
	Sample_TOG_HFHV_GRG_4198LI_bacteria_combinednr.uniprot_ublast.ann:seq_1345.1.1	sp|B1RD25_CLOPF|B1RD25	Clostridium perfringens CPE str. F4969	92.2	103	8	0	1	103	38	140	4.4e-46	191.0	RecName: Full=Phosphate propanoyltransferase;EC=2.3.1.222;	Bacteria; Firmicutes; Clostridia; Clostridiales; Clostridiaceae; Clostridium
	Sample_TOG_HFHV_GRG_4209LI_bacteria_combinednr.uniprot_ublast.ann:seq_13199.1.1	sp|Q892D5_CLOTE|Q892D5	Clostridium tetani (strain Massachusetts / E88)	76.6	107	25	0	1	107	31	137	9.2e-39	166.8	RecName: Full=Phosphate propanoyltransferase;EC=2.3.1.222;	Bacteria; Firmicutes; Clostridia; Clostridiales; Clostridiaceae; Clostridium
	Sample_TOG_HFHV_GRG_4209LI_bacteria_combinednr.uniprot_ublast.ann:seq_39997.1.1	sp|C6PNR0_9CLOT|C6PNR0	Clostridium carboxidivorans P7	78.5	130	28	0	1	130	46	175	4.7e-53	214.5	RecName: Full=Phosphate propanoyltransferase;EC=2.3.1.222;	Bacteria; Firmicutes; Clostridia; Clostridiales; Clostridiaceae; Clostridium
	Sample_TOG_HFHV_GRG_4209LI_bacteria_combinednr.uniprot_ublast.ann:seq_6015.1.1	sp|F2JLY1_CELLD|F2JLY1	Cellulosilyticum lentocellum (strain ATCC 49066 / DSM 5427 / NCIMB11756 / RHM5) (Clostridium lentocellum)	67.2	204	67	0	3	206	4	207	2.5e-77	295.8	RecName: Full=Phosphate propanoyltransferase;EC=2.3.1.222;	Bacteria; Firmicutes; Clostridia; Clostridiales; Lachnospiraceae; Cellulosilyticum
	Sample_TOG_HFHV_GRG_4209LI_bacteria_combinednr.uniprot_ublast.ann:seq_54716.1.1	sp|B1RD25_CLOPF|B1RD25	Clostridium perfringens CPE str. F4969	89.3	177	19	0	1	177	34	210	1.3e-85	323.2	RecName: Full=Phosphate propanoyltransferase;EC=2.3.1.222;	Bacteria; Firmicutes; Clostridia; Clostridiales; Clostridiaceae; Clostridium
	Sample_TOG_HFHV_GRG_4209LI_bacteria_combinednr.uniprot_ublast.ann:seq_18330.1.1	sp|B1BQ38_CLOPF|B1BQ38	Clostridium perfringens E str. JGS1987	100.0	190	0	0	1	190	1	190	1e-101	376.7	RecName: Full=Phosphate propanoyltransferase;EC=2.3.1.222;	Bacteria; Firmicutes; Clostridia; Clostridiales; Clostridiaceae; Clostridium
	Sample_TOG_HFHV_GRG_4229LI_bacteria_combinednr.uniprot_ublast.ann:seq_2933.1.1	sp|C5VRY8_CLOBO|C5VRY8	Clostridium botulinum D str. 1873	96.8	124	4	0	1	124	53	176	1.7e-60	239.2	RecName: Full=Phosphate propanoyltransferase;EC=2.3.1.222;	Bacteria; Firmicutes; Clostridia; Clostridiales; Clostridiaceae; Clostridium
	Sample_TOG_HFHV_GRG_4229LI_bacteria_combinednr.uniprot_ublast.ann:seq_2187.1.1	sp|B1BQ38_CLOPF|B1BQ38	Clostridium perfringens E str. JGS1987	89.5	210	22	0	1	210	1	210	3.6e-103	381.7	RecName: Full=Phosphate propanoyltransferase;EC=2.3.1.222;	Bacteria; Firmicutes; Clostridia; Clostridiales; Clostridiaceae; Clostridium
	Sample_TOG_HFHV_GRG_4235LI_bacteria_combinednr.uniprot_ublast.ann:seq_5057.1.1	sp|B1RD25_CLOPF|B1RD25	Clostridium perfringens CPE str. F4969	100.0	110	0	0	1	110	66	175	1.8e-53	215.7	RecName: Full=Phosphate propanoyltransferase;EC=2.3.1.222;	Bacteria; Firmicutes; Clostridia; Clostridiales; Clostridiaceae; Clostridium
	Sample_TOG_HFHV_GRG_4237LI_bacteria_combinednr.uniprot_ublast.ann:seq_37635.1.1	sp|F2JLY1_CELLD|F2JLY1	Cellulosilyticum lentocellum (strain ATCC 49066 / DSM 5427 / NCIMB11756 / RHM5) (Clostridium lentocellum)	68.9	90	28	0	2	91	118	207	3e-30	138.3	RecName: Full=Phosphate propanoyltransferase;EC=2.3.1.222;	Bacteria; Firmicutes; Clostridia; Clostridiales; Lachnospiraceae; Cellulosilyticum
	Sample_TOG_HFHV_GRG_4237LI_bacteria_combinednr.uniprot_ublast.ann:seq_2319.1.1	sp|B6FYR5_9FIRM|B6FYR5	Clostridium hiranonis DSM 13275	82.6	115	20	0	1	115	72	186	8.4e-46	190.3	RecName: Full=Phosphate propanoyltransferase;EC=2.3.1.222;	Bacteria; Firmicutes; Clostridia; Clostridiales; Peptostreptococcaceae
	Sample_TOG_HFHV_GRG_4237LI_bacteria_combinednr.uniprot_ublast.ann:seq_36249.1.1	sp|B1RMU1_CLOPF|B1RMU1	Clostridium perfringens NCTC 8239	89.4	208	22	0	1	208	4	211	1.1e-101	376.7	RecName: Full=Phosphate propanoyltransferase;EC=2.3.1.222;	Bacteria; Firmicutes; Clostridia; Clostridiales; Clostridiaceae; Clostridium
	Sample_TOG_HFHV_GRG_4237LI_bacteria_combinednr.uniprot_ublast.ann:seq_12459.1.1	sp|D5Q473_CLODI|D5Q473	Clostridium difficile NAP08	67.8	208	66	1	1	208	5	211	1.3e-76	293.5	RecName: Full=Phosphate propanoyltransferase;EC=2.3.1.222;	Bacteria; Firmicutes; Clostridia; Clostridiales; Peptostreptococcaceae
	Sample_TOG_HFHV_GRG_4237LI_bacteria_combinednr.uniprot_ublast.ann:seq_38145.1.1	sp|D8GIC2_CLOLD|D8GIC2	Clostridium ljungdahlii (strain ATCC 55383 / DSM 13528 / PETC)	62.7	51	19	0	1	51	1	51	3.6e-09	67.4	RecName: Full=Phosphate propanoyltransferase;EC=2.3.1.222;	Bacteria; Firmicutes; Clostridia; Clostridiales; Clostridiaceae; Clostridium
	Sample_TOG_HFHV_GRG_4237LI_bacteria_combinednr.uniprot_ublast.ann:seq_39967.1.1	sp|B1RD25_CLOPF|B1RD25	Clostridium perfringens CPE str. F4969	71.2	205	59	0	1	205	1	205	1.1e-77	297.0	RecName: Full=Phosphate propanoyltransferase;EC=2.3.1.222;	Bacteria; Firmicutes; Clostridia; Clostridiales; Clostridiaceae; Clostridium
	Sample_TOG_HFHV_GRG_4237LI_bacteria_combinednr.uniprot_ublast.ann:seq_4796.1.1	sp|B1BQ38_CLOPF|B1BQ38	Clostridium perfringens E str. JGS1987	89.5	210	22	0	1	210	1	210	3.6e-103	381.7	RecName: Full=Phosphate propanoyltransferase;EC=2.3.1.222;	Bacteria; Firmicutes; Clostridia; Clostridiales; Clostridiaceae; Clostridium
	Sample_TOG_HVCY_GRG_4207LI_bacteria_combinednr.uniprot_ublast.ann:seq_21233.1.1	sp|G9F289_CLOSG|G9F289	Clostridium sporogenes PA 3679	74.5	216	55	0	1	216	1	216	4e-89	335.1	RecName: Full=Phosphate propanoyltransferase;EC=2.3.1.222;	Bacteria; Firmicutes; Clostridia; Clostridiales; Clostridiaceae; Clostridium
	Sample_TOG_HVCY_GRG_4207LI_bacteria_combinednr.uniprot_ublast.ann:seq_51773.1.1	sp|Q892D5_CLOTE|Q892D5	Clostridium tetani (strain Massachusetts / E88)	77.4	195	44	0	1	195	22	216	1.3e-78	300.1	RecName: Full=Phosphate propanoyltransferase;EC=2.3.1.222;	Bacteria; Firmicutes; Clostridia; Clostridiales; Clostridiaceae; Clostridium
	Sample_TOG_HVCY_GRG_4210LI_bacteria_combinednr.uniprot_ublast.ann:seq_49670.1.1	sp|D5Q473_CLODI|D5Q473	Clostridium difficile NAP08	68.2	201	64	0	1	201	12	212	8e-76	290.8	RecName: Full=Phosphate propanoyltransferase;EC=2.3.1.222;	Bacteria; Firmicutes; Clostridia; Clostridiales; Peptostreptococcaceae
	Sample_TOG_HVCY_GRG_4210LI_bacteria_combinednr.uniprot_ublast.ann:seq_294.1.1	sp|B0ADX4_9FIRM|B0ADX4	Clostridium bartlettii DSM 16795	81.8	165	30	0	1	165	23	187	9.1e-70	270.4	RecName: Full=Phosphate propanoyltransferase;EC=2.3.1.222;	Bacteria; Firmicutes; Clostridia; Clostridiales; Peptostreptococcaceae
	Sample_TOG_HVCY_GRG_4210LI_bacteria_combinednr.uniprot_ublast.ann:seq_47565.1.1	sp|B1BQ38_CLOPF|B1BQ38	Clostridium perfringens E str. JGS1987	87.7	187	23	0	1	187	7	193	2.6e-89	335.5	RecName: Full=Phosphate propanoyltransferase;EC=2.3.1.222;	Bacteria; Firmicutes; Clostridia; Clostridiales; Clostridiaceae; Clostridium
	Sample_TOG_HVCY_GRG_4210LI_bacteria_combinednr.uniprot_ublast.ann:seq_41782.1.1	sp|D5Q473_CLODI|D5Q473	Clostridium difficile NAP08	68.1	135	43	0	1	135	50	184	2e-46	192.6	RecName: Full=Phosphate propanoyltransferase;EC=2.3.1.222;	Bacteria; Firmicutes; Clostridia; Clostridiales; Peptostreptococcaceae
	Sample_TOG_HVCY_GRG_4210LI_bacteria_combinednr.uniprot_ublast.ann:seq_51059.1.1	sp|A9KMY9_CLOPH|A9KMY9	Clostridium phytofermentans (strain ATCC 700394 / DSM 18823 / ISDg)	58.1	43	18	0	1	43	4	46	2.8e-05	54.7	RecName: Full=Phosphate propanoyltransferase;EC=2.3.1.222;	Bacteria; Firmicutes; Clostridia; Clostridiales; Clostridiaceae; Clostridium
	Sample_TOG_HVCY_GRG_4210LI_bacteria_combinednr.uniprot_ublast.ann:seq_31272.1.1	sp|F2JLY1_CELLD|F2JLY1	Cellulosilyticum lentocellum (strain ATCC 49066 / DSM 5427 / NCIMB11756 / RHM5) (Clostridium lentocellum)	67.6	204	66	0	3	206	4	207	1.1e-77	297.0	RecName: Full=Phosphate propanoyltransferase;EC=2.3.1.222;	Bacteria; Firmicutes; Clostridia; Clostridiales; Lachnospiraceae; Cellulosilyticum
	Sample_TOG_HVCY_GRG_4210LI_bacteria_combinednr.uniprot_ublast.ann:seq_3023.1.1	sp|B1BQ38_CLOPF|B1BQ38	Clostridium perfringens E str. JGS1987	89.5	210	22	0	1	210	1	210	3.6e-103	381.7	RecName: Full=Phosphate propanoyltransferase;EC=2.3.1.222;	Bacteria; Firmicutes; Clostridia; Clostridiales; Clostridiaceae; Clostridium
	Sample_TOG_HVCY_GRG_4222LI_bacteria_combinednr.uniprot_ublast.ann:seq_20209.1.1	sp|D5Q1W1_CLODI|D5Q1W1	Clostridium difficile NAP08	89.4	66	7	0	1	66	1	66	5e-27	127.1	RecName: Full=Phosphate propanoyltransferase;EC=2.3.1.222;	Bacteria; Firmicutes; Clostridia; Clostridiales; Peptostreptococcaceae
	Sample_TOG_HVCY_GRG_4222LI_bacteria_combinednr.uniprot_ublast.ann:seq_12605.1.1	sp|J7SFV7_CLOSG|J7SFV7	Clostridium sporogenes ATCC 15579	73.1	216	58	0	1	216	1	216	1.3e-87	330.1	RecName: Full=Phosphate propanoyltransferase;EC=2.3.1.222;	Bacteria; Firmicutes; Clostridia; Clostridiales; Clostridiaceae; Clostridium
	Sample_TOG_HVCY_GRG_4222LI_bacteria_combinednr.uniprot_ublast.ann:seq_17672.1.1	sp|B6FYR5_9FIRM|B6FYR5	Clostridium hiranonis DSM 13275	82.9	123	21	0	1	123	64	186	1e-49	203.4	RecName: Full=Phosphate propanoyltransferase;EC=2.3.1.222;	Bacteria; Firmicutes; Clostridia; Clostridiales; Peptostreptococcaceae
	Sample_TOG_HVCY_GRG_4228LI_bacteria_combinednr.uniprot_ublast.ann:seq_18194.1.1	sp|C6PNR0_9CLOT|C6PNR0	Clostridium carboxidivorans P7	81.0	105	20	0	1	105	107	211	4.1e-42	177.9	RecName: Full=Phosphate propanoyltransferase;EC=2.3.1.222;	Bacteria; Firmicutes; Clostridia; Clostridiales; Clostridiaceae; Clostridium
	Sample_TOG_HVCY_GRG_4234LI_bacteria_combinednr.uniprot_ublast.ann:seq_153334.1.1	sp|C5UWB9_CLOBO|C5UWB9	Clostridium botulinum E1 str. 'BoNT E Beluga'	68.5	178	56	0	1	178	39	216	2.3e-66	259.2	RecName: Full=Phosphate propanoyltransferase;EC=2.3.1.222;	Bacteria; Firmicutes; Clostridia; Clostridiales; Clostridiaceae; Clostridium
	Sample_TOG_HVCY_GRG_4234LI_bacteria_combinednr.uniprot_ublast.ann:seq_149787.1.1	sp|Q894U4_CLOTE|Q894U4	Clostridium tetani (strain Massachusetts / E88)	66.7	207	69	0	1	207	1	207	4.1e-75	288.5	RecName: Full=Phosphate propanoyltransferase;EC=2.3.1.222;	Bacteria; Firmicutes; Clostridia; Clostridiales; Clostridiaceae; Clostridium
	Sample_TOG_HVCY_GRG_4234LI_bacteria_combinednr.uniprot_ublast.ann:seq_88269.1.1	sp|A9KPE2_CLOPH|A9KPE2	Clostridium phytofermentans (strain ATCC 700394 / DSM 18823 / ISDg)	67.2	67	17	1	1	67	1	62	8.1e-17	93.2	RecName: Full=Phosphate propanoyltransferase;EC=2.3.1.222;	Bacteria; Firmicutes; Clostridia; Clostridiales; Clostridiaceae; Clostridium
	Sample_TOG_HVCY_GRG_4234LI_bacteria_combinednr.uniprot_ublast.ann:seq_160652.1.1	sp|F0Z0E3_9CLOT|F0Z0E3	Clostridium sp. D5	71.9	217	55	3	1	215	1	213	3.9e-81	308.5	RecName: Full=Phosphate propanoyltransferase;EC=2.3.1.222;	Bacteria; Firmicutes; Clostridia; Clostridiales; Clostridiaceae; Clostridium
	Sample_TOG_HVCY_GRG_4234LI_bacteria_combinednr.uniprot_ublast.ann:seq_103807.1.1	sp|F2JLY1_CELLD|F2JLY1	Cellulosilyticum lentocellum (strain ATCC 49066 / DSM 5427 / NCIMB11756 / RHM5) (Clostridium lentocellum)	63.0	127	47	0	1	127	1	127	1.8e-41	176.0	RecName: Full=Phosphate propanoyltransferase;EC=2.3.1.222;	Bacteria; Firmicutes; Clostridia; Clostridiales; Lachnospiraceae; Cellulosilyticum
	Sample_TOG_HVCY_GRG_4234LI_bacteria_combinednr.uniprot_ublast.ann:seq_32530.1.1	sp|Q8XLY5_CLOPE|Q8XLY5	Clostridium perfringens (strain 13 / Type A)	67.4	95	31	0	1	95	112	206	1.7e-31	142.5	RecName: Full=Phosphate propanoyltransferase;EC=2.3.1.222;	Bacteria; Firmicutes; Clostridia; Clostridiales; Clostridiaceae; Clostridium
	Sample_TOG_HVCY_GRG_4234LI_bacteria_combinednr.uniprot_ublast.ann:seq_81789.1.1	sp|Q8XLY5_CLOPE|Q8XLY5	Clostridium perfringens (strain 13 / Type A)	92.7	82	6	0	1	82	130	211	3.3e-36	157.9	RecName: Full=Phosphate propanoyltransferase;EC=2.3.1.222;	Bacteria; Firmicutes; Clostridia; Clostridiales; Clostridiaceae; Clostridium
	Sample_TOG_HVCY_GRG_4234LI_bacteria_combinednr.uniprot_ublast.ann:seq_27244.1.1	sp|B0ADX4_9FIRM|B0ADX4	Clostridium bartlettii DSM 16795	85.3	143	21	0	1	143	1	143	6.1e-62	244.2	RecName: Full=Phosphate propanoyltransferase;EC=2.3.1.222;	Bacteria; Firmicutes; Clostridia; Clostridiales; Peptostreptococcaceae
	Sample_TOG_HVCY_GRG_4234LI_bacteria_combinednr.uniprot_ublast.ann:seq_117786.1.1	sp|A9KMY9_CLOPH|A9KMY9	Clostridium phytofermentans (strain ATCC 700394 / DSM 18823 / ISDg)	72.3	141	39	0	1	141	72	212	7.9e-54	217.2	RecName: Full=Phosphate propanoyltransferase;EC=2.3.1.222;	Bacteria; Firmicutes; Clostridia; Clostridiales; Clostridiaceae; Clostridium
	Sample_TOG_HVCY_GRG_4234LI_bacteria_combinednr.uniprot_ublast.ann:seq_173603.1.1	sp|PDUL_CLOPH|A9KN62	Clostridium phytofermentans (strain ATCC 700394 / DSM 18823 / ISDg)	63.7	146	53	0	1	146	68	213	7.4e-47	194.1	RecName: Full=Phosphate propanoyltransferase;EC=2.3.1.222;AltName: Full=Phosphate acyltransferase PduL;AltName: Full=Phosphotransacylase PduL;Short=PTAC;AltName: Full=Propanediol utilization protein PduL;	Bacteria; Firmicutes; Clostridia; Clostridiales; Clostridiaceae; Clostridium
	Sample_TOG_HVCY_GRG_4234LI_bacteria_combinednr.uniprot_ublast.ann:seq_54342.1.1	sp|D5Q473_CLODI|D5Q473	Clostridium difficile NAP08	67.0	115	38	0	1	115	97	211	1.3e-36	159.8	RecName: Full=Phosphate propanoyltransferase;EC=2.3.1.222;	Bacteria; Firmicutes; Clostridia; Clostridiales; Peptostreptococcaceae
	Sample_TOG_HVCY_GRG_4234LI_bacteria_combinednr.uniprot_ublast.ann:seq_124822.1.1	sp|F2JLY1_CELLD|F2JLY1	Cellulosilyticum lentocellum (strain ATCC 49066 / DSM 5427 / NCIMB11756 / RHM5) (Clostridium lentocellum)	65.1	172	60	0	1	172	1	172	4e-60	238.4	RecName: Full=Phosphate propanoyltransferase;EC=2.3.1.222;	Bacteria; Firmicutes; Clostridia; Clostridiales; Lachnospiraceae; Cellulosilyticum
	Sample_TOG_HVCY_GRG_4234LI_bacteria_combinednr.uniprot_ublast.ann:seq_174168.1.1	sp|B1RD25_CLOPF|B1RD25	Clostridium perfringens CPE str. F4969	96.3	81	3	0	1	81	1	81	2.5e-36	158.3	RecName: Full=Phosphate propanoyltransferase;EC=2.3.1.222;	Bacteria; Firmicutes; Clostridia; Clostridiales; Clostridiaceae; Clostridium
	Sample_TOG_HVCY_GRG_4234LI_bacteria_combinednr.uniprot_ublast.ann:seq_167328.1.1	sp|C6PNR0_9CLOT|C6PNR0	Clostridium carboxidivorans P7	79.0	167	34	1	1	167	20	185	1.3e-68	266.5	RecName: Full=Phosphate propanoyltransferase;EC=2.3.1.222;	Bacteria; Firmicutes; Clostridia; Clostridiales; Clostridiaceae; Clostridium
	Sample_TOG_HVCY_GRG_4234LI_bacteria_combinednr.uniprot_ublast.ann:seq_2789.1.1	sp|B1BQ38_CLOPF|B1BQ38	Clostridium perfringens E str. JGS1987	89.5	210	22	0	1	210	1	210	3.6e-103	381.7	RecName: Full=Phosphate propanoyltransferase;EC=2.3.1.222;	Bacteria; Firmicutes; Clostridia; Clostridiales; Clostridiaceae; Clostridium
	Sample_TOG_HVCY_GRG_4234LI_bacteria_combinednr.uniprot_ublast.ann:seq_13814.1.1	sp|D5RZG3_CLODI|D5RZG3	Clostridium difficile NAP07	67.7	164	53	0	2	165	8	171	4.7e-58	231.5	RecName: Full=Phosphate propanoyltransferase;EC=2.3.1.222;	Bacteria; Firmicutes; Clostridia; Clostridiales; Peptostreptococcaceae
	Sample_TOG_HVCY_GRG_4234LI_bacteria_combinednr.uniprot_ublast.ann:seq_62076.1.1	sp|D8GIC2_CLOLD|D8GIC2	Clostridium ljungdahlii (strain ATCC 55383 / DSM 13528 / PETC)	59.2	103	41	1	1	102	1	103	1.8e-31	142.5	RecName: Full=Phosphate propanoyltransferase;EC=2.3.1.222;	Bacteria; Firmicutes; Clostridia; Clostridiales; Clostridiaceae; Clostridium
	Sample_TOG_HVCY_GRG_4234LI_bacteria_combinednr.uniprot_ublast.ann:seq_186190.1.1	sp|E8ZW69_CLOB0|E8ZW69	Clostridium botulinum (strain H04402 065 / Type A5)	76.5	115	27	0	1	115	98	212	1.6e-44	186.0	RecName: Full=Phosphate propanoyltransferase;EC=2.3.1.222;	Bacteria; Firmicutes; Clostridia; Clostridiales; Clostridiaceae; Clostridium
2.3.1.54
	Sample_GRG4227_LI_bacteria_combinednr.uniprot_ublast.ann:seq_90564.1.1	sp|B2TJX0_CLOBB|B2TJX0	Clostridium botulinum (strain Eklund 17B / Type B)	77.1	166	38	0	1	166	594	759	7.3e-67	260.8	SubName: Full=Formate C-acetyltransferase;EC=2.3.1.54;	Bacteria; Firmicutes; Clostridia; Clostridiales; Clostridiaceae; Clostridium
	Sample_GRG4227_LI_bacteria_combinednr.uniprot_ublast.ann:seq_55984.1.1	sp|C5URC3_CLOBO|C5URC3	Clostridium botulinum E1 str. 'BoNT E Beluga'	81.1	127	24	0	1	127	365	491	2.3e-57	228.8	SubName: Full=Formate acetyltransferase;EC=2.3.1.54;	Bacteria; Firmicutes; Clostridia; Clostridiales; Clostridiaceae; Clostridium
	Sample_GRG4227_LI_bacteria_combinednr.uniprot_ublast.ann:seq_93639.1.1	sp|A6M0P1_CLOB8|A6M0P1	Clostridium beijerinckii (strain ATCC 51743 / NCIMB 8052) (Clostridiumacetobutylicum)	89.9	227	23	0	4	230	3	229	1.8e-116	426.0	SubName: Full=Pyruvate formate-lyase;EC=2.3.1.54;	Bacteria; Firmicutes; Clostridia; Clostridiales; Clostridiaceae; Clostridium
	Sample_GRG4227_LI_bacteria_combinednr.uniprot_ublast.ann:seq_30597.1.1	sp|F4A648_CLOBO|F4A648	Clostridium botulinum BKT015925	93.8	144	9	0	1	144	314	457	1.4e-74	286.2	SubName: Full=Pyruvate formate-lyase;EC=2.3.1.54;	Bacteria; Firmicutes; Clostridia; Clostridiales; Clostridiaceae; Clostridium
	Sample_GRG4227_LI_bacteria_combinednr.uniprot_ublast.ann:seq_7431.1.1	sp|B2TNF5_CLOBB|B2TNF5	Clostridium botulinum (strain Eklund 17B / Type B)	82.2	309	55	0	1	309	1	309	3e-146	525.4	SubName: Full=Formate acetyltransferase;EC=2.3.1.54;	Bacteria; Firmicutes; Clostridia; Clostridiales; Clostridiaceae; Clostridium
	Sample_GRG4227_LI_bacteria_combinednr.uniprot_ublast.ann:seq_16666.1.1	sp|B1RJU0_CLOPF|B1RJU0	Clostridium perfringens CPE str. F4969	100.0	257	0	0	1	257	488	744	1.3e-144	519.6	SubName: Full=Formate acetyltransferase;EC=2.3.1.54;	Bacteria; Firmicutes; Clostridia; Clostridiales; Clostridiaceae; Clostridium
	Sample_GRG4227_LI_bacteria_combinednr.uniprot_ublast.ann:seq_45630.1.1	sp|C3KYB5_CLOB6|C3KYB5	Clostridium botulinum (strain 657 / Type Ba4)	90.6	746	70	0	1	746	52	797	0	1422.5	SubName: Full=Formate acetyltransferase;EC=2.3.1.54;	Bacteria; Firmicutes; Clostridia; Clostridiales; Clostridiaceae; Clostridium
	Sample_GRG4227_LI_bacteria_combinednr.uniprot_ublast.ann:seq_7717.1.1	sp|B6FW14_9FIRM|B6FW14	Clostridium hiranonis DSM 13275	98.3	172	3	0	1	172	555	726	6.1e-93	347.4	SubName: Full=Formate C-acetyltransferase;EC=2.3.1.54;	Bacteria; Firmicutes; Clostridia; Clostridiales; Peptostreptococcaceae
	Sample_GRG4227_LI_bacteria_combinednr.uniprot_ublast.ann:seq_79946.1.1	sp|C3KYB5_CLOB6|C3KYB5	Clostridium botulinum (strain 657 / Type Ba4)	71.1	97	28	0	1	97	1	97	1.6e-32	146.0	SubName: Full=Formate acetyltransferase;EC=2.3.1.54;	Bacteria; Firmicutes; Clostridia; Clostridiales; Clostridiaceae; Clostridium
	Sample_GRG4227_LI_bacteria_combinednr.uniprot_ublast.ann:seq_89978.1.1	sp|B6FX97_9FIRM|B6FX97	Clostridium hiranonis DSM 13275	95.3	106	5	0	1	106	410	515	2.7e-51	208.4	SubName: Full=Formate C-acetyltransferase;EC=2.3.1.54;	Bacteria; Firmicutes; Clostridia; Clostridiales; Peptostreptococcaceae
	Sample_GRG4227_LI_bacteria_combinednr.uniprot_ublast.ann:seq_98109.1.1	sp|B6FW14_9FIRM|B6FW14	Clostridium hiranonis DSM 13275	99.4	158	1	0	1	158	136	293	4.5e-82	311.2	SubName: Full=Formate C-acetyltransferase;EC=2.3.1.54;	Bacteria; Firmicutes; Clostridia; Clostridiales; Peptostreptococcaceae
	Sample_GRG4227_LI_bacteria_combinednr.uniprot_ublast.ann:seq_34219.1.1	sp|B1B930_CLOBO|B1B930	Clostridium botulinum C str. Eklund	84.9	139	21	0	1	139	664	802	2.4e-63	248.8	SubName: Full=Pyruvate formate-lyase;EC=2.3.1.54;	Bacteria; Firmicutes; Clostridia; Clostridiales; Clostridiaceae; Clostridium
	Sample_GRG4227_LI_bacteria_combinednr.uniprot_ublast.ann:seq_29049.1.1	sp|B6FW14_9FIRM|B6FW14	Clostridium hiranonis DSM 13275	100.0	275	0	0	1	275	290	564	2.4e-155	555.4	SubName: Full=Formate C-acetyltransferase;EC=2.3.1.54;	Bacteria; Firmicutes; Clostridia; Clostridiales; Peptostreptococcaceae
	Sample_GRG4227_LI_bacteria_combinednr.uniprot_ublast.ann:seq_46793.1.1	sp|B2TJX0_CLOBB|B2TJX0	Clostridium botulinum (strain Eklund 17B / Type B)	80.6	206	40	0	1	206	287	492	5.1e-94	351.3	SubName: Full=Formate C-acetyltransferase;EC=2.3.1.54;	Bacteria; Firmicutes; Clostridia; Clostridiales; Clostridiaceae; Clostridium
	Sample_GRG4227_LI_bacteria_combinednr.uniprot_ublast.ann:seq_8427.1.1	sp|M8KC56_CLOBU|M8KC56	Clostridium butyricum DKU-01	92.5	426	32	0	3	428	240	665	4e-234	817.8	SubName: Full=Formate acetyltransferase;EC=2.3.1.54;	Bacteria; Firmicutes; Clostridia; Clostridiales; Clostridiaceae; Clostridium
	Sample_GRG4227_LI_bacteria_combinednr.uniprot_ublast.ann:seq_75097.1.1	sp|C5URC3_CLOBO|C5URC3	Clostridium botulinum E1 str. 'BoNT E Beluga'	88.6	263	30	0	1	263	480	742	1.3e-129	469.9	SubName: Full=Formate acetyltransferase;EC=2.3.1.54;	Bacteria; Firmicutes; Clostridia; Clostridiales; Clostridiaceae; Clostridium
	Sample_GRG4227_LI_bacteria_combinednr.uniprot_ublast.ann:seq_1275.1.1	sp|B1B930_CLOBO|B1B930	Clostridium botulinum C str. Eklund	76.7	313	73	0	1	313	483	795	2.9e-141	508.8	SubName: Full=Pyruvate formate-lyase;EC=2.3.1.54;	Bacteria; Firmicutes; Clostridia; Clostridiales; Clostridiaceae; Clostridium
	Sample_GRG4227_LI_bacteria_combinednr.uniprot_ublast.ann:seq_9489.1.1	sp|B0A8T6_9FIRM|B0A8T6	Clostridium bartlettii DSM 16795	75.0	168	42	0	10	177	3	170	2.9e-69	268.9	SubName: Full=Formate C-acetyltransferase;EC=2.3.1.54;	Bacteria; Firmicutes; Clostridia; Clostridiales; Peptostreptococcaceae
	Sample_GRG4227_LI_bacteria_combinednr.uniprot_ublast.ann:seq_67323.1.1	sp|B1B930_CLOBO|B1B930	Clostridium botulinum C str. Eklund	73.3	281	75	0	1	281	16	296	4.5e-117	428.3	SubName: Full=Pyruvate formate-lyase;EC=2.3.1.54;	Bacteria; Firmicutes; Clostridia; Clostridiales; Clostridiaceae; Clostridium
	Sample_GRG4227_LI_bacteria_combinednr.uniprot_ublast.ann:seq_932.1.1	sp|A6M0P1_CLOB8|A6M0P1	Clostridium beijerinckii (strain ATCC 51743 / NCIMB 8052) (Clostridiumacetobutylicum)	90.8	303	28	0	1	303	287	589	1.4e-164	586.3	SubName: Full=Pyruvate formate-lyase;EC=2.3.1.54;	Bacteria; Firmicutes; Clostridia; Clostridiales; Clostridiaceae; Clostridium
	Sample_GRG4227_LI_bacteria_combinednr.uniprot_ublast.ann:seq_81451.1.1	sp|B1BFS3_CLOPF|B1BFS3	Clostridium perfringens C str. JGS1495	100.0	512	0	0	1	512	1	512	0	1025.8	SubName: Full=Formate acetyltransferase;EC=2.3.1.54;	Bacteria; Firmicutes; Clostridia; Clostridiales; Clostridiaceae; Clostridium
	Sample_GRG4227_LI_bacteria_combinednr.uniprot_ublast.ann:seq_105149.1.1	sp|C6PVT6_9CLOT|C6PVT6	Clostridium carboxidivorans P7	70.4	712	211	0	1	712	77	788	0	1064.3	SubName: Full=Formate C-acetyltransferase;EC=2.3.1.54;	Bacteria; Firmicutes; Clostridia; Clostridiales; Clostridiaceae; Clostridium
	Sample_GRG4227_LI_bacteria_combinednr.uniprot_ublast.ann:seq_93708.1.1	sp|B2TJX0_CLOBB|B2TJX0	Clostridium botulinum (strain Eklund 17B / Type B)	69.9	309	93	0	1	309	1	309	1.9e-124	453.0	SubName: Full=Formate C-acetyltransferase;EC=2.3.1.54;	Bacteria; Firmicutes; Clostridia; Clostridiales; Clostridiaceae; Clostridium
	Sample_GRG4227_LI_bacteria_combinednr.uniprot_ublast.ann:seq_37172.1.1	sp|B2V1J9_CLOBA|B2V1J9	Clostridium botulinum (strain Alaska E43 / Type E3)	77.6	125	28	0	1	125	356	480	3.1e-54	218.4	SubName: Full=Pyruvate formate-lyase;EC=2.3.1.54;	Bacteria; Firmicutes; Clostridia; Clostridiales; Clostridiaceae; Clostridium
	Sample_GRG4227_LI_bacteria_combinednr.uniprot_ublast.ann:seq_77108.1.1	sp|M8KC56_CLOBU|M8KC56	Clostridium butyricum DKU-01	93.0	386	27	0	1	386	305	690	8.3e-215	753.4	SubName: Full=Formate acetyltransferase;EC=2.3.1.54;	Bacteria; Firmicutes; Clostridia; Clostridiales; Clostridiaceae; Clostridium
	Sample_TOG_377E_GRG_4194LI_bacteria_combinednr.uniprot_ublast.ann:seq_2736.1.1	sp|B1RT48_CLOPF|B1RT48	Clostridium perfringens NCTC 8239	99.0	102	1	0	1	102	643	744	4.1e-52	211.1	SubName: Full=Formate acetyltransferase;EC=2.3.1.54;	Bacteria; Firmicutes; Clostridia; Clostridiales; Clostridiaceae; Clostridium
	Sample_TOG_377E_GRG_4206LI_bacteria_combinednr.uniprot_ublast.ann:seq_24985.1.1	sp|B0A8T6_9FIRM|B0A8T6	Clostridium bartlettii DSM 16795	92.7	109	8	0	1	109	68	176	5.1e-53	214.2	SubName: Full=Formate C-acetyltransferase;EC=2.3.1.54;	Bacteria; Firmicutes; Clostridia; Clostridiales; Peptostreptococcaceae
	Sample_TOG_377E_GRG_4206LI_bacteria_combinednr.uniprot_ublast.ann:seq_28440.1.1	sp|B1RBJ6_CLOPF|B1RBJ6	Clostridium perfringens B str. ATCC 3626	86.1	115	16	0	1	115	292	406	1.1e-53	216.5	SubName: Full=Formate acetyltransferase;EC=2.3.1.54;	Bacteria; Firmicutes; Clostridia; Clostridiales; Clostridiaceae; Clostridium
	Sample_TOG_377E_GRG_4206LI_bacteria_combinednr.uniprot_ublast.ann:seq_11345.1.1	sp|M8K863_CLOBU|M8K863	Clostridium butyricum DKU-01	90.8	142	13	0	1	142	321	462	1.9e-71	275.8	SubName: Full=Formate acetyltransferase;EC=2.3.1.54;	Bacteria; Firmicutes; Clostridia; Clostridiales; Clostridiaceae; Clostridium
	Sample_TOG_377E_GRG_4206LI_bacteria_combinednr.uniprot_ublast.ann:seq_23330.1.1	sp|R9C1Y9_9CLOT|R9C1Y9	Clostridium sartagoforme AAU1	89.7	117	12	0	1	117	313	429	2e-55	222.2	SubName: Full=Pyruvate formate-lyase;EC=2.3.1.54;	Bacteria; Firmicutes; Clostridia; Clostridiales; Clostridiaceae; Clostridium
	Sample_TOG_377E_GRG_4206LI_bacteria_combinednr.uniprot_ublast.ann:seq_13593.1.1	sp|C5URC3_CLOBO|C5URC3	Clostridium botulinum E1 str. 'BoNT E Beluga'	88.3	103	12	0	1	103	469	571	4.9e-45	187.6	SubName: Full=Formate acetyltransferase;EC=2.3.1.54;	Bacteria; Firmicutes; Clostridia; Clostridiales; Clostridiaceae; Clostridium
	Sample_TOG_377E_GRG_4206LI_bacteria_combinednr.uniprot_ublast.ann:seq_586.1.1	sp|C6PT70_9CLOT|C6PT70	Clostridium carboxidivorans P7	93.9	148	9	0	1	148	332	479	1.2e-76	293.1	SubName: Full=Formate C-acetyltransferase;EC=2.3.1.54;	Bacteria; Firmicutes; Clostridia; Clostridiales; Clostridiaceae; Clostridium
	Sample_TOG_377E_GRG_4206LI_bacteria_combinednr.uniprot_ublast.ann:seq_20951.1.1	sp|R9C1Y9_9CLOT|R9C1Y9	Clostridium sartagoforme AAU1	99.2	119	1	0	1	119	310	428	4.1e-64	251.1	SubName: Full=Pyruvate formate-lyase;EC=2.3.1.54;	Bacteria; Firmicutes; Clostridia; Clostridiales; Clostridiaceae; Clostridium
	Sample_TOG_377E_GRG_4206LI_bacteria_combinednr.uniprot_ublast.ann:seq_25019.1.1	sp|B1QMT2_CLOBO|B1QMT2	Clostridium botulinum Bf	79.7	123	25	0	3	125	29	151	1.7e-52	212.6	SubName: Full=Formate C-acetyltransferase;EC=2.3.1.54;	Bacteria; Firmicutes; Clostridia; Clostridiales; Clostridiaceae; Clostridium
	Sample_TOG_377E_GRG_4206LI_bacteria_combinednr.uniprot_ublast.ann:seq_9216.1.1	sp|B2UW85_CLOBA|B2UW85	Clostridium botulinum (strain Alaska E43 / Type E3)	88.6	114	13	0	1	114	571	684	4.3e-50	204.5	SubName: Full=Formate acetyltransferase;EC=2.3.1.54;	Bacteria; Firmicutes; Clostridia; Clostridiales; Clostridiaceae; Clostridium
	Sample_TOG_377E_GRG_4212LI_bacteria_combinednr.uniprot_ublast.ann:seq_2116.1.1	sp|B1KVC2_CLOBM|B1KVC2	Clostridium botulinum (strain Loch Maree / Type A3)	90.2	123	12	0	1	123	125	247	2.3e-62	245.4	SubName: Full=Formate acetyltransferase;EC=2.3.1.54;	Bacteria; Firmicutes; Clostridia; Clostridiales; Clostridiaceae; Clostridium
	Sample_TOG_377E_GRG_4224LI_bacteria_combinednr.uniprot_ublast.ann:seq_12069.1.1	sp|R9C1Y9_9CLOT|R9C1Y9	Clostridium sartagoforme AAU1	81.9	105	19	0	1	105	355	459	2.9e-45	188.3	SubName: Full=Pyruvate formate-lyase;EC=2.3.1.54;	Bacteria; Firmicutes; Clostridia; Clostridiales; Clostridiaceae; Clostridium
	Sample_TOG_377E_GRG_4224LI_bacteria_combinednr.uniprot_ublast.ann:seq_14240.1.1	sp|F2JRZ7_CELLD|F2JRZ7	Cellulosilyticum lentocellum (strain ATCC 49066 / DSM 5427 / NCIMB11756 / RHM5) (Clostridium lentocellum)	78.2	170	37	0	1	170	17	186	1.8e-73	282.7	SubName: Full=Formate acetyltransferase;EC=2.3.1.54;	Bacteria; Firmicutes; Clostridia; Clostridiales; Lachnospiraceae; Cellulosilyticum
	Sample_TOG_377E_GRG_4224LI_bacteria_combinednr.uniprot_ublast.ann:seq_1657.1.1	sp|B1BWR2_CLOPF|B1BWR2	Clostridium perfringens E str. JGS1987	97.7	744	17	0	1	744	1	744	0	1462.2	SubName: Full=Formate acetyltransferase;EC=2.3.1.54;	Bacteria; Firmicutes; Clostridia; Clostridiales; Clostridiaceae; Clostridium
	Sample_TOG_377E_I4239_bacteria_combinednr.uniprot_ublast.ann:seq_65632.1.1	sp|B1BWR2_CLOPF|B1BWR2	Clostridium perfringens E str. JGS1987	97.7	744	17	0	1	744	1	744	0	1462.2	SubName: Full=Formate acetyltransferase;EC=2.3.1.54;	Bacteria; Firmicutes; Clostridia; Clostridiales; Clostridiaceae; Clostridium
	Sample_TOG_377E_I4239_bacteria_combinednr.uniprot_ublast.ann:seq_88429.1.1	sp|B0A8T6_9FIRM|B0A8T6	Clostridium bartlettii DSM 16795	92.5	133	10	0	1	133	215	347	6.7e-63	247.3	SubName: Full=Formate C-acetyltransferase;EC=2.3.1.54;	Bacteria; Firmicutes; Clostridia; Clostridiales; Peptostreptococcaceae
	Sample_TOG_377E_I4239_bacteria_combinednr.uniprot_ublast.ann:seq_19736.1.1	sp|B1IFU2_CLOBK|B1IFU2	Clostridium botulinum (strain Okra / Type B1)	95.2	63	3	0	1	63	784	846	4e-26	124.0	SubName: Full=Formate acetyltransferase;EC=2.3.1.54;	Bacteria; Firmicutes; Clostridia; Clostridiales; Clostridiaceae; Clostridium
	Sample_TOG_377E_I4239_bacteria_combinednr.uniprot_ublast.ann:seq_13287.1.1	sp|B1QTR4_CLOBU|B1QTR4	Clostridium butyricum 5521	76.5	102	24	0	1	102	1	102	3e-39	168.3	SubName: Full=Formate acetyltransferase;EC=2.3.1.54;	Bacteria; Firmicutes; Clostridia; Clostridiales; Clostridiaceae; Clostridium
	Sample_TOG_377E_I4239_bacteria_combinednr.uniprot_ublast.ann:seq_44349.1.1	sp|C3KYB5_CLOB6|C3KYB5	Clostridium botulinum (strain 657 / Type Ba4)	89.6	846	88	0	1	846	1	846	0	1589.7	SubName: Full=Formate acetyltransferase;EC=2.3.1.54;	Bacteria; Firmicutes; Clostridia; Clostridiales; Clostridiaceae; Clostridium
	Sample_TOG_377E_I4239_bacteria_combinednr.uniprot_ublast.ann:seq_66326.1.1	sp|A7GF52_CLOBL|A7GF52	Clostridium botulinum (strain Langeland / NCTC 10281 / Type F)	93.5	123	8	0	1	123	487	609	6.6e-65	253.8	SubName: Full=Formate acetyltransferase;EC=2.3.1.54;	Bacteria; Firmicutes; Clostridia; Clostridiales; Clostridiaceae; Clostridium
	Sample_TOG_377E_I4239_bacteria_combinednr.uniprot_ublast.ann:seq_117990.1.1	sp|B0A8T6_9FIRM|B0A8T6	Clostridium bartlettii DSM 16795	92.0	75	6	0	1	75	508	582	8.6e-31	139.8	SubName: Full=Formate C-acetyltransferase;EC=2.3.1.54;	Bacteria; Firmicutes; Clostridia; Clostridiales; Peptostreptococcaceae
	Sample_TOG_377E_I4239_bacteria_combinednr.uniprot_ublast.ann:seq_106219.1.1	sp|C4IHW2_CLOBU|C4IHW2	Clostridium butyricum E4 str. BoNT E BL5262	88.1	741	88	0	4	744	3	743	0	1336.2	SubName: Full=Formate acetyltransferase;EC=2.3.1.54;	Bacteria; Firmicutes; Clostridia; Clostridiales; Clostridiaceae; Clostridium
	Sample_TOG_377E_I4239_bacteria_combinednr.uniprot_ublast.ann:seq_7866.1.1	sp|B6FP38_9CLOT|B6FP38	Clostridium nexile DSM 1787	100.0	113	0	0	1	113	257	369	7.2e-58	230.3	SubName: Full=Formate C-acetyltransferase;EC=2.3.1.54;	Bacteria; Firmicutes; Clostridia; Clostridiales; Clostridiaceae; Clostridium
	Sample_TOG_377E_I4239_bacteria_combinednr.uniprot_ublast.ann:seq_74113.1.1	sp|D5Q0Z1_CLODI|D5Q0Z1	Clostridium difficile NAP08	84.4	122	19	0	1	122	621	742	1.1e-51	209.9	SubName: Full=Formate C-acetyltransferase;EC=2.3.1.54;	Bacteria; Firmicutes; Clostridia; Clostridiales; Peptostreptococcaceae
	Sample_TOG_377E_I4239_bacteria_combinednr.uniprot_ublast.ann:seq_113516.1.1	sp|R9C1Y9_9CLOT|R9C1Y9	Clostridium sartagoforme AAU1	88.8	170	19	0	1	170	459	628	1.8e-84	319.3	SubName: Full=Pyruvate formate-lyase;EC=2.3.1.54;	Bacteria; Firmicutes; Clostridia; Clostridiales; Clostridiaceae; Clostridium
	Sample_TOG_377E_I4239_bacteria_combinednr.uniprot_ublast.ann:seq_77020.1.1	sp|G7LZS5_9CLOT|G7LZS5	Clostridium sp. DL-VIII	84.9	742	112	0	1	742	1	742	0	1288.9	SubName: Full=Formate acetyltransferase;EC=2.3.1.54;	Bacteria; Firmicutes; Clostridia; Clostridiales; Clostridiaceae; Clostridium
	Sample_TOG_377E_I4239_bacteria_combinednr.uniprot_ublast.ann:seq_111972.1.1	sp|R9C1Y9_9CLOT|R9C1Y9	Clostridium sartagoforme AAU1	91.6	119	10	0	1	119	244	362	1.7e-57	229.2	SubName: Full=Pyruvate formate-lyase;EC=2.3.1.54;	Bacteria; Firmicutes; Clostridia; Clostridiales; Clostridiaceae; Clostridium
	Sample_TOG_ATS7_GRG_4199LI_bacteria_combinednr.uniprot_ublast.ann:seq_9836.1.1	sp|Q0STR6_CLOPS|Q0STR6	Clostridium perfringens (strain SM101 / Type A)	95.1	184	9	0	1	184	47	230	2.9e-93	348.6	SubName: Full=Formate acetyltransferase;EC=2.3.1.54;	Bacteria; Firmicutes; Clostridia; Clostridiales; Clostridiaceae; Clostridium
	Sample_TOG_ATS7_GRG_4215LI_bacteria_combinednr.uniprot_ublast.ann:seq_852.1.1	sp|C6Q324_9CLOT|C6Q324	Clostridium carboxidivorans P7	81.0	137	26	0	1	137	153	289	4.9e-61	241.1	SubName: Full=Formate C-acetyltransferase;EC=2.3.1.54;Flags: Fragment;	Bacteria; Firmicutes; Clostridia; Clostridiales; Clostridiaceae; Clostridium
	Sample_TOG_ATS7_GRG_4215LI_bacteria_combinednr.uniprot_ublast.ann:seq_36017.1.1	sp|D5RWI3_CLODI|D5RWI3	Clostridium difficile NAP07	83.1	65	11	0	3	67	1	65	1.6e-25	122.1	SubName: Full=Formate C-acetyltransferase;EC=2.3.1.54;	Bacteria; Firmicutes; Clostridia; Clostridiales; Peptostreptococcaceae
	Sample_TOG_ATS7_GRG_4215LI_bacteria_combinednr.uniprot_ublast.ann:seq_29486.1.1	sp|F2JRZ7_CELLD|F2JRZ7	Cellulosilyticum lentocellum (strain ATCC 49066 / DSM 5427 / NCIMB11756 / RHM5) (Clostridium lentocellum)	77.8	99	22	0	1	99	1	99	4.2e-38	164.5	SubName: Full=Formate acetyltransferase;EC=2.3.1.54;	Bacteria; Firmicutes; Clostridia; Clostridiales; Lachnospiraceae; Cellulosilyticum
	Sample_TOG_ATS7_GRG_4215LI_bacteria_combinednr.uniprot_ublast.ann:seq_43924.1.1	sp|C6PNP7_9CLOT|C6PNP7	Clostridium carboxidivorans P7	91.4	197	17	0	1	197	413	609	1.8e-104	386.0	SubName: Full=Formate C-acetyltransferase;EC=2.3.1.54;	Bacteria; Firmicutes; Clostridia; Clostridiales; Clostridiaceae; Clostridium
	Sample_TOG_ATS7_GRG_4215LI_bacteria_combinednr.uniprot_ublast.ann:seq_63125.1.1	sp|M8KC56_CLOBU|M8KC56	Clostridium butyricum DKU-01	92.0	137	11	0	1	137	453	589	8.4e-69	266.9	SubName: Full=Formate acetyltransferase;EC=2.3.1.54;	Bacteria; Firmicutes; Clostridia; Clostridiales; Clostridiaceae; Clostridium
	Sample_TOG_ATS7_GRG_4215LI_bacteria_combinednr.uniprot_ublast.ann:seq_1039.1.1	sp|G7LZS5_9CLOT|G7LZS5	Clostridium sp. DL-VIII	87.9	256	31	0	1	256	487	742	4.8e-126	458.0	SubName: Full=Formate acetyltransferase;EC=2.3.1.54;	Bacteria; Firmicutes; Clostridia; Clostridiales; Clostridiaceae; Clostridium
	Sample_TOG_ATS7_GRG_4215LI_bacteria_combinednr.uniprot_ublast.ann:seq_53133.1.1	sp|Q894T5_CLOTE|Q894T5	Clostridium tetani (strain Massachusetts / E88)	95.8	166	7	0	1	166	298	463	2e-88	332.4	SubName: Full=Formate acetyltransferase 2;EC=2.3.1.54;	Bacteria; Firmicutes; Clostridia; Clostridiales; Clostridiaceae; Clostridium
	Sample_TOG_ATS7_GRG_4215LI_bacteria_combinednr.uniprot_ublast.ann:seq_22705.1.1	sp|B1RBJ6_CLOPF|B1RBJ6	Clostridium perfringens B str. ATCC 3626	80.6	108	21	0	1	108	612	719	2.1e-43	182.2	SubName: Full=Formate acetyltransferase;EC=2.3.1.54;	Bacteria; Firmicutes; Clostridia; Clostridiales; Clostridiaceae; Clostridium
	Sample_TOG_ATS7_GRG_4215LI_bacteria_combinednr.uniprot_ublast.ann:seq_28.1.1	sp|Q894T5_CLOTE|Q894T5	Clostridium tetani (strain Massachusetts / E88)	89.1	192	21	0	1	192	201	392	3.1e-93	348.6	SubName: Full=Formate acetyltransferase 2;EC=2.3.1.54;	Bacteria; Firmicutes; Clostridia; Clostridiales; Clostridiaceae; Clostridium
	Sample_TOG_ATS7_GRG_4215LI_bacteria_combinednr.uniprot_ublast.ann:seq_22742.1.1	sp|B0A8T6_9FIRM|B0A8T6	Clostridium bartlettii DSM 16795	91.3	241	21	0	1	241	504	744	2.5e-124	452.2	SubName: Full=Formate C-acetyltransferase;EC=2.3.1.54;	Bacteria; Firmicutes; Clostridia; Clostridiales; Peptostreptococcaceae
	Sample_TOG_ATS7_GRG_4215LI_bacteria_combinednr.uniprot_ublast.ann:seq_17829.1.1	sp|C1FL58_CLOBJ|C1FL58	Clostridium botulinum (strain Kyoto / Type A2)	67.2	726	238	0	1	726	1	726	0	1047.3	SubName: Full=Formate acetyltransferase;EC=2.3.1.54;	Bacteria; Firmicutes; Clostridia; Clostridiales; Clostridiaceae; Clostridium
	Sample_TOG_ATS7_GRG_4215LI_bacteria_combinednr.uniprot_ublast.ann:seq_6476.1.1	sp|B0A8T6_9FIRM|B0A8T6	Clostridium bartlettii DSM 16795	92.2	230	18	0	1	230	98	327	2.1e-117	429.1	SubName: Full=Formate C-acetyltransferase;EC=2.3.1.54;	Bacteria; Firmicutes; Clostridia; Clostridiales; Peptostreptococcaceae
	Sample_TOG_ATS7_GRG_4215LI_bacteria_combinednr.uniprot_ublast.ann:seq_37396.1.1	sp|Q0TRD8_CLOP1|Q0TRD8	Clostridium perfringens (strain ATCC 13124 / NCTC 8237 / Type A)	99.7	744	2	0	1	744	1	744	0	1484.2	SubName: Full=Formate acetyltransferase;EC=2.3.1.54;	Bacteria; Firmicutes; Clostridia; Clostridiales; Clostridiaceae; Clostridium
	Sample_TOG_ATS7_GRG_4215LI_bacteria_combinednr.uniprot_ublast.ann:seq_31909.1.1	sp|F4A455_CLOBO|F4A455	Clostridium botulinum BKT015925	82.6	86	15	0	8	93	277	362	4.1e-35	154.5	SubName: Full=Formate acetyltransferase;EC=2.3.1.54;	Bacteria; Firmicutes; Clostridia; Clostridiales; Clostridiaceae; Clostridium
	Sample_TOG_ATS7_GRG_4215LI_bacteria_combinednr.uniprot_ublast.ann:seq_20358.1.1	sp|B1KVC2_CLOBM|B1KVC2	Clostridium botulinum (strain Loch Maree / Type A3)	95.3	170	8	0	1	170	638	807	1.5e-88	332.8	SubName: Full=Formate acetyltransferase;EC=2.3.1.54;	Bacteria; Firmicutes; Clostridia; Clostridiales; Clostridiaceae; Clostridium
	Sample_TOG_ATS7_GRG_4215LI_bacteria_combinednr.uniprot_ublast.ann:seq_11682.1.1	sp|B1L0Y3_CLOBM|B1L0Y3	Clostridium botulinum (strain Loch Maree / Type A3)	96.2	79	3	0	1	79	709	787	5.4e-36	157.1	SubName: Full=Formate acetyltransferase;EC=2.3.1.54;	Bacteria; Firmicutes; Clostridia; Clostridiales; Clostridiaceae; Clostridium
	Sample_TOG_ATS7_GRG_4215LI_bacteria_combinednr.uniprot_ublast.ann:seq_37685.1.1	sp|Q894T5_CLOTE|Q894T5	Clostridium tetani (strain Massachusetts / E88)	93.4	136	9	0	71	206	325	460	3.1e-67	262.3	SubName: Full=Formate acetyltransferase 2;EC=2.3.1.54;	Bacteria; Firmicutes; Clostridia; Clostridiales; Clostridiaceae; Clostridium
	Sample_TOG_ATS7_GRG_4226LI_bacteria_combinednr.uniprot_ublast.ann:seq_22082.1.1	sp|A9KPD0_CLOPH|A9KPD0	Clostridium phytofermentans (strain ATCC 700394 / DSM 18823 / ISDg)	81.8	341	60	1	1	339	1	341	6.9e-165	587.4	SubName: Full=Formate C-acetyltransferase;EC=2.3.1.54;	Bacteria; Firmicutes; Clostridia; Clostridiales; Clostridiaceae; Clostridium
	Sample_TOG_ATS7_GRG_4226LI_bacteria_combinednr.uniprot_ublast.ann:seq_46319.1.1	sp|F2JRZ7_CELLD|F2JRZ7	Cellulosilyticum lentocellum (strain ATCC 49066 / DSM 5427 / NCIMB11756 / RHM5) (Clostridium lentocellum)	77.8	90	20	0	1	90	1	90	5.8e-34	150.6	SubName: Full=Formate acetyltransferase;EC=2.3.1.54;	Bacteria; Firmicutes; Clostridia; Clostridiales; Lachnospiraceae; Cellulosilyticum
	Sample_TOG_ATS7_GRG_4226LI_bacteria_combinednr.uniprot_ublast.ann:seq_3200.1.1	sp|R9C1Y9_9CLOT|R9C1Y9	Clostridium sartagoforme AAU1	84.4	141	22	0	1	141	549	689	1.3e-64	253.1	SubName: Full=Pyruvate formate-lyase;EC=2.3.1.54;	Bacteria; Firmicutes; Clostridia; Clostridiales; Clostridiaceae; Clostridium
	Sample_TOG_ATS7_GRG_4226LI_bacteria_combinednr.uniprot_ublast.ann:seq_16481.1.1	sp|R9C1Y9_9CLOT|R9C1Y9	Clostridium sartagoforme AAU1	83.3	84	14	0	1	84	659	742	7e-34	150.2	SubName: Full=Pyruvate formate-lyase;EC=2.3.1.54;	Bacteria; Firmicutes; Clostridia; Clostridiales; Clostridiaceae; Clostridium
	Sample_TOG_ATS7_GRG_4226LI_bacteria_combinednr.uniprot_ublast.ann:seq_36302.1.1	sp|M8KC56_CLOBU|M8KC56	Clostridium butyricum DKU-01	79.8	94	19	0	28	121	76	169	8.3e-36	157.1	SubName: Full=Formate acetyltransferase;EC=2.3.1.54;	Bacteria; Firmicutes; Clostridia; Clostridiales; Clostridiaceae; Clostridium
	Sample_TOG_ATS7_GRG_4226LI_bacteria_combinednr.uniprot_ublast.ann:seq_42898.1.1	sp|M1N4W4_9CLOT|M1N4W4	Clostridium saccharoperbutylacetonicum N1-4(HMT)	83.1	177	30	0	1	177	622	798	6.8e-79	300.8	SubName: Full=Pyruvate formate-lyase;EC=2.3.1.54;	Bacteria; Firmicutes; Clostridia; Clostridiales; Clostridiaceae; Clostridium
	Sample_TOG_ATS7_GRG_4226LI_bacteria_combinednr.uniprot_ublast.ann:seq_24450.1.1	sp|B1KZG5_CLOBM|B1KZG5	Clostridium botulinum (strain Loch Maree / Type A3)	67.0	342	113	0	1	342	78	419	6.8e-136	491.1	SubName: Full=Formate C-acetyltransferase;EC=2.3.1.54;	Bacteria; Firmicutes; Clostridia; Clostridiales; Clostridiaceae; Clostridium
	Sample_TOG_ATS7_GRG_4226LI_bacteria_combinednr.uniprot_ublast.ann:seq_36736.1.1	sp|A6LRA9_CLOB8|A6LRA9	Clostridium beijerinckii (strain ATCC 51743 / NCIMB 8052) (Clostridiumacetobutylicum)	64.7	68	24	0	1	68	431	498	2e-19	102.8	SubName: Full=Pyruvate formate-lyase;EC=2.3.1.54;	Bacteria; Firmicutes; Clostridia; Clostridiales; Clostridiaceae; Clostridium
	Sample_TOG_ATS7_GRG_4226LI_bacteria_combinednr.uniprot_ublast.ann:seq_3306.1.1	sp|B1BWR2_CLOPF|B1BWR2	Clostridium perfringens E str. JGS1987	97.7	744	17	0	1	744	1	744	0	1462.2	SubName: Full=Formate acetyltransferase;EC=2.3.1.54;	Bacteria; Firmicutes; Clostridia; Clostridiales; Clostridiaceae; Clostridium
	Sample_TOG_ATS7_GRG_4236LI_bacteria_combinednr.uniprot_ublast.ann:seq_83202.1.1	sp|A6LRA9_CLOB8|A6LRA9	Clostridium beijerinckii (strain ATCC 51743 / NCIMB 8052) (Clostridiumacetobutylicum)	72.3	350	97	0	1	350	349	698	3.2e-149	535.4	SubName: Full=Pyruvate formate-lyase;EC=2.3.1.54;	Bacteria; Firmicutes; Clostridia; Clostridiales; Clostridiaceae; Clostridium
	Sample_TOG_ATS7_GRG_4236LI_bacteria_combinednr.uniprot_ublast.ann:seq_27403.1.1	sp|B1BWR2_CLOPF|B1BWR2	Clostridium perfringens E str. JGS1987	97.7	744	17	0	1	744	1	744	0	1462.2	SubName: Full=Formate acetyltransferase;EC=2.3.1.54;	Bacteria; Firmicutes; Clostridia; Clostridiales; Clostridiaceae; Clostridium
	Sample_TOG_ATS7_GRG_4236LI_bacteria_combinednr.uniprot_ublast.ann:seq_117972.1.1	sp|D8GID3_CLOLD|D8GID3	Clostridium ljungdahlii (strain ATCC 55383 / DSM 13528 / PETC)	82.4	148	26	0	1	148	694	841	2.6e-68	265.4	SubName: Full=Pyruvate formate-lyase;EC=2.3.1.54;	Bacteria; Firmicutes; Clostridia; Clostridiales; Clostridiaceae; Clostridium
	Sample_TOG_ATS7_GRG_4236LI_bacteria_combinednr.uniprot_ublast.ann:seq_121899.1.1	sp|B1IFU2_CLOBK|B1IFU2	Clostridium botulinum (strain Okra / Type B1)	96.2	79	3	0	1	79	768	846	3.5e-35	154.5	SubName: Full=Formate acetyltransferase;EC=2.3.1.54;	Bacteria; Firmicutes; Clostridia; Clostridiales; Clostridiaceae; Clostridium
	Sample_TOG_ATS7_GRG_4236LI_bacteria_combinednr.uniprot_ublast.ann:seq_81720.1.1	sp|PFL_CLOPA|Q46266	Clostridium pasteurianum	62.5	88	33	0	1	88	1	88	6.7e-27	127.1	RecName: Full=Formate acetyltransferase;EC=2.3.1.54;AltName: Full=Pyruvate formate-lyase;	Bacteria; Firmicutes; Clostridia; Clostridiales; Clostridiaceae; Clostridium
	Sample_TOG_ATS7_GRG_4236LI_bacteria_combinednr.uniprot_ublast.ann:seq_67255.1.1	sp|A7FVF8_CLOB1|A7FVF8	Clostridium botulinum (strain ATCC 19397 / Type A)	89.3	122	13	0	1	122	481	602	3.4e-61	241.5	SubName: Full=Formate acetyltransferase;EC=2.3.1.54;	Bacteria; Firmicutes; Clostridia; Clostridiales; Clostridiaceae; Clostridium
	Sample_TOG_ATS7_GRG_4236LI_bacteria_combinednr.uniprot_ublast.ann:seq_31444.1.1	sp|M8KC56_CLOBU|M8KC56	Clostridium butyricum DKU-01	93.0	185	13	0	1	185	559	743	3.5e-94	351.7	SubName: Full=Formate acetyltransferase;EC=2.3.1.54;	Bacteria; Firmicutes; Clostridia; Clostridiales; Clostridiaceae; Clostridium
	Sample_TOG_ATS7_GRG_4236LI_bacteria_combinednr.uniprot_ublast.ann:seq_91655.1.1	sp|C6PPT9_9CLOT|C6PPT9	Clostridium carboxidivorans P7	75.9	158	38	0	1	158	1	158	3.6e-63	248.4	SubName: Full=Formate C-acetyltransferase;EC=2.3.1.54;	Bacteria; Firmicutes; Clostridia; Clostridiales; Clostridiaceae; Clostridium
	Sample_TOG_ATS7_GRG_4236LI_bacteria_combinednr.uniprot_ublast.ann:seq_61827.1.1	sp|R9C1Y9_9CLOT|R9C1Y9	Clostridium sartagoforme AAU1	82.2	45	8	0	9	53	1	45	2.3e-14	84.7	SubName: Full=Pyruvate formate-lyase;EC=2.3.1.54;	Bacteria; Firmicutes; Clostridia; Clostridiales; Clostridiaceae; Clostridium
	Sample_TOG_ATS7_GRG_4236LI_bacteria_combinednr.uniprot_ublast.ann:seq_88087.1.1	sp|B0A8T6_9FIRM|B0A8T6	Clostridium bartlettii DSM 16795	91.3	231	20	0	1	231	176	406	2.8e-117	428.7	SubName: Full=Formate C-acetyltransferase;EC=2.3.1.54;	Bacteria; Firmicutes; Clostridia; Clostridiales; Peptostreptococcaceae
	Sample_TOG_ATS7_GRG_4236LI_bacteria_combinednr.uniprot_ublast.ann:seq_508.1.1	sp|C6PPT9_9CLOT|C6PPT9	Clostridium carboxidivorans P7	77.1	245	56	0	1	245	542	786	2.1e-110	406.0	SubName: Full=Formate C-acetyltransferase;EC=2.3.1.54;	Bacteria; Firmicutes; Clostridia; Clostridiales; Clostridiaceae; Clostridium
	Sample_TOG_ATS7_GRG_4236LI_bacteria_combinednr.uniprot_ublast.ann:seq_4494.1.1	sp|C6PVT6_9CLOT|C6PVT6	Clostridium carboxidivorans P7	84.0	144	23	0	1	144	18	161	2e-68	265.8	SubName: Full=Formate C-acetyltransferase;EC=2.3.1.54;	Bacteria; Firmicutes; Clostridia; Clostridiales; Clostridiaceae; Clostridium
	Sample_TOG_ATS7_GRG_4236LI_bacteria_combinednr.uniprot_ublast.ann:seq_120270.1.1	sp|B0A8T6_9FIRM|B0A8T6	Clostridium bartlettii DSM 16795	94.7	151	8	0	1	151	439	589	6.4e-78	297.4	SubName: Full=Formate C-acetyltransferase;EC=2.3.1.54;	Bacteria; Firmicutes; Clostridia; Clostridiales; Peptostreptococcaceae
	Sample_TOG_ATS7_GRG_4236LI_bacteria_combinednr.uniprot_ublast.ann:seq_125500.1.1	sp|R9C1Y9_9CLOT|R9C1Y9	Clostridium sartagoforme AAU1	90.9	165	15	0	1	165	79	243	2.2e-79	302.4	SubName: Full=Pyruvate formate-lyase;EC=2.3.1.54;	Bacteria; Firmicutes; Clostridia; Clostridiales; Clostridiaceae; Clostridium
	Sample_TOG_ATS7_GRG_4236LI_bacteria_combinednr.uniprot_ublast.ann:seq_106645.1.1	sp|D5Q7K0_CLODI|D5Q7K0	Clostridium difficile NAP08	83.5	278	46	0	1	278	512	789	1.6e-135	489.6	SubName: Full=Putative formate C-acetyltransferase;EC=2.3.1.54;	Bacteria; Firmicutes; Clostridia; Clostridiales; Peptostreptococcaceae
	Sample_TOG_ATS7_GRG_4236LI_bacteria_combinednr.uniprot_ublast.ann:seq_57333.1.1	sp|C6PPT9_9CLOT|C6PPT9	Clostridium carboxidivorans P7	78.5	265	57	0	1	265	493	757	1.8e-123	449.5	SubName: Full=Formate C-acetyltransferase;EC=2.3.1.54;	Bacteria; Firmicutes; Clostridia; Clostridiales; Clostridiaceae; Clostridium
	Sample_TOG_ATS7_GRG_4236LI_bacteria_combinednr.uniprot_ublast.ann:seq_20044.1.1	sp|C6PPT9_9CLOT|C6PPT9	Clostridium carboxidivorans P7	82.9	181	31	0	3	183	161	341	1.9e-84	319.3	SubName: Full=Formate C-acetyltransferase;EC=2.3.1.54;	Bacteria; Firmicutes; Clostridia; Clostridiales; Clostridiaceae; Clostridium
	Sample_TOG_ATS7_GRG_4236LI_bacteria_combinednr.uniprot_ublast.ann:seq_41709.1.1	sp|B1QTR4_CLOBU|B1QTR4	Clostridium butyricum 5521	90.7	462	43	0	1	462	98	559	1.2e-247	862.8	SubName: Full=Formate acetyltransferase;EC=2.3.1.54;	Bacteria; Firmicutes; Clostridia; Clostridiales; Clostridiaceae; Clostridium
	Sample_TOG_ATS7_GRG_4236LI_bacteria_combinednr.uniprot_ublast.ann:seq_76600.1.1	sp|C6PPT9_9CLOT|C6PPT9	Clostridium carboxidivorans P7	88.2	102	12	0	1	102	362	463	2.6e-46	191.8	SubName: Full=Formate C-acetyltransferase;EC=2.3.1.54;	Bacteria; Firmicutes; Clostridia; Clostridiales; Clostridiaceae; Clostridium
	Sample_TOG_ATS7_GRG_4236LI_bacteria_combinednr.uniprot_ublast.ann:seq_20750.1.1	sp|B0A8T6_9FIRM|B0A8T6	Clostridium bartlettii DSM 16795	88.4	198	23	0	4	201	3	200	1.5e-98	366.3	SubName: Full=Formate C-acetyltransferase;EC=2.3.1.54;	Bacteria; Firmicutes; Clostridia; Clostridiales; Peptostreptococcaceae
	Sample_TOG_ATS7_GRG_4236LI_bacteria_combinednr.uniprot_ublast.ann:seq_33652.1.1	sp|B1KZG5_CLOBM|B1KZG5	Clostridium botulinum (strain Loch Maree / Type A3)	75.2	137	34	0	1	137	376	512	2.7e-54	218.8	SubName: Full=Formate C-acetyltransferase;EC=2.3.1.54;	Bacteria; Firmicutes; Clostridia; Clostridiales; Clostridiaceae; Clostridium
	Sample_TOG_ATS7_I4232_bacteria_combinednr.uniprot_ublast.ann:seq_22623.1.1	sp|M1LPT1_9CLOT|M1LPT1	Clostridium saccharoperbutylacetonicum N1-4(HMT)	82.0	244	44	0	1	244	1	244	3.8e-112	411.8	SubName: Full=Formate acetyltransferase Pfl;EC=2.3.1.54;	Bacteria; Firmicutes; Clostridia; Clostridiales; Clostridiaceae; Clostridium
	Sample_TOG_ATS7_I4232_bacteria_combinednr.uniprot_ublast.ann:seq_47783.1.1	sp|C3KYB5_CLOB6|C3KYB5	Clostridium botulinum (strain 657 / Type Ba4)	79.6	162	33	0	1	162	10	171	6.2e-71	274.2	SubName: Full=Formate acetyltransferase;EC=2.3.1.54;	Bacteria; Firmicutes; Clostridia; Clostridiales; Clostridiaceae; Clostridium
	Sample_TOG_ATS7_I4232_bacteria_combinednr.uniprot_ublast.ann:seq_551.1.1	sp|B1KZG5_CLOBM|B1KZG5	Clostridium botulinum (strain Loch Maree / Type A3)	67.6	71	22	1	62	131	222	292	5.8e-19	101.3	SubName: Full=Formate C-acetyltransferase;EC=2.3.1.54;	Bacteria; Firmicutes; Clostridia; Clostridiales; Clostridiaceae; Clostridium
	Sample_TOG_ATS7_I4232_bacteria_combinednr.uniprot_ublast.ann:seq_21318.1.1	sp|R9C1Y9_9CLOT|R9C1Y9	Clostridium sartagoforme AAU1	94.4	125	7	0	1	125	398	522	1.7e-63	249.2	SubName: Full=Pyruvate formate-lyase;EC=2.3.1.54;	Bacteria; Firmicutes; Clostridia; Clostridiales; Clostridiaceae; Clostridium
	Sample_TOG_ATS7_I4232_bacteria_combinednr.uniprot_ublast.ann:seq_593.1.1	sp|C5URC3_CLOBO|C5URC3	Clostridium botulinum E1 str. 'BoNT E Beluga'	83.5	164	27	0	1	164	391	554	2.9e-76	292.0	SubName: Full=Formate acetyltransferase;EC=2.3.1.54;	Bacteria; Firmicutes; Clostridia; Clostridiales; Clostridiaceae; Clostridium
	Sample_TOG_ATS7_I4232_bacteria_combinednr.uniprot_ublast.ann:seq_44172.1.1	sp|Q894T5_CLOTE|Q894T5	Clostridium tetani (strain Massachusetts / E88)	99.0	99	1	0	37	135	325	423	1.9e-49	202.6	SubName: Full=Formate acetyltransferase 2;EC=2.3.1.54;	Bacteria; Firmicutes; Clostridia; Clostridiales; Clostridiaceae; Clostridium
	Sample_TOG_ATS7_I4232_bacteria_combinednr.uniprot_ublast.ann:seq_11488.1.1	sp|B0A8T6_9FIRM|B0A8T6	Clostridium bartlettii DSM 16795	94.3	106	6	0	1	106	332	437	3.8e-53	214.5	SubName: Full=Formate C-acetyltransferase;EC=2.3.1.54;	Bacteria; Firmicutes; Clostridia; Clostridiales; Peptostreptococcaceae
	Sample_TOG_ATS7_I4232_bacteria_combinednr.uniprot_ublast.ann:seq_1180.1.1	sp|B6G147_9FIRM|B6G147	Clostridium hiranonis DSM 13275	86.9	122	16	0	1	122	533	654	7.3e-56	223.8	SubName: Full=Formate C-acetyltransferase;EC=2.3.1.54;	Bacteria; Firmicutes; Clostridia; Clostridiales; Peptostreptococcaceae
	Sample_TOG_ATS7_I4232_bacteria_combinednr.uniprot_ublast.ann:seq_15336.1.1	sp|B1RT48_CLOPF|B1RT48	Clostridium perfringens NCTC 8239	99.7	295	1	0	1	295	1	295	1.9e-163	582.4	SubName: Full=Formate acetyltransferase;EC=2.3.1.54;	Bacteria; Firmicutes; Clostridia; Clostridiales; Clostridiaceae; Clostridium
	Sample_TOG_ATS7_I4232_bacteria_combinednr.uniprot_ublast.ann:seq_18836.1.1	sp|M8KC56_CLOBU|M8KC56	Clostridium butyricum DKU-01	90.9	99	9	0	1	99	549	647	8.5e-47	193.4	SubName: Full=Formate acetyltransferase;EC=2.3.1.54;	Bacteria; Firmicutes; Clostridia; Clostridiales; Clostridiaceae; Clostridium
	Sample_TOG_ATS7_I4232_bacteria_combinednr.uniprot_ublast.ann:seq_26163.1.1	sp|B1KZG5_CLOBM|B1KZG5	Clostridium botulinum (strain Loch Maree / Type A3)	76.6	64	15	0	28	91	347	410	2.1e-20	105.5	SubName: Full=Formate C-acetyltransferase;EC=2.3.1.54;	Bacteria; Firmicutes; Clostridia; Clostridiales; Clostridiaceae; Clostridium
	Sample_TOG_ATS7_I4232_bacteria_combinednr.uniprot_ublast.ann:seq_8002.1.1	sp|A6LRA9_CLOB8|A6LRA9	Clostridium beijerinckii (strain ATCC 51743 / NCIMB 8052) (Clostridiumacetobutylicum)	70.8	137	40	0	1	137	412	548	5.5e-52	211.1	SubName: Full=Pyruvate formate-lyase;EC=2.3.1.54;	Bacteria; Firmicutes; Clostridia; Clostridiales; Clostridiaceae; Clostridium
	Sample_TOG_HFHV_GRG_4198LI_bacteria_combinednr.uniprot_ublast.ann:seq_1773.1.1	sp|B1RJU0_CLOPF|B1RJU0	Clostridium perfringens CPE str. F4969	97.6	124	3	0	1	124	217	340	5.8e-61	240.7	SubName: Full=Formate acetyltransferase;EC=2.3.1.54;	Bacteria; Firmicutes; Clostridia; Clostridiales; Clostridiaceae; Clostridium
	Sample_TOG_HFHV_GRG_4198LI_bacteria_combinednr.uniprot_ublast.ann:seq_6225.1.1	sp|Q0STR6_CLOPS|Q0STR6	Clostridium perfringens (strain SM101 / Type A)	96.6	148	5	0	1	148	29	176	2.9e-75	288.5	SubName: Full=Formate acetyltransferase;EC=2.3.1.54;	Bacteria; Firmicutes; Clostridia; Clostridiales; Clostridiaceae; Clostridium
	Sample_TOG_HFHV_GRG_4209LI_bacteria_combinednr.uniprot_ublast.ann:seq_55493.1.1	sp|B0A8T6_9FIRM|B0A8T6	Clostridium bartlettii DSM 16795	91.6	143	12	0	1	143	134	276	2.8e-67	261.9	SubName: Full=Formate C-acetyltransferase;EC=2.3.1.54;	Bacteria; Firmicutes; Clostridia; Clostridiales; Peptostreptococcaceae
	Sample_TOG_HFHV_GRG_4209LI_bacteria_combinednr.uniprot_ublast.ann:seq_34189.1.1	sp|E8ZW80_CLOB0|E8ZW80	Clostridium botulinum (strain H04402 065 / Type A5)	93.3	253	17	0	1	253	594	846	9.5e-135	486.9	SubName: Full=Pyruvate formate-lyase;EC=2.3.1.54;	Bacteria; Firmicutes; Clostridia; Clostridiales; Clostridiaceae; Clostridium
	Sample_TOG_HFHV_GRG_4209LI_bacteria_combinednr.uniprot_ublast.ann:seq_465.1.1	sp|C6PPT9_9CLOT|C6PPT9	Clostridium carboxidivorans P7	87.7	106	13	0	1	106	241	346	2.7e-51	208.4	SubName: Full=Formate C-acetyltransferase;EC=2.3.1.54;	Bacteria; Firmicutes; Clostridia; Clostridiales; Clostridiaceae; Clostridium
	Sample_TOG_HFHV_GRG_4209LI_bacteria_combinednr.uniprot_ublast.ann:seq_18648.1.1	sp|F2JRZ7_CELLD|F2JRZ7	Cellulosilyticum lentocellum (strain ATCC 49066 / DSM 5427 / NCIMB11756 / RHM5) (Clostridium lentocellum)	78.9	175	37	0	1	175	1	175	3.7e-77	295.0	SubName: Full=Formate acetyltransferase;EC=2.3.1.54;	Bacteria; Firmicutes; Clostridia; Clostridiales; Lachnospiraceae; Cellulosilyticum
	Sample_TOG_HFHV_GRG_4209LI_bacteria_combinednr.uniprot_ublast.ann:seq_9087.1.1	sp|B2TNF5_CLOBB|B2TNF5	Clostridium botulinum (strain Eklund 17B / Type B)	76.7	116	27	0	2	117	11	126	1.3e-46	193.0	SubName: Full=Formate acetyltransferase;EC=2.3.1.54;	Bacteria; Firmicutes; Clostridia; Clostridiales; Clostridiaceae; Clostridium
	Sample_TOG_HFHV_GRG_4214LI_bacteria_combinednr.uniprot_ublast.ann:seq_3138.1.1	sp|Q894T5_CLOTE|Q894T5	Clostridium tetani (strain Massachusetts / E88)	92.1	126	10	0	1	126	344	469	2.8e-63	248.4	SubName: Full=Formate acetyltransferase 2;EC=2.3.1.54;	Bacteria; Firmicutes; Clostridia; Clostridiales; Clostridiaceae; Clostridium
	Sample_TOG_HFHV_GRG_4219LI_bacteria_combinednr.uniprot_ublast.ann:seq_4409.1.1	sp|Q0TRD8_CLOP1|Q0TRD8	Clostridium perfringens (strain ATCC 13124 / NCTC 8237 / Type A)	97.2	106	3	0	1	106	332	437	1.7e-53	215.7	SubName: Full=Formate acetyltransferase;EC=2.3.1.54;	Bacteria; Firmicutes; Clostridia; Clostridiales; Clostridiaceae; Clostridium
	Sample_TOG_HFHV_GRG_4229LI_bacteria_combinednr.uniprot_ublast.ann:seq_8936.1.1	sp|B1BWR2_CLOPF|B1BWR2	Clostridium perfringens E str. JGS1987	97.5	521	13	0	1	521	125	645	1.9e-294	1018.5	SubName: Full=Formate acetyltransferase;EC=2.3.1.54;	Bacteria; Firmicutes; Clostridia; Clostridiales; Clostridiaceae; Clostridium
	Sample_TOG_HFHV_GRG_4229LI_bacteria_combinednr.uniprot_ublast.ann:seq_5726.1.1	sp|Q0TRD8_CLOP1|Q0TRD8	Clostridium perfringens (strain ATCC 13124 / NCTC 8237 / Type A)	99.0	98	1	0	1	98	647	744	5.3e-49	200.7	SubName: Full=Formate acetyltransferase;EC=2.3.1.54;	Bacteria; Firmicutes; Clostridia; Clostridiales; Clostridiaceae; Clostridium
	Sample_TOG_HFHV_GRG_4231LI_bacteria_combinednr.uniprot_ublast.ann:seq_14885.1.1	sp|B0A8T6_9FIRM|B0A8T6	Clostridium bartlettii DSM 16795	91.9	186	15	0	1	186	147	332	3.1e-90	338.6	SubName: Full=Formate C-acetyltransferase;EC=2.3.1.54;	Bacteria; Firmicutes; Clostridia; Clostridiales; Peptostreptococcaceae
	Sample_TOG_HFHV_GRG_4231LI_bacteria_combinednr.uniprot_ublast.ann:seq_11484.1.1	sp|B0A8T6_9FIRM|B0A8T6	Clostridium bartlettii DSM 16795	94.3	174	10	0	1	174	488	661	2.9e-90	338.6	SubName: Full=Formate C-acetyltransferase;EC=2.3.1.54;	Bacteria; Firmicutes; Clostridia; Clostridiales; Peptostreptococcaceae
	Sample_TOG_HFHV_GRG_4237LI_bacteria_combinednr.uniprot_ublast.ann:seq_76750.1.1	sp|B2UW85_CLOBA|B2UW85	Clostridium botulinum (strain Alaska E43 / Type E3)	85.0	287	43	0	1	287	117	403	8.5e-140	503.8	SubName: Full=Formate acetyltransferase;EC=2.3.1.54;	Bacteria; Firmicutes; Clostridia; Clostridiales; Clostridiaceae; Clostridium
	Sample_TOG_HFHV_GRG_4237LI_bacteria_combinednr.uniprot_ublast.ann:seq_19796.1.1	sp|F2JRZ7_CELLD|F2JRZ7	Cellulosilyticum lentocellum (strain ATCC 49066 / DSM 5427 / NCIMB11756 / RHM5) (Clostridium lentocellum)	79.4	107	22	0	1	107	1	107	2.8e-43	181.8	SubName: Full=Formate acetyltransferase;EC=2.3.1.54;	Bacteria; Firmicutes; Clostridia; Clostridiales; Lachnospiraceae; Cellulosilyticum
	Sample_TOG_HFHV_GRG_4237LI_bacteria_combinednr.uniprot_ublast.ann:seq_8026.1.1	sp|C6PPT9_9CLOT|C6PPT9	Clostridium carboxidivorans P7	66.9	157	52	0	1	157	2	158	2.7e-55	222.2	SubName: Full=Formate C-acetyltransferase;EC=2.3.1.54;	Bacteria; Firmicutes; Clostridia; Clostridiales; Clostridiaceae; Clostridium
	Sample_TOG_HFHV_GRG_4237LI_bacteria_combinednr.uniprot_ublast.ann:seq_31409.1.1	sp|R9C1Y9_9CLOT|R9C1Y9	Clostridium sartagoforme AAU1	97.8	180	4	0	1	180	241	420	1e-98	366.7	SubName: Full=Pyruvate formate-lyase;EC=2.3.1.54;	Bacteria; Firmicutes; Clostridia; Clostridiales; Clostridiaceae; Clostridium
	Sample_TOG_HFHV_GRG_4237LI_bacteria_combinednr.uniprot_ublast.ann:seq_48766.1.1	sp|R9C1Y9_9CLOT|R9C1Y9	Clostridium sartagoforme AAU1	93.7	412	26	0	1	412	331	742	8.3e-229	800.0	SubName: Full=Pyruvate formate-lyase;EC=2.3.1.54;	Bacteria; Firmicutes; Clostridia; Clostridiales; Clostridiaceae; Clostridium
	Sample_TOG_HFHV_GRG_4237LI_bacteria_combinednr.uniprot_ublast.ann:seq_71550.1.1	sp|B1RBJ6_CLOPF|B1RBJ6	Clostridium perfringens B str. ATCC 3626	99.1	211	2	0	1	211	534	744	7.5e-117	427.2	SubName: Full=Formate acetyltransferase;EC=2.3.1.54;	Bacteria; Firmicutes; Clostridia; Clostridiales; Clostridiaceae; Clostridium
	Sample_TOG_HFHV_GRG_4237LI_bacteria_combinednr.uniprot_ublast.ann:seq_45593.1.1	sp|B1IFU2_CLOBK|B1IFU2	Clostridium botulinum (strain Okra / Type B1)	67.2	61	20	0	4	64	1	61	1.5e-15	89.0	SubName: Full=Formate acetyltransferase;EC=2.3.1.54;	Bacteria; Firmicutes; Clostridia; Clostridiales; Clostridiaceae; Clostridium
	Sample_TOG_HFHV_GRG_4237LI_bacteria_combinednr.uniprot_ublast.ann:seq_80632.1.1	sp|A6LS63_CLOB8|A6LS63	Clostridium beijerinckii (strain ATCC 51743 / NCIMB 8052) (Clostridiumacetobutylicum)	80.2	121	24	0	1	121	1	121	7e-51	207.2	SubName: Full=Formate acetyltransferase;EC=2.3.1.54;	Bacteria; Firmicutes; Clostridia; Clostridiales; Clostridiaceae; Clostridium
	Sample_TOG_HFHV_GRG_4237LI_bacteria_combinednr.uniprot_ublast.ann:seq_10269.1.1	sp|A8MK87_ALKOO|A8MK87	Alkaliphilus oremlandii (strain OhILAs) (Clostridium oremlandii(strain OhILAs))	41.6	209	122	0	14	222	3	211	2.2e-42	179.9	SubName: Full=Pyruvate formate-lyase;EC=2.3.1.54;	Bacteria; Firmicutes; Clostridia; Clostridiales; Clostridiaceae; Alkaliphilus
	Sample_TOG_HFHV_GRG_4237LI_bacteria_combinednr.uniprot_ublast.ann:seq_15885.1.1	sp|Q894T5_CLOTE|Q894T5	Clostridium tetani (strain Massachusetts / E88)	90.7	108	10	0	1	108	97	204	1.3e-53	216.1	SubName: Full=Formate acetyltransferase 2;EC=2.3.1.54;	Bacteria; Firmicutes; Clostridia; Clostridiales; Clostridiaceae; Clostridium
	Sample_TOG_HFHV_GRG_4237LI_bacteria_combinednr.uniprot_ublast.ann:seq_55517.1.1	sp|B1QMT2_CLOBO|B1QMT2	Clostridium botulinum Bf	92.4	447	34	0	1	447	398	844	5.1e-248	864.0	SubName: Full=Formate C-acetyltransferase;EC=2.3.1.54;	Bacteria; Firmicutes; Clostridia; Clostridiales; Clostridiaceae; Clostridium
	Sample_TOG_HFHV_GRG_4237LI_bacteria_combinednr.uniprot_ublast.ann:seq_77172.1.1	sp|B2UW85_CLOBA|B2UW85	Clostridium botulinum (strain Alaska E43 / Type E3)	87.3	347	44	0	1	347	396	742	2.9e-174	618.6	SubName: Full=Formate acetyltransferase;EC=2.3.1.54;	Bacteria; Firmicutes; Clostridia; Clostridiales; Clostridiaceae; Clostridium
	Sample_TOG_HFHV_GRG_4237LI_bacteria_combinednr.uniprot_ublast.ann:seq_14536.1.1	sp|B1QTR4_CLOBU|B1QTR4	Clostridium butyricum 5521	90.6	160	15	0	1	160	363	522	1.3e-81	309.7	SubName: Full=Formate acetyltransferase;EC=2.3.1.54;	Bacteria; Firmicutes; Clostridia; Clostridiales; Clostridiaceae; Clostridium
	Sample_TOG_HVCY_GRG_4205LI_bacteria_combinednr.uniprot_ublast.ann:seq_8707.1.1	sp|C3KYB5_CLOB6|C3KYB5	Clostridium botulinum (strain 657 / Type Ba4)	92.3	142	11	0	1	142	383	524	2.4e-74	285.4	SubName: Full=Formate acetyltransferase;EC=2.3.1.54;	Bacteria; Firmicutes; Clostridia; Clostridiales; Clostridiaceae; Clostridium
	Sample_TOG_HVCY_GRG_4207LI_bacteria_combinednr.uniprot_ublast.ann:seq_27541.1.1	sp|C6PVT6_9CLOT|C6PVT6	Clostridium carboxidivorans P7	74.1	143	37	0	1	143	148	290	1.1e-55	223.4	SubName: Full=Formate C-acetyltransferase;EC=2.3.1.54;	Bacteria; Firmicutes; Clostridia; Clostridiales; Clostridiaceae; Clostridium
	Sample_TOG_HVCY_GRG_4207LI_bacteria_combinednr.uniprot_ublast.ann:seq_22414.1.1	sp|C6PPT9_9CLOT|C6PPT9	Clostridium carboxidivorans P7	80.5	77	15	0	1	77	1	77	3.2e-25	121.3	SubName: Full=Formate C-acetyltransferase;EC=2.3.1.54;	Bacteria; Firmicutes; Clostridia; Clostridiales; Clostridiaceae; Clostridium
	Sample_TOG_HVCY_GRG_4207LI_bacteria_combinednr.uniprot_ublast.ann:seq_18967.1.1	sp|G7LZS5_9CLOT|G7LZS5	Clostridium sp. DL-VIII	76.5	315	74	0	1	315	1	315	7.2e-140	504.2	SubName: Full=Formate acetyltransferase;EC=2.3.1.54;	Bacteria; Firmicutes; Clostridia; Clostridiales; Clostridiaceae; Clostridium
	Sample_TOG_HVCY_GRG_4207LI_bacteria_combinednr.uniprot_ublast.ann:seq_6150.1.1	sp|PFL_CLOPA|Q46266	Clostridium pasteurianum	82.9	217	36	1	1	217	525	740	1.3e-100	373.2	RecName: Full=Formate acetyltransferase;EC=2.3.1.54;AltName: Full=Pyruvate formate-lyase;	Bacteria; Firmicutes; Clostridia; Clostridiales; Clostridiaceae; Clostridium
	Sample_TOG_HVCY_GRG_4207LI_bacteria_combinednr.uniprot_ublast.ann:seq_34807.1.1	sp|C6PPT9_9CLOT|C6PPT9	Clostridium carboxidivorans P7	73.4	124	33	0	1	124	79	202	7.4e-48	197.2	SubName: Full=Formate C-acetyltransferase;EC=2.3.1.54;	Bacteria; Firmicutes; Clostridia; Clostridiales; Clostridiaceae; Clostridium
	Sample_TOG_HVCY_GRG_4207LI_bacteria_combinednr.uniprot_ublast.ann:seq_23459.1.1	sp|C6PPT9_9CLOT|C6PPT9	Clostridium carboxidivorans P7	84.2	139	22	0	1	139	198	336	1.3e-64	253.1	SubName: Full=Formate C-acetyltransferase;EC=2.3.1.54;	Bacteria; Firmicutes; Clostridia; Clostridiales; Clostridiaceae; Clostridium
	Sample_TOG_HVCY_GRG_4207LI_bacteria_combinednr.uniprot_ublast.ann:seq_1523.1.1	sp|R9C1Y9_9CLOT|R9C1Y9	Clostridium sartagoforme AAU1	77.2	206	44	2	1	205	274	477	2e-82	312.8	SubName: Full=Pyruvate formate-lyase;EC=2.3.1.54;	Bacteria; Firmicutes; Clostridia; Clostridiales; Clostridiaceae; Clostridium
	Sample_TOG_HVCY_GRG_4207LI_bacteria_combinednr.uniprot_ublast.ann:seq_27675.1.1	sp|C6PPT9_9CLOT|C6PPT9	Clostridium carboxidivorans P7	80.2	363	72	0	1	363	332	694	5.5e-176	624.4	SubName: Full=Formate C-acetyltransferase;EC=2.3.1.54;	Bacteria; Firmicutes; Clostridia; Clostridiales; Clostridiaceae; Clostridium
	Sample_TOG_HVCY_GRG_4207LI_bacteria_combinednr.uniprot_ublast.ann:seq_39037.1.1	sp|C6PNP7_9CLOT|C6PNP7	Clostridium carboxidivorans P7	91.0	710	64	0	1	710	148	857	0	1350.1	SubName: Full=Formate C-acetyltransferase;EC=2.3.1.54;	Bacteria; Firmicutes; Clostridia; Clostridiales; Clostridiaceae; Clostridium
	Sample_TOG_HVCY_GRG_4210LI_bacteria_combinednr.uniprot_ublast.ann:seq_42870.1.1	sp|C4IHW2_CLOBU|C4IHW2	Clostridium butyricum E4 str. BoNT E BL5262	87.4	461	58	0	1	461	27	487	1.2e-236	826.2	SubName: Full=Formate acetyltransferase;EC=2.3.1.54;	Bacteria; Firmicutes; Clostridia; Clostridiales; Clostridiaceae; Clostridium
	Sample_TOG_HVCY_GRG_4210LI_bacteria_combinednr.uniprot_ublast.ann:seq_3682.1.1	sp|B1BWR2_CLOPF|B1BWR2	Clostridium perfringens E str. JGS1987	97.7	744	17	0	1	744	1	744	0	1462.2	SubName: Full=Formate acetyltransferase;EC=2.3.1.54;	Bacteria; Firmicutes; Clostridia; Clostridiales; Clostridiaceae; Clostridium
	Sample_TOG_HVCY_GRG_4210LI_bacteria_combinednr.uniprot_ublast.ann:seq_15617.1.1	sp|C6PNP7_9CLOT|C6PNP7	Clostridium carboxidivorans P7	91.5	118	10	0	1	118	161	278	1.8e-59	235.7	SubName: Full=Formate C-acetyltransferase;EC=2.3.1.54;	Bacteria; Firmicutes; Clostridia; Clostridiales; Clostridiaceae; Clostridium
	Sample_TOG_HVCY_GRG_4210LI_bacteria_combinednr.uniprot_ublast.ann:seq_22140.1.1	sp|C5URC3_CLOBO|C5URC3	Clostridium botulinum E1 str. 'BoNT E Beluga'	88.3	128	15	0	1	128	615	742	1.1e-57	229.9	SubName: Full=Formate acetyltransferase;EC=2.3.1.54;	Bacteria; Firmicutes; Clostridia; Clostridiales; Clostridiaceae; Clostridium
	Sample_TOG_HVCY_GRG_4210LI_bacteria_combinednr.uniprot_ublast.ann:seq_38289.1.1	sp|B0A8T6_9FIRM|B0A8T6	Clostridium bartlettii DSM 16795	90.4	125	12	0	1	125	74	198	1.9e-59	235.7	SubName: Full=Formate C-acetyltransferase;EC=2.3.1.54;	Bacteria; Firmicutes; Clostridia; Clostridiales; Peptostreptococcaceae
	Sample_TOG_HVCY_GRG_4210LI_bacteria_combinednr.uniprot_ublast.ann:seq_41076.1.1	sp|R9C1Y9_9CLOT|R9C1Y9	Clostridium sartagoforme AAU1	96.9	98	3	0	1	98	305	402	1.3e-50	206.1	SubName: Full=Pyruvate formate-lyase;EC=2.3.1.54;	Bacteria; Firmicutes; Clostridia; Clostridiales; Clostridiaceae; Clostridium
	Sample_TOG_HVCY_GRG_4210LI_bacteria_combinednr.uniprot_ublast.ann:seq_36285.1.1	sp|R9C1Y9_9CLOT|R9C1Y9	Clostridium sartagoforme AAU1	92.1	203	16	0	1	203	110	312	2.5e-101	375.6	SubName: Full=Pyruvate formate-lyase;EC=2.3.1.54;	Bacteria; Firmicutes; Clostridia; Clostridiales; Clostridiaceae; Clostridium
	Sample_TOG_HVCY_GRG_4210LI_bacteria_combinednr.uniprot_ublast.ann:seq_18519.1.1	sp|D6DJA2_CLOSC|D6DJA2	Clostridium saccharolyticum	91.1	124	11	0	1	124	267	390	2.2e-60	238.8	SubName: Full=Glycerol dehydratase, cobalamin-independent, large subunit;EC=2.3.1.54;EC=4.2.1.30;	Bacteria; Firmicutes; Clostridia; Clostridiales; Clostridiaceae; Clostridium
	Sample_TOG_HVCY_GRG_4210LI_bacteria_combinednr.uniprot_ublast.ann:seq_16219.1.1	sp|D6DJA2_CLOSC|D6DJA2	Clostridium saccharolyticum	91.9	62	5	0	1	62	1	62	6.8e-23	114.0	SubName: Full=Glycerol dehydratase, cobalamin-independent, large subunit;EC=2.3.1.54;EC=4.2.1.30;	Bacteria; Firmicutes; Clostridia; Clostridiales; Clostridiaceae; Clostridium
	Sample_TOG_HVCY_GRG_4210LI_bacteria_combinednr.uniprot_ublast.ann:seq_28422.1.1	sp|D6DJA2_CLOSC|D6DJA2	Clostridium saccharolyticum	90.0	110	11	0	1	110	718	827	1.6e-49	202.6	SubName: Full=Glycerol dehydratase, cobalamin-independent, large subunit;EC=2.3.1.54;EC=4.2.1.30;	Bacteria; Firmicutes; Clostridia; Clostridiales; Clostridiaceae; Clostridium
	Sample_TOG_HVCY_GRG_4210LI_bacteria_combinednr.uniprot_ublast.ann:seq_2558.1.1	sp|B6FW14_9FIRM|B6FW14	Clostridium hiranonis DSM 13275	100.0	152	0	0	1	152	437	588	4.8e-81	307.8	SubName: Full=Formate C-acetyltransferase;EC=2.3.1.54;	Bacteria; Firmicutes; Clostridia; Clostridiales; Peptostreptococcaceae
	Sample_TOG_HVCY_GRG_4210LI_bacteria_combinednr.uniprot_ublast.ann:seq_13610.1.1	sp|C6PPT9_9CLOT|C6PPT9	Clostridium carboxidivorans P7	64.8	125	44	0	1	125	6	130	1.1e-38	166.8	SubName: Full=Formate C-acetyltransferase;EC=2.3.1.54;	Bacteria; Firmicutes; Clostridia; Clostridiales; Clostridiaceae; Clostridium
	Sample_TOG_HVCY_GRG_4210LI_bacteria_combinednr.uniprot_ublast.ann:seq_13660.1.1	sp|B6FW14_9FIRM|B6FW14	Clostridium hiranonis DSM 13275	99.0	205	2	0	1	205	74	278	3e-110	405.2	SubName: Full=Formate C-acetyltransferase;EC=2.3.1.54;	Bacteria; Firmicutes; Clostridia; Clostridiales; Peptostreptococcaceae
	Sample_TOG_HVCY_GRG_4210LI_bacteria_combinednr.uniprot_ublast.ann:seq_39485.1.1	sp|B6FX97_9FIRM|B6FX97	Clostridium hiranonis DSM 13275	96.2	53	2	0	1	53	382	434	1.8e-20	105.5	SubName: Full=Formate C-acetyltransferase;EC=2.3.1.54;	Bacteria; Firmicutes; Clostridia; Clostridiales; Peptostreptococcaceae
	Sample_TOG_HVCY_GRG_4222LI_bacteria_combinednr.uniprot_ublast.ann:seq_17679.1.1	sp|B2TNF5_CLOBB|B2TNF5	Clostridium botulinum (strain Eklund 17B / Type B)	83.2	434	73	0	1	434	1	434	9.4e-215	753.4	SubName: Full=Formate acetyltransferase;EC=2.3.1.54;	Bacteria; Firmicutes; Clostridia; Clostridiales; Clostridiaceae; Clostridium
	Sample_TOG_HVCY_GRG_4222LI_bacteria_combinednr.uniprot_ublast.ann:seq_27088.1.1	sp|C4IHW2_CLOBU|C4IHW2	Clostridium butyricum E4 str. BoNT E BL5262	88.3	741	87	0	4	744	3	743	0	1338.2	SubName: Full=Formate acetyltransferase;EC=2.3.1.54;	Bacteria; Firmicutes; Clostridia; Clostridiales; Clostridiaceae; Clostridium
	Sample_TOG_HVCY_GRG_4222LI_bacteria_combinednr.uniprot_ublast.ann:seq_2967.1.1	sp|C3KYB5_CLOB6|C3KYB5	Clostridium botulinum (strain 657 / Type Ba4)	89.0	616	68	0	1	616	1	616	0	1159.4	SubName: Full=Formate acetyltransferase;EC=2.3.1.54;	Bacteria; Firmicutes; Clostridia; Clostridiales; Clostridiaceae; Clostridium
	Sample_TOG_HVCY_GRG_4222LI_bacteria_combinednr.uniprot_ublast.ann:seq_5705.1.1	sp|G7LZS5_9CLOT|G7LZS5	Clostridium sp. DL-VIII	86.5	312	42	0	1	312	431	742	1.9e-153	549.3	SubName: Full=Formate acetyltransferase;EC=2.3.1.54;	Bacteria; Firmicutes; Clostridia; Clostridiales; Clostridiaceae; Clostridium
	Sample_TOG_HVCY_GRG_4222LI_bacteria_combinednr.uniprot_ublast.ann:seq_197.1.1	sp|B0A8T6_9FIRM|B0A8T6	Clostridium bartlettii DSM 16795	87.7	284	35	0	4	287	3	286	2.4e-142	512.3	SubName: Full=Formate C-acetyltransferase;EC=2.3.1.54;	Bacteria; Firmicutes; Clostridia; Clostridiales; Peptostreptococcaceae
	Sample_TOG_HVCY_GRG_4228LI_bacteria_combinednr.uniprot_ublast.ann:seq_9457.1.1	sp|C6PNP7_9CLOT|C6PNP7	Clostridium carboxidivorans P7	95.9	147	6	0	1	147	379	525	3.9e-80	304.7	SubName: Full=Formate C-acetyltransferase;EC=2.3.1.54;	Bacteria; Firmicutes; Clostridia; Clostridiales; Clostridiaceae; Clostridium
	Sample_TOG_HVCY_GRG_4228LI_bacteria_combinednr.uniprot_ublast.ann:seq_4217.1.1	sp|A6LS63_CLOB8|A6LS63	Clostridium beijerinckii (strain ATCC 51743 / NCIMB 8052) (Clostridiumacetobutylicum)	75.4	118	29	0	1	118	101	218	1.5e-45	189.5	SubName: Full=Formate acetyltransferase;EC=2.3.1.54;	Bacteria; Firmicutes; Clostridia; Clostridiales; Clostridiaceae; Clostridium
	Sample_TOG_HVCY_GRG_4228LI_bacteria_combinednr.uniprot_ublast.ann:seq_4493.1.1	sp|C6PPT9_9CLOT|C6PPT9	Clostridium carboxidivorans P7	77.0	222	51	0	1	222	1	222	9.3e-94	350.5	SubName: Full=Formate C-acetyltransferase;EC=2.3.1.54;	Bacteria; Firmicutes; Clostridia; Clostridiales; Clostridiaceae; Clostridium
	Sample_TOG_HVCY_GRG_4228LI_bacteria_combinednr.uniprot_ublast.ann:seq_7136.1.1	sp|B1KVC2_CLOBM|B1KVC2	Clostridium botulinum (strain Loch Maree / Type A3)	96.1	103	4	0	1	103	733	835	8.6e-50	203.4	SubName: Full=Formate acetyltransferase;EC=2.3.1.54;	Bacteria; Firmicutes; Clostridia; Clostridiales; Clostridiaceae; Clostridium
	Sample_TOG_HVCY_GRG_4234LI_bacteria_combinednr.uniprot_ublast.ann:seq_53268.1.1	sp|B1BWR2_CLOPF|B1BWR2	Clostridium perfringens E str. JGS1987	97.7	744	17	0	1	744	1	744	0	1462.2	SubName: Full=Formate acetyltransferase;EC=2.3.1.54;	Bacteria; Firmicutes; Clostridia; Clostridiales; Clostridiaceae; Clostridium
	Sample_TOG_HVCY_GRG_4234LI_bacteria_combinednr.uniprot_ublast.ann:seq_166575.1.1	sp|C3KYB5_CLOB6|C3KYB5	Clostridium botulinum (strain 657 / Type Ba4)	83.7	270	44	0	1	270	1	270	2.5e-133	482.3	SubName: Full=Formate acetyltransferase;EC=2.3.1.54;	Bacteria; Firmicutes; Clostridia; Clostridiales; Clostridiaceae; Clostridium
	Sample_TOG_HVCY_GRG_4234LI_bacteria_combinednr.uniprot_ublast.ann:seq_182672.1.1	sp|C4IHW2_CLOBU|C4IHW2	Clostridium butyricum E4 str. BoNT E BL5262	93.0	511	36	0	2	512	233	743	2.1e-282	978.4	SubName: Full=Formate acetyltransferase;EC=2.3.1.54;	Bacteria; Firmicutes; Clostridia; Clostridiales; Clostridiaceae; Clostridium
	Sample_TOG_HVCY_GRG_4234LI_bacteria_combinednr.uniprot_ublast.ann:seq_48225.1.1	sp|C6PPT9_9CLOT|C6PPT9	Clostridium carboxidivorans P7	83.9	205	33	0	1	205	316	520	2.2e-97	362.5	SubName: Full=Formate C-acetyltransferase;EC=2.3.1.54;	Bacteria; Firmicutes; Clostridia; Clostridiales; Clostridiaceae; Clostridium
	Sample_TOG_HVCY_GRG_4234LI_bacteria_combinednr.uniprot_ublast.ann:seq_149660.1.1	sp|C6PPT9_9CLOT|C6PPT9	Clostridium carboxidivorans P7	76.1	138	33	0	1	138	546	683	4.3e-57	228.0	SubName: Full=Formate C-acetyltransferase;EC=2.3.1.54;	Bacteria; Firmicutes; Clostridia; Clostridiales; Clostridiaceae; Clostridium
	Sample_TOG_HVCY_GRG_4234LI_bacteria_combinednr.uniprot_ublast.ann:seq_39213.1.1	sp|B0A8T6_9FIRM|B0A8T6	Clostridium bartlettii DSM 16795	91.7	145	12	0	2	146	3	147	2.1e-73	282.3	SubName: Full=Formate C-acetyltransferase;EC=2.3.1.54;	Bacteria; Firmicutes; Clostridia; Clostridiales; Peptostreptococcaceae
	Sample_TOG_HVCY_GRG_4234LI_bacteria_combinednr.uniprot_ublast.ann:seq_47269.1.1	sp|R9C1Y9_9CLOT|R9C1Y9	Clostridium sartagoforme AAU1	81.4	177	33	0	1	177	174	350	4.9e-77	294.7	SubName: Full=Pyruvate formate-lyase;EC=2.3.1.54;	Bacteria; Firmicutes; Clostridia; Clostridiales; Clostridiaceae; Clostridium
	Sample_TOG_HVCY_GRG_4234LI_bacteria_combinednr.uniprot_ublast.ann:seq_162521.1.1	sp|D6DJA2_CLOSC|D6DJA2	Clostridium saccharolyticum	81.5	599	95	5	1	588	260	853	6.2e-286	990.3	SubName: Full=Glycerol dehydratase, cobalamin-independent, large subunit;EC=2.3.1.54;EC=4.2.1.30;	Bacteria; Firmicutes; Clostridia; Clostridiales; Clostridiaceae; Clostridium
	Sample_TOG_HVCY_GRG_4234LI_bacteria_combinednr.uniprot_ublast.ann:seq_62922.1.1	sp|A6LS65_CLOB8|A6LS65	Clostridium beijerinckii (strain ATCC 51743 / NCIMB 8052) (Clostridiumacetobutylicum)	93.0	186	13	0	2	187	246	431	1.1e-95	356.7	SubName: Full=Formate acetyltransferase;EC=2.3.1.54;	Bacteria; Firmicutes; Clostridia; Clostridiales; Clostridiaceae; Clostridium
	Sample_TOG_HVCY_GRG_4234LI_bacteria_combinednr.uniprot_ublast.ann:seq_98327.1.1	sp|C1FQC6_CLOBJ|C1FQC6	Clostridium botulinum (strain Kyoto / Type A2)	92.5	187	14	0	1	187	428	614	1.9e-100	372.5	SubName: Full=Formate acetyltransferase;EC=2.3.1.54;	Bacteria; Firmicutes; Clostridia; Clostridiales; Clostridiaceae; Clostridium
	Sample_TOG_HVCY_GRG_4234LI_bacteria_combinednr.uniprot_ublast.ann:seq_9033.1.1	sp|F2JRZ7_CELLD|F2JRZ7	Cellulosilyticum lentocellum (strain ATCC 49066 / DSM 5427 / NCIMB11756 / RHM5) (Clostridium lentocellum)	88.7	53	6	0	1	53	690	742	6.2e-20	103.2	SubName: Full=Formate acetyltransferase;EC=2.3.1.54;	Bacteria; Firmicutes; Clostridia; Clostridiales; Lachnospiraceae; Cellulosilyticum
	Sample_TOG_HVCY_GRG_4234LI_bacteria_combinednr.uniprot_ublast.ann:seq_154130.1.1	sp|D8GID3_CLOLD|D8GID3	Clostridium ljungdahlii (strain ATCC 55383 / DSM 13528 / PETC)	94.1	51	3	0	1	51	799	849	5.1e-19	100.1	SubName: Full=Pyruvate formate-lyase;EC=2.3.1.54;	Bacteria; Firmicutes; Clostridia; Clostridiales; Clostridiaceae; Clostridium
	Sample_TOG_HVCY_GRG_4234LI_bacteria_combinednr.uniprot_ublast.ann:seq_61639.1.1	sp|B2UW85_CLOBA|B2UW85	Clostridium botulinum (strain Alaska E43 / Type E3)	89.4	151	16	0	1	151	430	580	9.9e-71	273.5	SubName: Full=Formate acetyltransferase;EC=2.3.1.54;	Bacteria; Firmicutes; Clostridia; Clostridiales; Clostridiaceae; Clostridium
	Sample_TOG_HVCY_GRG_4234LI_bacteria_combinednr.uniprot_ublast.ann:seq_38970.1.1	sp|C1FQC6_CLOBJ|C1FQC6	Clostridium botulinum (strain Kyoto / Type A2)	91.4	314	27	0	1	314	270	583	2.7e-171	608.6	SubName: Full=Formate acetyltransferase;EC=2.3.1.54;	Bacteria; Firmicutes; Clostridia; Clostridiales; Clostridiaceae; Clostridium
	Sample_TOG_HVCY_GRG_4234LI_bacteria_combinednr.uniprot_ublast.ann:seq_87933.1.1	sp|C1FQC6_CLOBJ|C1FQC6	Clostridium botulinum (strain Kyoto / Type A2)	94.1	135	8	0	1	135	269	403	6.3e-69	267.3	SubName: Full=Formate acetyltransferase;EC=2.3.1.54;	Bacteria; Firmicutes; Clostridia; Clostridiales; Clostridiaceae; Clostridium
	Sample_TOG_HVCY_GRG_4234LI_bacteria_combinednr.uniprot_ublast.ann:seq_63072.1.1	sp|B0A8T6_9FIRM|B0A8T6	Clostridium bartlettii DSM 16795	96.0	201	8	0	1	201	226	426	7.1e-109	400.6	SubName: Full=Formate C-acetyltransferase;EC=2.3.1.54;	Bacteria; Firmicutes; Clostridia; Clostridiales; Peptostreptococcaceae
	Sample_TOG_HVCY_GRG_4234LI_bacteria_combinednr.uniprot_ublast.ann:seq_107835.1.1	sp|B1QMT2_CLOBO|B1QMT2	Clostridium botulinum Bf	91.5	258	22	0	1	258	589	846	7.4e-135	487.3	SubName: Full=Formate C-acetyltransferase;EC=2.3.1.54;	Bacteria; Firmicutes; Clostridia; Clostridiales; Clostridiaceae; Clostridium
	Sample_TOG_HVCY_GRG_4234LI_bacteria_combinednr.uniprot_ublast.ann:seq_121318.1.1	sp|B0N0F9_9FIRM|B0N0F9	Clostridium ramosum DSM 1402	100.0	271	0	0	1	271	514	784	2.4e-152	545.4	SubName: Full=Formate C-acetyltransferase;EC=2.3.1.54;	Bacteria; Firmicutes; Erysipelotrichia; Erysipelotrichales; Erysipelotrichaceae
[truncated: 692 more rows]
