# Supplementary material for: Protective role of the vulture facial skin and gut microbiomes aid adaptation to scavenging
Source: Acta Vet Scand. 2018 Oct 11;60:61. doi: 10.1186/s13028-018-0415-3 (PMC6182802; doi:10.1186/s13028-018-0415-3)
Supplement: Supplementary file 6 — Additional file 6. The identified proteins related to xenobiotics metabolism from the facial skin and gut microbiomes (sheets 1 and 2), as well as the identified genes from the facial skin and gut microbiomes related to putrescine and other carcass compounds (sheets 3 and 4). It also contains the identified resistance genes (sheets 5 and 6), and information on other identified genes related to pathogenicity (e.g. haemolysins) and health protection (e.g. antiparasitics) (sheet 7). [file 13028_2018_415_MOESM6_ESM.xlsx]

## Sheet: 1.allXenobiotics_Face
Identified proteins related to xenobiotics metabolism from the vultures' facial skin microbiome.
Uniprot ID	Taxa	%id	Aln len	Mismatches	Gaps	Query start	Query end	Subjct start	Subjct end	E-val	Bit score	Fut hit name	Full taxnomy	E.C. id	COG id
sp|A3ICG5_9BACI|A3ICG5	Bacillus sp. B14905	87.0	69	9	0	1	69	1	69	3.4e-26	124.4	SubName: Full=3-hydroxybutyryl-CoA dehydrogenase;EC=1.1.1.157;	Bacteria; Firmicutes; Bacilli; Bacillales; Bacillaceae; Bacillus	1.1.1.157	NA
sp|A3ICG5_9BACI|A3ICG5	Bacillus sp. B14905	87.1	101	13	0	1	101	1	101	6.4e-42	177.2	SubName: Full=3-hydroxybutyryl-CoA dehydrogenase;EC=1.1.1.157;	Bacteria; Firmicutes; Bacilli; Bacillales; Bacillaceae; Bacillus	1.1.1.157	NA
sp|A3IDV5_9BACI|A3IDV5	Bacillus sp. B14905	75.7	107	26	0	1	107	192	298	1.4e-39	169.5	SubName: Full=3-hydroxybutyryl-CoA dehydrogenase;EC=1.1.1.157;	Bacteria; Firmicutes; Bacilli; Bacillales; Bacillaceae; Bacillus	1.1.1.157	NA
sp|A5FEA7_FLAJ1|A5FEA7	Flavobacterium johnsoniae (strain ATCC 17061 / DSM 2064 / UW101)(Cytophaga johnsonae)	87.1	294	38	0	1	294	1	294	3.6e-141	508.4	SubName: Full=3-hydroxybutyryl-CoA dehydrogenase;EC=1.1.1.157;Flags: Precursor;	Bacteria; Bacteroidetes; Flavobacteriia; Flavobacteriales; Flavobacteriaceae; Flavobacterium	1.1.1.157	COG1250
sp|A6F423_9ALTE|A6F423	Marinobacter algicola DG893	65.9	249	82	1	1	249	175	420	1.8e-85	323.2	SubName: Full=3-hydroxybutyryl-CoA dehydrogenase;EC=1.1.1.157;	Bacteria; Proteobacteria; Gammaproteobacteria; Alteromonadales; Alteromonadaceae; Marinobacter	1.1.1.157	NA
sp|A6F423_9ALTE|A6F423	Marinobacter algicola DG893	66.0	153	52	0	1	153	224	376	5.7e-50	204.5	SubName: Full=3-hydroxybutyryl-CoA dehydrogenase;EC=1.1.1.157;	Bacteria; Proteobacteria; Gammaproteobacteria; Alteromonadales; Alteromonadaceae; Marinobacter	1.1.1.157	NA
sp|A6F423_9ALTE|A6F423	Marinobacter algicola DG893	67.9	504	162	0	1	504	1	504	4.6e-189	668.3	SubName: Full=3-hydroxybutyryl-CoA dehydrogenase;EC=1.1.1.157;	Bacteria; Proteobacteria; Gammaproteobacteria; Alteromonadales; Alteromonadaceae; Marinobacter	1.1.1.157	NA
sp|B1BQV5_CLOPF|B1BQV5	Clostridium perfringens E str. JGS1987	84.5	103	16	0	1	103	152	254	2.5e-41	175.3	SubName: Full=3-hydroxybutyryl-CoA dehydrogenase;EC=1.1.1.157;	Bacteria; Firmicutes; Clostridia; Clostridiales; Clostridiaceae; Clostridium	1.1.1.157	NA
sp|B1RB35_CLOPF|B1RB35	Clostridium perfringens B str. ATCC 3626	85.2	142	21	0	1	142	25	166	2.7e-62	245.4	SubName: Full=3-hydroxybutyryl-CoA dehydrogenase;EC=1.1.1.157;	Bacteria; Firmicutes; Clostridia; Clostridiales; Clostridiaceae; Clostridium	1.1.1.157	NA
sp|B2GLD0_KOCRD|B2GLD0	Kocuria rhizophila (strain ATCC 9341 / DSM 348 / NBRC 103217 /DC2201)	66.0	103	25	1	1	93	13	115	1.5e-30	139.4	SubName: Full=Putative 3-hydroxybutyryl-CoA dehydrogenase PaaH;EC=1.1.1.157;	Bacteria; Actinobacteria; Actinobacteridae; Actinomycetales; Micrococcineae; Micrococcaceae; Kocuria	1.1.1.157	COG1250
sp|C6Q0I0_9CLOT|C6Q0I0	Clostridium carboxidivorans P7	62.0	129	49	0	15	143	1	129	1.4e-37	163.3	SubName: Full=3-hydroxybutyryl-CoA dehydrogenase;EC=1.1.1.157;Flags: Precursor;	Bacteria; Firmicutes; Clostridia; Clostridiales; Clostridiaceae; Clostridium	1.1.1.157	NA
sp|C6X4N8_FLAB3|C6X4N8	Flavobacteriaceae bacterium (strain 3519-10)	89.9	296	30	0	1	296	1	296	2.3e-148	532.3	SubName: Full=3-hydroxybutyryl-CoA dehydrogenase;EC=1.1.1.157;EC=1.1.1.35;	Bacteria; Bacteroidetes; Flavobacteriia; Flavobacteriales; Flavobacteriaceae	1.1.1.157	COG1250
sp|C6X4N8_FLAB3|C6X4N8	Flavobacteriaceae bacterium (strain 3519-10)	90.2	296	29	0	1	296	1	296	1e-148	533.5	SubName: Full=3-hydroxybutyryl-CoA dehydrogenase;EC=1.1.1.157;EC=1.1.1.35;	Bacteria; Bacteroidetes; Flavobacteriia; Flavobacteriales; Flavobacteriaceae	1.1.1.157	COG1250
sp|C6X4N8_FLAB3|C6X4N8	Flavobacteriaceae bacterium (strain 3519-10)	90.7	247	23	0	1	247	1	247	1.2e-121	443.4	SubName: Full=3-hydroxybutyryl-CoA dehydrogenase;EC=1.1.1.157;EC=1.1.1.35;	Bacteria; Bacteroidetes; Flavobacteriia; Flavobacteriales; Flavobacteriaceae	1.1.1.157	COG1250
sp|C7D6P7_9RHOB|C7D6P7	Thalassiobium sp. R2A62	82.8	29	5	0	1	29	1	29	1.1e-05	55.8	SubName: Full=3-hydroxybutyryl-coa dehydrogenase;EC=1.1.1.157;	Bacteria; Proteobacteria; Alphaproteobacteria; Rhodobacterales; Rhodobacteraceae; Thalassobium	1.1.1.157	NA
sp|D2Q279_KRIFD|D2Q279	Kribbella flavida (strain DSM 17836 / JCM 10339 / NBRC 14399)	89.5	86	9	0	1	86	200	285	4.8e-38	164.1	SubName: Full=3-hydroxyacyl-CoA dehydrogenase., 3-hydroxybutyryl-CoA dehydrogenase;EC=1.1.1.157;EC=1.1.1.35;	Bacteria; Actinobacteria; Actinobacteridae; Actinomycetales; Propionibacterineae; Nocardioidaceae; Kribbella	1.1.1.157	NA
sp|D7VU65_9FLAO|D7VU65	Chryseobacterium gleum ATCC 35910	86.1	251	35	0	1	251	126	376	4.9e-123	448.0	SubName: Full=3-hydroxyacyl-CoA dehydrogenase, NAD binding domain protein;EC=1.1.1.157;	Bacteria; Bacteroidetes; Flavobacteriia; Flavobacteriales; Flavobacteriaceae; Chryseobacterium	1.1.1.157	NA
sp|D7VU65_9FLAO|D7VU65	Chryseobacterium gleum ATCC 35910	86.8	167	22	0	1	167	210	376	1.1e-78	300.1	SubName: Full=3-hydroxyacyl-CoA dehydrogenase, NAD binding domain protein;EC=1.1.1.157;	Bacteria; Bacteroidetes; Flavobacteriia; Flavobacteriales; Flavobacteriaceae; Chryseobacterium	1.1.1.157	NA
sp|D7VU65_9FLAO|D7VU65	Chryseobacterium gleum ATCC 35910	87.2	133	17	0	1	133	244	376	4.1e-60	238.0	SubName: Full=3-hydroxyacyl-CoA dehydrogenase, NAD binding domain protein;EC=1.1.1.157;	Bacteria; Bacteroidetes; Flavobacteriia; Flavobacteriales; Flavobacteriaceae; Chryseobacterium	1.1.1.157	NA
sp|D7W8K7_9FLAO|D7W8K7	Chryseobacterium gleum ATCC 35910	97.1	103	3	0	1	103	195	297	6.6e-50	203.8	SubName: Full=3-hydroxyacyl-CoA dehydrogenase, NAD binding domain protein;EC=1.1.1.157;	Bacteria; Bacteroidetes; Flavobacteriia; Flavobacteriales; Flavobacteriaceae; Chryseobacterium	1.1.1.157	NA
sp|D7WWT1_9BACI|D7WWT1	Lysinibacillus fusiformis ZC1	87.5	56	7	0	1	56	1	56	6.6e-20	103.2	SubName: Full=3-hydroxybutyryl-CoA dehydrogenase;EC=1.1.1.157;	Bacteria; Firmicutes; Bacilli; Bacillales; Bacillaceae; Lysinibacillus	1.1.1.157	NA
sp|E1VT66_ARTAR|E1VT66	Arthrobacter arilaitensis (strain DSM 16368 / CIP 108037 / JCM 13566 /Re117)	85.2	61	9	0	1	61	1	61	8.4e-21	106.3	SubName: Full=3-hydroxybutyryl-CoA dehydrogenase;EC=1.1.1.157;	Bacteria; Actinobacteria; Actinobacteridae; Actinomycetales; Micrococcineae; Micrococcaceae; Arthrobacter	1.1.1.157	NA
sp|E2MW76_9CORY|E2MW76	Corynebacterium amycolatum SK46	88.3	213	25	0	1	213	76	288	2.6e-101	375.6	SubName: Full=3-hydroxybutyryl-CoA dehydrogenase;EC=1.1.1.157;	Bacteria; Actinobacteria; Actinobacteridae; Actinomycetales; Corynebacterineae; Corynebacteriaceae; Corynebacterium	1.1.1.157	NA
sp|E4KRB9_9LACT|E4KRB9	Eremococcus coleocola ACS-139-V-Col8	66.7	111	37	0	1	111	56	166	4.3e-34	151.4	SubName: Full=3-hydroxybutyryl-CoA dehydrogenase;EC=1.1.1.157;	Bacteria; Firmicutes; Bacilli; Lactobacillales; Aerococcaceae; Eremococcus	1.1.1.157	NA
sp|E4PKI1_MARAH|E4PKI1	Marinobacter adhaerens (strain HP15)	61.5	205	76	1	2	206	298	499	9.9e-61	240.7	SubName: Full=3-hydroxybutyryl-CoA dehydrogenase;EC=1.1.1.157;	Bacteria; Proteobacteria; Gammaproteobacteria; Alteromonadales; Alteromonadaceae; Marinobacter	1.1.1.157	NA
sp|E4PKI1_MARAH|E4PKI1	Marinobacter adhaerens (strain HP15)	68.1	502	157	1	1	502	1	499	2.7e-189	669.1	SubName: Full=3-hydroxybutyryl-CoA dehydrogenase;EC=1.1.1.157;	Bacteria; Proteobacteria; Gammaproteobacteria; Alteromonadales; Alteromonadaceae; Marinobacter	1.1.1.157	NA
sp|E4PKI1_MARAH|E4PKI1	Marinobacter adhaerens (strain HP15)	68.3	502	156	1	1	502	1	499	9.3e-190	670.6	SubName: Full=3-hydroxybutyryl-CoA dehydrogenase;EC=1.1.1.157;	Bacteria; Proteobacteria; Gammaproteobacteria; Alteromonadales; Alteromonadaceae; Marinobacter	1.1.1.157	NA
sp|E4PKI1_MARAH|E4PKI1	Marinobacter adhaerens (strain HP15)	68.4	468	148	0	1	468	33	500	8.1e-180	637.5	SubName: Full=3-hydroxybutyryl-CoA dehydrogenase;EC=1.1.1.157;	Bacteria; Proteobacteria; Gammaproteobacteria; Alteromonadales; Alteromonadaceae; Marinobacter	1.1.1.157	NA
sp|E4PKI1_MARAH|E4PKI1	Marinobacter adhaerens (strain HP15)	68.8	500	156	0	1	500	1	500	1.4e-193	683.3	SubName: Full=3-hydroxybutyryl-CoA dehydrogenase;EC=1.1.1.157;	Bacteria; Proteobacteria; Gammaproteobacteria; Alteromonadales; Alteromonadaceae; Marinobacter	1.1.1.157	NA
sp|E4PKI1_MARAH|E4PKI1	Marinobacter adhaerens (strain HP15)	73.7	300	79	0	1	300	1	300	5.5e-121	441.4	SubName: Full=3-hydroxybutyryl-CoA dehydrogenase;EC=1.1.1.157;	Bacteria; Proteobacteria; Gammaproteobacteria; Alteromonadales; Alteromonadaceae; Marinobacter	1.1.1.157	NA
sp|E6S6D9_INTC7|E6S6D9	Intrasporangium calvum (strain ATCC 23552 / DSM 43043 / JCM 3097 /NBRC 12989 / 7 KIP)	74.3	101	26	0	1	101	264	364	2.9e-34	151.8	SubName: Full=3-hydroxyacyl-CoA dehydrogenase;EC=1.1.1.157;EC=1.1.1.35;EC=5.1.2.3;	Bacteria; Actinobacteria; Actinobacteridae; Actinomycetales; Micrococcineae; Intrasporangiaceae; Intrasporangium	1.1.1.157	NA
sp|E6S6D9_INTC7|E6S6D9	Intrasporangium calvum (strain ATCC 23552 / DSM 43043 / JCM 3097 /NBRC 12989 / 7 KIP)	84.1	69	11	0	79	147	338	406	1.4e-21	110.2	SubName: Full=3-hydroxyacyl-CoA dehydrogenase;EC=1.1.1.157;EC=1.1.1.35;EC=5.1.2.3;	Bacteria; Actinobacteria; Actinobacteridae; Actinomycetales; Micrococcineae; Intrasporangiaceae; Intrasporangium	1.1.1.157	NA
sp|F5W076_9STRE|F5W076	Streptococcus infantis SK1076	61.2	67	26	0	1	67	1	67	1.1e-13	82.8	SubName: Full=3-hydroxybutyryl-CoA dehydrogenase;EC=1.1.1.157;	Bacteria; Firmicutes; Bacilli; Lactobacillales; Streptococcaceae; Streptococcus	1.1.1.157	NA
sp|F6GCB6_LACS5|F6GCB6	Lacinutrix sp. (strain 5H-3-7-4)	72.6	383	105	0	19	401	1	383	4e-159	568.5	SubName: Full=3-hydroxybutyryl-CoA dehydrogenase;EC=1.1.1.157;	Bacteria; Bacteroidetes; Flavobacteriia; Flavobacteriales; Flavobacteriaceae; Lacinutrix	1.1.1.157	NA
sp|F6GCB6_LACS5|F6GCB6	Lacinutrix sp. (strain 5H-3-7-4)	74.0	273	71	0	9	281	44	316	8.2e-111	407.5	SubName: Full=3-hydroxybutyryl-CoA dehydrogenase;EC=1.1.1.157;	Bacteria; Bacteroidetes; Flavobacteriia; Flavobacteriales; Flavobacteriaceae; Lacinutrix	1.1.1.157	NA
sp|F6GCB6_LACS5|F6GCB6	Lacinutrix sp. (strain 5H-3-7-4)	75.5	384	94	0	1	384	1	384	2.1e-165	589.3	SubName: Full=3-hydroxybutyryl-CoA dehydrogenase;EC=1.1.1.157;	Bacteria; Bacteroidetes; Flavobacteriia; Flavobacteriales; Flavobacteriaceae; Lacinutrix	1.1.1.157	NA
sp|F6GCB6_LACS5|F6GCB6	Lacinutrix sp. (strain 5H-3-7-4)	77.2	127	29	0	1	127	258	384	9.2e-54	216.9	SubName: Full=3-hydroxybutyryl-CoA dehydrogenase;EC=1.1.1.157;	Bacteria; Bacteroidetes; Flavobacteriia; Flavobacteriales; Flavobacteriaceae; Lacinutrix	1.1.1.157	NA
sp|F6GCB6_LACS5|F6GCB6	Lacinutrix sp. (strain 5H-3-7-4)	78.9	123	26	0	1	123	228	350	8.4e-52	210.3	SubName: Full=3-hydroxybutyryl-CoA dehydrogenase;EC=1.1.1.157;	Bacteria; Bacteroidetes; Flavobacteriia; Flavobacteriales; Flavobacteriaceae; Lacinutrix	1.1.1.157	NA
sp|F6GCB6_LACS5|F6GCB6	Lacinutrix sp. (strain 5H-3-7-4)	79.3	203	42	0	1	203	182	384	1.4e-91	343.2	SubName: Full=3-hydroxybutyryl-CoA dehydrogenase;EC=1.1.1.157;	Bacteria; Bacteroidetes; Flavobacteriia; Flavobacteriales; Flavobacteriaceae; Lacinutrix	1.1.1.157	NA
sp|H0J638_9GAMM|H0J638	Halomonas sp. GFAJ-1	45.9	318	164	5	1	312	87	402	2.2e-64	253.4	SubName: Full=3-hydroxy-acyl-CoA dehydrogenase;EC=1.1.1.157;	Bacteria; Proteobacteria; Gammaproteobacteria; Oceanospirillales; Halomonadaceae; Halomonas	1.1.1.157	NA
sp|H0J638_9GAMM|H0J638	Halomonas sp. GFAJ-1	51.2	201	98	0	1	201	10	210	1.3e-49	203.8	SubName: Full=3-hydroxy-acyl-CoA dehydrogenase;EC=1.1.1.157;	Bacteria; Proteobacteria; Gammaproteobacteria; Oceanospirillales; Halomonadaceae; Halomonas	1.1.1.157	NA
sp|H7FRZ5_9FLAO|H7FRZ5	Flavobacterium frigoris PS1	87.0	184	24	0	1	184	34	217	1e-82	313.5	SubName: Full=3-hydroxybutyryl-CoA dehydrogenase;EC=1.1.1.157;	Bacteria; Bacteroidetes; Flavobacteriia; Flavobacteriales; Flavobacteriaceae; Flavobacterium	1.1.1.157	NA
sp|I0JS58_HALH3|I0JS58	Halobacillus halophilus (strain ATCC 35676 / DSM 2266 / JCM 20832 /NBRC 102448/ NCIMB 2269) (Sporosarcina halophila)	66.3	92	31	0	2	93	3	94	6.6e-25	120.6	SubName: Full=3-hydroxybutyryl-CoA dehydrogenase;EC=1.1.1.157;	Bacteria; Firmicutes; Bacilli; Bacillales; Bacillaceae; Halobacillus	1.1.1.157	NA
sp|I0JS58_HALH3|I0JS58	Halobacillus halophilus (strain ATCC 35676 / DSM 2266 / JCM 20832 /NBRC 102448/ NCIMB 2269) (Sporosarcina halophila)	75.4	281	69	0	2	282	3	283	1.5e-117	429.9	SubName: Full=3-hydroxybutyryl-CoA dehydrogenase;EC=1.1.1.157;	Bacteria; Firmicutes; Bacilli; Bacillales; Bacillaceae; Halobacillus	1.1.1.157	NA
sp|K0I3D9_9BURK|K0I3D9	Acidovorax sp. KKS102	72.9	59	16	0	1	59	211	269	6.3e-17	94.0	SubName: Full=3-hydroxy-acyl-CoA dehydrogenase;EC=1.1.1.157;	Bacteria; Proteobacteria; Betaproteobacteria; Burkholderiales; Comamonadaceae; Acidovorax	1.1.1.157	NA
sp|K0I3D9_9BURK|K0I3D9	Acidovorax sp. KKS102	84.1	63	10	0	8	70	286	348	1.1e-21	109.4	SubName: Full=3-hydroxy-acyl-CoA dehydrogenase;EC=1.1.1.157;	Bacteria; Proteobacteria; Betaproteobacteria; Burkholderiales; Comamonadaceae; Acidovorax	1.1.1.157	NA
sp|K1DUR2_9MICO|K1DUR2	Janibacter hoylei PVAS-1	75.0	52	13	0	1	52	5	56	8.5e-14	82.8	SubName: Full=3-hydroxybutyryl-CoA dehydrogenase;EC=1.1.1.157;	Bacteria; Actinobacteria; Actinobacteridae; Actinomycetales; Micrococcineae; Intrasporangiaceae; Janibacter	1.1.1.157	NA
sp|K1DUR2_9MICO|K1DUR2	Janibacter hoylei PVAS-1	89.4	66	7	0	22	87	221	286	5.6e-26	124.0	SubName: Full=3-hydroxybutyryl-CoA dehydrogenase;EC=1.1.1.157;	Bacteria; Actinobacteria; Actinobacteridae; Actinomycetales; Micrococcineae; Intrasporangiaceae; Janibacter	1.1.1.157	NA
sp|K1DUR2_9MICO|K1DUR2	Janibacter hoylei PVAS-1	93.1	174	12	0	1	174	113	286	5.6e-86	324.3	SubName: Full=3-hydroxybutyryl-CoA dehydrogenase;EC=1.1.1.157;	Bacteria; Actinobacteria; Actinobacteridae; Actinomycetales; Micrococcineae; Intrasporangiaceae; Janibacter	1.1.1.157	NA
sp|K1DUR2_9MICO|K1DUR2	Janibacter hoylei PVAS-1	94.1	68	4	0	1	68	1	68	5.2e-27	127.1	SubName: Full=3-hydroxybutyryl-CoA dehydrogenase;EC=1.1.1.157;	Bacteria; Actinobacteria; Actinobacteridae; Actinomycetales; Micrococcineae; Intrasporangiaceae; Janibacter	1.1.1.157	NA
sp|K1DUR2_9MICO|K1DUR2	Janibacter hoylei PVAS-1	95.4	152	7	0	1	152	72	223	5.6e-74	284.3	SubName: Full=3-hydroxybutyryl-CoA dehydrogenase;EC=1.1.1.157;	Bacteria; Actinobacteria; Actinobacteridae; Actinomycetales; Micrococcineae; Intrasporangiaceae; Janibacter	1.1.1.157	NA
sp|K1LQ01_9BACI|K1LQ01	Bacillus isronensis B3W22	64.1	103	35	1	1	103	55	155	3.2e-28	131.7	SubName: Full=Putative 3-hydroxybutyryl-CoA dehydrogenase;EC=1.1.1.157;	Bacteria; Firmicutes; Bacilli; Bacillales; Bacillaceae; Bacillus	1.1.1.157	NA
sp|L7WSZ7_STAWS|L7WSZ7	Staphylococcus warneri (strain SG1)	60.3	58	23	0	1	58	3	60	4.4e-11	73.9	SubName: Full=3-hydroxybutyryl-CoA dehydrogenase;EC=1.1.1.157;	Bacteria; Firmicutes; Bacilli; Bacillales; Staphylococcus	1.1.1.157	NA
sp|M1ZGH5_9CLOT|M1ZGH5	Clostridium ultunense Esp	78.0	127	28	0	1	127	76	202	2.4e-49	202.2	SubName: Full=3-hydroxybutyryl-CoA dehydrogenase;EC=1.1.1.157;	Bacteria; Firmicutes; Clostridia; Clostridiales; Clostridiaceae; Clostridium	1.1.1.157	NA
sp|M1ZJA8_9CLOT|M1ZJA8	Clostridium ultunense Esp	72.1	104	29	0	2	105	64	167	2.2e-37	162.2	SubName: Full=3-hydroxybutyryl-CoA dehydrogenase;EC=1.1.1.157;	Bacteria; Firmicutes; Clostridia; Clostridiales; Clostridiaceae; Clostridium	1.1.1.157	NA
sp|M7DIQ7_9ALTE|M7DIQ7	Marinobacter santoriniensis NKSG1	67.3	107	35	0	3	109	381	487	1.5e-31	142.9	SubName: Full=3-hydroxy-acyl-CoA dehydrogenase;EC=1.1.1.157;	Bacteria; Proteobacteria; Gammaproteobacteria; Alteromonadales; Alteromonadaceae; Marinobacter	1.1.1.157	NA
sp|M7DIQ7_9ALTE|M7DIQ7	Marinobacter santoriniensis NKSG1	69.7	495	149	1	1	494	1	495	2e-192	679.5	SubName: Full=3-hydroxy-acyl-CoA dehydrogenase;EC=1.1.1.157;	Bacteria; Proteobacteria; Gammaproteobacteria; Alteromonadales; Alteromonadaceae; Marinobacter	1.1.1.157	NA
sp|M7MRB3_9MICC|M7MRB3	Arthrobacter gangotriensis Lz1y	84.8	112	17	0	1	112	12	123	1e-43	183.3	SubName: Full=3-hydroxybutyryl-CoA dehydrogenase;EC=1.1.1.157;	Bacteria; Actinobacteria; Actinobacteridae; Actinomycetales; Micrococcineae; Micrococcaceae; Arthrobacter	1.1.1.157	NA
sp|M7MRB3_9MICC|M7MRB3	Arthrobacter gangotriensis Lz1y	86.2	246	34	0	1	246	1	246	5.5e-111	407.9	SubName: Full=3-hydroxybutyryl-CoA dehydrogenase;EC=1.1.1.157;	Bacteria; Actinobacteria; Actinobacteridae; Actinomycetales; Micrococcineae; Micrococcaceae; Arthrobacter	1.1.1.157	NA
sp|M7MRB3_9MICC|M7MRB3	Arthrobacter gangotriensis Lz1y	87.9	224	27	0	1	224	64	287	5.3e-105	387.9	SubName: Full=3-hydroxybutyryl-CoA dehydrogenase;EC=1.1.1.157;	Bacteria; Actinobacteria; Actinobacteridae; Actinomycetales; Micrococcineae; Micrococcaceae; Arthrobacter	1.1.1.157	NA
sp|M7MRB3_9MICC|M7MRB3	Arthrobacter gangotriensis Lz1y	88.3	290	34	0	1	290	1	290	2.5e-139	502.3	SubName: Full=3-hydroxybutyryl-CoA dehydrogenase;EC=1.1.1.157;	Bacteria; Actinobacteria; Actinobacteridae; Actinomycetales; Micrococcineae; Micrococcaceae; Arthrobacter	1.1.1.157	NA
sp|M7MRB3_9MICC|M7MRB3	Arthrobacter gangotriensis Lz1y	91.1	180	16	0	1	180	78	257	1.2e-83	316.6	SubName: Full=3-hydroxybutyryl-CoA dehydrogenase;EC=1.1.1.157;	Bacteria; Actinobacteria; Actinobacteridae; Actinomycetales; Micrococcineae; Micrococcaceae; Arthrobacter	1.1.1.157	NA
sp|M7MRB3_9MICC|M7MRB3	Arthrobacter gangotriensis Lz1y	91.8	146	12	0	1	146	121	266	7.6e-68	263.8	SubName: Full=3-hydroxybutyryl-CoA dehydrogenase;EC=1.1.1.157;	Bacteria; Actinobacteria; Actinobacteridae; Actinomycetales; Micrococcineae; Micrococcaceae; Arthrobacter	1.1.1.157	NA
sp|M7MRB3_9MICC|M7MRB3	Arthrobacter gangotriensis Lz1y	92.5	134	10	0	1	134	143	276	6.7e-63	247.3	SubName: Full=3-hydroxybutyryl-CoA dehydrogenase;EC=1.1.1.157;	Bacteria; Actinobacteria; Actinobacteridae; Actinomycetales; Micrococcineae; Micrococcaceae; Arthrobacter	1.1.1.157	NA
sp|M7N7J6_9MICC|M7N7J6	Arthrobacter gangotriensis Lz1y	75.3	81	19	1	41	120	42	122	9.4e-24	117.1	SubName: Full=3-hydroxyacyl-CoA dehydrogenase;EC=1.1.1.157;	Bacteria; Actinobacteria; Actinobacteridae; Actinomycetales; Micrococcineae; Micrococcaceae; Arthrobacter	1.1.1.157	NA
sp|N4W7I2_9BACI|N4W7I2	Gracilibacillus halophilus YIM-C55.5	67.9	109	35	0	1	109	190	298	1.1e-34	153.3	SubName: Full=3-hydroxybutyryl-CoA dehydrogenase;EC=1.1.1.157;	Bacteria; Firmicutes; Bacilli; Bacillales; Bacillaceae; Gracilibacillus	1.1.1.157	NA
sp|Q4KER0_PSEF5|Q4KER0	Pseudomonas fluorescens (strain Pf-5 / ATCC BAA-477)	91.5	117	10	0	1	117	167	283	7.2e-53	213.8	SubName: Full=3-hydroxybutyryl-CoA dehydrogenase;EC=1.1.1.157;	Bacteria; Proteobacteria; Gammaproteobacteria; Pseudomonadales; Pseudomonadaceae; Pseudomonas	1.1.1.157	COG1250
sp|Q8FLT5_COREF|Q8FLT5	Corynebacterium efficiens (strain DSM 44549 / YS-314 / AJ 12310 / JCM11189 / NBRC 100395)	79.4	238	49	0	1	238	1	238	1.7e-101	376.3	SubName: Full=3-hydroxyacyl-CoA dehydrogenase, NAD binding domain protein;EC=1.1.1.157;SubName: Full=Putative 3-hydroxyacyl-CoA dehydrogenase;	Bacteria; Actinobacteria; Actinobacteridae; Actinomycetales; Corynebacterineae; Corynebacteriaceae; Corynebacterium	1.1.1.157	COG1250
sp|R7WY56_9BURK|R7WY56	Pandoraea sp. SD6-2	93.9	132	8	0	1	132	32	163	1.2e-59	236.5	SubName: Full=3-hydroxy-acyl-CoA dehydrogenase;EC=1.1.1.157;	Bacteria; Proteobacteria; Betaproteobacteria; Burkholderiales; Burkholderiaceae; Pandoraea	1.1.1.157	NA
sp|R7WY56_9BURK|R7WY56	Pandoraea sp. SD6-2	96.2	78	3	0	23	100	423	500	4.9e-34	151.0	SubName: Full=3-hydroxy-acyl-CoA dehydrogenase;EC=1.1.1.157;	Bacteria; Proteobacteria; Betaproteobacteria; Burkholderiales; Burkholderiaceae; Pandoraea	1.1.1.157	NA
sp|R7WY56_9BURK|R7WY56	Pandoraea sp. SD6-2	97.7	129	3	0	1	129	178	306	2.4e-65	255.4	SubName: Full=3-hydroxy-acyl-CoA dehydrogenase;EC=1.1.1.157;	Bacteria; Proteobacteria; Betaproteobacteria; Burkholderiales; Burkholderiaceae; Pandoraea	1.1.1.157	NA
sp|R7WY56_9BURK|R7WY56	Pandoraea sp. SD6-2	98.3	176	3	0	1	176	128	303	2e-94	352.4	SubName: Full=3-hydroxy-acyl-CoA dehydrogenase;EC=1.1.1.157;	Bacteria; Proteobacteria; Betaproteobacteria; Burkholderiales; Burkholderiaceae; Pandoraea	1.1.1.157	NA
sp|R7ZIS6_LYSSH|R7ZIS6	Lysinibacillus sphaericus OT4b.31	98.2	57	1	0	1	57	227	283	6.2e-26	123.2	SubName: Full=3-hydroxybutyryl-CoA dehydrogenase;EC=1.1.1.157;	Bacteria; Firmicutes; Bacilli; Bacillales; Bacillaceae; Lysinibacillus	1.1.1.157	NA
sp|D8NG32_RALSL|D8NG32	Ralstonia solanacearum CMR15	75.7	111	27	0	1	111	1	111	4.8e-38	164.5	SubName: Full=Putative 3-alpha-hydroxysteroid dehydrogenase/carbonyl reductase oxidoreductase protein;EC=1.1.1.184;EC=1.1.1.50;	Bacteria; Proteobacteria; Betaproteobacteria; Burkholderiales; Burkholderiaceae; Ralstonia	1.1.1.184	NA
sp|Q396K6_BURS3|Q396K6	Burkholderia sp. (strain 383) (Burkholderia cepacia (strain ATCC 17760/ NCIB 9086 / R18194))	72.3	141	39	0	4	144	6	146	6.1e-49	201.1	SubName: Full=Short-chain dehydrogenase/reductase SDR;EC=1.1.1.184;	Bacteria; Proteobacteria; Betaproteobacteria; Burkholderiales; Burkholderiaceae; Burkholderia; Burkholderia cepacia complex	1.1.1.184	COG4221
sp|Q8XT85_RALSO|Q8XT85	Ralstonia solanacearum (strain GMI1000) (Pseudomonas solanacearum)	77.7	130	29	0	1	130	1	130	2.4e-49	202.2	SubName: Full=Putative 3-alpha-hydroxysteroid dehydrogenase/carbonyl reductase oxidoreductase protein;EC=1.1.1.184;EC=1.1.1.50;	Bacteria; Proteobacteria; Betaproteobacteria; Burkholderiales; Burkholderiaceae; Ralstonia	1.1.1.184	NA
sp|A0QNQ5_MYCS2|A0QNQ5	Mycobacterium smegmatis (strain ATCC 700084 / mc(2)155)	81.5	108	20	0	1	108	1	108	2.5e-44	185.3	SubName: Full=Oxidoreductase, zinc-binding dehydrogenase family protein;SubName: Full=Zinc-type alcohol dehydrogenase (E subunit) AdhE;EC=1.1.1.1;	Bacteria; Actinobacteria; Actinobacteridae; Actinomycetales; Corynebacterineae; Mycobacteriaceae; Mycobacterium	1.1.1.1	COG1062
sp|A0QNQ5_MYCS2|A0QNQ5	Mycobacterium smegmatis (strain ATCC 700084 / mc(2)155)	85.5	76	11	0	1	76	1	76	1.3e-29	136.0	SubName: Full=Oxidoreductase, zinc-binding dehydrogenase family protein;SubName: Full=Zinc-type alcohol dehydrogenase (E subunit) AdhE;EC=1.1.1.1;	Bacteria; Actinobacteria; Actinobacteridae; Actinomycetales; Corynebacterineae; Mycobacteriaceae; Mycobacterium	1.1.1.1	COG1062
sp|A0QRJ4_MYCS2|A0QRJ4	Mycobacterium smegmatis (strain ATCC 700084 / mc(2)155)	63.7	113	36	1	1	113	49	156	8.5e-35	153.7	SubName: Full=Alcohol dehydrogenase;SubName: Full=Alcohol dehydrogenase 1;EC=1.1.1.1;	Bacteria; Actinobacteria; Actinobacteridae; Actinomycetales; Corynebacterineae; Mycobacteriaceae; Mycobacterium	1.1.1.1	COG1062
sp|A1RAZ0_ARTAT|A1RAZ0	Arthrobacter aurescens (strain TC1)	90.3	134	13	0	1	134	499	632	7.9e-64	250.4	SubName: Full=Rhamnulose-1-phosphate aldolase/alcohol dehydrogenase;EC=1.1.1.1;EC=4.1.2.19;	Bacteria; Actinobacteria; Actinobacteridae; Actinomycetales; Micrococcineae; Micrococcaceae; Arthrobacter	1.1.1.1	COG1028
sp|A4FIB3_SACEN|A4FIB3	Saccharopolyspora erythraea (strain NRRL 23338)	62.6	99	33	2	1	97	243	339	3.4e-24	118.2	SubName: Full=Alcohol dehydrogenase GroES-like;EC=1.1.1.1;	Bacteria; Actinobacteria; Actinobacteridae; Actinomycetales; Pseudonocardineae; Pseudonocardiaceae; Saccharopolyspora	1.1.1.1	COG1064
sp|A5N736_CLOK5|A5N736	Clostridium kluyveri (strain ATCC 8527 / DSM 555 / NCIMB 10680)	52.5	141	67	0	1	141	230	370	7.2e-39	167.5	SubName: Full=Predicted alcohol dehydrogenase;EC=1.1.1.1;	Bacteria; Firmicutes; Clostridia; Clostridiales; Clostridiaceae; Clostridium	1.1.1.1	COG1454
sp|A5N738_CLOK5|A5N738	Clostridium kluyveri (strain ATCC 8527 / DSM 555 / NCIMB 10680)	62.5	120	44	1	1	119	173	292	1.1e-32	146.7	SubName: Full=Predicted alcohol dehydrogenase;EC=1.1.1.1;	Bacteria; Firmicutes; Clostridia; Clostridiales; Clostridiaceae; Clostridium	1.1.1.1	COG1454
sp|A9F264_SORC5|A9F264	Sorangium cellulosum (strain So ce56) (Polyangium cellulosum (strainSo ce56))	51.9	77	37	0	1	77	1	77	3.8e-13	81.3	SubName: Full=Alcohol dehydrogenase;EC=1.1.1.1;	Bacteria; Proteobacteria; Deltaproteobacteria; Myxococcales; Sorangiineae; Polyangiaceae; Sorangium	1.1.1.1	COG0604
sp|B0P3Q7_9CLOT|B0P3Q7	Clostridium sp. SS2/1	77.1	214	49	0	4	217	24	237	5e-92	344.7	SubName: Full=NADPH-dependent butanol dehydrogenase;EC=1.1.1.1;	Bacteria; Firmicutes; Clostridia; Clostridiales; Clostridiaceae; Clostridium	1.1.1.1	NA
sp|B1C1A9_9FIRM|B1C1A9	Clostridium spiroforme DSM 1552	75.5	326	80	0	1	326	1	326	9.1e-146	523.9	SubName: Full=Alcohol dehydrogenase, iron-dependent;EC=1.1.1.1;	Bacteria; Firmicutes; Erysipelotrichia; Erysipelotrichales; Erysipelotrichaceae	1.1.1.1	NA
sp|B1HR88_LYSSC|B1HR88	Lysinibacillus sphaericus (strain C3-41)	57.9	57	24	0	1	57	330	386	6e-08	63.5	SubName: Full=Probable alcohol dehydrogenase;EC=1.1.1.1;	Bacteria; Firmicutes; Bacilli; Bacillales; Bacillaceae; Lysinibacillus	1.1.1.1	COG1454
sp|B3R8E3_CUPTR|B3R8E3	Cupriavidus taiwanensis (strain R1 / LMG 19424) (Ralstonia taiwanensis(strain LMG 19424))	55.0	80	36	0	1	80	282	361	2e-14	85.5	SubName: Full=Putative alcool deshydrogenase;EC=1.1.1.1;	Bacteria; Proteobacteria; Betaproteobacteria; Burkholderiales; Burkholderiaceae; Cupriavidus	1.1.1.1	COG1454
sp|B3R8E3_CUPTR|B3R8E3	Cupriavidus taiwanensis (strain R1 / LMG 19424) (Ralstonia taiwanensis(strain LMG 19424))	62.9	62	23	0	7	68	5	66	7.2e-13	80.1	SubName: Full=Putative alcool deshydrogenase;EC=1.1.1.1;	Bacteria; Proteobacteria; Betaproteobacteria; Burkholderiales; Burkholderiaceae; Cupriavidus	1.1.1.1	COG1454
sp|B4WZN9_9GAMM|B4WZN9	Alcanivorax sp. DG881	70.4	385	114	0	1	385	1	385	5.7e-155	554.7	SubName: Full=Alcohol dehydrogenase, iron-containing superfamily;EC=1.1.1.1;	Bacteria; Proteobacteria; Gammaproteobacteria; Oceanospirillales; Alcanivoracaceae; Alcanivorax	1.1.1.1	NA
sp|B4WZN9_9GAMM|B4WZN9	Alcanivorax sp. DG881	81.5	108	20	0	1	108	152	259	2.5e-44	185.3	SubName: Full=Alcohol dehydrogenase, iron-containing superfamily;EC=1.1.1.1;	Bacteria; Proteobacteria; Gammaproteobacteria; Oceanospirillales; Alcanivoracaceae; Alcanivorax	1.1.1.1	NA
sp|B6W8U8_9FIRM|B6W8U8	Anaerococcus hydrogenalis DSM 7454	79.7	59	12	0	47	105	109	167	1.6e-19	102.8	SubName: Full=Alcohol dehydrogenase, iron-dependent;EC=1.1.1.1;	Bacteria; Firmicutes; Clostridia; Clostridiales; Clostridiales Family XI. Incertae Sedis; Anaerococcus	1.1.1.1	NA
sp|B6WTS4_9DELT|B6WTS4	Desulfovibrio piger ATCC 29098	47.8	67	35	0	1	67	10	76	3e-11	74.7	SubName: Full=Alcohol dehydrogenase, iron-dependent;EC=1.1.1.1;	Bacteria; Proteobacteria; Deltaproteobacteria; Desulfovibrionales; Desulfovibrionaceae; Desulfovibrio	1.1.1.1	NA
sp|B6WTS4_9DELT|B6WTS4	Desulfovibrio piger ATCC 29098	50.0	52	26	0	1	52	10	61	1e-06	59.3	SubName: Full=Alcohol dehydrogenase, iron-dependent;EC=1.1.1.1;	Bacteria; Proteobacteria; Deltaproteobacteria; Desulfovibrionales; Desulfovibrionaceae; Desulfovibrio	1.1.1.1	NA
sp|B6WTS4_9DELT|B6WTS4	Desulfovibrio piger ATCC 29098	55.5	119	53	0	7	125	2	120	2e-32	146.0	SubName: Full=Alcohol dehydrogenase, iron-dependent;EC=1.1.1.1;	Bacteria; Proteobacteria; Deltaproteobacteria; Desulfovibrionales; Desulfovibrionaceae; Desulfovibrio	1.1.1.1	NA
sp|B6WTS4_9DELT|B6WTS4	Desulfovibrio piger ATCC 29098	56.6	106	46	0	1	106	8	113	4.5e-30	137.9	SubName: Full=Alcohol dehydrogenase, iron-dependent;EC=1.1.1.1;	Bacteria; Proteobacteria; Deltaproteobacteria; Desulfovibrionales; Desulfovibrionaceae; Desulfovibrio	1.1.1.1	NA
sp|B6WTS4_9DELT|B6WTS4	Desulfovibrio piger ATCC 29098	58.1	129	54	0	7	135	2	130	7.5e-38	164.1	SubName: Full=Alcohol dehydrogenase, iron-dependent;EC=1.1.1.1;	Bacteria; Proteobacteria; Deltaproteobacteria; Desulfovibrionales; Desulfovibrionaceae; Desulfovibrio	1.1.1.1	NA
sp|B6WTS4_9DELT|B6WTS4	Desulfovibrio piger ATCC 29098	68.2	261	83	0	1	261	10	270	1.5e-98	366.7	SubName: Full=Alcohol dehydrogenase, iron-dependent;EC=1.1.1.1;	Bacteria; Proteobacteria; Deltaproteobacteria; Desulfovibrionales; Desulfovibrionaceae; Desulfovibrio	1.1.1.1	NA
sp|C0N9E4_9GAMM|C0N9E4	Methylophaga thiooxydans DMS010	65.3	121	42	0	1	121	266	386	1.4e-38	166.4	SubName: Full=Alcohol dehydrogenase, iron-containing superfamily;EC=1.1.1.1;	Bacteria; Proteobacteria; Gammaproteobacteria; Thiotrichales; Piscirickettsiaceae; Methylophaga	1.1.1.1	NA
sp|C0N9E4_9GAMM|C0N9E4	Methylophaga thiooxydans DMS010	69.7	132	40	0	1	132	255	386	5.1e-47	194.5	SubName: Full=Alcohol dehydrogenase, iron-containing superfamily;EC=1.1.1.1;	Bacteria; Proteobacteria; Gammaproteobacteria; Thiotrichales; Piscirickettsiaceae; Methylophaga	1.1.1.1	NA
sp|C1DB22_LARHH|C1DB22	Laribacter hongkongensis (strain HLHK9)	89.3	103	11	0	1	103	80	182	4.2e-49	201.1	SubName: Full=FdhG;EC=1.1.1.1;	Bacteria; Proteobacteria; Betaproteobacteria; Neisseriales; Neisseriaceae; Laribacter	1.1.1.1	COG1062
sp|C1DB22_LARHH|C1DB22	Laribacter hongkongensis (strain HLHK9)	89.7	145	15	0	1	145	38	182	4.5e-73	281.2	SubName: Full=FdhG;EC=1.1.1.1;	Bacteria; Proteobacteria; Betaproteobacteria; Neisseriales; Neisseriaceae; Laribacter	1.1.1.1	COG1062
sp|C3Q846_9BACE|C3Q846	Bacteroides sp. 9_1_42FAA	76.3	186	44	0	1	186	1	186	7.1e-79	300.8	SubName: Full=Alcohol dehydrogenase, iron-dependent;EC=1.1.1.1;	Bacteria; Bacteroidetes; Bacteroidia; Bacteroidales; Bacteroidaceae; Bacteroides	1.1.1.1	NA
sp|C6X2H7_FLAB3|C6X2H7	Flavobacteriaceae bacterium (strain 3519-10)	67.4	43	13	1	42	83	134	176	1.9e-07	62.4	SubName: Full=Alcohol dehydrogenase;EC=1.1.1.1;	Bacteria; Bacteroidetes; Flavobacteriia; Flavobacteriales; Flavobacteriaceae	1.1.1.1	COG1064
sp|C6X2H7_FLAB3|C6X2H7	Flavobacteriaceae bacterium (strain 3519-10)	83.2	119	20	0	1	119	1	119	2.7e-55	221.9	SubName: Full=Alcohol dehydrogenase;EC=1.1.1.1;	Bacteria; Bacteroidetes; Flavobacteriia; Flavobacteriales; Flavobacteriaceae	1.1.1.1	COG1064
sp|C6X2H7_FLAB3|C6X2H7	Flavobacteriaceae bacterium (strain 3519-10)	86.5	133	18	0	1	133	58	190	7.4e-62	243.8	SubName: Full=Alcohol dehydrogenase;EC=1.1.1.1;	Bacteria; Bacteroidetes; Flavobacteriia; Flavobacteriales; Flavobacteriaceae	1.1.1.1	COG1064
sp|C6X2H7_FLAB3|C6X2H7	Flavobacteriaceae bacterium (strain 3519-10)	86.8	106	14	0	1	106	247	352	5.9e-46	190.7	SubName: Full=Alcohol dehydrogenase;EC=1.1.1.1;	Bacteria; Bacteroidetes; Flavobacteriia; Flavobacteriales; Flavobacteriaceae	1.1.1.1	COG1064
sp|C6X2H7_FLAB3|C6X2H7	Flavobacteriaceae bacterium (strain 3519-10)	88.1	67	8	0	1	67	286	352	2.5e-26	124.8	SubName: Full=Alcohol dehydrogenase;EC=1.1.1.1;	Bacteria; Bacteroidetes; Flavobacteriia; Flavobacteriales; Flavobacteriaceae	1.1.1.1	COG1064
sp|C6X2H7_FLAB3|C6X2H7	Flavobacteriaceae bacterium (strain 3519-10)	89.8	352	36	0	1	352	1	352	3.1e-184	651.7	SubName: Full=Alcohol dehydrogenase;EC=1.1.1.1;	Bacteria; Bacteroidetes; Flavobacteriia; Flavobacteriales; Flavobacteriaceae	1.1.1.1	COG1064
sp|C6X2H7_FLAB3|C6X2H7	Flavobacteriaceae bacterium (strain 3519-10)	90.1	352	35	0	1	352	1	352	6.3e-185	654.1	SubName: Full=Alcohol dehydrogenase;EC=1.1.1.1;	Bacteria; Bacteroidetes; Flavobacteriia; Flavobacteriales; Flavobacteriaceae	1.1.1.1	COG1064
sp|C6X2H7_FLAB3|C6X2H7	Flavobacteriaceae bacterium (strain 3519-10)	90.3	352	34	0	1	352	1	352	7.4e-186	657.1	SubName: Full=Alcohol dehydrogenase;EC=1.1.1.1;	Bacteria; Bacteroidetes; Flavobacteriia; Flavobacteriales; Flavobacteriaceae	1.1.1.1	COG1064
sp|C6X2H7_FLAB3|C6X2H7	Flavobacteriaceae bacterium (strain 3519-10)	91.0	100	9	0	1	100	54	153	1.2e-48	199.5	SubName: Full=Alcohol dehydrogenase;EC=1.1.1.1;	Bacteria; Bacteroidetes; Flavobacteriia; Flavobacteriales; Flavobacteriaceae	1.1.1.1	COG1064
sp|C8PWR5_9GAMM|C8PWR5	Enhydrobacter aerosaccus SK60	90.1	131	13	0	1	131	54	184	3e-63	248.4	SubName: Full=Alcohol dehydrogenase, iron-dependent;EC=1.1.1.1;	Bacteria; Proteobacteria; Gammaproteobacteria; Pseudomonadales; Moraxellaceae; Enhydrobacter	1.1.1.1	NA
sp|C9KP59_9FIRM|C9KP59	Mitsuokella multacida DSM 20544	63.1	65	24	0	1	65	325	389	7.9e-17	93.2	SubName: Full=Alcohol dehydrogenase, iron-dependent;EC=1.1.1.1;	Bacteria; Firmicutes; Negativicutes; Selenomonadales; Veillonellaceae; Mitsuokella	1.1.1.1	NA
sp|D0SZK3_ACILW|D0SZK3	Acinetobacter lwoffii SH145	100.0	108	0	0	1	108	11	118	1.3e-56	226.1	SubName: Full=S-(Hydroxymethyl)glutathione dehydrogenase/class III alcohol dehydrogenase;EC=1.1.1.1;EC=1.1.1.284;	Bacteria; Proteobacteria; Gammaproteobacteria; Pseudomonadales; Moraxellaceae; Acinetobacter	1.1.1.1	NA
sp|D1PFF1_9BACT|D1PFF1	Prevotella copri DSM 18205	37.5	64	40	0	1	64	309	372	8.8e-06	56.6	SubName: Full=Alcohol dehydrogenase, iron-dependent;EC=1.1.1.1;	Bacteria; Bacteroidetes; Bacteroidia; Bacteroidales; Prevotellaceae; Prevotella	1.1.1.1	NA
sp|D2UCS2_XANAP|D2UCS2	Xanthomonas albilineans (strain GPE PC73 / CFBP 7063)	68.0	50	16	0	5	54	1	50	5.3e-14	83.6	SubName: Full=Putative zinc-containing alcohol dehydrogenase superfamily protein;EC=1.1.1.1;	Bacteria; Proteobacteria; Gammaproteobacteria; Xanthomonadales; Xanthomonadaceae; Xanthomonas	1.1.1.1	NA
sp|D4XQ41_ACIHA|D4XQ41	Acinetobacter haemolyticus ATCC 19194	74.5	94	24	0	1	94	292	385	1.3e-31	142.9	SubName: Full=Alcohol dehydrogenase, iron-dependent;EC=1.1.1.1;	Bacteria; Proteobacteria; Gammaproteobacteria; Pseudomonadales; Moraxellaceae; Acinetobacter	1.1.1.1	NA
sp|D5DHN1_BACMD|D5DHN1	Bacillus megaterium (strain DSM 319)	70.1	117	35	0	12	128	154	270	1.5e-38	166.4	SubName: Full=Iron containing alcohol dehydrogenase;EC=1.1.1.1;	Bacteria; Firmicutes; Bacilli; Bacillales; Bacillaceae; Bacillus	1.1.1.1	NA
sp|D8GIB7_CLOLD|D8GIB7	Clostridium ljungdahlii (strain ATCC 55383 / DSM 13528 / PETC)	56.2	121	53	0	3	123	6	126	4.5e-32	144.8	SubName: Full=Ethanol dehydrogenase;EC=1.1.1.1;	Bacteria; Firmicutes; Clostridia; Clostridiales; Clostridiaceae; Clostridium	1.1.1.1	NA
sp|D8GIB7_CLOLD|D8GIB7	Clostridium ljungdahlii (strain ATCC 55383 / DSM 13528 / PETC)	70.2	124	37	0	1	124	183	306	6.1e-42	177.6	SubName: Full=Ethanol dehydrogenase;EC=1.1.1.1;	Bacteria; Firmicutes; Clostridia; Clostridiales; Clostridiaceae; Clostridium	1.1.1.1	NA
sp|D8IWR8_HERSS|D8IWR8	Herbaspirillum seropedicae (strain SmR1)	95.4	109	5	0	31	139	204	312	2.1e-51	209.1	SubName: Full=Zn-dependent alcohol dehydrogenase protein;EC=1.1.1.1;	Bacteria; Proteobacteria; Betaproteobacteria; Burkholderiales; Oxalobacteraceae; Herbaspirillum	1.1.1.1	NA
sp|D8IWR8_HERSS|D8IWR8	Herbaspirillum seropedicae (strain SmR1)	95.8	239	10	0	1	239	111	349	9.6e-129	466.8	SubName: Full=Zn-dependent alcohol dehydrogenase protein;EC=1.1.1.1;	Bacteria; Proteobacteria; Betaproteobacteria; Burkholderiales; Oxalobacteraceae; Herbaspirillum	1.1.1.1	NA
sp|D8IWR8_HERSS|D8IWR8	Herbaspirillum seropedicae (strain SmR1)	95.9	197	8	0	1	197	153	349	4.4e-103	381.3	SubName: Full=Zn-dependent alcohol dehydrogenase protein;EC=1.1.1.1;	Bacteria; Proteobacteria; Betaproteobacteria; Burkholderiales; Oxalobacteraceae; Herbaspirillum	1.1.1.1	NA
sp|D8IYM4_HERSS|D8IYM4	Herbaspirillum seropedicae (strain SmR1)	100.0	103	0	0	1	103	266	368	6.3e-53	213.8	SubName: Full=Bifunctional: glutathione-dependent formaldehyde dehydrogenase and alcohol dehydrogenase class III oxidoreductase protein;EC=1.1.1.1;EC=1.1.1.284;	Bacteria; Proteobacteria; Betaproteobacteria; Burkholderiales; Oxalobacteraceae; Herbaspirillum	1.1.1.1	NA
sp|D8IYM4_HERSS|D8IYM4	Herbaspirillum seropedicae (strain SmR1)	100.0	368	0	0	1	368	1	368	4.4e-213	747.7	SubName: Full=Bifunctional: glutathione-dependent formaldehyde dehydrogenase and alcohol dehydrogenase class III oxidoreductase protein;EC=1.1.1.1;EC=1.1.1.284;	Bacteria; Proteobacteria; Betaproteobacteria; Burkholderiales; Oxalobacteraceae; Herbaspirillum	1.1.1.1	NA
sp|D8IYM4_HERSS|D8IYM4	Herbaspirillum seropedicae (strain SmR1)	92.6	68	5	0	1	68	1	68	3.7e-28	131.3	SubName: Full=Bifunctional: glutathione-dependent formaldehyde dehydrogenase and alcohol dehydrogenase class III oxidoreductase protein;EC=1.1.1.1;EC=1.1.1.284;	Bacteria; Proteobacteria; Betaproteobacteria; Burkholderiales; Oxalobacteraceae; Herbaspirillum	1.1.1.1	NA
sp|D8IYM4_HERSS|D8IYM4	Herbaspirillum seropedicae (strain SmR1)	94.3	122	7	0	1	122	247	368	1.7e-60	239.2	SubName: Full=Bifunctional: glutathione-dependent formaldehyde dehydrogenase and alcohol dehydrogenase class III oxidoreductase protein;EC=1.1.1.1;EC=1.1.1.284;	Bacteria; Proteobacteria; Betaproteobacteria; Burkholderiales; Oxalobacteraceae; Herbaspirillum	1.1.1.1	NA
sp|D8IYM4_HERSS|D8IYM4	Herbaspirillum seropedicae (strain SmR1)	95.3	171	8	0	1	171	198	368	1.2e-88	333.2	SubName: Full=Bifunctional: glutathione-dependent formaldehyde dehydrogenase and alcohol dehydrogenase class III oxidoreductase protein;EC=1.1.1.1;EC=1.1.1.284;	Bacteria; Proteobacteria; Betaproteobacteria; Burkholderiales; Oxalobacteraceae; Herbaspirillum	1.1.1.1	NA
sp|D8IYM4_HERSS|D8IYM4	Herbaspirillum seropedicae (strain SmR1)	97.5	79	2	0	1	79	1	79	1.4e-36	159.1	SubName: Full=Bifunctional: glutathione-dependent formaldehyde dehydrogenase and alcohol dehydrogenase class III oxidoreductase protein;EC=1.1.1.1;EC=1.1.1.284;	Bacteria; Proteobacteria; Betaproteobacteria; Burkholderiales; Oxalobacteraceae; Herbaspirillum	1.1.1.1	NA
sp|D8J0S2_HERSS|D8J0S2	Herbaspirillum seropedicae (strain SmR1)	79.5	161	30	1	1	161	1	158	8.1e-63	247.3	SubName: Full=NAD-dependent aldehyde dehydrogenase protein;EC=1.1.1.1;EC=1.2.1.3;	Bacteria; Proteobacteria; Betaproteobacteria; Burkholderiales; Oxalobacteraceae; Herbaspirillum	1.1.1.1	NA
sp|D8J0S2_HERSS|D8J0S2	Herbaspirillum seropedicae (strain SmR1)	84.3	51	8	0	1	51	1	51	1.8e-16	91.7	SubName: Full=NAD-dependent aldehyde dehydrogenase protein;EC=1.1.1.1;EC=1.2.1.3;	Bacteria; Proteobacteria; Betaproteobacteria; Burkholderiales; Oxalobacteraceae; Herbaspirillum	1.1.1.1	NA
sp|D8J0S2_HERSS|D8J0S2	Herbaspirillum seropedicae (strain SmR1)	89.3	56	6	0	1	56	363	418	2.6e-19	102.1	SubName: Full=NAD-dependent aldehyde dehydrogenase protein;EC=1.1.1.1;EC=1.2.1.3;	Bacteria; Proteobacteria; Betaproteobacteria; Burkholderiales; Oxalobacteraceae; Herbaspirillum	1.1.1.1	NA
sp|D8J0S2_HERSS|D8J0S2	Herbaspirillum seropedicae (strain SmR1)	90.0	110	11	0	1	110	1	110	2.1e-46	192.2	SubName: Full=NAD-dependent aldehyde dehydrogenase protein;EC=1.1.1.1;EC=1.2.1.3;	Bacteria; Proteobacteria; Betaproteobacteria; Burkholderiales; Oxalobacteraceae; Herbaspirillum	1.1.1.1	NA
sp|D8J0S2_HERSS|D8J0S2	Herbaspirillum seropedicae (strain SmR1)	93.6	141	9	0	1	141	330	470	1.3e-69	269.6	SubName: Full=NAD-dependent aldehyde dehydrogenase protein;EC=1.1.1.1;EC=1.2.1.3;	Bacteria; Proteobacteria; Betaproteobacteria; Burkholderiales; Oxalobacteraceae; Herbaspirillum	1.1.1.1	NA
sp|D8J0S2_HERSS|D8J0S2	Herbaspirillum seropedicae (strain SmR1)	94.5	199	11	0	1	199	1	199	7.6e-103	380.6	SubName: Full=NAD-dependent aldehyde dehydrogenase protein;EC=1.1.1.1;EC=1.2.1.3;	Bacteria; Proteobacteria; Betaproteobacteria; Burkholderiales; Oxalobacteraceae; Herbaspirillum	1.1.1.1	NA
sp|D8J0S2_HERSS|D8J0S2	Herbaspirillum seropedicae (strain SmR1)	97.0	101	3	0	1	101	52	152	3.9e-47	194.5	SubName: Full=NAD-dependent aldehyde dehydrogenase protein;EC=1.1.1.1;EC=1.2.1.3;	Bacteria; Proteobacteria; Betaproteobacteria; Burkholderiales; Oxalobacteraceae; Herbaspirillum	1.1.1.1	NA
sp|D9RUU2_PREMB|D9RUU2	Prevotella melaninogenica (strain ATCC 25845 / DSM 7089 / JCM 6325 /VPI 2381 / B282) (Bacteroides melaninogenicus)	68.2	110	26	2	1	101	292	401	3.5e-32	145.6	SubName: Full=Alcohol dehydrogenase, iron-dependent;EC=1.1.1.1;	Bacteria; Bacteroidetes; Bacteroidia; Bacteroidales; Prevotellaceae; Prevotella	1.1.1.1	NA
sp|D9RUU2_PREMB|D9RUU2	Prevotella melaninogenica (strain ATCC 25845 / DSM 7089 / JCM 6325 /VPI 2381 / B282) (Bacteroides melaninogenicus)	82.4	136	21	1	1	136	279	411	6e-59	234.2	SubName: Full=Alcohol dehydrogenase, iron-dependent;EC=1.1.1.1;	Bacteria; Bacteroidetes; Bacteroidia; Bacteroidales; Prevotellaceae; Prevotella	1.1.1.1	NA
sp|D9RUU2_PREMB|D9RUU2	Prevotella melaninogenica (strain ATCC 25845 / DSM 7089 / JCM 6325 /VPI 2381 / B282) (Bacteroides melaninogenicus)	84.3	83	7	1	1	77	216	298	1.7e-32	146.0	SubName: Full=Alcohol dehydrogenase, iron-dependent;EC=1.1.1.1;	Bacteria; Bacteroidetes; Bacteroidia; Bacteroidales; Prevotellaceae; Prevotella	1.1.1.1	NA
sp|D9RUU2_PREMB|D9RUU2	Prevotella melaninogenica (strain ATCC 25845 / DSM 7089 / JCM 6325 /VPI 2381 / B282) (Bacteroides melaninogenicus)	85.0	100	15	0	1	100	42	141	2.9e-42	178.3	SubName: Full=Alcohol dehydrogenase, iron-dependent;EC=1.1.1.1;	Bacteria; Bacteroidetes; Bacteroidia; Bacteroidales; Prevotellaceae; Prevotella	1.1.1.1	NA
sp|D9RUU2_PREMB|D9RUU2	Prevotella melaninogenica (strain ATCC 25845 / DSM 7089 / JCM 6325 /VPI 2381 / B282) (Bacteroides melaninogenicus)	85.4	103	15	0	1	103	40	142	1.8e-44	185.7	SubName: Full=Alcohol dehydrogenase, iron-dependent;EC=1.1.1.1;	Bacteria; Bacteroidetes; Bacteroidia; Bacteroidales; Prevotellaceae; Prevotella	1.1.1.1	NA
sp|D9RUU2_PREMB|D9RUU2	Prevotella melaninogenica (strain ATCC 25845 / DSM 7089 / JCM 6325 /VPI 2381 / B282) (Bacteroides melaninogenicus)	86.5	141	19	0	1	141	268	408	1.2e-67	263.1	SubName: Full=Alcohol dehydrogenase, iron-dependent;EC=1.1.1.1;	Bacteria; Bacteroidetes; Bacteroidia; Bacteroidales; Prevotellaceae; Prevotella	1.1.1.1	NA
sp|D9RUU2_PREMB|D9RUU2	Prevotella melaninogenica (strain ATCC 25845 / DSM 7089 / JCM 6325 /VPI 2381 / B282) (Bacteroides melaninogenicus)	88.0	366	41	1	1	366	49	411	1.4e-187	662.9	SubName: Full=Alcohol dehydrogenase, iron-dependent;EC=1.1.1.1;	Bacteria; Bacteroidetes; Bacteroidia; Bacteroidales; Prevotellaceae; Prevotella	1.1.1.1	NA
sp|D9RUU2_PREMB|D9RUU2	Prevotella melaninogenica (strain ATCC 25845 / DSM 7089 / JCM 6325 /VPI 2381 / B282) (Bacteroides melaninogenicus)	88.3	162	19	0	1	162	250	411	5.1e-81	307.8	SubName: Full=Alcohol dehydrogenase, iron-dependent;EC=1.1.1.1;	Bacteria; Bacteroidetes; Bacteroidia; Bacteroidales; Prevotellaceae; Prevotella	1.1.1.1	NA
sp|D9RUU2_PREMB|D9RUU2	Prevotella melaninogenica (strain ATCC 25845 / DSM 7089 / JCM 6325 /VPI 2381 / B282) (Bacteroides melaninogenicus)	88.7	391	41	1	1	391	24	411	2.5e-203	715.3	SubName: Full=Alcohol dehydrogenase, iron-dependent;EC=1.1.1.1;	Bacteria; Bacteroidetes; Bacteroidia; Bacteroidales; Prevotellaceae; Prevotella	1.1.1.1	NA
sp|D9RUU2_PREMB|D9RUU2	Prevotella melaninogenica (strain ATCC 25845 / DSM 7089 / JCM 6325 /VPI 2381 / B282) (Bacteroides melaninogenicus)	92.0	262	21	0	1	262	46	307	6e-140	504.2	SubName: Full=Alcohol dehydrogenase, iron-dependent;EC=1.1.1.1;	Bacteria; Bacteroidetes; Bacteroidia; Bacteroidales; Prevotellaceae; Prevotella	1.1.1.1	NA
sp|D9RUU2_PREMB|D9RUU2	Prevotella melaninogenica (strain ATCC 25845 / DSM 7089 / JCM 6325 /VPI 2381 / B282) (Bacteroides melaninogenicus)	92.9	56	4	0	1	56	222	277	3.1e-23	114.4	SubName: Full=Alcohol dehydrogenase, iron-dependent;EC=1.1.1.1;	Bacteria; Bacteroidetes; Bacteroidia; Bacteroidales; Prevotellaceae; Prevotella	1.1.1.1	NA
sp|D9RUU2_PREMB|D9RUU2	Prevotella melaninogenica (strain ATCC 25845 / DSM 7089 / JCM 6325 /VPI 2381 / B282) (Bacteroides melaninogenicus)	94.1	102	6	0	1	102	169	270	1e-50	206.5	SubName: Full=Alcohol dehydrogenase, iron-dependent;EC=1.1.1.1;	Bacteria; Bacteroidetes; Bacteroidia; Bacteroidales; Prevotellaceae; Prevotella	1.1.1.1	NA
sp|E0QKR2_9FIRM|E0QKR2	Eubacterium yurii subsp. margaretiae ATCC 43715	72.2	144	40	0	4	147	3	146	3.7e-54	218.4	SubName: Full=NADPH-dependent butanol dehydrogenase;EC=1.1.1.1;	Bacteria; Firmicutes; Clostridia; Clostridiales; Peptostreptococcaceae	1.1.1.1	NA
sp|E1VRX4_ARTAR|E1VRX4	Arthrobacter arilaitensis (strain DSM 16368 / CIP 108037 / JCM 13566 /Re117)	100.0	61	0	0	1	61	1	61	2.1e-27	128.3	SubName: Full=Zn-dependent alcohol dehydrogenase;EC=1.1.1.1;	Bacteria; Actinobacteria; Actinobacteridae; Actinomycetales; Micrococcineae; Micrococcaceae; Arthrobacter	1.1.1.1	NA
sp|E1VRX4_ARTAR|E1VRX4	Arthrobacter arilaitensis (strain DSM 16368 / CIP 108037 / JCM 13566 /Re117)	91.7	180	15	0	1	180	129	308	1.1e-89	336.7	SubName: Full=Zn-dependent alcohol dehydrogenase;EC=1.1.1.1;	Bacteria; Actinobacteria; Actinobacteridae; Actinomycetales; Micrococcineae; Micrococcaceae; Arthrobacter	1.1.1.1	NA
sp|E3H6R6_ILYPC|E3H6R6	Ilyobacter polytropus (strain DSM 2926 / CuHBu1)	36.2	47	30	0	24	70	339	385	0.0041	47.8	SubName: Full=Iron-containing alcohol dehydrogenase;EC=1.1.1.1;	Bacteria; Fusobacteria; Fusobacteriales; Fusobacteriaceae; Ilyobacter	1.1.1.1	NA
sp|E6K7W2_9BACT|E6K7W2	Prevotella buccae ATCC 33574	64.9	94	33	0	1	94	299	392	3.9e-25	121.3	SubName: Full=Alcohol dehydrogenase, iron-dependent;EC=1.1.1.1;	Bacteria; Bacteroidetes; Bacteroidia; Bacteroidales; Prevotellaceae; Prevotella	1.1.1.1	NA
sp|E6RJC7_PSEU9|E6RJC7	Pseudoalteromonas sp. (strain SM9913)	49.7	151	74	2	1	150	178	327	6.8e-35	154.5	SubName: Full=Dehydrogenase;EC=1.1.1.1;	Bacteria; Proteobacteria; Gammaproteobacteria; Alteromonadales; Pseudoalteromonadaceae; Pseudoalteromonas	1.1.1.1	NA
sp|E8RC61_DESPD|E8RC61	Desulfobulbus propionicus (strain ATCC 33891 / DSM 2032 / 1pr3)	66.7	102	34	0	3	104	40	141	1.1e-33	149.8	SubName: Full=Iron-containing alcohol dehydrogenase;EC=1.1.1.1;Flags: Precursor;	Bacteria; Proteobacteria; Deltaproteobacteria; Desulfobacterales; Desulfobulbaceae; Desulfobulbus	1.1.1.1	NA
sp|E8RC61_DESPD|E8RC61	Desulfobulbus propionicus (strain ATCC 33891 / DSM 2032 / 1pr3)	73.9	115	30	0	1	115	62	176	1.3e-43	183.0	SubName: Full=Iron-containing alcohol dehydrogenase;EC=1.1.1.1;Flags: Precursor;	Bacteria; Proteobacteria; Deltaproteobacteria; Desulfobacterales; Desulfobulbaceae; Desulfobulbus	1.1.1.1	NA
sp|F1TJJ9_COREQ|F1TJJ9	Rhodococcus equi ATCC 33707	60.5	76	30	0	1	76	4	79	9.6e-18	96.7	SubName: Full=Oxidoreductase, zinc-binding dehydrogenase family protein;EC=1.1.1.1;	Bacteria; Actinobacteria; Actinobacteridae; Actinomycetales; Corynebacterineae; Nocardiaceae; Rhodococcus	1.1.1.1	NA
sp|F1TJJ9_COREQ|F1TJJ9	Rhodococcus equi ATCC 33707	68.0	100	32	0	1	100	4	103	1.9e-30	139.0	SubName: Full=Oxidoreductase, zinc-binding dehydrogenase family protein;EC=1.1.1.1;	Bacteria; Actinobacteria; Actinobacteridae; Actinomycetales; Corynebacterineae; Nocardiaceae; Rhodococcus	1.1.1.1	NA
sp|F1TJJ9_COREQ|F1TJJ9	Rhodococcus equi ATCC 33707	73.7	179	47	0	1	179	7	185	2.1e-67	262.7	SubName: Full=Oxidoreductase, zinc-binding dehydrogenase family protein;EC=1.1.1.1;	Bacteria; Actinobacteria; Actinobacteridae; Actinomycetales; Corynebacterineae; Nocardiaceae; Rhodococcus	1.1.1.1	NA
sp|F2JLZ2_CELLD|F2JLZ2	Cellulosilyticum lentocellum (strain ATCC 49066 / DSM 5427 / NCIMB11756 / RHM5) (Clostridium lentocellum)	24.7	146	103	2	16	154	227	372	0.00048	52.0	SubName: Full=Alcohol dehydrogenase;EC=1.1.1.1;	Bacteria; Firmicutes; Clostridia; Clostridiales; Lachnospiraceae; Cellulosilyticum	1.1.1.1	NA
sp|F5SLU5_9GAMM|F5SLU5	Psychrobacter sp. 1501(2011)	98.4	187	3	0	1	187	1	187	1.3e-96	359.8	SubName: Full=Alcohol dehydrogenase;EC=1.1.1.1;	Bacteria; Proteobacteria; Gammaproteobacteria; Pseudomonadales; Moraxellaceae; Psychrobacter	1.1.1.1	NA
sp|F5SMC6_9GAMM|F5SMC6	Psychrobacter sp. 1501(2011)	87.3	110	14	0	1	110	246	355	7.9e-49	200.3	SubName: Full=Alcohol dehydrogenase;EC=1.1.1.1;	Bacteria; Proteobacteria; Gammaproteobacteria; Pseudomonadales; Moraxellaceae; Psychrobacter	1.1.1.1	NA
sp|F5SR27_9GAMM|F5SR27	Psychrobacter sp. 1501(2011)	86.9	145	19	0	1	145	220	364	4.9e-67	261.2	SubName: Full=Alcohol dehydrogenase;EC=1.1.1.1;	Bacteria; Proteobacteria; Gammaproteobacteria; Pseudomonadales; Moraxellaceae; Psychrobacter	1.1.1.1	NA
sp|F5SR27_9GAMM|F5SR27	Psychrobacter sp. 1501(2011)	89.0	364	40	0	1	364	1	364	4.3e-189	667.9	SubName: Full=Alcohol dehydrogenase;EC=1.1.1.1;	Bacteria; Proteobacteria; Gammaproteobacteria; Pseudomonadales; Moraxellaceae; Psychrobacter	1.1.1.1	NA
sp|F5SR27_9GAMM|F5SR27	Psychrobacter sp. 1501(2011)	89.7	329	34	0	1	329	36	364	1.7e-171	609.4	SubName: Full=Alcohol dehydrogenase;EC=1.1.1.1;	Bacteria; Proteobacteria; Gammaproteobacteria; Pseudomonadales; Moraxellaceae; Psychrobacter	1.1.1.1	NA
sp|F5SR27_9GAMM|F5SR27	Psychrobacter sp. 1501(2011)	90.3	227	22	0	1	227	138	364	1.1e-113	416.8	SubName: Full=Alcohol dehydrogenase;EC=1.1.1.1;	Bacteria; Proteobacteria; Gammaproteobacteria; Pseudomonadales; Moraxellaceae; Psychrobacter	1.1.1.1	NA
sp|F5SR27_9GAMM|F5SR27	Psychrobacter sp. 1501(2011)	90.4	364	35	0	1	364	1	364	4.5e-194	684.5	SubName: Full=Alcohol dehydrogenase;EC=1.1.1.1;	Bacteria; Proteobacteria; Gammaproteobacteria; Pseudomonadales; Moraxellaceae; Psychrobacter	1.1.1.1	NA
sp|F5SR27_9GAMM|F5SR27	Psychrobacter sp. 1501(2011)	90.7	364	34	0	6	369	1	364	3.5e-194	684.9	SubName: Full=Alcohol dehydrogenase;EC=1.1.1.1;	Bacteria; Proteobacteria; Gammaproteobacteria; Pseudomonadales; Moraxellaceae; Psychrobacter	1.1.1.1	NA
sp|F5SR27_9GAMM|F5SR27	Psychrobacter sp. 1501(2011)	91.2	364	32	0	1	364	1	364	3.1e-195	688.3	SubName: Full=Alcohol dehydrogenase;EC=1.1.1.1;	Bacteria; Proteobacteria; Gammaproteobacteria; Pseudomonadales; Moraxellaceae; Psychrobacter	1.1.1.1	NA
sp|F5SR27_9GAMM|F5SR27	Psychrobacter sp. 1501(2011)	91.5	364	31	0	1	364	1	364	2.4e-195	688.7	SubName: Full=Alcohol dehydrogenase;EC=1.1.1.1;	Bacteria; Proteobacteria; Gammaproteobacteria; Pseudomonadales; Moraxellaceae; Psychrobacter	1.1.1.1	NA
sp|F5SR27_9GAMM|F5SR27	Psychrobacter sp. 1501(2011)	92.0	113	9	0	1	113	252	364	3.4e-52	211.5	SubName: Full=Alcohol dehydrogenase;EC=1.1.1.1;	Bacteria; Proteobacteria; Gammaproteobacteria; Pseudomonadales; Moraxellaceae; Psychrobacter	1.1.1.1	NA
sp|F5SR27_9GAMM|F5SR27	Psychrobacter sp. 1501(2011)	92.3	233	18	0	1	233	132	364	3e-119	435.3	SubName: Full=Alcohol dehydrogenase;EC=1.1.1.1;	Bacteria; Proteobacteria; Gammaproteobacteria; Pseudomonadales; Moraxellaceae; Psychrobacter	1.1.1.1	NA
sp|F5SR27_9GAMM|F5SR27	Psychrobacter sp. 1501(2011)	94.2	172	10	0	1	172	49	220	2e-91	342.4	SubName: Full=Alcohol dehydrogenase;EC=1.1.1.1;	Bacteria; Proteobacteria; Gammaproteobacteria; Pseudomonadales; Moraxellaceae; Psychrobacter	1.1.1.1	NA
sp|F9DMR8_9BACL|F9DMR8	Sporosarcina newyorkensis 2681	83.2	107	18	0	1	107	119	225	1.8e-45	189.1	SubName: Full=Alcohol dehydrogenase;EC=1.1.1.1;	Bacteria; Firmicutes; Bacilli; Bacillales; Planococcaceae; Sporosarcina	1.1.1.1	NA
sp|F9DSK7_9BACL|F9DSK7	Sporosarcina newyorkensis 2681	87.6	105	13	0	1	105	237	341	8.7e-50	203.4	SubName: Full=Alcohol dehydrogenase;EC=1.1.1.1;	Bacteria; Firmicutes; Bacilli; Bacillales; Planococcaceae; Sporosarcina	1.1.1.1	NA
sp|F9DUN9_9BACL|F9DUN9	Sporosarcina newyorkensis 2681	70.1	134	40	0	1	134	227	360	2.3e-47	195.7	SubName: Full=Aldehyde-alcohol dehydrogenase;EC=1.1.1.1;EC=1.2.1.10;	Bacteria; Firmicutes; Bacilli; Bacillales; Planococcaceae; Sporosarcina	1.1.1.1	NA
sp|F9DUN9_9BACL|F9DUN9	Sporosarcina newyorkensis 2681	71.3	181	49	1	1	181	296	473	1.3e-69	270.0	SubName: Full=Aldehyde-alcohol dehydrogenase;EC=1.1.1.1;EC=1.2.1.10;	Bacteria; Firmicutes; Bacilli; Bacillales; Planococcaceae; Sporosarcina	1.1.1.1	NA
sp|F9DUN9_9BACL|F9DUN9	Sporosarcina newyorkensis 2681	79.8	124	25	0	2	125	58	181	6.7e-49	200.7	SubName: Full=Aldehyde-alcohol dehydrogenase;EC=1.1.1.1;EC=1.2.1.10;	Bacteria; Firmicutes; Bacilli; Bacillales; Planococcaceae; Sporosarcina	1.1.1.1	NA
sp|F9DUN9_9BACL|F9DUN9	Sporosarcina newyorkensis 2681	80.2	126	25	0	2	127	65	190	3.7e-50	204.9	SubName: Full=Aldehyde-alcohol dehydrogenase;EC=1.1.1.1;EC=1.2.1.10;	Bacteria; Firmicutes; Bacilli; Bacillales; Planococcaceae; Sporosarcina	1.1.1.1	NA
sp|F9DVY0_9BACL|F9DVY0	Sporosarcina newyorkensis 2681	63.3	120	44	0	3	122	7	126	3.1e-38	165.2	SubName: Full=Alcohol dehydrogenase;EC=1.1.1.1;	Bacteria; Firmicutes; Bacilli; Bacillales; Planococcaceae; Sporosarcina	1.1.1.1	NA
sp|F9DVY0_9BACL|F9DVY0	Sporosarcina newyorkensis 2681	69.4	108	32	1	1	107	205	312	8.1e-35	153.7	SubName: Full=Alcohol dehydrogenase;EC=1.1.1.1;	Bacteria; Firmicutes; Bacilli; Bacillales; Planococcaceae; Sporosarcina	1.1.1.1	NA
sp|F9DVY0_9BACL|F9DVY0	Sporosarcina newyorkensis 2681	69.6	332	100	1	3	333	7	338	2.2e-131	476.1	SubName: Full=Alcohol dehydrogenase;EC=1.1.1.1;	Bacteria; Firmicutes; Bacilli; Bacillales; Planococcaceae; Sporosarcina	1.1.1.1	NA
sp|F9DVY0_9BACL|F9DVY0	Sporosarcina newyorkensis 2681	70.9	127	36	1	1	126	212	338	3.5e-45	188.3	SubName: Full=Alcohol dehydrogenase;EC=1.1.1.1;	Bacteria; Firmicutes; Bacilli; Bacillales; Planococcaceae; Sporosarcina	1.1.1.1	NA
sp|F9DVY0_9BACL|F9DVY0	Sporosarcina newyorkensis 2681	76.2	105	25	0	1	105	51	155	1.5e-38	166.0	SubName: Full=Alcohol dehydrogenase;EC=1.1.1.1;	Bacteria; Firmicutes; Bacilli; Bacillales; Planococcaceae; Sporosarcina	1.1.1.1	NA
sp|F9DVY0_9BACL|F9DVY0	Sporosarcina newyorkensis 2681	76.6	124	29	0	1	124	53	176	4.1e-46	191.4	SubName: Full=Alcohol dehydrogenase;EC=1.1.1.1;	Bacteria; Firmicutes; Bacilli; Bacillales; Planococcaceae; Sporosarcina	1.1.1.1	NA
sp|F9DVY9_9BACL|F9DVY9	Sporosarcina newyorkensis 2681	47.1	68	36	0	5	72	1	68	2.3e-09	68.6	SubName: Full=Alcohol dehydrogenase;EC=1.1.1.1;	Bacteria; Firmicutes; Bacilli; Bacillales; Planococcaceae; Sporosarcina	1.1.1.1	NA
sp|F9DVY9_9BACL|F9DVY9	Sporosarcina newyorkensis 2681	56.4	326	141	1	1	326	1	325	5.8e-100	371.7	SubName: Full=Alcohol dehydrogenase;EC=1.1.1.1;	Bacteria; Firmicutes; Bacilli; Bacillales; Planococcaceae; Sporosarcina	1.1.1.1	NA
sp|F9DVY9_9BACL|F9DVY9	Sporosarcina newyorkensis 2681	59.5	121	49	0	1	121	85	205	4.1e-35	154.8	SubName: Full=Alcohol dehydrogenase;EC=1.1.1.1;	Bacteria; Firmicutes; Bacilli; Bacillales; Planococcaceae; Sporosarcina	1.1.1.1	NA
sp|F9DVY9_9BACL|F9DVY9	Sporosarcina newyorkensis 2681	67.7	155	49	1	9	163	23	176	3.9e-52	211.8	SubName: Full=Alcohol dehydrogenase;EC=1.1.1.1;	Bacteria; Firmicutes; Bacilli; Bacillales; Planococcaceae; Sporosarcina	1.1.1.1	NA
sp|G7FR99_9GAMM|G7FR99	Pseudoalteromonas sp. BSi20480	69.1	55	17	0	1	55	8	62	2.4e-14	84.7	SubName: Full=Alcohol dehydrogenase, propanol-preferring;EC=1.1.1.1;	Bacteria; Proteobacteria; Gammaproteobacteria; Alteromonadales; Pseudoalteromonadaceae; Pseudoalteromonas	1.1.1.1	NA
sp|H2AIZ4_BACAM|H2AIZ4	Bacillus amyloliquefaciens subsp. plantarum CAU B946	86.5	133	18	0	1	133	187	319	1.2e-56	226.9	SubName: Full=Alcohol dehydrogenase;EC=1.1.1.1;	Bacteria; Firmicutes; Bacilli; Bacillales; Bacillaceae; Bacillus	1.1.1.1	NA
sp|H6LJM8_ACEWD|H6LJM8	Acetobacterium woodii (strain ATCC 29683 / DSM 1030 / JCM 2381 / KCTC1655)	87.6	129	16	0	1	129	607	735	1.1e-57	229.9	SubName: Full=Bifunctional acetaldehyde-CoA/alcohol dehydrogenase;EC=1.1.1.1;EC=1.2.1.10;	Bacteria; Firmicutes; Clostridia; Clostridiales; Eubacteriaceae; Acetobacterium	1.1.1.1	NA
sp|H6LJM8_ACEWD|H6LJM8	Acetobacterium woodii (strain ATCC 29683 / DSM 1030 / JCM 2381 / KCTC1655)	88.1	143	17	0	1	143	602	744	1.5e-65	256.1	SubName: Full=Bifunctional acetaldehyde-CoA/alcohol dehydrogenase;EC=1.1.1.1;EC=1.2.1.10;	Bacteria; Firmicutes; Clostridia; Clostridiales; Eubacteriaceae; Acetobacterium	1.1.1.1	NA
sp|H8XMI9_BACAM|H8XMI9	Bacillus amyloliquefaciens subsp. plantarum YAU B9601-Y2	89.4	123	13	0	1	123	161	283	1.1e-54	219.9	SubName: Full=Alcohol dehydrogenase;EC=1.1.1.1;	Bacteria; Firmicutes; Bacilli; Bacillales; Bacillaceae; Bacillus	1.1.1.1	NA
sp|I0U757_BACTR|I0U757	Geobacillus thermoglucosidans TNO-09.020	67.5	154	50	0	1	154	161	314	4.5e-55	221.5	SubName: Full=Formaldehyde dehydrogenase;EC=1.1.1.1;	Bacteria; Firmicutes; Bacilli; Bacillales; Bacillaceae; Geobacillus	1.1.1.1	NA
sp|I0U757_BACTR|I0U757	Geobacillus thermoglucosidans TNO-09.020	73.3	277	73	1	7	282	1	277	4.2e-115	421.8	SubName: Full=Formaldehyde dehydrogenase;EC=1.1.1.1;	Bacteria; Firmicutes; Bacilli; Bacillales; Bacillaceae; Geobacillus	1.1.1.1	NA
sp|I0U757_BACTR|I0U757	Geobacillus thermoglucosidans TNO-09.020	73.4	346	91	1	7	351	1	346	2.2e-145	522.7	SubName: Full=Formaldehyde dehydrogenase;EC=1.1.1.1;	Bacteria; Firmicutes; Bacilli; Bacillales; Bacillaceae; Geobacillus	1.1.1.1	NA
sp|I0U757_BACTR|I0U757	Geobacillus thermoglucosidans TNO-09.020	73.5	283	74	1	7	288	1	283	6.4e-119	434.5	SubName: Full=Formaldehyde dehydrogenase;EC=1.1.1.1;	Bacteria; Firmicutes; Bacilli; Bacillales; Bacillaceae; Geobacillus	1.1.1.1	NA
sp|I0U757_BACTR|I0U757	Geobacillus thermoglucosidans TNO-09.020	73.8	305	79	1	7	310	1	305	1.8e-127	463.0	SubName: Full=Formaldehyde dehydrogenase;EC=1.1.1.1;	Bacteria; Firmicutes; Bacilli; Bacillales; Bacillaceae; Geobacillus	1.1.1.1	NA
sp|I0U757_BACTR|I0U757	Geobacillus thermoglucosidans TNO-09.020	74.0	346	89	1	7	351	1	346	4e-147	528.5	SubName: Full=Formaldehyde dehydrogenase;EC=1.1.1.1;	Bacteria; Firmicutes; Bacilli; Bacillales; Bacillaceae; Geobacillus	1.1.1.1	NA
sp|I7JW85_9ACTN|I7JW85	Turicella otitidis ATCC 51513	72.0	107	30	0	1	107	146	252	1.2e-33	149.8	SubName: Full=Oxidoreductase;EC=1.1.1.1;SubName: Full=Uncharacterized protein;	Bacteria; Actinobacteria; Actinobacteridae; Bifidobacteriales; Turicella	1.1.1.1	NA
sp|J1H645_9CLOT|J1H645	Clostridium sp. MSTE9	74.5	51	13	0	3	53	3	53	2.5e-13	81.3	SubName: Full=Alcohol dehydrogenase, iron-dependent;EC=1.1.1.1;	Bacteria; Firmicutes; Clostridia; Clostridiales; Clostridiaceae; Clostridium	1.1.1.1	NA
sp|J5HHB8_9BACT|J5HHB8	Prevotella sp. MSX73	69.8	106	32	0	1	106	283	388	2.1e-35	155.6	SubName: Full=Alcohol dehydrogenase, iron-dependent;EC=1.1.1.1;	Bacteria; Bacteroidetes; Bacteroidia; Bacteroidales; Prevotellaceae; Prevotella	1.1.1.1	NA
sp|J5HHB8_9BACT|J5HHB8	Prevotella sp. MSX73	72.7	139	38	0	1	139	254	392	1.1e-52	213.4	SubName: Full=Alcohol dehydrogenase, iron-dependent;EC=1.1.1.1;	Bacteria; Bacteroidetes; Bacteroidia; Bacteroidales; Prevotellaceae; Prevotella	1.1.1.1	NA
sp|J5HHB8_9BACT|J5HHB8	Prevotella sp. MSX73	76.1	322	76	1	2	323	72	392	2.2e-139	502.7	SubName: Full=Alcohol dehydrogenase, iron-dependent;EC=1.1.1.1;	Bacteria; Bacteroidetes; Bacteroidia; Bacteroidales; Prevotellaceae; Prevotella	1.1.1.1	NA
sp|J5HHB8_9BACT|J5HHB8	Prevotella sp. MSX73	79.6	157	31	1	1	157	1	156	1.5e-66	259.6	SubName: Full=Alcohol dehydrogenase, iron-dependent;EC=1.1.1.1;	Bacteria; Bacteroidetes; Bacteroidia; Bacteroidales; Prevotellaceae; Prevotella	1.1.1.1	NA
sp|J5HHB8_9BACT|J5HHB8	Prevotella sp. MSX73	81.6	147	26	1	1	147	38	183	2.4e-61	242.3	SubName: Full=Alcohol dehydrogenase, iron-dependent;EC=1.1.1.1;	Bacteria; Bacteroidetes; Bacteroidia; Bacteroidales; Prevotellaceae; Prevotella	1.1.1.1	NA
sp|J5HHB8_9BACT|J5HHB8	Prevotella sp. MSX73	81.7	109	19	1	1	109	118	225	8e-45	187.2	SubName: Full=Alcohol dehydrogenase, iron-dependent;EC=1.1.1.1;	Bacteria; Bacteroidetes; Bacteroidia; Bacteroidales; Prevotellaceae; Prevotella	1.1.1.1	NA
sp|K0NQ24_DESTT|K0NQ24	Desulfobacula toluolica (strain DSM 7467 / Tol2)	60.9	110	43	0	1	110	279	388	6.2e-30	137.5	SubName: Full=Adh3: iron-containing alcohol dehydrogenase;EC=1.1.1.1;	Bacteria; Proteobacteria; Deltaproteobacteria; Desulfobacterales; Desulfobacteraceae; Desulfobacula	1.1.1.1	NA
sp|K0NQ24_DESTT|K0NQ24	Desulfobacula toluolica (strain DSM 7467 / Tol2)	61.1	108	42	0	1	108	281	388	2.3e-29	135.6	SubName: Full=Adh3: iron-containing alcohol dehydrogenase;EC=1.1.1.1;	Bacteria; Proteobacteria; Deltaproteobacteria; Desulfobacterales; Desulfobacteraceae; Desulfobacula	1.1.1.1	NA
sp|K0NQ24_DESTT|K0NQ24	Desulfobacula toluolica (strain DSM 7467 / Tol2)	69.8	212	64	0	1	212	177	388	2e-77	296.2	SubName: Full=Adh3: iron-containing alcohol dehydrogenase;EC=1.1.1.1;	Bacteria; Proteobacteria; Deltaproteobacteria; Desulfobacterales; Desulfobacteraceae; Desulfobacula	1.1.1.1	NA
sp|K0NQ24_DESTT|K0NQ24	Desulfobacula toluolica (strain DSM 7467 / Tol2)	69.9	219	66	0	1	219	170	388	1.8e-81	309.7	SubName: Full=Adh3: iron-containing alcohol dehydrogenase;EC=1.1.1.1;	Bacteria; Proteobacteria; Deltaproteobacteria; Desulfobacterales; Desulfobacteraceae; Desulfobacula	1.1.1.1	NA
sp|K0NQ24_DESTT|K0NQ24	Desulfobacula toluolica (strain DSM 7467 / Tol2)	70.2	225	67	0	4	228	164	388	2.4e-84	319.3	SubName: Full=Adh3: iron-containing alcohol dehydrogenase;EC=1.1.1.1;	Bacteria; Proteobacteria; Deltaproteobacteria; Desulfobacterales; Desulfobacteraceae; Desulfobacula	1.1.1.1	NA
sp|K4ZRB1_PAEAL|K4ZRB1	Paenibacillus alvei DSM 29	67.4	184	60	0	1	184	144	327	1.1e-63	250.4	SubName: Full=Alcohol dehydrogenase GbsB;EC=1.1.1.1;	Bacteria; Firmicutes; Bacilli; Bacillales; Paenibacillaceae; Paenibacillus	1.1.1.1	NA
sp|K9AZD7_ACIBA|K9AZD7	Acinetobacter baumannii WC-323	69.5	131	40	0	1	131	1	131	5.2e-44	184.5	SubName: Full=Alcohol dehydrogenase, iron-dependent;EC=1.1.1.1;	Bacteria; Proteobacteria; Gammaproteobacteria; Pseudomonadales; Moraxellaceae; Acinetobacter; Acinetobacter calcoaceticus/baumannii complex	1.1.1.1	NA
sp|K9AZD7_ACIBA|K9AZD7	Acinetobacter baumannii WC-323	70.5	166	49	0	1	166	1	166	6.6e-60	237.7	SubName: Full=Alcohol dehydrogenase, iron-dependent;EC=1.1.1.1;	Bacteria; Proteobacteria; Gammaproteobacteria; Pseudomonadales; Moraxellaceae; Acinetobacter; Acinetobacter calcoaceticus/baumannii complex	1.1.1.1	NA
sp|K9AZD7_ACIBA|K9AZD7	Acinetobacter baumannii WC-323	73.0	148	40	0	1	148	1	148	5.3e-53	214.5	SubName: Full=Alcohol dehydrogenase, iron-dependent;EC=1.1.1.1;	Bacteria; Proteobacteria; Gammaproteobacteria; Pseudomonadales; Moraxellaceae; Acinetobacter; Acinetobacter calcoaceticus/baumannii complex	1.1.1.1	NA
sp|L1HV09_PSEUO|L1HV09	Pseudomonas sp. (strain M1)	61.1	157	60	1	1	157	69	224	2e-45	189.5	SubName: Full=Alcohol dehydrogenase II;EC=1.1.1.1;	Bacteria; Proteobacteria; Gammaproteobacteria; Pseudomonadales; Pseudomonadaceae; Pseudomonas	1.1.1.1	NA
sp|L8D3F6_9GAMM|L8D3F6	Pseudoalteromonas luteoviolacea B = ATCC 29581	69.8	86	26	0	11	96	105	190	1.1e-28	133.3	SubName: Full=Alcohol dehydrogenase;EC=1.1.1.1;	Bacteria; Proteobacteria; Gammaproteobacteria; Alteromonadales; Pseudoalteromonadaceae; Pseudoalteromonas	1.1.1.1	NA
sp|L8FJ46_MYCSM|L8FJ46	Mycobacterium smegmatis MKD8	62.7	67	22	2	3	69	10	73	1.7e-14	85.5	SubName: Full=Zinc-containing alcohol dehydrogenase;EC=1.1.1.1;	Bacteria; Actinobacteria; Actinobacteridae; Actinomycetales; Corynebacterineae; Mycobacteriaceae; Mycobacterium	1.1.1.1	NA
sp|L8FJ46_MYCSM|L8FJ46	Mycobacterium smegmatis MKD8	72.2	180	49	1	1	179	155	334	9.6e-65	253.8	SubName: Full=Zinc-containing alcohol dehydrogenase;EC=1.1.1.1;	Bacteria; Actinobacteria; Actinobacteridae; Actinomycetales; Corynebacterineae; Mycobacteriaceae; Mycobacterium	1.1.1.1	NA
sp|L8MQQ5_PSEPS|L8MQQ5	Pseudomonas pseudoalcaligenes KF707	71.2	73	21	0	1	73	1	73	1.8e-22	112.1	SubName: Full=Alcohol dehydrogenase;EC=1.1.1.1;EC=1.2.1.10;	Bacteria; Proteobacteria; Gammaproteobacteria; Pseudomonadales; Pseudomonadaceae; Pseudomonas; Pseudomonas oleovorans/pseudoalcaligenes group	1.1.1.1	NA
sp|L8MQQ5_PSEPS|L8MQQ5	Pseudomonas pseudoalcaligenes KF707	73.0	122	33	0	1	122	1	122	2.9e-44	185.3	SubName: Full=Alcohol dehydrogenase;EC=1.1.1.1;EC=1.2.1.10;	Bacteria; Proteobacteria; Gammaproteobacteria; Pseudomonadales; Pseudomonadaceae; Pseudomonas; Pseudomonas oleovorans/pseudoalcaligenes group	1.1.1.1	NA
sp|L8MQQ5_PSEPS|L8MQQ5	Pseudomonas pseudoalcaligenes KF707	77.7	148	33	0	2	149	1	148	1.6e-60	239.6	SubName: Full=Alcohol dehydrogenase;EC=1.1.1.1;EC=1.2.1.10;	Bacteria; Proteobacteria; Gammaproteobacteria; Pseudomonadales; Pseudomonadaceae; Pseudomonas; Pseudomonas oleovorans/pseudoalcaligenes group	1.1.1.1	NA
sp|L8MQQ5_PSEPS|L8MQQ5	Pseudomonas pseudoalcaligenes KF707	77.9	145	32	0	1	145	1	145	2.2e-59	235.7	SubName: Full=Alcohol dehydrogenase;EC=1.1.1.1;EC=1.2.1.10;	Bacteria; Proteobacteria; Gammaproteobacteria; Pseudomonadales; Pseudomonadaceae; Pseudomonas; Pseudomonas oleovorans/pseudoalcaligenes group	1.1.1.1	NA
sp|L8MQQ5_PSEPS|L8MQQ5	Pseudomonas pseudoalcaligenes KF707	78.0	109	24	0	1	109	1	109	3.1e-42	178.3	SubName: Full=Alcohol dehydrogenase;EC=1.1.1.1;EC=1.2.1.10;	Bacteria; Proteobacteria; Gammaproteobacteria; Pseudomonadales; Pseudomonadaceae; Pseudomonas; Pseudomonas oleovorans/pseudoalcaligenes group	1.1.1.1	NA
sp|M5D3F7_STEMA|M5D3F7	Stenotrophomonas maltophilia SKK35	81.7	109	20	0	1	109	134	242	1.1e-44	186.4	SubName: Full=S-(Hydroxymethyl)glutathione dehydrogenase / alcohol dehydrogenase;EC=1.1.1.1;	Bacteria; Proteobacteria; Gammaproteobacteria; Xanthomonadales; Xanthomonadaceae; Stenotrophomonas; Stenotrophomonas maltophilia group	1.1.1.1	NA
sp|M7NET7_9MICC|M7NET7	Arthrobacter gangotriensis Lz1y	83.9	124	11	1	1	115	44	167	6.8e-56	223.8	SubName: Full=Alcohol dehydrogenase;EC=1.1.1.1;	Bacteria; Actinobacteria; Actinobacteridae; Actinomycetales; Micrococcineae; Micrococcaceae; Arthrobacter	1.1.1.1	NA
sp|M7NET7_9MICC|M7NET7	Arthrobacter gangotriensis Lz1y	84.4	90	14	0	1	90	1	90	2.8e-36	158.3	SubName: Full=Alcohol dehydrogenase;EC=1.1.1.1;	Bacteria; Actinobacteria; Actinobacteridae; Actinomycetales; Micrococcineae; Micrococcaceae; Arthrobacter	1.1.1.1	NA
sp|M7NET7_9MICC|M7NET7	Arthrobacter gangotriensis Lz1y	85.0	267	40	0	1	267	43	309	4.9e-129	468.0	SubName: Full=Alcohol dehydrogenase;EC=1.1.1.1;	Bacteria; Actinobacteria; Actinobacteridae; Actinomycetales; Micrococcineae; Micrococcaceae; Arthrobacter	1.1.1.1	NA
sp|M7NET7_9MICC|M7NET7	Arthrobacter gangotriensis Lz1y	86.4	118	16	0	1	118	33	150	5.1e-55	221.5	SubName: Full=Alcohol dehydrogenase;EC=1.1.1.1;	Bacteria; Actinobacteria; Actinobacteridae; Actinomycetales; Micrococcineae; Micrococcaceae; Arthrobacter	1.1.1.1	NA
sp|M7NET7_9MICC|M7NET7	Arthrobacter gangotriensis Lz1y	87.5	184	23	0	1	184	1	184	2.1e-91	342.4	SubName: Full=Alcohol dehydrogenase;EC=1.1.1.1;	Bacteria; Actinobacteria; Actinobacteridae; Actinomycetales; Micrococcineae; Micrococcaceae; Arthrobacter	1.1.1.1	NA
sp|M7NET7_9MICC|M7NET7	Arthrobacter gangotriensis Lz1y	87.9	107	13	0	11	117	43	149	3.9e-51	208.0	SubName: Full=Alcohol dehydrogenase;EC=1.1.1.1;	Bacteria; Actinobacteria; Actinobacteridae; Actinomycetales; Micrococcineae; Micrococcaceae; Arthrobacter	1.1.1.1	NA
sp|M7NET7_9MICC|M7NET7	Arthrobacter gangotriensis Lz1y	89.5	86	9	0	30	115	75	160	3.1e-40	171.8	SubName: Full=Alcohol dehydrogenase;EC=1.1.1.1;	Bacteria; Actinobacteria; Actinobacteridae; Actinomycetales; Micrococcineae; Micrococcaceae; Arthrobacter	1.1.1.1	NA
sp|M7NET7_9MICC|M7NET7	Arthrobacter gangotriensis Lz1y	90.0	50	5	0	1	50	292	341	2.5e-18	97.8	SubName: Full=Alcohol dehydrogenase;EC=1.1.1.1;	Bacteria; Actinobacteria; Actinobacteridae; Actinomycetales; Micrococcineae; Micrococcaceae; Arthrobacter	1.1.1.1	NA
sp|M7NET7_9MICC|M7NET7	Arthrobacter gangotriensis Lz1y	90.3	340	33	0	1	340	1	340	2.9e-179	635.2	SubName: Full=Alcohol dehydrogenase;EC=1.1.1.1;	Bacteria; Actinobacteria; Actinobacteridae; Actinomycetales; Micrococcineae; Micrococcaceae; Arthrobacter	1.1.1.1	NA
sp|M7NET7_9MICC|M7NET7	Arthrobacter gangotriensis Lz1y	92.3	142	11	0	33	174	200	341	1.8e-68	266.2	SubName: Full=Alcohol dehydrogenase;EC=1.1.1.1;	Bacteria; Actinobacteria; Actinobacteridae; Actinomycetales; Micrococcineae; Micrococcaceae; Arthrobacter	1.1.1.1	NA
sp|M7NET7_9MICC|M7NET7	Arthrobacter gangotriensis Lz1y	92.6	216	16	0	1	216	126	341	2.4e-110	405.6	SubName: Full=Alcohol dehydrogenase;EC=1.1.1.1;	Bacteria; Actinobacteria; Actinobacteridae; Actinomycetales; Micrococcineae; Micrococcaceae; Arthrobacter	1.1.1.1	NA
sp|M7NET7_9MICC|M7NET7	Arthrobacter gangotriensis Lz1y	93.2	103	7	0	1	103	239	341	9.6e-49	199.9	SubName: Full=Alcohol dehydrogenase;EC=1.1.1.1;	Bacteria; Actinobacteria; Actinobacteridae; Actinomycetales; Micrococcineae; Micrococcaceae; Arthrobacter	1.1.1.1	NA
sp|M7NET7_9MICC|M7NET7	Arthrobacter gangotriensis Lz1y	93.8	96	6	0	1	96	246	341	1.5e-43	182.6	SubName: Full=Alcohol dehydrogenase;EC=1.1.1.1;	Bacteria; Actinobacteria; Actinobacteridae; Actinomycetales; Micrococcineae; Micrococcaceae; Arthrobacter	1.1.1.1	NA
sp|M7NET7_9MICC|M7NET7	Arthrobacter gangotriensis Lz1y	95.2	84	4	0	1	84	257	340	5.7e-39	167.2	SubName: Full=Alcohol dehydrogenase;EC=1.1.1.1;	Bacteria; Actinobacteria; Actinobacteridae; Actinomycetales; Micrococcineae; Micrococcaceae; Arthrobacter	1.1.1.1	NA
sp|N1MBR5_9NOCA|N1MBR5	Rhodococcus sp. EsD8	58.0	100	40	2	1	99	1	99	1.6e-24	119.8	SubName: Full=Alcohol dehydrogenase;EC=1.1.1.1;	Bacteria; Actinobacteria; Actinobacteridae; Actinomycetales; Corynebacterineae; Nocardiaceae; Rhodococcus	1.1.1.1	NA
sp|Q0SQ20_CLOPS|Q0SQ20	Clostridium perfringens (strain SM101 / Type A)	96.2	106	4	0	1	106	556	661	3.6e-51	208.0	SubName: Full=Aldehyde-alcohol dehydrogenase;EC=1.1.1.1;EC=1.2.1.10;	Bacteria; Firmicutes; Clostridia; Clostridiales; Clostridiaceae; Clostridium	1.1.1.1	COG1012
sp|Q0VLT1_ALCBS|Q0VLT1	Alcanivorax borkumensis (strain SK2 / ATCC 700651 / DSM 11573)	68.6	51	16	0	1	51	335	385	2.3e-11	74.7	SubName: Full=Alcohol dehydrogenase, NADH-dependent, putative;EC=1.1.1.1;	Bacteria; Proteobacteria; Gammaproteobacteria; Oceanospirillales; Alcanivoracaceae; Alcanivorax	1.1.1.1	COG1979
sp|Q0VLT1_ALCBS|Q0VLT1	Alcanivorax borkumensis (strain SK2 / ATCC 700651 / DSM 11573)	68.9	132	41	0	1	132	254	385	8.7e-47	193.7	SubName: Full=Alcohol dehydrogenase, NADH-dependent, putative;EC=1.1.1.1;	Bacteria; Proteobacteria; Gammaproteobacteria; Oceanospirillales; Alcanivoracaceae; Alcanivorax	1.1.1.1	COG1979
sp|Q0VLT1_ALCBS|Q0VLT1	Alcanivorax borkumensis (strain SK2 / ATCC 700651 / DSM 11573)	70.1	385	115	0	1	385	1	385	1.1e-153	550.4	SubName: Full=Alcohol dehydrogenase, NADH-dependent, putative;EC=1.1.1.1;	Bacteria; Proteobacteria; Gammaproteobacteria; Oceanospirillales; Alcanivoracaceae; Alcanivorax	1.1.1.1	COG1979
sp|Q0VLT1_ALCBS|Q0VLT1	Alcanivorax borkumensis (strain SK2 / ATCC 700651 / DSM 11573)	70.9	344	100	0	1	344	1	344	3.2e-141	508.8	SubName: Full=Alcohol dehydrogenase, NADH-dependent, putative;EC=1.1.1.1;	Bacteria; Proteobacteria; Gammaproteobacteria; Oceanospirillales; Alcanivoracaceae; Alcanivorax	1.1.1.1	COG1979
sp|Q0VLT1_ALCBS|Q0VLT1	Alcanivorax borkumensis (strain SK2 / ATCC 700651 / DSM 11573)	75.2	218	54	0	1	218	127	344	3e-92	345.5	SubName: Full=Alcohol dehydrogenase, NADH-dependent, putative;EC=1.1.1.1;	Bacteria; Proteobacteria; Gammaproteobacteria; Oceanospirillales; Alcanivoracaceae; Alcanivorax	1.1.1.1	COG1979
sp|Q3BT49_XANC5|Q3BT49	Xanthomonas campestris pv. vesicatoria (strain 85-10)	58.3	60	25	0	6	65	280	339	8.6e-11	73.2	SubName: Full=Putative Zn-dependent alcohol dehydrogenase;EC=1.1.1.1;	Bacteria; Proteobacteria; Gammaproteobacteria; Xanthomonadales; Xanthomonadaceae; Xanthomonas	1.1.1.1	COG1064
sp|Q4FQ53_PSYA2|Q4FQ53	Psychrobacter arcticus (strain DSM 17307 / 273-4)	88.4	121	14	0	1	121	1	121	2.6e-58	231.9	SubName: Full=Alcohol dehydrogenase protein;EC=1.1.1.1;	Bacteria; Proteobacteria; Gammaproteobacteria; Pseudomonadales; Moraxellaceae; Psychrobacter	1.1.1.1	COG1063
sp|Q4FQ53_PSYA2|Q4FQ53	Psychrobacter arcticus (strain DSM 17307 / 273-4)	89.9	148	15	0	1	148	1	148	3.2e-74	285.0	SubName: Full=Alcohol dehydrogenase protein;EC=1.1.1.1;	Bacteria; Proteobacteria; Gammaproteobacteria; Pseudomonadales; Moraxellaceae; Psychrobacter	1.1.1.1	COG1063
sp|Q4FQ53_PSYA2|Q4FQ53	Psychrobacter arcticus (strain DSM 17307 / 273-4)	90.0	230	23	0	1	230	37	266	8.1e-117	427.2	SubName: Full=Alcohol dehydrogenase protein;EC=1.1.1.1;	Bacteria; Proteobacteria; Gammaproteobacteria; Pseudomonadales; Moraxellaceae; Psychrobacter	1.1.1.1	COG1063
sp|Q4FQ53_PSYA2|Q4FQ53	Psychrobacter arcticus (strain DSM 17307 / 273-4)	90.1	81	8	0	35	115	1	81	3e-35	155.2	SubName: Full=Alcohol dehydrogenase protein;EC=1.1.1.1;	Bacteria; Proteobacteria; Gammaproteobacteria; Pseudomonadales; Moraxellaceae; Psychrobacter	1.1.1.1	COG1063
sp|Q4FQ53_PSYA2|Q4FQ53	Psychrobacter arcticus (strain DSM 17307 / 273-4)	91.1	135	12	0	1	135	61	195	3.1e-68	265.0	SubName: Full=Alcohol dehydrogenase protein;EC=1.1.1.1;	Bacteria; Proteobacteria; Gammaproteobacteria; Pseudomonadales; Moraxellaceae; Psychrobacter	1.1.1.1	COG1063
sp|Q4FQ53_PSYA2|Q4FQ53	Psychrobacter arcticus (strain DSM 17307 / 273-4)	91.5	117	10	0	1	117	142	258	6.8e-54	217.2	SubName: Full=Alcohol dehydrogenase protein;EC=1.1.1.1;	Bacteria; Proteobacteria; Gammaproteobacteria; Pseudomonadales; Moraxellaceae; Psychrobacter	1.1.1.1	COG1063
sp|Q4FQ53_PSYA2|Q4FQ53	Psychrobacter arcticus (strain DSM 17307 / 273-4)	91.5	142	12	0	1	142	1	142	2.2e-72	278.9	SubName: Full=Alcohol dehydrogenase protein;EC=1.1.1.1;	Bacteria; Proteobacteria; Gammaproteobacteria; Pseudomonadales; Moraxellaceae; Psychrobacter	1.1.1.1	COG1063
sp|Q4FQ53_PSYA2|Q4FQ53	Psychrobacter arcticus (strain DSM 17307 / 273-4)	92.4	66	5	0	1	66	1	66	2.6e-28	131.3	SubName: Full=Alcohol dehydrogenase protein;EC=1.1.1.1;	Bacteria; Proteobacteria; Gammaproteobacteria; Pseudomonadales; Moraxellaceae; Psychrobacter	1.1.1.1	COG1063
sp|Q4FQ53_PSYA2|Q4FQ53	Psychrobacter arcticus (strain DSM 17307 / 273-4)	93.1	58	4	0	1	58	1	58	1.3e-23	115.5	SubName: Full=Alcohol dehydrogenase protein;EC=1.1.1.1;	Bacteria; Proteobacteria; Gammaproteobacteria; Pseudomonadales; Moraxellaceae; Psychrobacter	1.1.1.1	COG1063
sp|Q4FR39_PSYA2|Q4FR39	Psychrobacter arcticus (strain DSM 17307 / 273-4)	88.3	230	27	0	1	230	1	230	2.2e-114	419.1	SubName: Full=Zn-dependent alcohol dehydrogenases class III;EC=1.1.1.1;	Bacteria; Proteobacteria; Gammaproteobacteria; Pseudomonadales; Moraxellaceae; Psychrobacter	1.1.1.1	COG1062
sp|Q4FR39_PSYA2|Q4FR39	Psychrobacter arcticus (strain DSM 17307 / 273-4)	92.0	375	30	0	1	375	1	375	4.2e-203	714.5	SubName: Full=Zn-dependent alcohol dehydrogenases class III;EC=1.1.1.1;	Bacteria; Proteobacteria; Gammaproteobacteria; Pseudomonadales; Moraxellaceae; Psychrobacter	1.1.1.1	COG1062
sp|Q4FR39_PSYA2|Q4FR39	Psychrobacter arcticus (strain DSM 17307 / 273-4)	93.0	258	18	0	1	258	117	374	7.2e-138	497.3	SubName: Full=Zn-dependent alcohol dehydrogenases class III;EC=1.1.1.1;	Bacteria; Proteobacteria; Gammaproteobacteria; Pseudomonadales; Moraxellaceae; Psychrobacter	1.1.1.1	COG1062
sp|Q4FR39_PSYA2|Q4FR39	Psychrobacter arcticus (strain DSM 17307 / 273-4)	93.1	376	26	0	1	376	1	376	3.1e-206	724.9	SubName: Full=Zn-dependent alcohol dehydrogenases class III;EC=1.1.1.1;	Bacteria; Proteobacteria; Gammaproteobacteria; Pseudomonadales; Moraxellaceae; Psychrobacter	1.1.1.1	COG1062
sp|Q4FR39_PSYA2|Q4FR39	Psychrobacter arcticus (strain DSM 17307 / 273-4)	93.2	235	16	0	1	235	140	374	7e-124	450.7	SubName: Full=Zn-dependent alcohol dehydrogenases class III;EC=1.1.1.1;	Bacteria; Proteobacteria; Gammaproteobacteria; Pseudomonadales; Moraxellaceae; Psychrobacter	1.1.1.1	COG1062
sp|Q4FR39_PSYA2|Q4FR39	Psychrobacter arcticus (strain DSM 17307 / 273-4)	93.3	193	13	0	1	193	100	292	8.1e-102	377.1	SubName: Full=Zn-dependent alcohol dehydrogenases class III;EC=1.1.1.1;	Bacteria; Proteobacteria; Gammaproteobacteria; Pseudomonadales; Moraxellaceae; Psychrobacter	1.1.1.1	COG1062
sp|Q4FR39_PSYA2|Q4FR39	Psychrobacter arcticus (strain DSM 17307 / 273-4)	93.7	237	15	0	1	237	43	279	1.5e-126	459.5	SubName: Full=Zn-dependent alcohol dehydrogenases class III;EC=1.1.1.1;	Bacteria; Proteobacteria; Gammaproteobacteria; Pseudomonadales; Moraxellaceae; Psychrobacter	1.1.1.1	COG1062
sp|Q4FR39_PSYA2|Q4FR39	Psychrobacter arcticus (strain DSM 17307 / 273-4)	94.1	374	22	0	1	374	1	374	6.2e-207	727.2	SubName: Full=Zn-dependent alcohol dehydrogenases class III;EC=1.1.1.1;	Bacteria; Proteobacteria; Gammaproteobacteria; Pseudomonadales; Moraxellaceae; Psychrobacter	1.1.1.1	COG1062
sp|Q4FR39_PSYA2|Q4FR39	Psychrobacter arcticus (strain DSM 17307 / 273-4)	94.1	376	22	0	1	376	1	376	9.6e-208	729.9	SubName: Full=Zn-dependent alcohol dehydrogenases class III;EC=1.1.1.1;	Bacteria; Proteobacteria; Gammaproteobacteria; Pseudomonadales; Moraxellaceae; Psychrobacter	1.1.1.1	COG1062
sp|Q4FR39_PSYA2|Q4FR39	Psychrobacter arcticus (strain DSM 17307 / 273-4)	94.5	128	7	0	1	128	247	374	8.1e-66	256.9	SubName: Full=Zn-dependent alcohol dehydrogenases class III;EC=1.1.1.1;	Bacteria; Proteobacteria; Gammaproteobacteria; Pseudomonadales; Moraxellaceae; Psychrobacter	1.1.1.1	COG1062
sp|Q4FR39_PSYA2|Q4FR39	Psychrobacter arcticus (strain DSM 17307 / 273-4)	94.6	93	5	0	1	93	282	374	4.4e-45	187.6	SubName: Full=Zn-dependent alcohol dehydrogenases class III;EC=1.1.1.1;	Bacteria; Proteobacteria; Gammaproteobacteria; Pseudomonadales; Moraxellaceae; Psychrobacter	1.1.1.1	COG1062
sp|Q4FR39_PSYA2|Q4FR39	Psychrobacter arcticus (strain DSM 17307 / 273-4)	95.8	166	7	0	1	166	39	204	2.6e-88	332.0	SubName: Full=Zn-dependent alcohol dehydrogenases class III;EC=1.1.1.1;	Bacteria; Proteobacteria; Gammaproteobacteria; Pseudomonadales; Moraxellaceae; Psychrobacter	1.1.1.1	COG1062
sp|Q4FVS3_PSYA2|Q4FVS3	Psychrobacter arcticus (strain DSM 17307 / 273-4)	83.8	80	13	0	1	80	1	80	3.4e-30	137.9	SubName: Full=Probable Zinc-containing alcohol dehydrogenase;EC=1.1.1.1;	Bacteria; Proteobacteria; Gammaproteobacteria; Pseudomonadales; Moraxellaceae; Psychrobacter	1.1.1.1	COG0604
sp|Q4FVS3_PSYA2|Q4FVS3	Psychrobacter arcticus (strain DSM 17307 / 273-4)	89.5	95	10	0	1	95	240	334	3e-41	174.9	SubName: Full=Probable Zinc-containing alcohol dehydrogenase;EC=1.1.1.1;	Bacteria; Proteobacteria; Gammaproteobacteria; Pseudomonadales; Moraxellaceae; Psychrobacter	1.1.1.1	COG0604
sp|Q4FVS3_PSYA2|Q4FVS3	Psychrobacter arcticus (strain DSM 17307 / 273-4)	91.8	98	8	0	1	98	237	334	1.1e-43	183.0	SubName: Full=Probable Zinc-containing alcohol dehydrogenase;EC=1.1.1.1;	Bacteria; Proteobacteria; Gammaproteobacteria; Pseudomonadales; Moraxellaceae; Psychrobacter	1.1.1.1	COG0604
sp|Q4FVS3_PSYA2|Q4FVS3	Psychrobacter arcticus (strain DSM 17307 / 273-4)	92.4	105	8	0	1	105	198	302	3.3e-49	201.4	SubName: Full=Probable Zinc-containing alcohol dehydrogenase;EC=1.1.1.1;	Bacteria; Proteobacteria; Gammaproteobacteria; Pseudomonadales; Moraxellaceae; Psychrobacter	1.1.1.1	COG0604
sp|Q8GIX7_MORSE|Q8GIX7	Moraxella sp. (strain TAE123)	91.1	79	7	0	5	83	1	79	6.8e-35	153.7	SubName: Full=Alcohol dehydrogenase;EC=1.1.1.1;	Bacteria; Proteobacteria; Gammaproteobacteria; Pseudomonadales; Moraxellaceae; Moraxella	1.1.1.1	NA
sp|Q8GIX7_MORSE|Q8GIX7	Moraxella sp. (strain TAE123)	91.7	96	8	0	1	96	243	338	1.8e-41	175.6	SubName: Full=Alcohol dehydrogenase;EC=1.1.1.1;	Bacteria; Proteobacteria; Gammaproteobacteria; Pseudomonadales; Moraxellaceae; Moraxella	1.1.1.1	NA
sp|Q8GIX7_MORSE|Q8GIX7	Moraxella sp. (strain TAE123)	91.9	124	10	0	1	124	8	131	4.8e-63	247.7	SubName: Full=Alcohol dehydrogenase;EC=1.1.1.1;	Bacteria; Proteobacteria; Gammaproteobacteria; Pseudomonadales; Moraxellaceae; Moraxella	1.1.1.1	NA
sp|Q8GIX7_MORSE|Q8GIX7	Moraxella sp. (strain TAE123)	92.3	181	14	0	1	181	65	245	3.2e-92	345.1	SubName: Full=Alcohol dehydrogenase;EC=1.1.1.1;	Bacteria; Proteobacteria; Gammaproteobacteria; Pseudomonadales; Moraxellaceae; Moraxella	1.1.1.1	NA
sp|Q8GIX7_MORSE|Q8GIX7	Moraxella sp. (strain TAE123)	92.5	146	11	0	5	150	1	146	2.3e-75	288.9	SubName: Full=Alcohol dehydrogenase;EC=1.1.1.1;	Bacteria; Proteobacteria; Gammaproteobacteria; Pseudomonadales; Moraxellaceae; Moraxella	1.1.1.1	NA
sp|Q8GIX7_MORSE|Q8GIX7	Moraxella sp. (strain TAE123)	92.5	295	22	0	5	299	1	295	6.1e-157	560.8	SubName: Full=Alcohol dehydrogenase;EC=1.1.1.1;	Bacteria; Proteobacteria; Gammaproteobacteria; Pseudomonadales; Moraxellaceae; Moraxella	1.1.1.1	NA
sp|Q8GIX7_MORSE|Q8GIX7	Moraxella sp. (strain TAE123)	92.6	296	22	0	1	296	43	338	1e-156	560.1	SubName: Full=Alcohol dehydrogenase;EC=1.1.1.1;	Bacteria; Proteobacteria; Gammaproteobacteria; Pseudomonadales; Moraxellaceae; Moraxella	1.1.1.1	NA
sp|Q8GIX7_MORSE|Q8GIX7	Moraxella sp. (strain TAE123)	92.6	81	6	0	1	81	258	338	4e-34	151.0	SubName: Full=Alcohol dehydrogenase;EC=1.1.1.1;	Bacteria; Proteobacteria; Gammaproteobacteria; Pseudomonadales; Moraxellaceae; Moraxella	1.1.1.1	NA
sp|Q8GIX7_MORSE|Q8GIX7	Moraxella sp. (strain TAE123)	92.9	154	11	0	5	158	1	154	2.5e-80	305.4	SubName: Full=Alcohol dehydrogenase;EC=1.1.1.1;	Bacteria; Proteobacteria; Gammaproteobacteria; Pseudomonadales; Moraxellaceae; Moraxella	1.1.1.1	NA
sp|Q8GIX7_MORSE|Q8GIX7	Moraxella sp. (strain TAE123)	92.9	338	24	0	5	342	1	338	1.6e-180	639.4	SubName: Full=Alcohol dehydrogenase;EC=1.1.1.1;	Bacteria; Proteobacteria; Gammaproteobacteria; Pseudomonadales; Moraxellaceae; Moraxella	1.1.1.1	NA
sp|Q8GIX7_MORSE|Q8GIX7	Moraxella sp. (strain TAE123)	92.9	338	24	0	5	342	1	338	2.4e-181	642.1	SubName: Full=Alcohol dehydrogenase;EC=1.1.1.1;	Bacteria; Proteobacteria; Gammaproteobacteria; Pseudomonadales; Moraxellaceae; Moraxella	1.1.1.1	NA
sp|Q8GIX7_MORSE|Q8GIX7	Moraxella sp. (strain TAE123)	93.2	338	23	0	5	342	1	338	6.3e-182	644.0	SubName: Full=Alcohol dehydrogenase;EC=1.1.1.1;	Bacteria; Proteobacteria; Gammaproteobacteria; Pseudomonadales; Moraxellaceae; Moraxella	1.1.1.1	NA
sp|Q8GIX7_MORSE|Q8GIX7	Moraxella sp. (strain TAE123)	93.5	338	22	0	5	342	1	338	2.4e-181	642.1	SubName: Full=Alcohol dehydrogenase;EC=1.1.1.1;	Bacteria; Proteobacteria; Gammaproteobacteria; Pseudomonadales; Moraxellaceae; Moraxella	1.1.1.1	NA
sp|Q8GIX7_MORSE|Q8GIX7	Moraxella sp. (strain TAE123)	93.9	165	10	0	9	173	1	165	1.3e-87	329.7	SubName: Full=Alcohol dehydrogenase;EC=1.1.1.1;	Bacteria; Proteobacteria; Gammaproteobacteria; Pseudomonadales; Moraxellaceae; Moraxella	1.1.1.1	NA
sp|Q8GIX7_MORSE|Q8GIX7	Moraxella sp. (strain TAE123)	94.1	187	11	0	5	191	1	187	2e-100	372.5	SubName: Full=Alcohol dehydrogenase;EC=1.1.1.1;	Bacteria; Proteobacteria; Gammaproteobacteria; Pseudomonadales; Moraxellaceae; Moraxella	1.1.1.1	NA
sp|Q8GIX7_MORSE|Q8GIX7	Moraxella sp. (strain TAE123)	94.9	237	12	0	1	237	102	338	3.5e-123	448.4	SubName: Full=Alcohol dehydrogenase;EC=1.1.1.1;	Bacteria; Proteobacteria; Gammaproteobacteria; Pseudomonadales; Moraxellaceae; Moraxella	1.1.1.1	NA
sp|Q8GIX7_MORSE|Q8GIX7	Moraxella sp. (strain TAE123)	96.2	53	2	0	5	57	1	53	7.1e-22	109.8	SubName: Full=Alcohol dehydrogenase;EC=1.1.1.1;	Bacteria; Proteobacteria; Gammaproteobacteria; Pseudomonadales; Moraxellaceae; Moraxella	1.1.1.1	NA
sp|R9GCJ4_LACSK|R9GCJ4	Lactobacillus sakei subsp. sakei LS25	66.9	127	42	0	2	128	17	143	1.4e-38	166.4	SubName: Full=Alcohol dehydrogenase;EC=1.1.1.1;EC=1.2.1.10;	Bacteria; Firmicutes; Bacilli; Lactobacillales; Lactobacillaceae; Lactobacillus	1.1.1.1	NA
sp|R9GXK9_9SPHI|R9GXK9	Arcticibacter svalbardensis MN12-7	76.7	219	51	0	1	219	225	443	4e-89	335.1	SubName: Full=Alcohol dehydrogenase;EC=1.1.1.1;EC=1.2.1.10;	Bacteria; Bacteroidetes; Sphingobacteriia; Sphingobacteriales; Sphingobacteriaceae; Arcticibacter	1.1.1.1	NA
sp|A1SJX7_NOCSJ|A1SJX7	Nocardioides sp. (strain BAA-499 / JS614)	85.2	115	17	0	1	115	187	301	2.9e-46	191.8	SubName: Full=IMP dehydrogenase family protein;EC=1.1.1.205;	Bacteria; Actinobacteria; Actinobacteridae; Actinomycetales; Propionibacterineae; Nocardioidaceae; Nocardioides	1.1.1.205	COG0517
sp|A3J5J1_9FLAO|A3J5J1	Flavobacteria bacterium BAL38	84.3	140	22	0	1	140	1	140	1.5e-60	239.6	RecName: Full=Inosine-5'-monophosphate dehydrogenase;Short=IMP dehydrogenase;Short=IMPD;Short=IMPDH;EC=1.1.1.205;	Bacteria; Bacteroidetes; Flavobacteriia; Flavobacteriales	1.1.1.205	NA
sp|A3J5J1_9FLAO|A3J5J1	Flavobacteria bacterium BAL38	89.0	127	14	0	1	127	120	246	2.5e-54	218.8	RecName: Full=Inosine-5'-monophosphate dehydrogenase;Short=IMP dehydrogenase;Short=IMPD;Short=IMPDH;EC=1.1.1.205;	Bacteria; Bacteroidetes; Flavobacteriia; Flavobacteriales	1.1.1.205	NA
sp|A3J5J1_9FLAO|A3J5J1	Flavobacteria bacterium BAL38	89.5	57	6	0	1	57	1	57	3e-20	104.4	RecName: Full=Inosine-5'-monophosphate dehydrogenase;Short=IMP dehydrogenase;Short=IMPD;Short=IMPDH;EC=1.1.1.205;	Bacteria; Bacteroidetes; Flavobacteriia; Flavobacteriales	1.1.1.205	NA
sp|A3J5J1_9FLAO|A3J5J1	Flavobacteria bacterium BAL38	94.9	39	2	0	18	56	452	490	2.3e-12	78.2	RecName: Full=Inosine-5'-monophosphate dehydrogenase;Short=IMP dehydrogenase;Short=IMPD;Short=IMPDH;EC=1.1.1.205;	Bacteria; Bacteroidetes; Flavobacteriia; Flavobacteriales	1.1.1.205	NA
sp|A3TPN4_9MICO|A3TPN4	Janibacter sp. HTCC2649	44.8	241	126	3	13	248	1	239	1.4e-42	180.6	SubName: Full=Inositol-5-monophosphate dehydrogenase;EC=1.1.1.205;	Bacteria; Actinobacteria; Actinobacteridae; Actinomycetales; Micrococcineae; Intrasporangiaceae; Janibacter	1.1.1.205	NA
sp|A3TPN4_9MICO|A3TPN4	Janibacter sp. HTCC2649	51.4	74	36	0	2	75	166	239	4.8e-10	70.9	SubName: Full=Inositol-5-monophosphate dehydrogenase;EC=1.1.1.205;	Bacteria; Actinobacteria; Actinobacteridae; Actinomycetales; Micrococcineae; Intrasporangiaceae; Janibacter	1.1.1.205	NA
sp|A3TPN4_9MICO|A3TPN4	Janibacter sp. HTCC2649	52.5	59	28	0	1	59	181	239	3.9e-07	60.8	SubName: Full=Inositol-5-monophosphate dehydrogenase;EC=1.1.1.205;	Bacteria; Actinobacteria; Actinobacteridae; Actinomycetales; Micrococcineae; Intrasporangiaceae; Janibacter	1.1.1.205	NA
sp|A3TQ49_9MICO|A3TQ49	Janibacter sp. HTCC2649	65.9	88	23	2	1	87	1	82	7.8e-20	103.6	RecName: Full=Inosine-5'-monophosphate dehydrogenase;Short=IMP dehydrogenase;Short=IMPD;Short=IMPDH;EC=1.1.1.205;	Bacteria; Actinobacteria; Actinobacteridae; Actinomycetales; Micrococcineae; Intrasporangiaceae; Janibacter	1.1.1.205	NA
sp|A3TQ49_9MICO|A3TQ49	Janibacter sp. HTCC2649	78.6	145	24	3	1	144	1	139	6.3e-51	207.6	RecName: Full=Inosine-5'-monophosphate dehydrogenase;Short=IMP dehydrogenase;Short=IMPD;Short=IMPDH;EC=1.1.1.205;	Bacteria; Actinobacteria; Actinobacteridae; Actinomycetales; Micrococcineae; Intrasporangiaceae; Janibacter	1.1.1.205	NA
sp|A3TQ49_9MICO|A3TQ49	Janibacter sp. HTCC2649	79.8	99	18	1	1	99	150	246	3.7e-37	161.4	RecName: Full=Inosine-5'-monophosphate dehydrogenase;Short=IMP dehydrogenase;Short=IMPD;Short=IMPDH;EC=1.1.1.205;	Bacteria; Actinobacteria; Actinobacteridae; Actinomycetales; Micrococcineae; Intrasporangiaceae; Janibacter	1.1.1.205	NA
sp|A3TQ49_9MICO|A3TQ49	Janibacter sp. HTCC2649	81.8	55	10	0	1	55	481	535	7.4e-19	99.8	RecName: Full=Inosine-5'-monophosphate dehydrogenase;Short=IMP dehydrogenase;Short=IMPD;Short=IMPDH;EC=1.1.1.205;	Bacteria; Actinobacteria; Actinobacteridae; Actinomycetales; Micrococcineae; Intrasporangiaceae; Janibacter	1.1.1.205	NA
sp|A3TQ49_9MICO|A3TQ49	Janibacter sp. HTCC2649	86.6	112	15	0	1	112	147	258	1.1e-47	196.4	RecName: Full=Inosine-5'-monophosphate dehydrogenase;Short=IMP dehydrogenase;Short=IMPD;Short=IMPDH;EC=1.1.1.205;	Bacteria; Actinobacteria; Actinobacteridae; Actinomycetales; Micrococcineae; Intrasporangiaceae; Janibacter	1.1.1.205	NA
sp|A3TQ49_9MICO|A3TQ49	Janibacter sp. HTCC2649	88.2	85	10	0	6	90	44	128	1.5e-34	152.5	RecName: Full=Inosine-5'-monophosphate dehydrogenase;Short=IMP dehydrogenase;Short=IMPD;Short=IMPDH;EC=1.1.1.205;	Bacteria; Actinobacteria; Actinobacteridae; Actinomycetales; Micrococcineae; Intrasporangiaceae; Janibacter	1.1.1.205	NA
sp|A3TQ49_9MICO|A3TQ49	Janibacter sp. HTCC2649	89.1	119	13	0	1	119	131	249	6.6e-54	217.2	RecName: Full=Inosine-5'-monophosphate dehydrogenase;Short=IMP dehydrogenase;Short=IMPD;Short=IMPDH;EC=1.1.1.205;	Bacteria; Actinobacteria; Actinobacteridae; Actinomycetales; Micrococcineae; Intrasporangiaceae; Janibacter	1.1.1.205	NA
sp|A3TQ49_9MICO|A3TQ49	Janibacter sp. HTCC2649	89.3	56	6	0	1	56	482	537	3.5e-21	107.5	RecName: Full=Inosine-5'-monophosphate dehydrogenase;Short=IMP dehydrogenase;Short=IMPD;Short=IMPDH;EC=1.1.1.205;	Bacteria; Actinobacteria; Actinobacteridae; Actinomycetales; Micrococcineae; Intrasporangiaceae; Janibacter	1.1.1.205	NA
sp|A3TQ49_9MICO|A3TQ49	Janibacter sp. HTCC2649	89.7	136	14	0	1	136	48	183	1.5e-62	246.1	RecName: Full=Inosine-5'-monophosphate dehydrogenase;Short=IMP dehydrogenase;Short=IMPD;Short=IMPDH;EC=1.1.1.205;	Bacteria; Actinobacteria; Actinobacteridae; Actinomycetales; Micrococcineae; Intrasporangiaceae; Janibacter	1.1.1.205	NA
sp|A3TQ49_9MICO|A3TQ49	Janibacter sp. HTCC2649	90.2	51	5	0	1	51	487	537	3.9e-19	100.5	RecName: Full=Inosine-5'-monophosphate dehydrogenase;Short=IMP dehydrogenase;Short=IMPD;Short=IMPDH;EC=1.1.1.205;	Bacteria; Actinobacteria; Actinobacteridae; Actinomycetales; Micrococcineae; Intrasporangiaceae; Janibacter	1.1.1.205	NA
sp|A3TQ49_9MICO|A3TQ49	Janibacter sp. HTCC2649	91.0	177	16	0	1	177	110	286	4e-87	328.2	RecName: Full=Inosine-5'-monophosphate dehydrogenase;Short=IMP dehydrogenase;Short=IMPD;Short=IMPDH;EC=1.1.1.205;	Bacteria; Actinobacteria; Actinobacteridae; Actinomycetales; Micrococcineae; Intrasporangiaceae; Janibacter	1.1.1.205	NA
sp|A3TQ49_9MICO|A3TQ49	Janibacter sp. HTCC2649	92.1	140	11	0	8	147	34	173	1.9e-66	259.2	RecName: Full=Inosine-5'-monophosphate dehydrogenase;Short=IMP dehydrogenase;Short=IMPD;Short=IMPDH;EC=1.1.1.205;	Bacteria; Actinobacteria; Actinobacteridae; Actinomycetales; Micrococcineae; Intrasporangiaceae; Janibacter	1.1.1.205	NA
sp|A3TQ49_9MICO|A3TQ49	Janibacter sp. HTCC2649	92.3	117	9	0	1	117	421	537	1.1e-56	226.5	RecName: Full=Inosine-5'-monophosphate dehydrogenase;Short=IMP dehydrogenase;Short=IMPD;Short=IMPDH;EC=1.1.1.205;	Bacteria; Actinobacteria; Actinobacteridae; Actinomycetales; Micrococcineae; Intrasporangiaceae; Janibacter	1.1.1.205	NA
sp|A3TQ49_9MICO|A3TQ49	Janibacter sp. HTCC2649	92.6	108	8	0	3	110	41	148	2.9e-48	198.4	RecName: Full=Inosine-5'-monophosphate dehydrogenase;Short=IMP dehydrogenase;Short=IMPD;Short=IMPDH;EC=1.1.1.205;	Bacteria; Actinobacteria; Actinobacteridae; Actinomycetales; Micrococcineae; Intrasporangiaceae; Janibacter	1.1.1.205	NA
sp|A3TQ49_9MICO|A3TQ49	Janibacter sp. HTCC2649	96.3	107	4	0	1	107	169	275	4.3e-52	211.1	RecName: Full=Inosine-5'-monophosphate dehydrogenase;Short=IMP dehydrogenase;Short=IMPD;Short=IMPDH;EC=1.1.1.205;	Bacteria; Actinobacteria; Actinobacteridae; Actinomycetales; Micrococcineae; Intrasporangiaceae; Janibacter	1.1.1.205	NA
sp|A3TQ54_9MICO|A3TQ54	Janibacter sp. HTCC2649	72.7	77	7	1	1	63	1	77	1.3e-22	112.8	SubName: Full=Inositol-5-monophosphate dehydrogenase;EC=1.1.1.205;	Bacteria; Actinobacteria; Actinobacteridae; Actinomycetales; Micrococcineae; Intrasporangiaceae; Janibacter	1.1.1.205	NA
sp|A3TQ54_9MICO|A3TQ54	Janibacter sp. HTCC2649	87.1	101	13	0	1	101	268	368	1.8e-44	185.7	SubName: Full=Inositol-5-monophosphate dehydrogenase;EC=1.1.1.205;	Bacteria; Actinobacteria; Actinobacteridae; Actinomycetales; Micrococcineae; Intrasporangiaceae; Janibacter	1.1.1.205	NA
sp|A3TQ54_9MICO|A3TQ54	Janibacter sp. HTCC2649	89.9	69	7	0	2	70	28	96	1.1e-29	136.0	SubName: Full=Inositol-5-monophosphate dehydrogenase;EC=1.1.1.205;	Bacteria; Actinobacteria; Actinobacteridae; Actinomycetales; Micrococcineae; Intrasporangiaceae; Janibacter	1.1.1.205	NA
sp|A3TQ54_9MICO|A3TQ54	Janibacter sp. HTCC2649	91.0	89	8	0	1	89	1	89	6.3e-41	173.7	SubName: Full=Inositol-5-monophosphate dehydrogenase;EC=1.1.1.205;	Bacteria; Actinobacteria; Actinobacteridae; Actinomycetales; Micrococcineae; Intrasporangiaceae; Janibacter	1.1.1.205	NA
sp|A3TQ54_9MICO|A3TQ54	Janibacter sp. HTCC2649	92.1	114	9	0	1	114	257	370	2.2e-54	218.8	SubName: Full=Inositol-5-monophosphate dehydrogenase;EC=1.1.1.205;	Bacteria; Actinobacteria; Actinobacteridae; Actinomycetales; Micrococcineae; Intrasporangiaceae; Janibacter	1.1.1.205	NA
sp|A3TQ54_9MICO|A3TQ54	Janibacter sp. HTCC2649	92.1	89	7	0	1	89	282	370	3.2e-40	171.4	SubName: Full=Inositol-5-monophosphate dehydrogenase;EC=1.1.1.205;	Bacteria; Actinobacteria; Actinobacteridae; Actinomycetales; Micrococcineae; Intrasporangiaceae; Janibacter	1.1.1.205	NA
sp|A3TQ54_9MICO|A3TQ54	Janibacter sp. HTCC2649	93.5	62	4	0	1	62	1	62	2.3e-26	124.8	SubName: Full=Inositol-5-monophosphate dehydrogenase;EC=1.1.1.205;	Bacteria; Actinobacteria; Actinobacteridae; Actinomycetales; Micrococcineae; Intrasporangiaceae; Janibacter	1.1.1.205	NA
sp|A3TQ54_9MICO|A3TQ54	Janibacter sp. HTCC2649	94.3	297	17	0	1	297	1	297	4.2e-156	558.1	SubName: Full=Inositol-5-monophosphate dehydrogenase;EC=1.1.1.205;	Bacteria; Actinobacteria; Actinobacteridae; Actinomycetales; Micrococcineae; Intrasporangiaceae; Janibacter	1.1.1.205	NA
sp|A3TQ54_9MICO|A3TQ54	Janibacter sp. HTCC2649	96.0	101	4	0	1	101	1	101	2.4e-49	201.8	SubName: Full=Inositol-5-monophosphate dehydrogenase;EC=1.1.1.205;	Bacteria; Actinobacteria; Actinobacteridae; Actinomycetales; Micrococcineae; Intrasporangiaceae; Janibacter	1.1.1.205	NA
sp|A4AIQ7_9ACTN|A4AIQ7	marine actinobacterium PHSC20C1	77.6	116	26	0	1	116	6	121	3.2e-45	188.3	RecName: Full=Inosine-5'-monophosphate dehydrogenase;Short=IMP dehydrogenase;Short=IMPD;Short=IMPDH;EC=1.1.1.205;	Bacteria; Actinobacteria	1.1.1.205	NA
sp|A4AIQ7_9ACTN|A4AIQ7	marine actinobacterium PHSC20C1	88.7	106	12	0	1	106	395	500	1.1e-47	196.4	RecName: Full=Inosine-5'-monophosphate dehydrogenase;Short=IMP dehydrogenase;Short=IMPD;Short=IMPDH;EC=1.1.1.205;	Bacteria; Actinobacteria	1.1.1.205	NA
sp|A5CU57_CLAM3|A5CU57	Clavibacter michiganensis subsp. michiganensis (strain NCPPB 382)	72.6	113	31	0	1	113	158	270	6.3e-38	164.1	RecName: Full=Inosine-5'-monophosphate dehydrogenase;Short=IMP dehydrogenase;Short=IMPD;Short=IMPDH;EC=1.1.1.205;	Bacteria; Actinobacteria; Actinobacteridae; Actinomycetales; Micrococcineae; Microbacteriaceae; Clavibacter	1.1.1.205	COG0517
sp|A5CU57_CLAM3|A5CU57	Clavibacter michiganensis subsp. michiganensis (strain NCPPB 382)	75.0	132	33	0	3	134	5	136	7.7e-51	207.2	RecName: Full=Inosine-5'-monophosphate dehydrogenase;Short=IMP dehydrogenase;Short=IMPD;Short=IMPDH;EC=1.1.1.205;	Bacteria; Actinobacteria; Actinobacteridae; Actinomycetales; Micrococcineae; Microbacteriaceae; Clavibacter	1.1.1.205	COG0517
sp|A5CU57_CLAM3|A5CU57	Clavibacter michiganensis subsp. michiganensis (strain NCPPB 382)	78.4	51	11	0	3	53	5	55	3.9e-14	84.0	RecName: Full=Inosine-5'-monophosphate dehydrogenase;Short=IMP dehydrogenase;Short=IMPD;Short=IMPDH;EC=1.1.1.205;	Bacteria; Actinobacteria; Actinobacteridae; Actinomycetales; Micrococcineae; Microbacteriaceae; Clavibacter	1.1.1.205	COG0517
sp|A5WEW7_PSYWF|A5WEW7	Psychrobacter sp. (strain PRwf-1)	94.1	119	7	0	1	119	372	490	1.4e-59	236.1	RecName: Full=Inosine-5'-monophosphate dehydrogenase;Short=IMP dehydrogenase;Short=IMPD;Short=IMPDH;EC=1.1.1.205;	Bacteria; Proteobacteria; Gammaproteobacteria; Pseudomonadales; Moraxellaceae; Psychrobacter	1.1.1.205	COG0517
sp|B1HS41_LYSSC|B1HS41	Lysinibacillus sphaericus (strain C3-41)	80.7	114	22	0	1	114	238	351	8.4e-46	190.3	RecName: Full=Inosine-5'-monophosphate dehydrogenase;Short=IMP dehydrogenase;Short=IMPD;Short=IMPDH;EC=1.1.1.205;	Bacteria; Firmicutes; Bacilli; Bacillales; Bacillaceae; Lysinibacillus	1.1.1.205	COG0517
sp|B1HS41_LYSSC|B1HS41	Lysinibacillus sphaericus (strain C3-41)	86.0	100	14	0	1	100	257	356	1.4e-41	176.0	RecName: Full=Inosine-5'-monophosphate dehydrogenase;Short=IMP dehydrogenase;Short=IMPD;Short=IMPDH;EC=1.1.1.205;	Bacteria; Firmicutes; Bacilli; Bacillales; Bacillaceae; Lysinibacillus	1.1.1.205	COG0517
sp|B1REZ7_CLOPF|B1REZ7	Clostridium perfringens CPE str. F4969	88.5	104	12	0	1	104	238	341	1.7e-45	189.1	RecName: Full=Inosine-5'-monophosphate dehydrogenase;Short=IMP dehydrogenase;Short=IMPD;Short=IMPDH;EC=1.1.1.205;	Bacteria; Firmicutes; Clostridia; Clostridiales; Clostridiaceae; Clostridium	1.1.1.205	NA
sp|B9MGQ4_ACIET|B9MGQ4	Acidovorax ebreus (strain TPSY) (Diaphorobacter sp. (strain TPSY))	99.1	108	1	0	1	108	285	392	1.6e-51	209.1	RecName: Full=Inosine-5'-monophosphate dehydrogenase;Short=IMP dehydrogenase;Short=IMPD;Short=IMPDH;EC=1.1.1.205;	Bacteria; Proteobacteria; Betaproteobacteria; Burkholderiales; Comamonadaceae; Acidovorax	1.1.1.205	COG0517
sp|B9Z665_9NEIS|B9Z665	Pseudogulbenkiania ferrooxidans 2002	85.7	265	37	1	1	264	222	486	1.4e-125	456.4	RecName: Full=Inosine-5'-monophosphate dehydrogenase;Short=IMP dehydrogenase;Short=IMPD;Short=IMPDH;EC=1.1.1.205;	Bacteria; Proteobacteria; Betaproteobacteria; Neisseriales; Neisseriaceae; Pseudogulbenkiania	1.1.1.205	NA
sp|C0XUU8_9CORY|C0XUU8	Corynebacterium lipophiloflavum DSM 44291	87.4	127	16	0	1	127	191	317	1.4e-54	219.5	RecName: Full=Inosine-5'-monophosphate dehydrogenase;Short=IMP dehydrogenase;Short=IMPD;Short=IMPDH;EC=1.1.1.205;	Bacteria; Actinobacteria; Actinobacteridae; Actinomycetales; Corynebacterineae; Corynebacteriaceae; Corynebacterium	1.1.1.205	NA
sp|C3WF92_FUSMR|C3WF92	Fusobacterium mortiferum ATCC 9817	90.2	51	5	0	1	51	204	254	3.8e-17	94.0	RecName: Full=Inosine-5'-monophosphate dehydrogenase;Short=IMP dehydrogenase;Short=IMPD;Short=IMPDH;EC=1.1.1.205;	Bacteria; Fusobacteria; Fusobacteriales; Fusobacteriaceae; Fusobacterium	1.1.1.205	NA
sp|C3WF92_FUSMR|C3WF92	Fusobacterium mortiferum ATCC 9817	97.0	100	3	0	1	100	317	416	3.9e-47	194.5	RecName: Full=Inosine-5'-monophosphate dehydrogenase;Short=IMP dehydrogenase;Short=IMPD;Short=IMPDH;EC=1.1.1.205;	Bacteria; Fusobacteria; Fusobacteriales; Fusobacteriaceae; Fusobacterium	1.1.1.205	NA
sp|C4FQC4_9FIRM|C4FQC4	Veillonella dispar ATCC 17748	78.9	166	35	0	1	166	161	326	3.9e-68	265.0	RecName: Full=Inosine-5'-monophosphate dehydrogenase;Short=IMP dehydrogenase;Short=IMPD;Short=IMPDH;EC=1.1.1.205;	Bacteria; Firmicutes; Negativicutes; Selenomonadales; Veillonellaceae; Veillonella	1.1.1.205	NA
sp|C5USF7_CLOBO|C5USF7	Clostridium botulinum E1 str. 'BoNT E Beluga'	79.7	64	13	0	1	64	418	481	8.5e-22	109.8	RecName: Full=Inosine-5'-monophosphate dehydrogenase;Short=IMP dehydrogenase;Short=IMPD;Short=IMPDH;EC=1.1.1.205;	Bacteria; Firmicutes; Clostridia; Clostridiales; Clostridiaceae; Clostridium	1.1.1.205	NA
sp|C6PX43_9CLOT|C6PX43	Clostridium carboxidivorans P7	78.5	163	35	0	1	163	41	203	9.7e-64	250.4	RecName: Full=Inosine-5'-monophosphate dehydrogenase;Short=IMP dehydrogenase;Short=IMPD;Short=IMPDH;EC=1.1.1.205;	Bacteria; Firmicutes; Clostridia; Clostridiales; Clostridiaceae; Clostridium	1.1.1.205	NA
sp|C6X0H5_FLAB3|C6X0H5	Flavobacteriaceae bacterium (strain 3519-10)	85.4	144	21	0	1	144	33	176	1.6e-62	246.1	RecName: Full=Inosine-5'-monophosphate dehydrogenase;Short=IMP dehydrogenase;Short=IMPD;Short=IMPDH;EC=1.1.1.205;	Bacteria; Bacteroidetes; Flavobacteriia; Flavobacteriales; Flavobacteriaceae	1.1.1.205	COG0517
sp|C6X0H5_FLAB3|C6X0H5	Flavobacteriaceae bacterium (strain 3519-10)	90.5	116	11	0	1	116	86	201	5.1e-51	207.6	RecName: Full=Inosine-5'-monophosphate dehydrogenase;Short=IMP dehydrogenase;Short=IMPD;Short=IMPDH;EC=1.1.1.205;	Bacteria; Bacteroidetes; Flavobacteriia; Flavobacteriales; Flavobacteriaceae	1.1.1.205	COG0517
sp|C6X0H5_FLAB3|C6X0H5	Flavobacteriaceae bacterium (strain 3519-10)	91.9	221	18	0	1	221	135	355	2.3e-108	399.1	RecName: Full=Inosine-5'-monophosphate dehydrogenase;Short=IMP dehydrogenase;Short=IMPD;Short=IMPDH;EC=1.1.1.205;	Bacteria; Bacteroidetes; Flavobacteriia; Flavobacteriales; Flavobacteriaceae	1.1.1.205	COG0517
sp|C6X0H5_FLAB3|C6X0H5	Flavobacteriaceae bacterium (strain 3519-10)	92.8	139	10	0	1	139	27	165	3.7e-64	251.5	RecName: Full=Inosine-5'-monophosphate dehydrogenase;Short=IMP dehydrogenase;Short=IMPD;Short=IMPDH;EC=1.1.1.205;	Bacteria; Bacteroidetes; Flavobacteriia; Flavobacteriales; Flavobacteriaceae	1.1.1.205	COG0517
sp|C6X0H5_FLAB3|C6X0H5	Flavobacteriaceae bacterium (strain 3519-10)	93.5	372	24	0	1	372	1	372	1.8e-190	672.5	RecName: Full=Inosine-5'-monophosphate dehydrogenase;Short=IMP dehydrogenase;Short=IMPD;Short=IMPDH;EC=1.1.1.205;	Bacteria; Bacteroidetes; Flavobacteriia; Flavobacteriales; Flavobacteriaceae	1.1.1.205	COG0517
sp|C6X0H5_FLAB3|C6X0H5	Flavobacteriaceae bacterium (strain 3519-10)	93.7	111	7	0	1	111	155	265	3.5e-49	201.4	RecName: Full=Inosine-5'-monophosphate dehydrogenase;Short=IMP dehydrogenase;Short=IMPD;Short=IMPDH;EC=1.1.1.205;	Bacteria; Bacteroidetes; Flavobacteriia; Flavobacteriales; Flavobacteriaceae	1.1.1.205	COG0517
sp|C6X0H5_FLAB3|C6X0H5	Flavobacteriaceae bacterium (strain 3519-10)	94.1	102	6	0	1	102	86	187	3.7e-45	188.0	RecName: Full=Inosine-5'-monophosphate dehydrogenase;Short=IMP dehydrogenase;Short=IMPD;Short=IMPDH;EC=1.1.1.205;	Bacteria; Bacteroidetes; Flavobacteriia; Flavobacteriales; Flavobacteriaceae	1.1.1.205	COG0517
sp|C6X0H5_FLAB3|C6X0H5	Flavobacteriaceae bacterium (strain 3519-10)	94.2	412	24	0	1	412	1	412	2e-214	752.3	RecName: Full=Inosine-5'-monophosphate dehydrogenase;Short=IMP dehydrogenase;Short=IMPD;Short=IMPDH;EC=1.1.1.205;	Bacteria; Bacteroidetes; Flavobacteriia; Flavobacteriales; Flavobacteriaceae	1.1.1.205	COG0517
sp|C6X0H5_FLAB3|C6X0H5	Flavobacteriaceae bacterium (strain 3519-10)	94.7	486	26	0	1	486	1	486	9.1e-259	899.8	RecName: Full=Inosine-5'-monophosphate dehydrogenase;Short=IMP dehydrogenase;Short=IMPD;Short=IMPDH;EC=1.1.1.205;	Bacteria; Bacteroidetes; Flavobacteriia; Flavobacteriales; Flavobacteriaceae	1.1.1.205	COG0517
sp|C6X0H5_FLAB3|C6X0H5	Flavobacteriaceae bacterium (strain 3519-10)	95.3	128	6	0	7	134	1	128	9.1e-60	236.9	RecName: Full=Inosine-5'-monophosphate dehydrogenase;Short=IMP dehydrogenase;Short=IMPD;Short=IMPDH;EC=1.1.1.205;	Bacteria; Bacteroidetes; Flavobacteriia; Flavobacteriales; Flavobacteriaceae	1.1.1.205	COG0517
sp|C6X0H5_FLAB3|C6X0H5	Flavobacteriaceae bacterium (strain 3519-10)	97.3	111	3	0	1	111	343	453	1.4e-53	216.1	RecName: Full=Inosine-5'-monophosphate dehydrogenase;Short=IMP dehydrogenase;Short=IMPD;Short=IMPDH;EC=1.1.1.205;	Bacteria; Bacteroidetes; Flavobacteriia; Flavobacteriales; Flavobacteriaceae	1.1.1.205	COG0517
sp|C6X0H5_FLAB3|C6X0H5	Flavobacteriaceae bacterium (strain 3519-10)	97.6	85	2	0	1	85	402	486	4.6e-41	174.1	RecName: Full=Inosine-5'-monophosphate dehydrogenase;Short=IMP dehydrogenase;Short=IMPD;Short=IMPDH;EC=1.1.1.205;	Bacteria; Bacteroidetes; Flavobacteriia; Flavobacteriales; Flavobacteriaceae	1.1.1.205	COG0517
sp|C6X0H5_FLAB3|C6X0H5	Flavobacteriaceae bacterium (strain 3519-10)	97.7	86	2	0	1	86	401	486	1.2e-41	176.0	RecName: Full=Inosine-5'-monophosphate dehydrogenase;Short=IMP dehydrogenase;Short=IMPD;Short=IMPDH;EC=1.1.1.205;	Bacteria; Bacteroidetes; Flavobacteriia; Flavobacteriales; Flavobacteriaceae	1.1.1.205	COG0517
sp|C6X0H5_FLAB3|C6X0H5	Flavobacteriaceae bacterium (strain 3519-10)	98.0	99	2	0	1	99	388	486	4.1e-49	201.1	RecName: Full=Inosine-5'-monophosphate dehydrogenase;Short=IMP dehydrogenase;Short=IMPD;Short=IMPDH;EC=1.1.1.205;	Bacteria; Bacteroidetes; Flavobacteriia; Flavobacteriales; Flavobacteriaceae	1.1.1.205	COG0517
sp|C8PZJ1_9GAMM|C8PZJ1	Enhydrobacter aerosaccus SK60	92.6	94	7	0	1	94	1	94	9.6e-40	169.9	RecName: Full=Inosine-5'-monophosphate dehydrogenase;Short=IMP dehydrogenase;Short=IMPD;Short=IMPDH;EC=1.1.1.205;	Bacteria; Proteobacteria; Gammaproteobacteria; Pseudomonadales; Moraxellaceae; Enhydrobacter	1.1.1.205	NA
sp|C8PZJ1_9GAMM|C8PZJ1	Enhydrobacter aerosaccus SK60	93.7	126	8	0	1	126	197	322	5.9e-61	240.7	RecName: Full=Inosine-5'-monophosphate dehydrogenase;Short=IMP dehydrogenase;Short=IMPD;Short=IMPDH;EC=1.1.1.205;	Bacteria; Proteobacteria; Gammaproteobacteria; Pseudomonadales; Moraxellaceae; Enhydrobacter	1.1.1.205	NA
sp|D5EVA3_PRER2|D5EVA3	Prevotella ruminicola (strain ATCC 19189 / JCM 8958 / 23)	89.6	67	7	0	1	67	91	157	1.1e-26	126.3	RecName: Full=Inosine-5'-monophosphate dehydrogenase;Short=IMP dehydrogenase;Short=IMPD;Short=IMPDH;EC=1.1.1.205;	Bacteria; Bacteroidetes; Bacteroidia; Bacteroidales; Prevotellaceae; Prevotella	1.1.1.205	NA
sp|D5EVA3_PRER2|D5EVA3	Prevotella ruminicola (strain ATCC 19189 / JCM 8958 / 23)	90.5	211	20	0	1	211	85	295	5.2e-102	377.9	RecName: Full=Inosine-5'-monophosphate dehydrogenase;Short=IMP dehydrogenase;Short=IMPD;Short=IMPDH;EC=1.1.1.205;	Bacteria; Bacteroidetes; Bacteroidia; Bacteroidales; Prevotellaceae; Prevotella	1.1.1.205	NA
sp|D5EVA3_PRER2|D5EVA3	Prevotella ruminicola (strain ATCC 19189 / JCM 8958 / 23)	91.2	182	16	0	1	182	154	335	2e-86	325.9	RecName: Full=Inosine-5'-monophosphate dehydrogenase;Short=IMP dehydrogenase;Short=IMPD;Short=IMPDH;EC=1.1.1.205;	Bacteria; Bacteroidetes; Bacteroidia; Bacteroidales; Prevotellaceae; Prevotella	1.1.1.205	NA
sp|D5EVA3_PRER2|D5EVA3	Prevotella ruminicola (strain ATCC 19189 / JCM 8958 / 23)	91.8	158	13	0	1	158	115	272	5.3e-75	287.7	RecName: Full=Inosine-5'-monophosphate dehydrogenase;Short=IMP dehydrogenase;Short=IMPD;Short=IMPDH;EC=1.1.1.205;	Bacteria; Bacteroidetes; Bacteroidia; Bacteroidales; Prevotellaceae; Prevotella	1.1.1.205	NA
sp|D5EVA3_PRER2|D5EVA3	Prevotella ruminicola (strain ATCC 19189 / JCM 8958 / 23)	92.2	128	10	0	1	128	202	329	9.1e-61	240.4	RecName: Full=Inosine-5'-monophosphate dehydrogenase;Short=IMP dehydrogenase;Short=IMPD;Short=IMPDH;EC=1.1.1.205;	Bacteria; Bacteroidetes; Bacteroidia; Bacteroidales; Prevotellaceae; Prevotella	1.1.1.205	NA
sp|D5EVA3_PRER2|D5EVA3	Prevotella ruminicola (strain ATCC 19189 / JCM 8958 / 23)	94.1	306	16	1	1	306	159	462	2.2e-157	562.4	RecName: Full=Inosine-5'-monophosphate dehydrogenase;Short=IMP dehydrogenase;Short=IMPD;Short=IMPDH;EC=1.1.1.205;	Bacteria; Bacteroidetes; Bacteroidia; Bacteroidales; Prevotellaceae; Prevotella	1.1.1.205	NA
sp|D5EVA3_PRER2|D5EVA3	Prevotella ruminicola (strain ATCC 19189 / JCM 8958 / 23)	94.3	159	9	0	1	159	51	209	2.6e-77	295.4	RecName: Full=Inosine-5'-monophosphate dehydrogenase;Short=IMP dehydrogenase;Short=IMPD;Short=IMPDH;EC=1.1.1.205;	Bacteria; Bacteroidetes; Bacteroidia; Bacteroidales; Prevotellaceae; Prevotella	1.1.1.205	NA
sp|D5EVA3_PRER2|D5EVA3	Prevotella ruminicola (strain ATCC 19189 / JCM 8958 / 23)	94.3	493	28	0	1	493	1	493	2.8e-263	914.8	RecName: Full=Inosine-5'-monophosphate dehydrogenase;Short=IMP dehydrogenase;Short=IMPD;Short=IMPDH;EC=1.1.1.205;	Bacteria; Bacteroidetes; Bacteroidia; Bacteroidales; Prevotellaceae; Prevotella	1.1.1.205	NA
sp|D5EVA3_PRER2|D5EVA3	Prevotella ruminicola (strain ATCC 19189 / JCM 8958 / 23)	95.3	235	11	0	1	235	184	418	3.6e-120	438.3	RecName: Full=Inosine-5'-monophosphate dehydrogenase;Short=IMP dehydrogenase;Short=IMPD;Short=IMPDH;EC=1.1.1.205;	Bacteria; Bacteroidetes; Bacteroidia; Bacteroidales; Prevotellaceae; Prevotella	1.1.1.205	NA
sp|D5EVA3_PRER2|D5EVA3	Prevotella ruminicola (strain ATCC 19189 / JCM 8958 / 23)	96.7	92	3	0	1	92	1	92	5e-41	174.1	RecName: Full=Inosine-5'-monophosphate dehydrogenase;Short=IMP dehydrogenase;Short=IMPD;Short=IMPDH;EC=1.1.1.205;	Bacteria; Bacteroidetes; Bacteroidia; Bacteroidales; Prevotellaceae; Prevotella	1.1.1.205	NA
sp|D5EVA3_PRER2|D5EVA3	Prevotella ruminicola (strain ATCC 19189 / JCM 8958 / 23)	98.2	278	5	0	1	278	216	493	1.8e-150	539.3	RecName: Full=Inosine-5'-monophosphate dehydrogenase;Short=IMP dehydrogenase;Short=IMPD;Short=IMPDH;EC=1.1.1.205;	Bacteria; Bacteroidetes; Bacteroidia; Bacteroidales; Prevotellaceae; Prevotella	1.1.1.205	NA
sp|D7GCB9_PROFC|D7GCB9	Propionibacterium freudenreichii subsp. shermanii (strain ATCC 9614 /CIP 103027 / CIRM-BIA1)	84.1	44	7	0	1	44	1	44	1.1e-11	75.9	SubName: Full=Inosine-5-monophosphate dehydrogenase (IMP dehydrogenase) (IMPDH) (IMPD) / GMP reductase;EC=1.1.1.205;	Bacteria; Actinobacteria; Actinobacteridae; Actinomycetales; Propionibacterineae; Propionibacteriaceae; Propionibacterium	1.1.1.205	NA
sp|D8GTT1_CLOLD|D8GTT1	Clostridium ljungdahlii (strain ATCC 55383 / DSM 13528 / PETC)	75.6	352	86	0	1	352	1	352	2.8e-148	532.3	RecName: Full=Inosine-5'-monophosphate dehydrogenase;Short=IMP dehydrogenase;Short=IMPD;Short=IMPDH;EC=1.1.1.205;	Bacteria; Firmicutes; Clostridia; Clostridiales; Clostridiaceae; Clostridium	1.1.1.205	NA
sp|D8IU42_HERSS|D8IU42	Herbaspirillum seropedicae (strain SmR1)	98.0	102	2	0	1	102	387	488	1.7e-50	205.7	RecName: Full=Inosine-5'-monophosphate dehydrogenase;Short=IMP dehydrogenase;Short=IMPD;Short=IMPDH;EC=1.1.1.205;	Bacteria; Proteobacteria; Betaproteobacteria; Burkholderiales; Oxalobacteraceae; Herbaspirillum	1.1.1.205	NA
sp|D9SSZ2_CLOC7|D9SSZ2	Clostridium cellulovorans (strain ATCC 35296 / DSM 3052 / OCM 3 /743B)	80.2	96	19	0	1	96	242	337	8.5e-39	167.2	RecName: Full=Inosine-5'-monophosphate dehydrogenase;Short=IMP dehydrogenase;Short=IMPD;Short=IMPDH;EC=1.1.1.205;	Bacteria; Firmicutes; Clostridia; Clostridiales; Clostridiaceae; Clostridium	1.1.1.205	NA
sp|E1VXX6_ARTAR|E1VXX6	Arthrobacter arilaitensis (strain DSM 16368 / CIP 108037 / JCM 13566 /Re117)	91.2	102	9	0	1	102	280	381	9.7e-46	189.9	SubName: Full=IMP dehydrogenase;EC=1.1.1.205;	Bacteria; Actinobacteria; Actinobacteridae; Actinomycetales; Micrococcineae; Micrococcaceae; Arthrobacter	1.1.1.205	NA
sp|E1VXX6_ARTAR|E1VXX6	Arthrobacter arilaitensis (strain DSM 16368 / CIP 108037 / JCM 13566 /Re117)	94.3	88	5	0	1	88	1	88	2.4e-40	171.8	SubName: Full=IMP dehydrogenase;EC=1.1.1.205;	Bacteria; Actinobacteria; Actinobacteridae; Actinomycetales; Micrococcineae; Micrococcaceae; Arthrobacter	1.1.1.205	NA
sp|E1VXX9_ARTAR|E1VXX9	Arthrobacter arilaitensis (strain DSM 16368 / CIP 108037 / JCM 13566 /Re117)	98.6	69	1	0	1	69	1	69	3.9e-30	137.5	RecName: Full=Inosine-5'-monophosphate dehydrogenase;Short=IMP dehydrogenase;Short=IMPD;Short=IMPDH;EC=1.1.1.205;	Bacteria; Actinobacteria; Actinobacteridae; Actinomycetales; Micrococcineae; Micrococcaceae; Arthrobacter	1.1.1.205	NA
sp|E2MUJ0_9CORY|E2MUJ0	Corynebacterium amycolatum SK46	78.4	111	24	0	1	111	77	187	1.7e-43	182.6	RecName: Full=Inosine-5'-monophosphate dehydrogenase;Short=IMP dehydrogenase;Short=IMPD;Short=IMPDH;EC=1.1.1.205;	Bacteria; Actinobacteria; Actinobacteridae; Actinomycetales; Corynebacterineae; Corynebacteriaceae; Corynebacterium	1.1.1.205	NA
sp|E2S329_9CORY|E2S329	Corynebacterium pseudogenitalium ATCC 33035	78.5	121	26	0	1	121	355	475	1.2e-45	189.9	SubName: Full=IMP dehydrogenase family protein;EC=1.1.1.205;	Bacteria; Actinobacteria; Actinobacteridae; Actinomycetales; Corynebacterineae; Corynebacteriaceae; Corynebacterium	1.1.1.205	NA
sp|E2SG11_9ACTO|E2SG11	Aeromicrobium marinum DSM 15272	91.6	83	7	0	1	83	159	241	1.8e-35	156.0	SubName: Full=IMP dehydrogenase family protein;EC=1.1.1.205;	Bacteria; Actinobacteria; Actinobacteridae; Actinomycetales; Propionibacterineae; Nocardioidaceae; Aeromicrobium	1.1.1.205	NA
sp|E2SG11_9ACTO|E2SG11	Aeromicrobium marinum DSM 15272	94.3	105	6	0	1	105	197	301	3.7e-48	198.0	SubName: Full=IMP dehydrogenase family protein;EC=1.1.1.205;	Bacteria; Actinobacteria; Actinobacteridae; Actinomycetales; Propionibacterineae; Nocardioidaceae; Aeromicrobium	1.1.1.205	NA
sp|E3B7M8_9MICO|E3B7M8	Dermacoccus sp. Ellin185	78.0	41	7	1	72	112	6	44	5.2e-08	64.7	RecName: Full=Inosine-5'-monophosphate dehydrogenase;Short=IMP dehydrogenase;Short=IMPD;Short=IMPDH;EC=1.1.1.205;	Bacteria; Actinobacteria; Actinobacteridae; Actinomycetales; Micrococcineae; Dermacoccaceae; Dermacoccus	1.1.1.205	NA
sp|E3B7M8_9MICO|E3B7M8	Dermacoccus sp. Ellin185	83.2	107	18	0	2	108	205	311	3.1e-42	178.3	RecName: Full=Inosine-5'-monophosphate dehydrogenase;Short=IMP dehydrogenase;Short=IMPD;Short=IMPDH;EC=1.1.1.205;	Bacteria; Actinobacteria; Actinobacteridae; Actinomycetales; Micrococcineae; Dermacoccaceae; Dermacoccus	1.1.1.205	NA
sp|E6K6D1_9BACT|E6K6D1	Prevotella buccae ATCC 33574	92.2	179	14	0	1	179	166	344	8.9e-87	327.0	RecName: Full=Inosine-5'-monophosphate dehydrogenase;Short=IMP dehydrogenase;Short=IMPD;Short=IMPDH;EC=1.1.1.205;	Bacteria; Bacteroidetes; Bacteroidia; Bacteroidales; Prevotellaceae; Prevotella	1.1.1.205	NA
sp|E6MRB8_9BACT|E6MRB8	Prevotella salivae DSM 15606	90.6	106	10	0	1	106	135	240	5.3e-47	194.1	RecName: Full=Inosine-5'-monophosphate dehydrogenase;Short=IMP dehydrogenase;Short=IMPD;Short=IMPDH;EC=1.1.1.205;	Bacteria; Bacteroidetes; Bacteroidia; Bacteroidales; Prevotellaceae; Prevotella	1.1.1.205	NA
sp|E6MRB8_9BACT|E6MRB8	Prevotella salivae DSM 15606	91.8	61	5	0	1	61	434	494	7.5e-25	119.8	RecName: Full=Inosine-5'-monophosphate dehydrogenase;Short=IMP dehydrogenase;Short=IMPD;Short=IMPDH;EC=1.1.1.205;	Bacteria; Bacteroidetes; Bacteroidia; Bacteroidales; Prevotellaceae; Prevotella	1.1.1.205	NA
sp|E6SC18_INTC7|E6SC18	Intrasporangium calvum (strain ATCC 23552 / DSM 43043 / JCM 3097 /NBRC 12989 / 7 KIP)	68.1	91	25	1	1	87	62	152	8.3e-27	127.1	SubName: Full=IMP dehydrogenase family protein;EC=1.1.1.205;	Bacteria; Actinobacteria; Actinobacteridae; Actinomycetales; Micrococcineae; Intrasporangiaceae; Intrasporangium	1.1.1.205	NA
sp|E6SC18_INTC7|E6SC18	Intrasporangium calvum (strain ATCC 23552 / DSM 43043 / JCM 3097 /NBRC 12989 / 7 KIP)	85.4	82	12	0	56	137	458	539	2.5e-33	149.1	SubName: Full=IMP dehydrogenase family protein;EC=1.1.1.205;	Bacteria; Actinobacteria; Actinobacteridae; Actinomycetales; Micrococcineae; Intrasporangiaceae; Intrasporangium	1.1.1.205	NA
sp|E6SDC2_INTC7|E6SDC2	Intrasporangium calvum (strain ATCC 23552 / DSM 43043 / JCM 3097 /NBRC 12989 / 7 KIP)	57.9	107	38	1	3	109	132	231	1.3e-24	119.8	RecName: Full=Inosine-5'-monophosphate dehydrogenase;Short=IMP dehydrogenase;Short=IMPD;Short=IMPDH;EC=1.1.1.205;	Bacteria; Actinobacteria; Actinobacteridae; Actinomycetales; Micrococcineae; Intrasporangiaceae; Intrasporangium	1.1.1.205	NA
sp|E6SDC2_INTC7|E6SDC2	Intrasporangium calvum (strain ATCC 23552 / DSM 43043 / JCM 3097 /NBRC 12989 / 7 KIP)	78.6	42	9	0	10	51	464	505	2.5e-10	71.2	RecName: Full=Inosine-5'-monophosphate dehydrogenase;Short=IMP dehydrogenase;Short=IMPD;Short=IMPDH;EC=1.1.1.205;	Bacteria; Actinobacteria; Actinobacteridae; Actinomycetales; Micrococcineae; Intrasporangiaceae; Intrasporangium	1.1.1.205	NA
sp|E6SDC2_INTC7|E6SDC2	Intrasporangium calvum (strain ATCC 23552 / DSM 43043 / JCM 3097 /NBRC 12989 / 7 KIP)	87.9	66	8	0	13	78	440	505	1.9e-25	122.1	RecName: Full=Inosine-5'-monophosphate dehydrogenase;Short=IMP dehydrogenase;Short=IMPD;Short=IMPDH;EC=1.1.1.205;	Bacteria; Actinobacteria; Actinobacteridae; Actinomycetales; Micrococcineae; Intrasporangiaceae; Intrasporangium	1.1.1.205	NA
sp|E7FVR1_ERYRH|E7FVR1	Erysipelothrix rhusiopathiae ATCC 19414	100.0	55	0	0	1	55	3	57	3.4e-21	107.5	RecName: Full=Inosine-5'-monophosphate dehydrogenase;Short=IMP dehydrogenase;Short=IMPD;Short=IMPDH;EC=1.1.1.205;	Bacteria; Firmicutes; Erysipelotrichia; Erysipelotrichales; Erysipelotrichaceae; Erysipelothrix	1.1.1.205	NA
sp|E7FVR1_ERYRH|E7FVR1	Erysipelothrix rhusiopathiae ATCC 19414	57.8	109	44	1	1	107	25	133	1.5e-25	122.9	RecName: Full=Inosine-5'-monophosphate dehydrogenase;Short=IMP dehydrogenase;Short=IMPD;Short=IMPDH;EC=1.1.1.205;	Bacteria; Firmicutes; Erysipelotrichia; Erysipelotrichales; Erysipelotrichaceae; Erysipelothrix	1.1.1.205	NA
sp|E7FVR1_ERYRH|E7FVR1	Erysipelothrix rhusiopathiae ATCC 19414	78.2	142	31	0	1	142	142	283	5.8e-57	227.6	RecName: Full=Inosine-5'-monophosphate dehydrogenase;Short=IMP dehydrogenase;Short=IMPD;Short=IMPDH;EC=1.1.1.205;	Bacteria; Firmicutes; Erysipelotrichia; Erysipelotrichales; Erysipelotrichaceae; Erysipelothrix	1.1.1.205	NA
sp|E7FVR1_ERYRH|E7FVR1	Erysipelothrix rhusiopathiae ATCC 19414	98.1	162	3	0	1	162	126	287	1e-81	310.1	RecName: Full=Inosine-5'-monophosphate dehydrogenase;Short=IMP dehydrogenase;Short=IMPD;Short=IMPDH;EC=1.1.1.205;	Bacteria; Firmicutes; Erysipelotrichia; Erysipelotrichales; Erysipelotrichaceae; Erysipelothrix	1.1.1.205	NA
sp|E7RLR7_9BACT|E7RLR7	Prevotella oralis ATCC 33269	85.9	71	10	0	1	71	102	172	6.5e-26	124.4	RecName: Full=Inosine-5'-monophosphate dehydrogenase;Short=IMP dehydrogenase;Short=IMPD;Short=IMPDH;EC=1.1.1.205;	Bacteria; Bacteroidetes; Bacteroidia; Bacteroidales; Prevotellaceae; Prevotella	1.1.1.205	NA
sp|F0NYC0_WEEVC|F0NYC0	Weeksella virosa (strain ATCC 43766 / DSM 16922 / JCM 21250 / NBRC16016 / NCTC 11634 / CL345/78)	82.7	110	19	0	1	110	278	387	3.4e-44	184.9	RecName: Full=Inosine-5'-monophosphate dehydrogenase;Short=IMP dehydrogenase;Short=IMPD;Short=IMPDH;EC=1.1.1.205;	Bacteria; Bacteroidetes; Flavobacteriia; Flavobacteriales; Flavobacteriaceae; Weeksella	1.1.1.205	NA
sp|F2ZKN0_9PSED|F2ZKN0	Pseudomonas syringae pv. oryzae str. 1_6	94.0	116	7	0	1	116	243	358	3.2e-53	214.9	RecName: Full=Inosine-5'-monophosphate dehydrogenase;Short=IMP dehydrogenase;Short=IMPD;Short=IMPDH;EC=1.1.1.205;	Bacteria; Proteobacteria; Gammaproteobacteria; Pseudomonadales; Pseudomonadaceae; Pseudomonas; Pseudomonas coronafaciens	1.1.1.205	NA
sp|F4A6I5_CLOBO|F4A6I5	Clostridium botulinum BKT015925	88.0	75	9	0	1	75	1	75	7.9e-29	133.3	RecName: Full=Inosine-5'-monophosphate dehydrogenase;Short=IMP dehydrogenase;Short=IMPD;Short=IMPDH;EC=1.1.1.205;	Bacteria; Firmicutes; Clostridia; Clostridiales; Clostridiaceae; Clostridium	1.1.1.205	NA
sp|F4DU91_PSEMN|F4DU91	Pseudomonas mendocina (strain NK-01)	91.1	112	10	0	3	114	358	469	2.7e-52	211.8	RecName: Full=Inosine-5'-monophosphate dehydrogenase;Short=IMP dehydrogenase;Short=IMPD;Short=IMPDH;EC=1.1.1.205;	Bacteria; Proteobacteria; Gammaproteobacteria; Pseudomonadales; Pseudomonadaceae; Pseudomonas	1.1.1.205	NA
sp|F4DU91_PSEMN|F4DU91	Pseudomonas mendocina (strain NK-01)	92.7	151	11	0	1	151	339	489	4.3e-74	284.6	RecName: Full=Inosine-5'-monophosphate dehydrogenase;Short=IMP dehydrogenase;Short=IMPD;Short=IMPDH;EC=1.1.1.205;	Bacteria; Proteobacteria; Gammaproteobacteria; Pseudomonadales; Pseudomonadaceae; Pseudomonas	1.1.1.205	NA
sp|F4DU91_PSEMN|F4DU91	Pseudomonas mendocina (strain NK-01)	93.8	64	4	0	1	64	426	489	1.4e-26	125.6	RecName: Full=Inosine-5'-monophosphate dehydrogenase;Short=IMP dehydrogenase;Short=IMPD;Short=IMPDH;EC=1.1.1.205;	Bacteria; Proteobacteria; Gammaproteobacteria; Pseudomonadales; Pseudomonadaceae; Pseudomonas	1.1.1.205	NA
sp|F4H2I2_CELFA|F4H2I2	Cellulomonas fimi (strain ATCC 484 / DSM 20113 / JCM 1341 / NBRC 15513/ NCIMB 8980 / NCTC 7547)	87.0	77	10	0	50	126	320	396	3.7e-31	141.7	RecName: Full=Inosine-5'-monophosphate dehydrogenase;Short=IMP dehydrogenase;Short=IMPD;Short=IMPDH;EC=1.1.1.205;	Bacteria; Actinobacteria; Actinobacteridae; Actinomycetales; Micrococcineae; Cellulomonadaceae; Cellulomonas	1.1.1.205	NA
sp|F5SLX0_9GAMM|F5SLX0	Psychrobacter sp. 1501(2011)	91.7	72	6	0	1	72	419	490	7.4e-32	143.3	RecName: Full=Inosine-5'-monophosphate dehydrogenase;Short=IMP dehydrogenase;Short=IMPD;Short=IMPDH;EC=1.1.1.205;	Bacteria; Proteobacteria; Gammaproteobacteria; Pseudomonadales; Moraxellaceae; Psychrobacter	1.1.1.205	NA
sp|F5SLX0_9GAMM|F5SLX0	Psychrobacter sp. 1501(2011)	93.3	105	7	0	1	105	386	490	7.9e-51	206.8	RecName: Full=Inosine-5'-monophosphate dehydrogenase;Short=IMP dehydrogenase;Short=IMPD;Short=IMPDH;EC=1.1.1.205;	Bacteria; Proteobacteria; Gammaproteobacteria; Pseudomonadales; Moraxellaceae; Psychrobacter	1.1.1.205	NA
sp|F5SLX0_9GAMM|F5SLX0	Psychrobacter sp. 1501(2011)	94.2	52	3	0	1	52	439	490	5.5e-21	106.7	RecName: Full=Inosine-5'-monophosphate dehydrogenase;Short=IMP dehydrogenase;Short=IMPD;Short=IMPDH;EC=1.1.1.205;	Bacteria; Proteobacteria; Gammaproteobacteria; Pseudomonadales; Moraxellaceae; Psychrobacter	1.1.1.205	NA
sp|F5SPY5_9GAMM|F5SPY5	Psychrobacter sp. 1501(2011)	69.3	166	51	0	1	166	7	172	7.3e-59	234.2	SubName: Full=Inosine-5'-monophosphate dehydrogenase;EC=1.1.1.205;	Bacteria; Proteobacteria; Gammaproteobacteria; Pseudomonadales; Moraxellaceae; Psychrobacter	1.1.1.205	NA
sp|F5SPY5_9GAMM|F5SPY5	Psychrobacter sp. 1501(2011)	69.5	167	51	0	1	167	1	167	1.3e-58	233.4	SubName: Full=Inosine-5'-monophosphate dehydrogenase;EC=1.1.1.205;	Bacteria; Proteobacteria; Gammaproteobacteria; Pseudomonadales; Moraxellaceae; Psychrobacter	1.1.1.205	NA
sp|F5SPY5_9GAMM|F5SPY5	Psychrobacter sp. 1501(2011)	73.4	203	54	0	1	203	1	203	4.3e-77	295.0	SubName: Full=Inosine-5'-monophosphate dehydrogenase;EC=1.1.1.205;	Bacteria; Proteobacteria; Gammaproteobacteria; Pseudomonadales; Moraxellaceae; Psychrobacter	1.1.1.205	NA
sp|F5SPY5_9GAMM|F5SPY5	Psychrobacter sp. 1501(2011)	97.1	137	4	0	1	137	54	190	1.2e-67	263.1	SubName: Full=Inosine-5'-monophosphate dehydrogenase;EC=1.1.1.205;	Bacteria; Proteobacteria; Gammaproteobacteria; Pseudomonadales; Moraxellaceae; Psychrobacter	1.1.1.205	NA
sp|F5SPY5_9GAMM|F5SPY5	Psychrobacter sp. 1501(2011)	97.9	187	4	0	1	187	18	204	5.8e-97	360.9	SubName: Full=Inosine-5'-monophosphate dehydrogenase;EC=1.1.1.205;	Bacteria; Proteobacteria; Gammaproteobacteria; Pseudomonadales; Moraxellaceae; Psychrobacter	1.1.1.205	NA
sp|F5SPY5_9GAMM|F5SPY5	Psychrobacter sp. 1501(2011)	98.3	119	2	0	1	119	86	204	1.7e-57	229.2	SubName: Full=Inosine-5'-monophosphate dehydrogenase;EC=1.1.1.205;	Bacteria; Proteobacteria; Gammaproteobacteria; Pseudomonadales; Moraxellaceae; Psychrobacter	1.1.1.205	NA
sp|F5XRZ2_MICPN|F5XRZ2	Microlunatus phosphovorus (strain ATCC 700054 / DSM 10555 / JCM 9379 /NBRC 101784 / NCIMB 13414 / VKM Ac-1990 / NM-1)	87.6	105	13	0	3	107	273	377	1.1e-44	186.4	SubName: Full=Putative inosine-5'-monophosphate dehydrogenase;EC=1.1.1.205;	Bacteria; Actinobacteria; Actinobacteridae; Actinomycetales; Propionibacterineae; Propionibacteriaceae; Microlunatus	1.1.1.205	NA
sp|F8H8X6_PSEUT|F8H8X6	Pseudomonas stutzeri (strain ATCC 17588 / DSM 5190 / CCUG 11256 / JCM5965 / LMG 11199 / NCIMB 11358 / Stanier 221)	84.3	427	65	2	1	426	61	486	1.4e-202	713.0	RecName: Full=Inosine-5'-monophosphate dehydrogenase;Short=IMP dehydrogenase;Short=IMPD;Short=IMPDH;EC=1.1.1.205;	Bacteria; Proteobacteria; Gammaproteobacteria; Pseudomonadales; Pseudomonadaceae; Pseudomonas	1.1.1.205	NA
sp|F9DV58_9BACL|F9DV58	Sporosarcina newyorkensis 2681	83.1	486	82	0	4	489	2	487	4.6e-234	817.8	RecName: Full=Inosine-5'-monophosphate dehydrogenase;Short=IMP dehydrogenase;Short=IMPD;Short=IMPDH;EC=1.1.1.205;	Bacteria; Firmicutes; Bacilli; Bacillales; Planococcaceae; Sporosarcina	1.1.1.205	NA
sp|F9DV58_9BACL|F9DV58	Sporosarcina newyorkensis 2681	84.0	312	50	0	1	312	1	312	3.3e-145	521.9	RecName: Full=Inosine-5'-monophosphate dehydrogenase;Short=IMP dehydrogenase;Short=IMPD;Short=IMPDH;EC=1.1.1.205;	Bacteria; Firmicutes; Bacilli; Bacillales; Planococcaceae; Sporosarcina	1.1.1.205	NA
sp|F9DV58_9BACL|F9DV58	Sporosarcina newyorkensis 2681	87.6	113	14	0	1	113	282	394	4.7e-49	201.1	RecName: Full=Inosine-5'-monophosphate dehydrogenase;Short=IMP dehydrogenase;Short=IMPD;Short=IMPDH;EC=1.1.1.205;	Bacteria; Firmicutes; Bacilli; Bacillales; Planococcaceae; Sporosarcina	1.1.1.205	NA
sp|F9DV58_9BACL|F9DV58	Sporosarcina newyorkensis 2681	95.5	111	5	0	1	111	216	326	8.3e-51	206.8	RecName: Full=Inosine-5'-monophosphate dehydrogenase;Short=IMP dehydrogenase;Short=IMPD;Short=IMPDH;EC=1.1.1.205;	Bacteria; Firmicutes; Bacilli; Bacillales; Planococcaceae; Sporosarcina	1.1.1.205	NA
sp|G0A1F4_METMM|G0A1F4	Methylomonas methanica (strain MC09)	76.3	173	41	0	2	174	208	380	1.5e-70	273.1	RecName: Full=Inosine-5'-monophosphate dehydrogenase;Short=IMP dehydrogenase;Short=IMPD;Short=IMPDH;EC=1.1.1.205;	Bacteria; Proteobacteria; Gammaproteobacteria; Methylococcales; Methylococcaceae; Methylomonas	1.1.1.205	NA
sp|G2HWZ0_9PROT|G2HWZ0	Arcobacter sp. L	96.1	77	3	0	5	81	210	286	3.7e-32	144.4	RecName: Full=Inosine-5'-monophosphate dehydrogenase;Short=IMP dehydrogenase;Short=IMPD;Short=IMPDH;EC=1.1.1.205;	Bacteria; Proteobacteria; Epsilonproteobacteria; Campylobacterales; Campylobacteraceae; Arcobacter	1.1.1.205	NA
sp|G2Z150_FLABF|G2Z150	Flavobacterium branchiophilum (strain FL-15)	75.8	198	48	0	1	198	178	375	1.2e-76	293.5	RecName: Full=Inosine-5'-monophosphate dehydrogenase;Short=IMP dehydrogenase;Short=IMPD;Short=IMPDH;EC=1.1.1.205;	Bacteria; Bacteroidetes; Flavobacteriia; Flavobacteriales; Flavobacteriaceae; Flavobacterium	1.1.1.205	NA
sp|G2Z150_FLABF|G2Z150	Flavobacterium branchiophilum (strain FL-15)	92.4	131	10	0	1	131	272	402	1.2e-61	243.0	RecName: Full=Inosine-5'-monophosphate dehydrogenase;Short=IMP dehydrogenase;Short=IMPD;Short=IMPDH;EC=1.1.1.205;	Bacteria; Bacteroidetes; Flavobacteriia; Flavobacteriales; Flavobacteriaceae; Flavobacterium	1.1.1.205	NA
sp|G4CSB3_9NEIS|G4CSB3	Neisseria wadsworthii 9715	79.8	228	44	1	1	226	1	228	5e-98	364.8	RecName: Full=Inosine-5'-monophosphate dehydrogenase;Short=IMP dehydrogenase;Short=IMPD;Short=IMPDH;EC=1.1.1.205;	Bacteria; Proteobacteria; Betaproteobacteria; Neisseriales; Neisseriaceae; Neisseria	1.1.1.205	NA
sp|G6AIX5_9BACT|G6AIX5	Prevotella histicola F0411	90.0	211	21	0	14	224	1	211	9.4e-102	377.1	RecName: Full=Inosine-5'-monophosphate dehydrogenase;Short=IMP dehydrogenase;Short=IMPD;Short=IMPDH;EC=1.1.1.205;	Bacteria; Bacteroidetes; Bacteroidia; Bacteroidales; Prevotellaceae; Prevotella	1.1.1.205	NA
sp|G6YJI7_9RHIZ|G6YJI7	Mesorhizobium amorphae CCNWGS0123	93.4	106	7	0	1	106	393	498	2.6e-49	201.8	RecName: Full=Inosine-5'-monophosphate dehydrogenase;Short=IMP dehydrogenase;Short=IMPD;Short=IMPDH;EC=1.1.1.205;	Bacteria; Proteobacteria; Alphaproteobacteria; Rhizobiales; Phyllobacteriaceae; Mesorhizobium	1.1.1.205	NA
sp|H7FTA9_9FLAO|H7FTA9	Flavobacterium frigoris PS1	84.6	345	53	0	4	348	1	345	1.3e-161	576.6	RecName: Full=Inosine-5'-monophosphate dehydrogenase;Short=IMP dehydrogenase;Short=IMPD;Short=IMPDH;EC=1.1.1.205;	Bacteria; Bacteroidetes; Flavobacteriia; Flavobacteriales; Flavobacteriaceae; Flavobacterium	1.1.1.205	NA
sp|H7FTA9_9FLAO|H7FTA9	Flavobacterium frigoris PS1	85.3	402	59	0	1	402	1	402	1.5e-190	672.9	RecName: Full=Inosine-5'-monophosphate dehydrogenase;Short=IMP dehydrogenase;Short=IMPD;Short=IMPDH;EC=1.1.1.205;	Bacteria; Bacteroidetes; Flavobacteriia; Flavobacteriales; Flavobacteriaceae; Flavobacterium	1.1.1.205	NA
sp|H7FTA9_9FLAO|H7FTA9	Flavobacterium frigoris PS1	85.9	490	69	0	1	490	1	490	2.8e-239	835.1	RecName: Full=Inosine-5'-monophosphate dehydrogenase;Short=IMP dehydrogenase;Short=IMPD;Short=IMPDH;EC=1.1.1.205;	Bacteria; Bacteroidetes; Flavobacteriia; Flavobacteriales; Flavobacteriaceae; Flavobacterium	1.1.1.205	NA
sp|H8XTE5_FLAIG|H8XTE5	Flavobacterium indicum (strain DSM 17447 / CIP 109464 / GPTSA100-9)	87.9	91	11	0	1	91	1	91	9.6e-37	159.8	RecName: Full=Inosine-5'-monophosphate dehydrogenase;Short=IMP dehydrogenase;Short=IMPD;Short=IMPDH;EC=1.1.1.205;	Bacteria; Bacteroidetes; Flavobacteriia; Flavobacteriales; Flavobacteriaceae; Flavobacterium	1.1.1.205	NA
sp|I0HTU9_RUBGI|I0HTU9	Rubrivivax gelatinosus (strain NBRC 100245 / IL144)	89.9	99	10	0	1	99	392	490	1.2e-45	189.5	RecName: Full=Inosine-5'-monophosphate dehydrogenase;Short=IMP dehydrogenase;Short=IMPD;Short=IMPDH;EC=1.1.1.205;	Bacteria; Proteobacteria; Betaproteobacteria; Burkholderiales; Rubrivivax	1.1.1.205	NA
sp|I3CUV1_9BURK|I3CUV1	Herbaspirillum sp. GW103	100.0	147	0	0	1	147	1	147	2.7e-73	282.0	RecName: Full=Inosine-5'-monophosphate dehydrogenase;Short=IMP dehydrogenase;Short=IMPD;Short=IMPDH;EC=1.1.1.205;	Bacteria; Proteobacteria; Betaproteobacteria; Burkholderiales; Oxalobacteraceae; Herbaspirillum	1.1.1.205	NA
sp|I3CUV1_9BURK|I3CUV1	Herbaspirillum sp. GW103	100.0	63	0	0	1	63	1	63	7.6e-25	119.8	RecName: Full=Inosine-5'-monophosphate dehydrogenase;Short=IMP dehydrogenase;Short=IMPD;Short=IMPDH;EC=1.1.1.205;	Bacteria; Proteobacteria; Betaproteobacteria; Burkholderiales; Oxalobacteraceae; Herbaspirillum	1.1.1.205	NA
sp|I3CUV1_9BURK|I3CUV1	Herbaspirillum sp. GW103	88.1	177	21	0	1	177	310	486	1e-82	313.5	RecName: Full=Inosine-5'-monophosphate dehydrogenase;Short=IMP dehydrogenase;Short=IMPD;Short=IMPDH;EC=1.1.1.205;	Bacteria; Proteobacteria; Betaproteobacteria; Burkholderiales; Oxalobacteraceae; Herbaspirillum	1.1.1.205	NA
sp|I3YS55_AEQSU|I3YS55	Aequorivita sublithincola (strain DSM 14238 / LMG 21431 / ACAM 643 /9-3)	83.3	78	13	0	1	78	1	78	5.3e-28	130.6	RecName: Full=Inosine-5'-monophosphate dehydrogenase;Short=IMP dehydrogenase;Short=IMPD;Short=IMPDH;EC=1.1.1.205;	Bacteria; Bacteroidetes; Flavobacteriia; Flavobacteriales; Flavobacteriaceae; Aequorivita	1.1.1.205	NA
sp|I3YS55_AEQSU|I3YS55	Aequorivita sublithincola (strain DSM 14238 / LMG 21431 / ACAM 643 /9-3)	85.6	125	18	0	3	127	3	127	1.5e-51	209.5	RecName: Full=Inosine-5'-monophosphate dehydrogenase;Short=IMP dehydrogenase;Short=IMPD;Short=IMPDH;EC=1.1.1.205;	Bacteria; Bacteroidetes; Flavobacteriia; Flavobacteriales; Flavobacteriaceae; Aequorivita	1.1.1.205	NA
sp|I3YS55_AEQSU|I3YS55	Aequorivita sublithincola (strain DSM 14238 / LMG 21431 / ACAM 643 /9-3)	88.8	98	11	0	1	98	393	490	1.3e-44	186.0	RecName: Full=Inosine-5'-monophosphate dehydrogenase;Short=IMP dehydrogenase;Short=IMPD;Short=IMPDH;EC=1.1.1.205;	Bacteria; Bacteroidetes; Flavobacteriia; Flavobacteriales; Flavobacteriaceae; Aequorivita	1.1.1.205	NA
sp|I3YS55_AEQSU|I3YS55	Aequorivita sublithincola (strain DSM 14238 / LMG 21431 / ACAM 643 /9-3)	94.1	101	6	0	1	101	311	411	3.3e-46	191.4	RecName: Full=Inosine-5'-monophosphate dehydrogenase;Short=IMP dehydrogenase;Short=IMPD;Short=IMPDH;EC=1.1.1.205;	Bacteria; Bacteroidetes; Flavobacteriia; Flavobacteriales; Flavobacteriaceae; Aequorivita	1.1.1.205	NA
sp|I4CQK8_PSEST|I4CQK8	Pseudomonas stutzeri CCUG 29243	91.5	223	19	0	1	223	267	489	5.5e-110	404.4	RecName: Full=Inosine-5'-monophosphate dehydrogenase;Short=IMP dehydrogenase;Short=IMPD;Short=IMPDH;EC=1.1.1.205;	Bacteria; Proteobacteria; Gammaproteobacteria; Pseudomonadales; Pseudomonadaceae; Pseudomonas	1.1.1.205	NA
sp|I4CQK8_PSEST|I4CQK8	Pseudomonas stutzeri CCUG 29243	93.1	101	7	0	1	101	293	393	2.8e-45	188.3	RecName: Full=Inosine-5'-monophosphate dehydrogenase;Short=IMP dehydrogenase;Short=IMPD;Short=IMPDH;EC=1.1.1.205;	Bacteria; Proteobacteria; Gammaproteobacteria; Pseudomonadales; Pseudomonadaceae; Pseudomonas	1.1.1.205	NA
sp|I4JJR1_PSEST|I4JJR1	Pseudomonas stutzeri TS44	87.1	255	32	1	1	255	1	254	1.8e-117	429.5	RecName: Full=Inosine-5'-monophosphate dehydrogenase;Short=IMP dehydrogenase;Short=IMPD;Short=IMPDH;EC=1.1.1.205;	Bacteria; Proteobacteria; Gammaproteobacteria; Pseudomonadales; Pseudomonadaceae; Pseudomonas	1.1.1.205	NA
sp|I4JJR1_PSEST|I4JJR1	Pseudomonas stutzeri TS44	88.6	332	37	1	1	332	1	331	6.6e-160	570.9	RecName: Full=Inosine-5'-monophosphate dehydrogenase;Short=IMP dehydrogenase;Short=IMPD;Short=IMPDH;EC=1.1.1.205;	Bacteria; Proteobacteria; Gammaproteobacteria; Pseudomonadales; Pseudomonadaceae; Pseudomonas	1.1.1.205	NA
sp|I4JJR1_PSEST|I4JJR1	Pseudomonas stutzeri TS44	88.6	490	55	1	1	490	1	489	8.3e-244	850.1	RecName: Full=Inosine-5'-monophosphate dehydrogenase;Short=IMP dehydrogenase;Short=IMPD;Short=IMPDH;EC=1.1.1.205;	Bacteria; Proteobacteria; Gammaproteobacteria; Pseudomonadales; Pseudomonadaceae; Pseudomonas	1.1.1.205	NA
sp|I4JJR1_PSEST|I4JJR1	Pseudomonas stutzeri TS44	89.2	490	52	1	1	490	1	489	8e-247	860.1	RecName: Full=Inosine-5'-monophosphate dehydrogenase;Short=IMP dehydrogenase;Short=IMPD;Short=IMPDH;EC=1.1.1.205;	Bacteria; Proteobacteria; Gammaproteobacteria; Pseudomonadales; Pseudomonadaceae; Pseudomonas	1.1.1.205	NA
sp|I4JJR1_PSEST|I4JJR1	Pseudomonas stutzeri TS44	90.2	122	12	0	1	122	197	318	1.8e-54	219.2	RecName: Full=Inosine-5'-monophosphate dehydrogenase;Short=IMP dehydrogenase;Short=IMPD;Short=IMPDH;EC=1.1.1.205;	Bacteria; Proteobacteria; Gammaproteobacteria; Pseudomonadales; Pseudomonadaceae; Pseudomonas	1.1.1.205	NA
sp|I4X5Y6_9BACL|I4X5Y6	Planococcus antarcticus DSM 14505	86.4	103	14	0	1	103	384	486	3.1e-47	194.9	RecName: Full=Inosine-5'-monophosphate dehydrogenase;Short=IMP dehydrogenase;Short=IMPD;Short=IMPDH;EC=1.1.1.205;	Bacteria; Firmicutes; Bacilli; Bacillales; Planococcaceae; Planococcus	1.1.1.205	NA
sp|I6XZB8_PROPF|I6XZB8	Propionibacterium propionicum (strain F0230a)	79.4	102	21	0	1	102	139	240	6.1e-40	170.6	RecName: Full=Inosine-5'-monophosphate dehydrogenase;Short=IMP dehydrogenase;Short=IMPD;Short=IMPDH;EC=1.1.1.205;	Bacteria; Actinobacteria; Actinobacteridae; Actinomycetales; Propionibacterineae; Propionibacteriaceae; Propionibacterium	1.1.1.205	NA
sp|I6XZB8_PROPF|I6XZB8	Propionibacterium propionicum (strain F0230a)	94.4	108	6	0	1	108	397	504	4e-50	204.5	RecName: Full=Inosine-5'-monophosphate dehydrogenase;Short=IMP dehydrogenase;Short=IMPD;Short=IMPDH;EC=1.1.1.205;	Bacteria; Actinobacteria; Actinobacteridae; Actinomycetales; Propionibacterineae; Propionibacteriaceae; Propionibacterium	1.1.1.205	NA
sp|I7A292_PSEST|I7A292	Pseudomonas stutzeri DSM 10701	83.4	199	32	1	1	199	61	258	1.2e-87	330.1	RecName: Full=Inosine-5'-monophosphate dehydrogenase;Short=IMP dehydrogenase;Short=IMPD;Short=IMPDH;EC=1.1.1.205;	Bacteria; Proteobacteria; Gammaproteobacteria; Pseudomonadales; Pseudomonadaceae; Pseudomonas	1.1.1.205	NA
sp|I7A292_PSEST|I7A292	Pseudomonas stutzeri DSM 10701	84.2	183	28	1	1	183	103	284	6.4e-80	304.3	RecName: Full=Inosine-5'-monophosphate dehydrogenase;Short=IMP dehydrogenase;Short=IMPD;Short=IMPDH;EC=1.1.1.205;	Bacteria; Proteobacteria; Gammaproteobacteria; Pseudomonadales; Pseudomonadaceae; Pseudomonas	1.1.1.205	NA
sp|I7A292_PSEST|I7A292	Pseudomonas stutzeri DSM 10701	87.1	490	62	1	1	490	1	489	3.9e-241	841.3	RecName: Full=Inosine-5'-monophosphate dehydrogenase;Short=IMP dehydrogenase;Short=IMPD;Short=IMPDH;EC=1.1.1.205;	Bacteria; Proteobacteria; Gammaproteobacteria; Pseudomonadales; Pseudomonadaceae; Pseudomonas	1.1.1.205	NA
sp|I7A292_PSEST|I7A292	Pseudomonas stutzeri DSM 10701	88.4	490	56	1	1	490	1	489	2.4e-243	848.6	RecName: Full=Inosine-5'-monophosphate dehydrogenase;Short=IMP dehydrogenase;Short=IMPD;Short=IMPDH;EC=1.1.1.205;	Bacteria; Proteobacteria; Gammaproteobacteria; Pseudomonadales; Pseudomonadaceae; Pseudomonas	1.1.1.205	NA
sp|I7A292_PSEST|I7A292	Pseudomonas stutzeri DSM 10701	89.0	490	53	1	1	490	1	489	1.5e-245	855.9	RecName: Full=Inosine-5'-monophosphate dehydrogenase;Short=IMP dehydrogenase;Short=IMPD;Short=IMPDH;EC=1.1.1.205;	Bacteria; Proteobacteria; Gammaproteobacteria; Pseudomonadales; Pseudomonadaceae; Pseudomonas	1.1.1.205	NA
sp|I7KBR8_PSEPS|I7KBR8	Pseudomonas pseudoalcaligenes CECT 5344	69.9	509	152	1	1	509	1	508	3.9e-204	718.4	SubName: Full=CBS domain-containing protein;EC=1.1.1.205;	Bacteria; Proteobacteria; Gammaproteobacteria; Pseudomonadales; Pseudomonadaceae; Pseudomonas; Pseudomonas oleovorans/pseudoalcaligenes group	1.1.1.205	NA
sp|I7KBR8_PSEPS|I7KBR8	Pseudomonas pseudoalcaligenes CECT 5344	70.9	110	32	0	1	110	1	110	8.6e-40	170.2	SubName: Full=CBS domain-containing protein;EC=1.1.1.205;	Bacteria; Proteobacteria; Gammaproteobacteria; Pseudomonadales; Pseudomonadaceae; Pseudomonas; Pseudomonas oleovorans/pseudoalcaligenes group	1.1.1.205	NA
sp|I7KBR8_PSEPS|I7KBR8	Pseudomonas pseudoalcaligenes CECT 5344	71.2	240	68	1	3	242	405	643	2.5e-92	345.9	SubName: Full=CBS domain-containing protein;EC=1.1.1.205;	Bacteria; Proteobacteria; Gammaproteobacteria; Pseudomonadales; Pseudomonadaceae; Pseudomonas; Pseudomonas oleovorans/pseudoalcaligenes group	1.1.1.205	NA
sp|I7KBR8_PSEPS|I7KBR8	Pseudomonas pseudoalcaligenes CECT 5344	72.5	131	36	0	1	131	368	498	9.2e-49	200.3	SubName: Full=CBS domain-containing protein;EC=1.1.1.205;	Bacteria; Proteobacteria; Gammaproteobacteria; Pseudomonadales; Pseudomonadaceae; Pseudomonas; Pseudomonas oleovorans/pseudoalcaligenes group	1.1.1.205	NA
sp|I7KBR8_PSEPS|I7KBR8	Pseudomonas pseudoalcaligenes CECT 5344	74.1	81	21	0	1	81	1	81	2.6e-28	131.7	SubName: Full=CBS domain-containing protein;EC=1.1.1.205;	Bacteria; Proteobacteria; Gammaproteobacteria; Pseudomonadales; Pseudomonadaceae; Pseudomonas; Pseudomonas oleovorans/pseudoalcaligenes group	1.1.1.205	NA
sp|I9RNR3_9BACE|I9RNR3	Bacteroides nordii CL02T12C05	83.8	74	12	0	2	75	234	307	1.1e-25	122.9	RecName: Full=Inosine-5'-monophosphate dehydrogenase;Short=IMP dehydrogenase;Short=IMPD;Short=IMPDH;EC=1.1.1.205;	Bacteria; Bacteroidetes; Bacteroidia; Bacteroidales; Bacteroidaceae; Bacteroides	1.1.1.205	NA
sp|J2NXI6_9PSED|J2NXI6	Pseudomonas sp. GM21	92.6	121	9	0	1	121	253	373	2.1e-55	222.2	RecName: Full=Inosine-5'-monophosphate dehydrogenase;Short=IMP dehydrogenase;Short=IMPD;Short=IMPDH;EC=1.1.1.205;	Bacteria; Proteobacteria; Gammaproteobacteria; Pseudomonadales; Pseudomonadaceae; Pseudomonas	1.1.1.205	NA
sp|J2XEU6_9PSED|J2XEU6	Pseudomonas sp. GM80	81.3	155	22	3	16	170	207	354	7.7e-56	224.2	RecName: Full=Inosine-5'-monophosphate dehydrogenase;Short=IMP dehydrogenase;Short=IMPD;Short=IMPDH;EC=1.1.1.205;	Bacteria; Proteobacteria; Gammaproteobacteria; Pseudomonadales; Pseudomonadaceae; Pseudomonas	1.1.1.205	NA
sp|J7UGZ7_PSEME|J7UGZ7	Pseudomonas mendocina DLHK	92.2	128	10	0	1	128	362	489	2.4e-62	245.4	RecName: Full=Inosine-5'-monophosphate dehydrogenase;Short=IMP dehydrogenase;Short=IMPD;Short=IMPDH;EC=1.1.1.205;	Bacteria; Proteobacteria; Gammaproteobacteria; Pseudomonadales; Pseudomonadaceae; Pseudomonas	1.1.1.205	NA
sp|K1E5Z3_9MICO|K1E5Z3	Janibacter hoylei PVAS-1	90.6	85	8	0	36	120	2	86	1.8e-35	156.0	RecName: Full=Inosine-5'-monophosphate dehydrogenase;Short=IMP dehydrogenase;Short=IMPD;Short=IMPDH;EC=1.1.1.205;	Bacteria; Actinobacteria; Actinobacteridae; Actinomycetales; Micrococcineae; Intrasporangiaceae; Janibacter	1.1.1.205	NA
sp|K1E5Z3_9MICO|K1E5Z3	Janibacter hoylei PVAS-1	91.4	93	8	0	36	128	2	94	3.4e-40	171.8	RecName: Full=Inosine-5'-monophosphate dehydrogenase;Short=IMP dehydrogenase;Short=IMPD;Short=IMPDH;EC=1.1.1.205;	Bacteria; Actinobacteria; Actinobacteridae; Actinomycetales; Micrococcineae; Intrasporangiaceae; Janibacter	1.1.1.205	NA
sp|K1E705_9MICO|K1E705	Janibacter hoylei PVAS-1	94.2	120	7	0	1	120	359	478	6.9e-59	233.8	SubName: Full=Inosine 5-monophosphate dehydrogenase;EC=1.1.1.205;	Bacteria; Actinobacteria; Actinobacteridae; Actinomycetales; Micrococcineae; Intrasporangiaceae; Janibacter	1.1.1.205	NA
sp|K1E705_9MICO|K1E705	Janibacter hoylei PVAS-1	94.7	113	6	0	1	113	218	330	2.2e-51	208.8	SubName: Full=Inosine 5-monophosphate dehydrogenase;EC=1.1.1.205;	Bacteria; Actinobacteria; Actinobacteridae; Actinomycetales; Micrococcineae; Intrasporangiaceae; Janibacter	1.1.1.205	NA
sp|K1E705_9MICO|K1E705	Janibacter hoylei PVAS-1	96.4	56	2	0	1	56	323	378	5.8e-23	114.4	SubName: Full=Inosine 5-monophosphate dehydrogenase;EC=1.1.1.205;	Bacteria; Actinobacteria; Actinobacteridae; Actinomycetales; Micrococcineae; Intrasporangiaceae; Janibacter	1.1.1.205	NA
sp|K1HGS5_9FLAO|K1HGS5	Myroides odoratimimus CIP 103059	100.0	125	0	0	1	125	375	499	6.7e-65	253.8	RecName: Full=Inosine-5'-monophosphate dehydrogenase;Short=IMP dehydrogenase;Short=IMPD;Short=IMPDH;EC=1.1.1.205;	Bacteria; Bacteroidetes; Flavobacteriia; Flavobacteriales; Flavobacteriaceae; Myroides	1.1.1.205	NA
sp|K1KKY2_9BURK|K1KKY2	Sutterella wadsworthensis 2_1_59BFAA	90.9	55	5	0	1	55	1	55	3.2e-19	100.9	RecName: Full=Inosine-5'-monophosphate dehydrogenase;Short=IMP dehydrogenase;Short=IMPD;Short=IMPDH;EC=1.1.1.205;	Bacteria; Proteobacteria; Betaproteobacteria; Burkholderiales; Sutterellaceae; Sutterella	1.1.1.205	NA
sp|K1KLZ8_9BACI|K1KLZ8	Bacillus isronensis B3W22	92.5	120	9	0	4	123	317	436	1.1e-56	226.5	RecName: Full=Inosine-5'-monophosphate dehydrogenase;Short=IMP dehydrogenase;Short=IMPD;Short=IMPDH;EC=1.1.1.205;	Bacteria; Firmicutes; Bacilli; Bacillales; Bacillaceae; Bacillus	1.1.1.205	NA
sp|K2IPV3_BIFBI|K2IPV3	Bifidobacterium bifidum LMG 13195	70.5	129	36	2	1	129	82	208	9.7e-43	180.3	SubName: Full=Inosine 5-monophosphate dehydrogenase;EC=1.1.1.205;	Bacteria; Actinobacteria; Actinobacteridae; Bifidobacteriales; Bifidobacteriaceae; Bifidobacterium	1.1.1.205	NA
sp|K4U1H5_BORBO|K4U1H5	Bordetella bronchiseptica 1289	84.9	152	23	0	1	152	154	305	7.4e-66	257.3	RecName: Full=Inosine-5'-monophosphate dehydrogenase;Short=IMP dehydrogenase;Short=IMPD;Short=IMPDH;EC=1.1.1.205;	Bacteria; Proteobacteria; Betaproteobacteria; Burkholderiales; Alcaligenaceae; Bordetella	1.1.1.205	NA
sp|K5YFK9_9PSED|K5YFK9	Pseudomonas sp. Chol1	88.2	490	57	1	4	493	1	489	3.7e-244	851.3	RecName: Full=Inosine-5'-monophosphate dehydrogenase;Short=IMP dehydrogenase;Short=IMPD;Short=IMPDH;EC=1.1.1.205;	Bacteria; Proteobacteria; Gammaproteobacteria; Pseudomonadales; Pseudomonadaceae; Pseudomonas	1.1.1.205	NA
sp|K6BJJ9_PSEST|K6BJJ9	Pseudomonas stutzeri KOS6	80.6	160	30	1	1	160	37	195	1.5e-64	253.1	RecName: Full=Inosine-5'-monophosphate dehydrogenase;Short=IMP dehydrogenase;Short=IMPD;Short=IMPDH;EC=1.1.1.205;	Bacteria; Proteobacteria; Gammaproteobacteria; Pseudomonadales; Pseudomonadaceae; Pseudomonas	1.1.1.205	NA
sp|K6BJJ9_PSEST|K6BJJ9	Pseudomonas stutzeri KOS6	84.1	151	23	1	1	151	56	205	1.4e-64	253.1	RecName: Full=Inosine-5'-monophosphate dehydrogenase;Short=IMP dehydrogenase;Short=IMPD;Short=IMPDH;EC=1.1.1.205;	Bacteria; Proteobacteria; Gammaproteobacteria; Pseudomonadales; Pseudomonadaceae; Pseudomonas	1.1.1.205	NA
sp|K6BJJ9_PSEST|K6BJJ9	Pseudomonas stutzeri KOS6	84.4	141	21	1	1	141	50	189	3.1e-58	231.9	RecName: Full=Inosine-5'-monophosphate dehydrogenase;Short=IMP dehydrogenase;Short=IMPD;Short=IMPDH;EC=1.1.1.205;	Bacteria; Proteobacteria; Gammaproteobacteria; Pseudomonadales; Pseudomonadaceae; Pseudomonas	1.1.1.205	NA
sp|K6BJJ9_PSEST|K6BJJ9	Pseudomonas stutzeri KOS6	88.2	490	57	1	3	492	1	489	2.9e-244	851.7	RecName: Full=Inosine-5'-monophosphate dehydrogenase;Short=IMP dehydrogenase;Short=IMPD;Short=IMPDH;EC=1.1.1.205;	Bacteria; Proteobacteria; Gammaproteobacteria; Pseudomonadales; Pseudomonadaceae; Pseudomonas	1.1.1.205	NA
sp|K7RRR3_PROA4|K7RRR3	Propionibacterium acidipropionici (strain ATCC 4875 / DSM 20272 / JCM6432 / NBRC 12425 / NCIMB 8070)	52.6	97	42	2	11	104	109	204	8.7e-18	97.1	SubName: Full=IMP dehydrogenase family protein;EC=1.1.1.205;	Bacteria; Actinobacteria; Actinobacteridae; Actinomycetales; Propionibacterineae; Propionibacteriaceae; Propionibacterium	1.1.1.205	NA
sp|K8Z845_9ENTE|K8Z845	Catellicoccus marimammalium M35/04/3	100.0	127	0	0	1	127	204	330	2e-64	252.3	RecName: Full=Inosine-5'-monophosphate dehydrogenase;Short=IMP dehydrogenase;Short=IMPD;Short=IMPDH;EC=1.1.1.205;	Bacteria; Firmicutes; Bacilli; Lactobacillales; Enterococcaceae; Catellicoccus	1.1.1.205	NA
sp|K8Z845_9ENTE|K8Z845	Catellicoccus marimammalium M35/04/3	99.3	144	1	0	1	144	54	197	8.5e-72	276.9	RecName: Full=Inosine-5'-monophosphate dehydrogenase;Short=IMP dehydrogenase;Short=IMPD;Short=IMPDH;EC=1.1.1.205;	Bacteria; Firmicutes; Bacilli; Lactobacillales; Enterococcaceae; Catellicoccus	1.1.1.205	NA
sp|K8Z845_9ENTE|K8Z845	Catellicoccus marimammalium M35/04/3	99.4	363	2	0	1	363	14	376	2.7e-199	701.8	RecName: Full=Inosine-5'-monophosphate dehydrogenase;Short=IMP dehydrogenase;Short=IMPD;Short=IMPDH;EC=1.1.1.205;	Bacteria; Firmicutes; Bacilli; Lactobacillales; Enterococcaceae; Catellicoccus	1.1.1.205	NA
sp|K9AGK9_9BACI|K9AGK9	Lysinibacillus fusiformis ZB2	81.3	107	20	0	1	107	199	305	1.5e-41	176.0	RecName: Full=Inosine-5'-monophosphate dehydrogenase;Short=IMP dehydrogenase;Short=IMPD;Short=IMPDH;EC=1.1.1.205;	Bacteria; Firmicutes; Bacilli; Bacillales; Bacillaceae; Lysinibacillus	1.1.1.205	NA
sp|L1P1R6_9FLAO|L1P1R6	Capnocytophaga sp. oral taxon 380 str. F0488	85.6	111	16	0	1	111	369	479	4.6e-49	201.1	RecName: Full=Inosine-5'-monophosphate dehydrogenase;Short=IMP dehydrogenase;Short=IMPD;Short=IMPDH;EC=1.1.1.205;	Bacteria; Bacteroidetes; Flavobacteriia; Flavobacteriales; Flavobacteriaceae; Capnocytophaga	1.1.1.205	NA
sp|L2J6Q6_ENTFC|L2J6Q6	Enterococcus faecium E1133	84.4	109	17	0	2	110	44	152	1.7e-43	182.6	RecName: Full=Inosine-5'-monophosphate dehydrogenase;Short=IMP dehydrogenase;Short=IMPD;Short=IMPDH;EC=1.1.1.205;	Bacteria; Firmicutes; Bacilli; Lactobacillales; Enterococcaceae; Enterococcus	1.1.1.205	NA
sp|L5N851_9BACI|L5N851	Halobacillus sp. BAB-2008	74.2	89	23	0	1	89	1	89	6.5e-30	137.1	RecName: Full=Inosine-5'-monophosphate dehydrogenase;Short=IMP dehydrogenase;Short=IMPD;Short=IMPDH;EC=1.1.1.205;	Bacteria; Firmicutes; Bacilli; Bacillales; Bacillaceae; Halobacillus	1.1.1.205	NA
sp|L8MBD2_PSEPS|L8MBD2	Pseudomonas pseudoalcaligenes KF707	82.6	109	19	0	1	109	1	109	2.2e-43	182.2	RecName: Full=Inosine-5'-monophosphate dehydrogenase;Short=IMP dehydrogenase;Short=IMPD;Short=IMPDH;EC=1.1.1.205;	Bacteria; Proteobacteria; Gammaproteobacteria; Pseudomonadales; Pseudomonadaceae; Pseudomonas; Pseudomonas oleovorans/pseudoalcaligenes group	1.1.1.205	NA
sp|L8Y1P9_9GAMM|L8Y1P9	Wohlfahrtiimonas chitiniclastica SH04	65.6	186	63	1	1	186	1	185	1.9e-60	239.6	RecName: Full=Inosine-5'-monophosphate dehydrogenase;Short=IMP dehydrogenase;Short=IMPD;Short=IMPDH;EC=1.1.1.205;	Bacteria; Proteobacteria; Gammaproteobacteria; Xanthomonadales; Xanthomonadaceae; Wohlfahrtiimonas	1.1.1.205	NA
sp|L8Y1P9_9GAMM|L8Y1P9	Wohlfahrtiimonas chitiniclastica SH04	65.8	149	50	1	1	149	1	148	3.4e-47	195.3	RecName: Full=Inosine-5'-monophosphate dehydrogenase;Short=IMP dehydrogenase;Short=IMPD;Short=IMPDH;EC=1.1.1.205;	Bacteria; Proteobacteria; Gammaproteobacteria; Xanthomonadales; Xanthomonadaceae; Wohlfahrtiimonas	1.1.1.205	NA
sp|L8Y1P9_9GAMM|L8Y1P9	Wohlfahrtiimonas chitiniclastica SH04	66.3	243	81	1	1	243	105	346	1.5e-84	320.1	RecName: Full=Inosine-5'-monophosphate dehydrogenase;Short=IMP dehydrogenase;Short=IMPD;Short=IMPDH;EC=1.1.1.205;	Bacteria; Proteobacteria; Gammaproteobacteria; Xanthomonadales; Xanthomonadaceae; Wohlfahrtiimonas	1.1.1.205	NA
sp|L8Y1P9_9GAMM|L8Y1P9	Wohlfahrtiimonas chitiniclastica SH04	69.9	146	44	0	1	146	158	303	3.2e-50	205.3	RecName: Full=Inosine-5'-monophosphate dehydrogenase;Short=IMP dehydrogenase;Short=IMPD;Short=IMPDH;EC=1.1.1.205;	Bacteria; Proteobacteria; Gammaproteobacteria; Xanthomonadales; Xanthomonadaceae; Wohlfahrtiimonas	1.1.1.205	NA
sp|L8Y1P9_9GAMM|L8Y1P9	Wohlfahrtiimonas chitiniclastica SH04	71.8	259	73	0	2	260	127	385	3.2e-101	375.6	RecName: Full=Inosine-5'-monophosphate dehydrogenase;Short=IMP dehydrogenase;Short=IMPD;Short=IMPDH;EC=1.1.1.205;	Bacteria; Proteobacteria; Gammaproteobacteria; Xanthomonadales; Xanthomonadaceae; Wohlfahrtiimonas	1.1.1.205	NA
sp|L8Y1P9_9GAMM|L8Y1P9	Wohlfahrtiimonas chitiniclastica SH04	73.2	190	51	0	2	191	174	363	4.6e-73	281.6	RecName: Full=Inosine-5'-monophosphate dehydrogenase;Short=IMP dehydrogenase;Short=IMPD;Short=IMPDH;EC=1.1.1.205;	Bacteria; Proteobacteria; Gammaproteobacteria; Xanthomonadales; Xanthomonadaceae; Wohlfahrtiimonas	1.1.1.205	NA
sp|L8Y1P9_9GAMM|L8Y1P9	Wohlfahrtiimonas chitiniclastica SH04	74.8	242	61	0	1	242	158	399	2.3e-98	365.9	RecName: Full=Inosine-5'-monophosphate dehydrogenase;Short=IMP dehydrogenase;Short=IMPD;Short=IMPDH;EC=1.1.1.205;	Bacteria; Proteobacteria; Gammaproteobacteria; Xanthomonadales; Xanthomonadaceae; Wohlfahrtiimonas	1.1.1.205	NA
sp|L8Y1P9_9GAMM|L8Y1P9	Wohlfahrtiimonas chitiniclastica SH04	75.1	193	48	0	1	193	195	387	1.8e-77	296.2	RecName: Full=Inosine-5'-monophosphate dehydrogenase;Short=IMP dehydrogenase;Short=IMPD;Short=IMPDH;EC=1.1.1.205;	Bacteria; Proteobacteria; Gammaproteobacteria; Xanthomonadales; Xanthomonadaceae; Wohlfahrtiimonas	1.1.1.205	NA
sp|L8Y1P9_9GAMM|L8Y1P9	Wohlfahrtiimonas chitiniclastica SH04	77.6	98	22	0	1	98	1	98	8.7e-36	156.8	RecName: Full=Inosine-5'-monophosphate dehydrogenase;Short=IMP dehydrogenase;Short=IMPD;Short=IMPDH;EC=1.1.1.205;	Bacteria; Proteobacteria; Gammaproteobacteria; Xanthomonadales; Xanthomonadaceae; Wohlfahrtiimonas	1.1.1.205	NA
sp|L8Y1P9_9GAMM|L8Y1P9	Wohlfahrtiimonas chitiniclastica SH04	80.3	61	12	0	1	61	1	61	1.4e-18	99.0	RecName: Full=Inosine-5'-monophosphate dehydrogenase;Short=IMP dehydrogenase;Short=IMPD;Short=IMPDH;EC=1.1.1.205;	Bacteria; Proteobacteria; Gammaproteobacteria; Xanthomonadales; Xanthomonadaceae; Wohlfahrtiimonas	1.1.1.205	NA
sp|L8Y1P9_9GAMM|L8Y1P9	Wohlfahrtiimonas chitiniclastica SH04	85.5	131	19	0	1	131	354	484	1.5e-59	236.1	RecName: Full=Inosine-5'-monophosphate dehydrogenase;Short=IMP dehydrogenase;Short=IMPD;Short=IMPDH;EC=1.1.1.205;	Bacteria; Proteobacteria; Gammaproteobacteria; Xanthomonadales; Xanthomonadaceae; Wohlfahrtiimonas	1.1.1.205	NA
sp|L8Y1P9_9GAMM|L8Y1P9	Wohlfahrtiimonas chitiniclastica SH04	86.1	144	20	0	1	144	341	484	1.9e-66	259.2	RecName: Full=Inosine-5'-monophosphate dehydrogenase;Short=IMP dehydrogenase;Short=IMPD;Short=IMPDH;EC=1.1.1.205;	Bacteria; Proteobacteria; Gammaproteobacteria; Xanthomonadales; Xanthomonadaceae; Wohlfahrtiimonas	1.1.1.205	NA
sp|M1NVU0_9CORY|M1NVU0	Corynebacterium halotolerans YIM 70093 = DSM 44683	89.6	106	11	0	1	106	1	106	5.9e-46	190.7	RecName: Full=Inosine-5'-monophosphate dehydrogenase;Short=IMP dehydrogenase;Short=IMPD;Short=IMPDH;EC=1.1.1.205;	Bacteria; Actinobacteria; Actinobacteridae; Actinomycetales; Corynebacterineae; Corynebacteriaceae; Corynebacterium	1.1.1.205	NA
sp|M1P4N6_9CORY|M1P4N6	Corynebacterium halotolerans YIM 70093 = DSM 44683	76.8	164	37	1	1	163	55	218	9e-62	243.8	SubName: Full=Inosine 5-monophosphate dehydrogenase;EC=1.1.1.205;	Bacteria; Actinobacteria; Actinobacteridae; Actinomycetales; Corynebacterineae; Corynebacteriaceae; Corynebacterium	1.1.1.205	NA
sp|M1Z7U9_9CLOT|M1Z7U9	Clostridium ultunense Esp	77.6	196	44	0	1	196	51	246	8e-81	307.4	RecName: Full=Inosine-5'-monophosphate dehydrogenase;Short=IMP dehydrogenase;Short=IMPD;Short=IMPDH;EC=1.1.1.205;	Bacteria; Firmicutes; Clostridia; Clostridiales; Clostridiaceae; Clostridium	1.1.1.205	NA
sp|M1Z7U9_9CLOT|M1Z7U9	Clostridium ultunense Esp	81.1	111	21	0	1	111	189	299	4e-45	188.0	RecName: Full=Inosine-5'-monophosphate dehydrogenase;Short=IMP dehydrogenase;Short=IMPD;Short=IMPDH;EC=1.1.1.205;	Bacteria; Firmicutes; Clostridia; Clostridiales; Clostridiaceae; Clostridium	1.1.1.205	NA
sp|M1Z7U9_9CLOT|M1Z7U9	Clostridium ultunense Esp	81.5	124	23	0	1	124	1	124	7.9e-50	203.8	RecName: Full=Inosine-5'-monophosphate dehydrogenase;Short=IMP dehydrogenase;Short=IMPD;Short=IMPDH;EC=1.1.1.205;	Bacteria; Firmicutes; Clostridia; Clostridiales; Clostridiaceae; Clostridium	1.1.1.205	NA
sp|M1Z7U9_9CLOT|M1Z7U9	Clostridium ultunense Esp	82.0	100	15	1	1	97	311	410	1e-37	163.3	RecName: Full=Inosine-5'-monophosphate dehydrogenase;Short=IMP dehydrogenase;Short=IMPD;Short=IMPDH;EC=1.1.1.205;	Bacteria; Firmicutes; Clostridia; Clostridiales; Clostridiaceae; Clostridium	1.1.1.205	NA
sp|M1Z7U9_9CLOT|M1Z7U9	Clostridium ultunense Esp	82.0	128	23	0	1	128	196	323	9.3e-54	216.9	RecName: Full=Inosine-5'-monophosphate dehydrogenase;Short=IMP dehydrogenase;Short=IMPD;Short=IMPDH;EC=1.1.1.205;	Bacteria; Firmicutes; Clostridia; Clostridiales; Clostridiaceae; Clostridium	1.1.1.205	NA
sp|M1Z7U9_9CLOT|M1Z7U9	Clostridium ultunense Esp	82.5	223	39	0	1	223	206	428	8.5e-103	380.6	RecName: Full=Inosine-5'-monophosphate dehydrogenase;Short=IMP dehydrogenase;Short=IMPD;Short=IMPDH;EC=1.1.1.205;	Bacteria; Firmicutes; Clostridia; Clostridiales; Clostridiaceae; Clostridium	1.1.1.205	NA
sp|M1Z7U9_9CLOT|M1Z7U9	Clostridium ultunense Esp	82.6	115	20	0	1	115	252	366	1.1e-48	199.9	RecName: Full=Inosine-5'-monophosphate dehydrogenase;Short=IMP dehydrogenase;Short=IMPD;Short=IMPDH;EC=1.1.1.205;	Bacteria; Firmicutes; Clostridia; Clostridiales; Clostridiaceae; Clostridium	1.1.1.205	NA
sp|M1Z7U9_9CLOT|M1Z7U9	Clostridium ultunense Esp	82.8	239	41	0	1	239	245	483	5.9e-110	404.4	RecName: Full=Inosine-5'-monophosphate dehydrogenase;Short=IMP dehydrogenase;Short=IMPD;Short=IMPDH;EC=1.1.1.205;	Bacteria; Firmicutes; Clostridia; Clostridiales; Clostridiaceae; Clostridium	1.1.1.205	NA
sp|M1Z7U9_9CLOT|M1Z7U9	Clostridium ultunense Esp	83.3	287	48	0	1	287	187	473	5.7e-136	491.1	RecName: Full=Inosine-5'-monophosphate dehydrogenase;Short=IMP dehydrogenase;Short=IMPD;Short=IMPDH;EC=1.1.1.205;	Bacteria; Firmicutes; Clostridia; Clostridiales; Clostridiaceae; Clostridium	1.1.1.205	NA
sp|M1Z7U9_9CLOT|M1Z7U9	Clostridium ultunense Esp	83.7	147	24	0	5	151	166	312	9e-64	250.4	RecName: Full=Inosine-5'-monophosphate dehydrogenase;Short=IMP dehydrogenase;Short=IMPD;Short=IMPDH;EC=1.1.1.205;	Bacteria; Firmicutes; Clostridia; Clostridiales; Clostridiaceae; Clostridium	1.1.1.205	NA
sp|M1Z7U9_9CLOT|M1Z7U9	Clostridium ultunense Esp	84.8	99	15	0	1	99	16	114	3.5e-40	171.4	RecName: Full=Inosine-5'-monophosphate dehydrogenase;Short=IMP dehydrogenase;Short=IMPD;Short=IMPDH;EC=1.1.1.205;	Bacteria; Firmicutes; Clostridia; Clostridiales; Clostridiaceae; Clostridium	1.1.1.205	NA
sp|M1Z7U9_9CLOT|M1Z7U9	Clostridium ultunense Esp	88.1	101	12	0	1	101	281	381	1.5e-43	182.6	RecName: Full=Inosine-5'-monophosphate dehydrogenase;Short=IMP dehydrogenase;Short=IMPD;Short=IMPDH;EC=1.1.1.205;	Bacteria; Firmicutes; Clostridia; Clostridiales; Clostridiaceae; Clostridium	1.1.1.205	NA
sp|M5QGZ4_9PSED|M5QGZ4	Pseudomonas sp. Lz4W	96.7	241	8	0	1	241	1	241	1.4e-122	446.4	RecName: Full=Inosine-5'-monophosphate dehydrogenase;Short=IMP dehydrogenase;Short=IMPD;Short=IMPDH;EC=1.1.1.205;	Bacteria; Proteobacteria; Gammaproteobacteria; Pseudomonadales; Pseudomonadaceae; Pseudomonas	1.1.1.205	NA
sp|M5QGZ4_9PSED|M5QGZ4	Pseudomonas sp. Lz4W	98.1	105	2	0	8	112	385	489	2.2e-51	208.8	RecName: Full=Inosine-5'-monophosphate dehydrogenase;Short=IMP dehydrogenase;Short=IMPD;Short=IMPDH;EC=1.1.1.205;	Bacteria; Proteobacteria; Gammaproteobacteria; Pseudomonadales; Pseudomonadaceae; Pseudomonas	1.1.1.205	NA
sp|M7MT28_9MICC|M7MT28	Arthrobacter gangotriensis Lz1y	86.4	103	14	0	2	104	150	252	1.4e-43	183.0	RecName: Full=Inosine-5'-monophosphate dehydrogenase;Short=IMP dehydrogenase;Short=IMPD;Short=IMPDH;EC=1.1.1.205;	Bacteria; Actinobacteria; Actinobacteridae; Actinomycetales; Micrococcineae; Micrococcaceae; Arthrobacter	1.1.1.205	NA
sp|M7MT28_9MICC|M7MT28	Arthrobacter gangotriensis Lz1y	91.0	144	13	0	1	144	100	243	1.8e-69	269.2	RecName: Full=Inosine-5'-monophosphate dehydrogenase;Short=IMP dehydrogenase;Short=IMPD;Short=IMPDH;EC=1.1.1.205;	Bacteria; Actinobacteria; Actinobacteridae; Actinomycetales; Micrococcineae; Micrococcaceae; Arthrobacter	1.1.1.205	NA
sp|M7MT28_9MICC|M7MT28	Arthrobacter gangotriensis Lz1y	93.5	154	10	0	1	154	193	346	4e-75	288.1	RecName: Full=Inosine-5'-monophosphate dehydrogenase;Short=IMP dehydrogenase;Short=IMPD;Short=IMPDH;EC=1.1.1.205;	Bacteria; Actinobacteria; Actinobacteridae; Actinomycetales; Micrococcineae; Micrococcaceae; Arthrobacter	1.1.1.205	NA
sp|M7MT28_9MICC|M7MT28	Arthrobacter gangotriensis Lz1y	94.4	90	5	0	1	90	367	456	2.9e-41	175.3	RecName: Full=Inosine-5'-monophosphate dehydrogenase;Short=IMP dehydrogenase;Short=IMPD;Short=IMPDH;EC=1.1.1.205;	Bacteria; Actinobacteria; Actinobacteridae; Actinomycetales; Micrococcineae; Micrococcaceae; Arthrobacter	1.1.1.205	NA
sp|M7MT28_9MICC|M7MT28	Arthrobacter gangotriensis Lz1y	94.8	501	26	0	1	501	1	501	3.9e-273	947.6	RecName: Full=Inosine-5'-monophosphate dehydrogenase;Short=IMP dehydrogenase;Short=IMPD;Short=IMPDH;EC=1.1.1.205;	Bacteria; Actinobacteria; Actinobacteridae; Actinomycetales; Micrococcineae; Micrococcaceae; Arthrobacter	1.1.1.205	NA
sp|M7MT28_9MICC|M7MT28	Arthrobacter gangotriensis Lz1y	95.4	65	3	0	1	65	437	501	2.2e-27	128.3	RecName: Full=Inosine-5'-monophosphate dehydrogenase;Short=IMP dehydrogenase;Short=IMPD;Short=IMPDH;EC=1.1.1.205;	Bacteria; Actinobacteria; Actinobacteridae; Actinomycetales; Micrococcineae; Micrococcaceae; Arthrobacter	1.1.1.205	NA
sp|M7MT28_9MICC|M7MT28	Arthrobacter gangotriensis Lz1y	96.3	82	3	0	1	82	1	82	6.6e-37	160.2	RecName: Full=Inosine-5'-monophosphate dehydrogenase;Short=IMP dehydrogenase;Short=IMPD;Short=IMPDH;EC=1.1.1.205;	Bacteria; Actinobacteria; Actinobacteridae; Actinomycetales; Micrococcineae; Micrococcaceae; Arthrobacter	1.1.1.205	NA
sp|M7MT28_9MICC|M7MT28	Arthrobacter gangotriensis Lz1y	96.9	65	2	0	39	103	1	65	6e-27	127.5	RecName: Full=Inosine-5'-monophosphate dehydrogenase;Short=IMP dehydrogenase;Short=IMPD;Short=IMPDH;EC=1.1.1.205;	Bacteria; Actinobacteria; Actinobacteridae; Actinomycetales; Micrococcineae; Micrococcaceae; Arthrobacter	1.1.1.205	NA
sp|M7N8G7_9BACL|M7N8G7	Bhargavaea cecembensis DSE10	87.7	244	30	0	1	244	243	486	7.6e-121	440.7	RecName: Full=Inosine-5'-monophosphate dehydrogenase;Short=IMP dehydrogenase;Short=IMPD;Short=IMPDH;EC=1.1.1.205;	Bacteria; Firmicutes; Bacilli; Bacillales; Bhargavaea	1.1.1.205	NA
sp|M7NA57_9MICC|M7NA57	Arthrobacter gangotriensis Lz1y	65.3	144	50	0	1	144	126	269	2.8e-46	192.2	SubName: Full=Inosine 5'-monophosphate dehydrogenase;EC=1.1.1.205;	Bacteria; Actinobacteria; Actinobacteridae; Actinomycetales; Micrococcineae; Micrococcaceae; Arthrobacter	1.1.1.205	NA
sp|M7NA57_9MICC|M7NA57	Arthrobacter gangotriensis Lz1y	66.9	151	50	0	1	151	48	198	4.8e-49	201.4	SubName: Full=Inosine 5'-monophosphate dehydrogenase;EC=1.1.1.205;	Bacteria; Actinobacteria; Actinobacteridae; Actinomycetales; Micrococcineae; Micrococcaceae; Arthrobacter	1.1.1.205	NA
sp|M7NA57_9MICC|M7NA57	Arthrobacter gangotriensis Lz1y	68.7	195	61	0	1	195	115	309	6.3e-70	271.2	SubName: Full=Inosine 5'-monophosphate dehydrogenase;EC=1.1.1.205;	Bacteria; Actinobacteria; Actinobacteridae; Actinomycetales; Micrococcineae; Micrococcaceae; Arthrobacter	1.1.1.205	NA
sp|M7NA57_9MICC|M7NA57	Arthrobacter gangotriensis Lz1y	69.6	237	72	0	1	237	64	300	1e-85	323.9	SubName: Full=Inosine 5'-monophosphate dehydrogenase;EC=1.1.1.205;	Bacteria; Actinobacteria; Actinobacteridae; Actinomycetales; Micrococcineae; Micrococcaceae; Arthrobacter	1.1.1.205	NA
sp|M7NA57_9MICC|M7NA57	Arthrobacter gangotriensis Lz1y	73.2	97	26	0	1	97	173	269	6e-32	144.1	SubName: Full=Inosine 5'-monophosphate dehydrogenase;EC=1.1.1.205;	Bacteria; Actinobacteria; Actinobacteridae; Actinomycetales; Micrococcineae; Micrococcaceae; Arthrobacter	1.1.1.205	NA
sp|M7NA57_9MICC|M7NA57	Arthrobacter gangotriensis Lz1y	78.9	417	88	0	1	417	69	485	1.8e-183	649.4	SubName: Full=Inosine 5'-monophosphate dehydrogenase;EC=1.1.1.205;	Bacteria; Actinobacteria; Actinobacteridae; Actinomycetales; Micrococcineae; Micrococcaceae; Arthrobacter	1.1.1.205	NA
sp|M7NA57_9MICC|M7NA57	Arthrobacter gangotriensis Lz1y	79.4	485	100	0	1	485	1	485	5e-217	761.1	SubName: Full=Inosine 5'-monophosphate dehydrogenase;EC=1.1.1.205;	Bacteria; Actinobacteria; Actinobacteridae; Actinomycetales; Micrococcineae; Micrococcaceae; Arthrobacter	1.1.1.205	NA
sp|M7NA57_9MICC|M7NA57	Arthrobacter gangotriensis Lz1y	81.1	111	21	0	1	111	9	119	1.2e-41	176.4	SubName: Full=Inosine 5'-monophosphate dehydrogenase;EC=1.1.1.205;	Bacteria; Actinobacteria; Actinobacteridae; Actinomycetales; Micrococcineae; Micrococcaceae; Arthrobacter	1.1.1.205	NA
sp|M7NA57_9MICC|M7NA57	Arthrobacter gangotriensis Lz1y	81.8	66	12	0	1	66	1	66	1.7e-22	112.1	SubName: Full=Inosine 5'-monophosphate dehydrogenase;EC=1.1.1.205;	Bacteria; Actinobacteria; Actinobacteridae; Actinomycetales; Micrococcineae; Micrococcaceae; Arthrobacter	1.1.1.205	NA
sp|M7NA57_9MICC|M7NA57	Arthrobacter gangotriensis Lz1y	82.9	70	12	0	1	70	1	70	6.5e-25	120.2	SubName: Full=Inosine 5'-monophosphate dehydrogenase;EC=1.1.1.205;	Bacteria; Actinobacteria; Actinobacteridae; Actinomycetales; Micrococcineae; Micrococcaceae; Arthrobacter	1.1.1.205	NA
sp|M7NA57_9MICC|M7NA57	Arthrobacter gangotriensis Lz1y	83.6	134	22	0	8	141	208	341	2.7e-55	222.6	SubName: Full=Inosine 5'-monophosphate dehydrogenase;EC=1.1.1.205;	Bacteria; Actinobacteria; Actinobacteridae; Actinomycetales; Micrococcineae; Micrococcaceae; Arthrobacter	1.1.1.205	NA
sp|M7NA57_9MICC|M7NA57	Arthrobacter gangotriensis Lz1y	89.7	136	14	0	1	136	350	485	1.3e-61	243.0	SubName: Full=Inosine 5'-monophosphate dehydrogenase;EC=1.1.1.205;	Bacteria; Actinobacteria; Actinobacteridae; Actinomycetales; Micrococcineae; Micrococcaceae; Arthrobacter	1.1.1.205	NA
sp|M7NA57_9MICC|M7NA57	Arthrobacter gangotriensis Lz1y	93.0	100	7	0	1	100	320	419	1.8e-44	185.7	SubName: Full=Inosine 5'-monophosphate dehydrogenase;EC=1.1.1.205;	Bacteria; Actinobacteria; Actinobacteridae; Actinomycetales; Micrococcineae; Micrococcaceae; Arthrobacter	1.1.1.205	NA
sp|M7NA57_9MICC|M7NA57	Arthrobacter gangotriensis Lz1y	93.7	143	9	0	1	143	300	442	1.8e-69	269.2	SubName: Full=Inosine 5'-monophosphate dehydrogenase;EC=1.1.1.205;	Bacteria; Actinobacteria; Actinobacteridae; Actinomycetales; Micrococcineae; Micrococcaceae; Arthrobacter	1.1.1.205	NA
sp|N0E677_9MICO|N0E677	Tetrasphaera elongata Lp2	84.6	175	27	0	1	175	128	302	7.4e-78	297.4	RecName: Full=Inosine-5'-monophosphate dehydrogenase;Short=IMP dehydrogenase;Short=IMPD;Short=IMPDH;EC=1.1.1.205;	Bacteria; Actinobacteria; Actinobacteridae; Actinomycetales; Micrococcineae; Intrasporangiaceae; Tetrasphaera	1.1.1.205	NA
sp|N0E677_9MICO|N0E677	Tetrasphaera elongata Lp2	84.9	73	11	0	1	73	443	515	1.3e-28	132.5	RecName: Full=Inosine-5'-monophosphate dehydrogenase;Short=IMP dehydrogenase;Short=IMPD;Short=IMPDH;EC=1.1.1.205;	Bacteria; Actinobacteria; Actinobacteridae; Actinomycetales; Micrococcineae; Intrasporangiaceae; Tetrasphaera	1.1.1.205	NA
sp|N0E677_9MICO|N0E677	Tetrasphaera elongata Lp2	90.0	249	25	0	1	249	267	515	2.7e-126	458.8	RecName: Full=Inosine-5'-monophosphate dehydrogenase;Short=IMP dehydrogenase;Short=IMPD;Short=IMPDH;EC=1.1.1.205;	Bacteria; Actinobacteria; Actinobacteridae; Actinomycetales; Micrococcineae; Intrasporangiaceae; Tetrasphaera	1.1.1.205	NA
sp|N0E677_9MICO|N0E677	Tetrasphaera elongata Lp2	94.1	101	6	0	1	101	305	405	1.1e-46	193.0	RecName: Full=Inosine-5'-monophosphate dehydrogenase;Short=IMP dehydrogenase;Short=IMPD;Short=IMPDH;EC=1.1.1.205;	Bacteria; Actinobacteria; Actinobacteridae; Actinomycetales; Micrococcineae; Intrasporangiaceae; Tetrasphaera	1.1.1.205	NA
sp|N0E677_9MICO|N0E677	Tetrasphaera elongata Lp2	94.8	115	6	0	6	120	312	426	6e-55	220.7	RecName: Full=Inosine-5'-monophosphate dehydrogenase;Short=IMP dehydrogenase;Short=IMPD;Short=IMPDH;EC=1.1.1.205;	Bacteria; Actinobacteria; Actinobacteridae; Actinomycetales; Micrococcineae; Intrasporangiaceae; Tetrasphaera	1.1.1.205	NA
sp|N1M2H7_9NOCA|N1M2H7	Rhodococcus sp. EsD8	75.4	61	15	0	1	61	137	197	2.8e-17	95.1	RecName: Full=Inosine-5'-monophosphate dehydrogenase;Short=IMP dehydrogenase;Short=IMPD;Short=IMPDH;EC=1.1.1.205;	Bacteria; Actinobacteria; Actinobacteridae; Actinomycetales; Corynebacterineae; Nocardiaceae; Rhodococcus	1.1.1.205	NA
sp|N1MEN6_9NOCA|N1MEN6	Rhodococcus sp. EsD8	61.4	57	21	1	2	57	92	148	8.2e-10	69.7	SubName: Full=Inosine-5'-monophosphate dehydrogenase;EC=1.1.1.205;	Bacteria; Actinobacteria; Actinobacteridae; Actinomycetales; Corynebacterineae; Nocardiaceae; Rhodococcus	1.1.1.205	NA
sp|N1UYI4_9MICC|N1UYI4	Arthrobacter crystallopoietes BAB-32	94.5	73	4	0	1	73	256	328	5e-31	140.6	RecName: Full=Inosine-5'-monophosphate dehydrogenase;Short=IMP dehydrogenase;Short=IMPD;Short=IMPDH;EC=1.1.1.205;	Bacteria; Actinobacteria; Actinobacteridae; Actinomycetales; Micrococcineae; Micrococcaceae; Arthrobacter	1.1.1.205	NA
sp|N4WGT3_9BACI|N4WGT3	Gracilibacillus halophilus YIM-C55.5	82.0	100	17	1	1	100	343	441	1.9e-38	165.6	RecName: Full=Inosine-5'-monophosphate dehydrogenase;Short=IMP dehydrogenase;Short=IMPD;Short=IMPDH;EC=1.1.1.205;	Bacteria; Firmicutes; Bacilli; Bacillales; Bacillaceae; Gracilibacillus	1.1.1.205	NA
sp|N8X654_ACIGA|N8X654	Acinetobacter bereziniae NIPH 3	94.2	120	7	0	15	134	365	484	8.4e-59	233.8	RecName: Full=Inosine-5'-monophosphate dehydrogenase;Short=IMP dehydrogenase;Short=IMPD;Short=IMPDH;EC=1.1.1.205;	Bacteria; Proteobacteria; Gammaproteobacteria; Pseudomonadales; Moraxellaceae; Acinetobacter	1.1.1.205	NA
sp|N9BXA9_9GAMM|N9BXA9	Acinetobacter ursingii ANC 3649	90.3	134	13	0	1	134	117	250	1.2e-59	236.5	RecName: Full=Inosine-5'-monophosphate dehydrogenase;Short=IMP dehydrogenase;Short=IMPD;Short=IMPDH;EC=1.1.1.205;	Bacteria; Proteobacteria; Gammaproteobacteria; Pseudomonadales; Moraxellaceae; Acinetobacter	1.1.1.205	NA
sp|N9BXA9_9GAMM|N9BXA9	Acinetobacter ursingii ANC 3649	96.4	56	2	0	1	56	1	56	8.9e-21	106.3	RecName: Full=Inosine-5'-monophosphate dehydrogenase;Short=IMP dehydrogenase;Short=IMPD;Short=IMPDH;EC=1.1.1.205;	Bacteria; Proteobacteria; Gammaproteobacteria; Pseudomonadales; Moraxellaceae; Acinetobacter	1.1.1.205	NA
sp|N9CFF6_9GAMM|N9CFF6	Acinetobacter bouvetii DSM 14964 = CIP 107468	100.0	102	0	0	1	102	285	386	5.5e-49	200.7	RecName: Full=Inosine-5'-monophosphate dehydrogenase;Short=IMP dehydrogenase;Short=IMPD;Short=IMPDH;EC=1.1.1.205;	Bacteria; Proteobacteria; Gammaproteobacteria; Pseudomonadales; Moraxellaceae; Acinetobacter	1.1.1.205	NA
sp|N9FHS0_ACIHA|N9FHS0	Acinetobacter haemolyticus NIPH 261	92.9	84	6	0	1	84	1	84	1.6e-33	149.1	RecName: Full=Inosine-5'-monophosphate dehydrogenase;Short=IMP dehydrogenase;Short=IMPD;Short=IMPDH;EC=1.1.1.205;	Bacteria; Proteobacteria; Gammaproteobacteria; Pseudomonadales; Moraxellaceae; Acinetobacter	1.1.1.205	NA
sp|N9G2K1_ACILW|N9G2K1	Acinetobacter lwoffii NIPH 478	98.0	102	2	0	17	118	328	429	4.6e-50	204.5	RecName: Full=Inosine-5'-monophosphate dehydrogenase;Short=IMP dehydrogenase;Short=IMPD;Short=IMPDH;EC=1.1.1.205;	Bacteria; Proteobacteria; Gammaproteobacteria; Pseudomonadales; Moraxellaceae; Acinetobacter	1.1.1.205	NA
sp|N9M605_9GAMM|N9M605	Acinetobacter sp. CIP 53.82	92.9	126	9	0	1	126	117	242	6.8e-57	227.3	RecName: Full=Inosine-5'-monophosphate dehydrogenase;Short=IMP dehydrogenase;Short=IMPD;Short=IMPDH;EC=1.1.1.205;	Bacteria; Proteobacteria; Gammaproteobacteria; Pseudomonadales; Moraxellaceae; Acinetobacter	1.1.1.205	NA
sp|N9RMY2_9GAMM|N9RMY2	Acinetobacter sp. NIPH 3623	89.0	209	18	1	3	211	18	221	9.5e-96	357.1	RecName: Full=Inosine-5'-monophosphate dehydrogenase;Short=IMP dehydrogenase;Short=IMPD;Short=IMPDH;EC=1.1.1.205;	Bacteria; Proteobacteria; Gammaproteobacteria; Pseudomonadales; Moraxellaceae; Acinetobacter	1.1.1.205	NA
sp|N9XXK4_9CLOT|N9XXK4	Clostridium colicanis 209318	81.4	295	55	0	1	295	189	483	3.1e-137	495.4	RecName: Full=Inosine-5'-monophosphate dehydrogenase;Short=IMP dehydrogenase;Short=IMPD;Short=IMPDH;EC=1.1.1.205;	Bacteria; Firmicutes; Clostridia; Clostridiales; Clostridiaceae; Clostridium	1.1.1.205	NA
sp|Q1H278_METFK|Q1H278	Methylobacillus flagellatus (strain KT / ATCC 51484 / DSM 6875)	72.4	116	32	0	1	116	193	308	2.2e-41	175.6	RecName: Full=Inosine-5'-monophosphate dehydrogenase;Short=IMP dehydrogenase;Short=IMPD;Short=IMPDH;EC=1.1.1.205;	Bacteria; Proteobacteria; Betaproteobacteria; Methylophilales; Methylophilaceae; Methylobacillus	1.1.1.205	COG0517
sp|Q1QC17_PSYCK|Q1QC17	Psychrobacter cryohalolentis (strain K5)	88.2	102	12	0	1	102	120	221	3.1e-44	184.9	RecName: Full=Inosine-5'-monophosphate dehydrogenase;Short=IMP dehydrogenase;Short=IMPD;Short=IMPDH;EC=1.1.1.205;	Bacteria; Proteobacteria; Gammaproteobacteria; Pseudomonadales; Moraxellaceae; Psychrobacter	1.1.1.205	COG0517
sp|Q1QC17_PSYCK|Q1QC17	Psychrobacter cryohalolentis (strain K5)	89.4	85	9	0	1	85	210	294	4.9e-34	151.0	RecName: Full=Inosine-5'-monophosphate dehydrogenase;Short=IMP dehydrogenase;Short=IMPD;Short=IMPDH;EC=1.1.1.205;	Bacteria; Proteobacteria; Gammaproteobacteria; Pseudomonadales; Moraxellaceae; Psychrobacter	1.1.1.205	COG0517
sp|Q1QC17_PSYCK|Q1QC17	Psychrobacter cryohalolentis (strain K5)	91.8	61	5	0	1	61	430	490	5.6e-25	120.2	RecName: Full=Inosine-5'-monophosphate dehydrogenase;Short=IMP dehydrogenase;Short=IMPD;Short=IMPDH;EC=1.1.1.205;	Bacteria; Proteobacteria; Gammaproteobacteria; Pseudomonadales; Moraxellaceae; Psychrobacter	1.1.1.205	COG0517
sp|Q1QC17_PSYCK|Q1QC17	Psychrobacter cryohalolentis (strain K5)	93.1	490	34	0	1	490	1	490	2e-261	908.7	RecName: Full=Inosine-5'-monophosphate dehydrogenase;Short=IMP dehydrogenase;Short=IMPD;Short=IMPDH;EC=1.1.1.205;	Bacteria; Proteobacteria; Gammaproteobacteria; Pseudomonadales; Moraxellaceae; Psychrobacter	1.1.1.205	COG0517
sp|Q1QC17_PSYCK|Q1QC17	Psychrobacter cryohalolentis (strain K5)	93.2	398	27	0	1	398	1	398	2.4e-209	735.3	RecName: Full=Inosine-5'-monophosphate dehydrogenase;Short=IMP dehydrogenase;Short=IMPD;Short=IMPDH;EC=1.1.1.205;	Bacteria; Proteobacteria; Gammaproteobacteria; Pseudomonadales; Moraxellaceae; Psychrobacter	1.1.1.205	COG0517
sp|Q1QC17_PSYCK|Q1QC17	Psychrobacter cryohalolentis (strain K5)	93.3	490	33	0	1	490	1	490	3e-262	911.4	RecName: Full=Inosine-5'-monophosphate dehydrogenase;Short=IMP dehydrogenase;Short=IMPD;Short=IMPDH;EC=1.1.1.205;	Bacteria; Proteobacteria; Gammaproteobacteria; Pseudomonadales; Moraxellaceae; Psychrobacter	1.1.1.205	COG0517
sp|Q1QC17_PSYCK|Q1QC17	Psychrobacter cryohalolentis (strain K5)	93.5	124	8	0	1	124	367	490	2.6e-61	241.9	RecName: Full=Inosine-5'-monophosphate dehydrogenase;Short=IMP dehydrogenase;Short=IMPD;Short=IMPDH;EC=1.1.1.205;	Bacteria; Proteobacteria; Gammaproteobacteria; Pseudomonadales; Moraxellaceae; Psychrobacter	1.1.1.205	COG0517
sp|Q1QC17_PSYCK|Q1QC17	Psychrobacter cryohalolentis (strain K5)	94.1	68	4	0	1	68	423	490	5e-30	137.1	RecName: Full=Inosine-5'-monophosphate dehydrogenase;Short=IMP dehydrogenase;Short=IMPD;Short=IMPDH;EC=1.1.1.205;	Bacteria; Proteobacteria; Gammaproteobacteria; Pseudomonadales; Moraxellaceae; Psychrobacter	1.1.1.205	COG0517
sp|Q1QC17_PSYCK|Q1QC17	Psychrobacter cryohalolentis (strain K5)	94.4	54	3	0	1	54	1	54	5.4e-19	100.1	RecName: Full=Inosine-5'-monophosphate dehydrogenase;Short=IMP dehydrogenase;Short=IMPD;Short=IMPDH;EC=1.1.1.205;	Bacteria; Proteobacteria; Gammaproteobacteria; Pseudomonadales; Moraxellaceae; Psychrobacter	1.1.1.205	COG0517
sp|Q1QC17_PSYCK|Q1QC17	Psychrobacter cryohalolentis (strain K5)	95.1	142	7	0	1	142	145	286	2.1e-70	272.3	RecName: Full=Inosine-5'-monophosphate dehydrogenase;Short=IMP dehydrogenase;Short=IMPD;Short=IMPDH;EC=1.1.1.205;	Bacteria; Proteobacteria; Gammaproteobacteria; Pseudomonadales; Moraxellaceae; Psychrobacter	1.1.1.205	COG0517
sp|Q1QC17_PSYCK|Q1QC17	Psychrobacter cryohalolentis (strain K5)	95.7	115	5	0	1	115	210	324	1.7e-54	219.2	RecName: Full=Inosine-5'-monophosphate dehydrogenase;Short=IMP dehydrogenase;Short=IMPD;Short=IMPDH;EC=1.1.1.205;	Bacteria; Proteobacteria; Gammaproteobacteria; Pseudomonadales; Moraxellaceae; Psychrobacter	1.1.1.205	COG0517
sp|Q1QC17_PSYCK|Q1QC17	Psychrobacter cryohalolentis (strain K5)	95.7	490	21	0	1	490	1	490	6.3e-268	930.2	RecName: Full=Inosine-5'-monophosphate dehydrogenase;Short=IMP dehydrogenase;Short=IMPD;Short=IMPDH;EC=1.1.1.205;	Bacteria; Proteobacteria; Gammaproteobacteria; Pseudomonadales; Moraxellaceae; Psychrobacter	1.1.1.205	COG0517
sp|Q1QC17_PSYCK|Q1QC17	Psychrobacter cryohalolentis (strain K5)	96.2	105	4	0	1	105	223	327	4.3e-49	201.1	RecName: Full=Inosine-5'-monophosphate dehydrogenase;Short=IMP dehydrogenase;Short=IMPD;Short=IMPDH;EC=1.1.1.205;	Bacteria; Proteobacteria; Gammaproteobacteria; Pseudomonadales; Moraxellaceae; Psychrobacter	1.1.1.205	COG0517
sp|Q1QC17_PSYCK|Q1QC17	Psychrobacter cryohalolentis (strain K5)	96.4	137	5	0	1	137	97	233	2.9e-69	268.5	RecName: Full=Inosine-5'-monophosphate dehydrogenase;Short=IMP dehydrogenase;Short=IMPD;Short=IMPDH;EC=1.1.1.205;	Bacteria; Proteobacteria; Gammaproteobacteria; Pseudomonadales; Moraxellaceae; Psychrobacter	1.1.1.205	COG0517
sp|Q1QC17_PSYCK|Q1QC17	Psychrobacter cryohalolentis (strain K5)	96.5	172	6	0	1	172	252	423	2e-88	332.4	RecName: Full=Inosine-5'-monophosphate dehydrogenase;Short=IMP dehydrogenase;Short=IMPD;Short=IMPDH;EC=1.1.1.205;	Bacteria; Proteobacteria; Gammaproteobacteria; Pseudomonadales; Moraxellaceae; Psychrobacter	1.1.1.205	COG0517
sp|Q1QC17_PSYCK|Q1QC17	Psychrobacter cryohalolentis (strain K5)	96.9	490	15	0	1	490	1	490	4.7e-271	940.6	RecName: Full=Inosine-5'-monophosphate dehydrogenase;Short=IMP dehydrogenase;Short=IMPD;Short=IMPDH;EC=1.1.1.205;	Bacteria; Proteobacteria; Gammaproteobacteria; Pseudomonadales; Moraxellaceae; Psychrobacter	1.1.1.205	COG0517
sp|Q1QC17_PSYCK|Q1QC17	Psychrobacter cryohalolentis (strain K5)	97.1	174	5	0	1	174	221	394	5.4e-89	334.3	RecName: Full=Inosine-5'-monophosphate dehydrogenase;Short=IMP dehydrogenase;Short=IMPD;Short=IMPDH;EC=1.1.1.205;	Bacteria; Proteobacteria; Gammaproteobacteria; Pseudomonadales; Moraxellaceae; Psychrobacter	1.1.1.205	COG0517
sp|Q1QC17_PSYCK|Q1QC17	Psychrobacter cryohalolentis (strain K5)	97.6	170	4	0	1	170	64	233	1.8e-89	335.9	RecName: Full=Inosine-5'-monophosphate dehydrogenase;Short=IMP dehydrogenase;Short=IMPD;Short=IMPDH;EC=1.1.1.205;	Bacteria; Proteobacteria; Gammaproteobacteria; Pseudomonadales; Moraxellaceae; Psychrobacter	1.1.1.205	COG0517
sp|Q1QC17_PSYCK|Q1QC17	Psychrobacter cryohalolentis (strain K5)	97.8	184	4	0	1	184	247	430	2.6e-97	362.1	RecName: Full=Inosine-5'-monophosphate dehydrogenase;Short=IMP dehydrogenase;Short=IMPD;Short=IMPDH;EC=1.1.1.205;	Bacteria; Proteobacteria; Gammaproteobacteria; Pseudomonadales; Moraxellaceae; Psychrobacter	1.1.1.205	COG0517
sp|Q1QC17_PSYCK|Q1QC17	Psychrobacter cryohalolentis (strain K5)	98.1	104	2	0	1	104	1	104	4.7e-48	197.6	RecName: Full=Inosine-5'-monophosphate dehydrogenase;Short=IMP dehydrogenase;Short=IMPD;Short=IMPDH;EC=1.1.1.205;	Bacteria; Proteobacteria; Gammaproteobacteria; Pseudomonadales; Moraxellaceae; Psychrobacter	1.1.1.205	COG0517
sp|Q4FS00_PSYA2|Q4FS00	Psychrobacter arcticus (strain DSM 17307 / 273-4)	88.1	84	10	0	1	84	1	84	1.8e-32	145.6	RecName: Full=Inosine-5'-monophosphate dehydrogenase;Short=IMP dehydrogenase;Short=IMPD;Short=IMPDH;EC=1.1.1.205;	Bacteria; Proteobacteria; Gammaproteobacteria; Pseudomonadales; Moraxellaceae; Psychrobacter	1.1.1.205	COG0517
sp|Q4FS00_PSYA2|Q4FS00	Psychrobacter arcticus (strain DSM 17307 / 273-4)	90.4	136	13	0	1	136	28	163	7.6e-62	243.8	RecName: Full=Inosine-5'-monophosphate dehydrogenase;Short=IMP dehydrogenase;Short=IMPD;Short=IMPDH;EC=1.1.1.205;	Bacteria; Proteobacteria; Gammaproteobacteria; Pseudomonadales; Moraxellaceae; Psychrobacter	1.1.1.205	COG0517
sp|Q4FS00_PSYA2|Q4FS00	Psychrobacter arcticus (strain DSM 17307 / 273-4)	91.4	384	33	0	1	384	1	384	6.6e-196	690.6	RecName: Full=Inosine-5'-monophosphate dehydrogenase;Short=IMP dehydrogenase;Short=IMPD;Short=IMPDH;EC=1.1.1.205;	Bacteria; Proteobacteria; Gammaproteobacteria; Pseudomonadales; Moraxellaceae; Psychrobacter	1.1.1.205	COG0517
sp|Q4FS00_PSYA2|Q4FS00	Psychrobacter arcticus (strain DSM 17307 / 273-4)	92.1	165	13	0	1	165	206	370	1.2e-77	296.6	RecName: Full=Inosine-5'-monophosphate dehydrogenase;Short=IMP dehydrogenase;Short=IMPD;Short=IMPDH;EC=1.1.1.205;	Bacteria; Proteobacteria; Gammaproteobacteria; Pseudomonadales; Moraxellaceae; Psychrobacter	1.1.1.205	COG0517
sp|Q4FS00_PSYA2|Q4FS00	Psychrobacter arcticus (strain DSM 17307 / 273-4)	92.4	490	37	0	1	490	1	490	4.5e-258	897.5	RecName: Full=Inosine-5'-monophosphate dehydrogenase;Short=IMP dehydrogenase;Short=IMPD;Short=IMPDH;EC=1.1.1.205;	Bacteria; Proteobacteria; Gammaproteobacteria; Pseudomonadales; Moraxellaceae; Psychrobacter	1.1.1.205	COG0517
sp|Q4FS00_PSYA2|Q4FS00	Psychrobacter arcticus (strain DSM 17307 / 273-4)	92.6	148	11	0	1	148	299	446	8.7e-72	277.3	RecName: Full=Inosine-5'-monophosphate dehydrogenase;Short=IMP dehydrogenase;Short=IMPD;Short=IMPDH;EC=1.1.1.205;	Bacteria; Proteobacteria; Gammaproteobacteria; Pseudomonadales; Moraxellaceae; Psychrobacter	1.1.1.205	COG0517
sp|Q4FS00_PSYA2|Q4FS00	Psychrobacter arcticus (strain DSM 17307 / 273-4)	92.6	95	7	0	1	95	396	490	1.3e-44	186.0	RecName: Full=Inosine-5'-monophosphate dehydrogenase;Short=IMP dehydrogenase;Short=IMPD;Short=IMPDH;EC=1.1.1.205;	Bacteria; Proteobacteria; Gammaproteobacteria; Pseudomonadales; Moraxellaceae; Psychrobacter	1.1.1.205	COG0517
sp|Q4FS00_PSYA2|Q4FS00	Psychrobacter arcticus (strain DSM 17307 / 273-4)	93.8	65	4	0	1	65	426	490	3.4e-28	131.0	RecName: Full=Inosine-5'-monophosphate dehydrogenase;Short=IMP dehydrogenase;Short=IMPD;Short=IMPDH;EC=1.1.1.205;	Bacteria; Proteobacteria; Gammaproteobacteria; Pseudomonadales; Moraxellaceae; Psychrobacter	1.1.1.205	COG0517
sp|Q4FS00_PSYA2|Q4FS00	Psychrobacter arcticus (strain DSM 17307 / 273-4)	94.1	136	8	0	1	136	208	343	6e-67	260.8	RecName: Full=Inosine-5'-monophosphate dehydrogenase;Short=IMP dehydrogenase;Short=IMPD;Short=IMPDH;EC=1.1.1.205;	Bacteria; Proteobacteria; Gammaproteobacteria; Pseudomonadales; Moraxellaceae; Psychrobacter	1.1.1.205	COG0517
sp|Q4FS00_PSYA2|Q4FS00	Psychrobacter arcticus (strain DSM 17307 / 273-4)	94.1	51	3	0	1	51	1	51	2.1e-17	94.7	RecName: Full=Inosine-5'-monophosphate dehydrogenase;Short=IMP dehydrogenase;Short=IMPD;Short=IMPDH;EC=1.1.1.205;	Bacteria; Proteobacteria; Gammaproteobacteria; Pseudomonadales; Moraxellaceae; Psychrobacter	1.1.1.205	COG0517
sp|Q4FS00_PSYA2|Q4FS00	Psychrobacter arcticus (strain DSM 17307 / 273-4)	95.4	390	18	0	1	390	101	490	3.5e-213	748.0	RecName: Full=Inosine-5'-monophosphate dehydrogenase;Short=IMP dehydrogenase;Short=IMPD;Short=IMPDH;EC=1.1.1.205;	Bacteria; Proteobacteria; Gammaproteobacteria; Pseudomonadales; Moraxellaceae; Psychrobacter	1.1.1.205	COG0517
sp|Q4FS00_PSYA2|Q4FS00	Psychrobacter arcticus (strain DSM 17307 / 273-4)	95.7	414	18	0	1	414	77	490	7.8e-227	793.5	RecName: Full=Inosine-5'-monophosphate dehydrogenase;Short=IMP dehydrogenase;Short=IMPD;Short=IMPDH;EC=1.1.1.205;	Bacteria; Proteobacteria; Gammaproteobacteria; Pseudomonadales; Moraxellaceae; Psychrobacter	1.1.1.205	COG0517
sp|Q4FS00_PSYA2|Q4FS00	Psychrobacter arcticus (strain DSM 17307 / 273-4)	95.7	93	4	0	1	93	1	93	1.5e-40	172.6	RecName: Full=Inosine-5'-monophosphate dehydrogenase;Short=IMP dehydrogenase;Short=IMPD;Short=IMPDH;EC=1.1.1.205;	Bacteria; Proteobacteria; Gammaproteobacteria; Pseudomonadales; Moraxellaceae; Psychrobacter	1.1.1.205	COG0517
sp|Q4FS00_PSYA2|Q4FS00	Psychrobacter arcticus (strain DSM 17307 / 273-4)	95.8	96	4	0	1	96	1	96	3.6e-42	177.9	RecName: Full=Inosine-5'-monophosphate dehydrogenase;Short=IMP dehydrogenase;Short=IMPD;Short=IMPDH;EC=1.1.1.205;	Bacteria; Proteobacteria; Gammaproteobacteria; Pseudomonadales; Moraxellaceae; Psychrobacter	1.1.1.205	COG0517
sp|Q4FS00_PSYA2|Q4FS00	Psychrobacter arcticus (strain DSM 17307 / 273-4)	96.1	490	19	0	1	490	1	490	7.5e-269	933.3	RecName: Full=Inosine-5'-monophosphate dehydrogenase;Short=IMP dehydrogenase;Short=IMPD;Short=IMPDH;EC=1.1.1.205;	Bacteria; Proteobacteria; Gammaproteobacteria; Pseudomonadales; Moraxellaceae; Psychrobacter	1.1.1.205	COG0517
sp|Q4FS00_PSYA2|Q4FS00	Psychrobacter arcticus (strain DSM 17307 / 273-4)	96.4	138	5	0	1	138	19	156	2.5e-68	265.4	RecName: Full=Inosine-5'-monophosphate dehydrogenase;Short=IMP dehydrogenase;Short=IMPD;Short=IMPDH;EC=1.1.1.205;	Bacteria; Proteobacteria; Gammaproteobacteria; Pseudomonadales; Moraxellaceae; Psychrobacter	1.1.1.205	COG0517
sp|Q4FS00_PSYA2|Q4FS00	Psychrobacter arcticus (strain DSM 17307 / 273-4)	97.4	189	5	0	1	189	1	189	1e-96	360.1	RecName: Full=Inosine-5'-monophosphate dehydrogenase;Short=IMP dehydrogenase;Short=IMPD;Short=IMPDH;EC=1.1.1.205;	Bacteria; Proteobacteria; Gammaproteobacteria; Pseudomonadales; Moraxellaceae; Psychrobacter	1.1.1.205	COG0517
sp|Q4FS00_PSYA2|Q4FS00	Psychrobacter arcticus (strain DSM 17307 / 273-4)	98.0	99	2	0	1	99	1	99	1e-44	186.4	RecName: Full=Inosine-5'-monophosphate dehydrogenase;Short=IMP dehydrogenase;Short=IMPD;Short=IMPDH;EC=1.1.1.205;	Bacteria; Proteobacteria; Gammaproteobacteria; Pseudomonadales; Moraxellaceae; Psychrobacter	1.1.1.205	COG0517
sp|Q5WM21_BACSK|Q5WM21	Bacillus clausii (strain KSM-K16)	86.5	111	15	0	1	111	274	384	1.3e-48	199.5	RecName: Full=Inosine-5'-monophosphate dehydrogenase;Short=IMP dehydrogenase;Short=IMPD;Short=IMPDH;EC=1.1.1.205;	Bacteria; Firmicutes; Bacilli; Bacillales; Bacillaceae; Bacillus	1.1.1.205	COG0517
sp|Q891G6_CLOTE|Q891G6	Clostridium tetani (strain Massachusetts / E88)	84.2	184	29	0	1	184	293	476	1.2e-86	326.6	RecName: Full=Inosine-5'-monophosphate dehydrogenase;Short=IMP dehydrogenase;Short=IMPD;Short=IMPDH;EC=1.1.1.205;	Bacteria; Firmicutes; Clostridia; Clostridiales; Clostridiaceae; Clostridium	1.1.1.205	NA
sp|Q891G6_CLOTE|Q891G6	Clostridium tetani (strain Massachusetts / E88)	93.8	242	15	0	1	242	242	483	9.1e-127	460.3	RecName: Full=Inosine-5'-monophosphate dehydrogenase;Short=IMP dehydrogenase;Short=IMPD;Short=IMPDH;EC=1.1.1.205;	Bacteria; Firmicutes; Clostridia; Clostridiales; Clostridiaceae; Clostridium	1.1.1.205	NA
sp|Q8EU79_OCEIH|Q8EU79	Oceanobacillus iheyensis (strain DSM 14371 / JCM 11309 / KCTC 3954 /HTE831)	79.6	490	99	1	1	490	1	489	2.5e-224	785.4	RecName: Full=Inosine-5'-monophosphate dehydrogenase;Short=IMP dehydrogenase;Short=IMPD;Short=IMPDH;EC=1.1.1.205;	Bacteria; Firmicutes; Bacilli; Bacillales; Bacillaceae; Oceanobacillus	1.1.1.205	NA
sp|R0FWP2_9BURK|R0FWP2	Herbaspirillum frisingense GSF30	100.0	109	0	0	1	109	25	133	9.7e-52	209.9	RecName: Full=Inosine-5'-monophosphate dehydrogenase;Short=IMP dehydrogenase;Short=IMPD;Short=IMPDH;EC=1.1.1.205;	Bacteria; Proteobacteria; Betaproteobacteria; Burkholderiales; Oxalobacteraceae; Herbaspirillum	1.1.1.205	NA
sp|R0FWP2_9BURK|R0FWP2	Herbaspirillum frisingense GSF30	84.0	81	13	0	1	81	151	231	3.8e-30	138.7	RecName: Full=Inosine-5'-monophosphate dehydrogenase;Short=IMP dehydrogenase;Short=IMPD;Short=IMPDH;EC=1.1.1.205;	Bacteria; Proteobacteria; Betaproteobacteria; Burkholderiales; Oxalobacteraceae; Herbaspirillum	1.1.1.205	NA
sp|R0FWP2_9BURK|R0FWP2	Herbaspirillum frisingense GSF30	89.3	56	6	0	39	94	171	226	4.5e-21	107.8	RecName: Full=Inosine-5'-monophosphate dehydrogenase;Short=IMP dehydrogenase;Short=IMPD;Short=IMPDH;EC=1.1.1.205;	Bacteria; Proteobacteria; Betaproteobacteria; Burkholderiales; Oxalobacteraceae; Herbaspirillum	1.1.1.205	NA
sp|R0FWP2_9BURK|R0FWP2	Herbaspirillum frisingense GSF30	97.7	171	4	0	1	171	228	398	2.2e-87	328.9	RecName: Full=Inosine-5'-monophosphate dehydrogenase;Short=IMP dehydrogenase;Short=IMPD;Short=IMPDH;EC=1.1.1.205;	Bacteria; Proteobacteria; Betaproteobacteria; Burkholderiales; Oxalobacteraceae; Herbaspirillum	1.1.1.205	NA
sp|R0FWP2_9BURK|R0FWP2	Herbaspirillum frisingense GSF30	99.2	387	3	0	1	387	103	489	2.2e-215	755.4	RecName: Full=Inosine-5'-monophosphate dehydrogenase;Short=IMP dehydrogenase;Short=IMPD;Short=IMPDH;EC=1.1.1.205;	Bacteria; Proteobacteria; Betaproteobacteria; Burkholderiales; Oxalobacteraceae; Herbaspirillum	1.1.1.205	NA
sp|R0FWP2_9BURK|R0FWP2	Herbaspirillum frisingense GSF30	99.3	425	3	0	1	425	65	489	7.7e-238	830.1	RecName: Full=Inosine-5'-monophosphate dehydrogenase;Short=IMP dehydrogenase;Short=IMPD;Short=IMPDH;EC=1.1.1.205;	Bacteria; Proteobacteria; Betaproteobacteria; Burkholderiales; Oxalobacteraceae; Herbaspirillum	1.1.1.205	NA
sp|R0FWP2_9BURK|R0FWP2	Herbaspirillum frisingense GSF30	99.5	213	1	0	1	213	191	403	4.6e-114	417.9	RecName: Full=Inosine-5'-monophosphate dehydrogenase;Short=IMP dehydrogenase;Short=IMPD;Short=IMPDH;EC=1.1.1.205;	Bacteria; Proteobacteria; Betaproteobacteria; Burkholderiales; Oxalobacteraceae; Herbaspirillum	1.1.1.205	NA
sp|R0JAJ1_CORCT|R0JAJ1	Corynebacterium crenatum MT	78.3	166	36	0	1	166	1	166	3.5e-69	268.5	SubName: Full=Inosine 5-monophosphate dehydrogenase;EC=1.1.1.205;	Bacteria; Actinobacteria; Actinobacteridae; Actinomycetales; Corynebacterineae; Corynebacteriaceae; Corynebacterium	1.1.1.205	NA
sp|R1AU24_9CLOT|R1AU24	Clostridiaceae bacterium L21-TH-D2	82.7	104	18	0	1	104	215	318	3.3e-41	174.9	RecName: Full=Inosine-5'-monophosphate dehydrogenase;Short=IMP dehydrogenase;Short=IMPD;Short=IMPDH;EC=1.1.1.205;	Bacteria; Firmicutes; Clostridia; Clostridiales; Clostridiaceae	1.1.1.205	NA
sp|R1AU24_9CLOT|R1AU24	Clostridiaceae bacterium L21-TH-D2	84.1	107	17	0	1	107	48	154	1.4e-42	179.5	RecName: Full=Inosine-5'-monophosphate dehydrogenase;Short=IMP dehydrogenase;Short=IMPD;Short=IMPDH;EC=1.1.1.205;	Bacteria; Firmicutes; Clostridia; Clostridiales; Clostridiaceae	1.1.1.205	NA
sp|R2MXZ1_ENTMU|R2MXZ1	Enterococcus mundtii ATCC 882	90.8	120	11	0	11	130	361	480	5.4e-57	227.6	RecName: Full=Inosine-5'-monophosphate dehydrogenase;Short=IMP dehydrogenase;Short=IMPD;Short=IMPDH;EC=1.1.1.205;	Bacteria; Firmicutes; Bacilli; Lactobacillales; Enterococcaceae; Enterococcus	1.1.1.205	NA
sp|R2PJC2_9ENTE|R2PJC2	Enterococcus asini ATCC 700915	90.2	102	10	0	1	102	206	307	1.8e-44	185.7	RecName: Full=Inosine-5'-monophosphate dehydrogenase;Short=IMP dehydrogenase;Short=IMPD;Short=IMPDH;EC=1.1.1.205;	Bacteria; Firmicutes; Bacilli; Lactobacillales; Enterococcaceae; Enterococcus	1.1.1.205	NA
sp|R2ST48_9ENTE|R2ST48	Enterococcus pallens ATCC BAA-351	81.7	109	20	0	1	109	71	179	1.9e-43	182.6	RecName: Full=Inosine-5'-monophosphate dehydrogenase;Short=IMP dehydrogenase;Short=IMPD;Short=IMPDH;EC=1.1.1.205;	Bacteria; Firmicutes; Bacilli; Lactobacillales; Enterococcaceae; Enterococcus	1.1.1.205	NA
sp|R7X8I4_9BURK|R7X8I4	Pandoraea sp. SD6-2	92.5	80	6	0	1	80	407	486	1e-34	152.9	SubName: Full=Inosine 5'-monophosphate dehydrogenase;EC=1.1.1.205;	Bacteria; Proteobacteria; Betaproteobacteria; Burkholderiales; Burkholderiaceae; Pandoraea	1.1.1.205	NA
sp|R7X8I4_9BURK|R7X8I4	Pandoraea sp. SD6-2	94.5	110	6	0	1	110	325	434	3.7e-51	208.0	SubName: Full=Inosine 5'-monophosphate dehydrogenase;EC=1.1.1.205;	Bacteria; Proteobacteria; Betaproteobacteria; Burkholderiales; Burkholderiaceae; Pandoraea	1.1.1.205	NA
sp|R9CFL9_9CLOT|R9CFL9	Clostridium sartagoforme AAU1	75.9	108	26	0	2	109	205	312	3.1e-42	178.3	SubName: Full=Inosine 5'-monophosphate dehydrogenase;EC=1.1.1.205;	Bacteria; Firmicutes; Clostridia; Clostridiales; Clostridiaceae; Clostridium	1.1.1.205	NA
sp|C7HVZ3_9FIRM|C7HVZ3	Anaerococcus vaginalis ATCC 51170	75.2	141	35	0	1	141	199	339	3.8e-56	224.9	SubName: Full=NADP-dependent alcohol dehydrogenase;EC=1.1.1.2;	Bacteria; Firmicutes; Clostridia; Clostridiales; Clostridiales Family XI. Incertae Sedis; Anaerococcus	1.1.1.2	NA
sp|E1VUH2_ARTAR|E1VUH2	Arthrobacter arilaitensis (strain DSM 16368 / CIP 108037 / JCM 13566 /Re117)	100.0	101	0	0	1	101	1	101	3.6e-53	214.5	SubName: Full=Zn-dependent alcohol dehydrogenase;EC=1.1.1.2;	Bacteria; Actinobacteria; Actinobacteridae; Actinomycetales; Micrococcineae; Micrococcaceae; Arthrobacter	1.1.1.2	NA
sp|E6L576_9PROT|E6L576	Arcobacter butzleri JV22	82.2	101	18	0	1	101	53	153	1.2e-43	183.0	SubName: Full=NADP-dependent alcohol dehydrogenase;EC=1.1.1.2;	Bacteria; Proteobacteria; Epsilonproteobacteria; Campylobacterales; Campylobacteraceae; Arcobacter	1.1.1.2	NA
sp|F0RBK8_CELLC|F0RBK8	Cellulophaga lytica (strain ATCC 23178 / DSM 7489 / JCM 8516 / NBRC14961 / NCIMB 1423 / VKM B-1433 / Cy l20)	77.4	53	12	0	1	53	1	53	7.1e-16	89.7	SubName: Full=Alcohol dehydrogenase (NADP(+));EC=1.1.1.2;	Bacteria; Bacteroidetes; Flavobacteriia; Flavobacteriales; Flavobacteriaceae; Cellulophaga	1.1.1.2	NA
sp|F4GEY3_ALIDK|F4GEY3	Alicycliphilus denitrificans (strain DSM 14773 / CIP 107495 / K601)	74.2	97	15	1	25	111	174	270	2.4e-29	135.6	SubName: Full=Alcohol dehydrogenase (NADP(+));EC=1.1.1.2;	Bacteria; Proteobacteria; Betaproteobacteria; Burkholderiales; Comamonadaceae; Alicycliphilus	1.1.1.2	NA
sp|F6GIG1_LACS5|F6GIG1	Lacinutrix sp. (strain 5H-3-7-4)	77.7	121	27	0	1	121	78	198	1.9e-48	199.1	SubName: Full=Alcohol dehydrogenase (NADP(+));EC=1.1.1.2;	Bacteria; Bacteroidetes; Flavobacteriia; Flavobacteriales; Flavobacteriaceae; Lacinutrix	1.1.1.2	NA
sp|G4KX21_OSCVS|G4KX21	Oscillibacter valericigenes (strain DSM 18026 / NBRC 101213 /Sjm18-20)	68.5	352	111	0	5	356	1	352	5.8e-146	524.6	SubName: Full=NADP-dependent alcohol dehydrogenase;EC=1.1.1.2;	Bacteria; Firmicutes; Clostridia; Clostridiales; Oscillospiraceae; Oscillibacter	1.1.1.2	NA
sp|M1E4F3_9FIRM|M1E4F3	Thermodesulfobium narugense DSM 14796	68.4	79	25	0	1	79	1	79	7.3e-25	120.2	SubName: Full=Alcohol dehydrogenase (NADP(+));EC=1.1.1.2;	Bacteria; Firmicutes; Clostridia; Thermoanaerobacterales; Thermodesulfobiaceae; Thermodesulfobium	1.1.1.2	NA
sp|M1E4F3_9FIRM|M1E4F3	Thermodesulfobium narugense DSM 14796	69.9	163	48	1	1	163	62	223	6.1e-58	231.1	SubName: Full=Alcohol dehydrogenase (NADP(+));EC=1.1.1.2;	Bacteria; Firmicutes; Clostridia; Thermoanaerobacterales; Thermodesulfobiaceae; Thermodesulfobium	1.1.1.2	NA
sp|Q1Q2Z1_9BACT|Q1Q2Z1	Candidatus Kuenenia stuttgartiensis	79.3	241	50	0	1	241	55	295	1.5e-105	389.8	SubName: Full=Strongly similar to alcohol dehydrogenase;EC=1.1.1.2;	Bacteria; Planctomycetes; Planctomycetia; Candidatus Brocadiales; Candidatus Brocadiaceae; Candidatus Kuenenia	1.1.1.2	NA
sp|A0LZ49_GRAFK|A0LZ49	Gramella forsetii (strain KT0803)	92.4	118	9	0	1	118	141	258	1.8e-56	225.7	SubName: Full=3-hydroxybutyryl-CoA dehydrogenase;EC=1.1.1.35;	Bacteria; Bacteroidetes; Flavobacteriia; Flavobacteriales; Flavobacteriaceae; Gramella	1.1.1.35	COG1250
sp|A1BBF9_PARDP|A1BBF9	Paracoccus denitrificans (strain Pd 1222)	79.5	78	9	1	1	71	201	278	2.8e-23	114.8	SubName: Full=3-hydroxyacyl-CoA dehydrogenase;EC=1.1.1.35;	Bacteria; Proteobacteria; Alphaproteobacteria; Rhodobacterales; Rhodobacteraceae; Paracoccus	1.1.1.35	COG1250
sp|A1SHL1_NOCSJ|A1SHL1	Nocardioides sp. (strain BAA-499 / JS614)	73.1	108	29	0	1	108	498	605	2e-36	159.1	SubName: Full=3-hydroxyacyl-CoA dehydrogenase;EC=1.1.1.35;	Bacteria; Actinobacteria; Actinobacteridae; Actinomycetales; Propionibacterineae; Nocardioidaceae; Nocardioides	1.1.1.35	COG1250
sp|A1SHL1_NOCSJ|A1SHL1	Nocardioides sp. (strain BAA-499 / JS614)	86.0	114	16	0	1	114	218	331	1.6e-49	202.6	SubName: Full=3-hydroxyacyl-CoA dehydrogenase;EC=1.1.1.35;	Bacteria; Actinobacteria; Actinobacteridae; Actinomycetales; Propionibacterineae; Nocardioidaceae; Nocardioides	1.1.1.35	COG1250
sp|A1SKM1_NOCSJ|A1SKM1	Nocardioides sp. (strain BAA-499 / JS614)	69.1	68	15	2	2	63	4	71	7.3e-15	86.7	SubName: Full=3-hydroxyacyl-CoA dehydrogenase;EC=1.1.1.35;	Bacteria; Actinobacteria; Actinobacteridae; Actinomycetales; Propionibacterineae; Nocardioidaceae; Nocardioides	1.1.1.35	COG1250
sp|A1SKM1_NOCSJ|A1SKM1	Nocardioides sp. (strain BAA-499 / JS614)	70.1	127	38	0	1	127	192	318	1.3e-42	179.9	SubName: Full=3-hydroxyacyl-CoA dehydrogenase;EC=1.1.1.35;	Bacteria; Actinobacteria; Actinobacteridae; Actinomycetales; Propionibacterineae; Nocardioidaceae; Nocardioides	1.1.1.35	COG1250
sp|A1SKM1_NOCSJ|A1SKM1	Nocardioides sp. (strain BAA-499 / JS614)	71.1	97	28	0	53	149	171	267	3.6e-33	148.7	SubName: Full=3-hydroxyacyl-CoA dehydrogenase;EC=1.1.1.35;	Bacteria; Actinobacteria; Actinobacteridae; Actinomycetales; Propionibacterineae; Nocardioidaceae; Nocardioides	1.1.1.35	COG1250
sp|A1SKM1_NOCSJ|A1SKM1	Nocardioides sp. (strain BAA-499 / JS614)	73.4	94	19	1	92	179	13	106	3.9e-26	125.6	SubName: Full=3-hydroxyacyl-CoA dehydrogenase;EC=1.1.1.35;	Bacteria; Actinobacteria; Actinobacteridae; Actinomycetales; Propionibacterineae; Nocardioidaceae; Nocardioides	1.1.1.35	COG1250
sp|A1SKM1_NOCSJ|A1SKM1	Nocardioides sp. (strain BAA-499 / JS614)	75.9	112	27	0	1	112	557	668	1.1e-39	169.9	SubName: Full=3-hydroxyacyl-CoA dehydrogenase;EC=1.1.1.35;	Bacteria; Actinobacteria; Actinobacteridae; Actinomycetales; Propionibacterineae; Nocardioidaceae; Nocardioides	1.1.1.35	COG1250
sp|A1SKM1_NOCSJ|A1SKM1	Nocardioides sp. (strain BAA-499 / JS614)	76.4	203	48	0	1	203	110	312	8e-84	317.4	SubName: Full=3-hydroxyacyl-CoA dehydrogenase;EC=1.1.1.35;	Bacteria; Actinobacteria; Actinobacteridae; Actinomycetales; Propionibacterineae; Nocardioidaceae; Nocardioides	1.1.1.35	COG1250
sp|A1SKM1_NOCSJ|A1SKM1	Nocardioides sp. (strain BAA-499 / JS614)	81.0	121	23	0	1	121	133	253	2e-50	205.7	SubName: Full=3-hydroxyacyl-CoA dehydrogenase;EC=1.1.1.35;	Bacteria; Actinobacteria; Actinobacteridae; Actinomycetales; Propionibacterineae; Nocardioidaceae; Nocardioides	1.1.1.35	COG1250
sp|A1SKM1_NOCSJ|A1SKM1	Nocardioides sp. (strain BAA-499 / JS614)	83.7	135	22	0	2	136	500	634	8.7e-58	230.3	SubName: Full=3-hydroxyacyl-CoA dehydrogenase;EC=1.1.1.35;	Bacteria; Actinobacteria; Actinobacteridae; Actinomycetales; Propionibacterineae; Nocardioidaceae; Nocardioides	1.1.1.35	COG1250
sp|A1SKM1_NOCSJ|A1SKM1	Nocardioides sp. (strain BAA-499 / JS614)	87.3	110	14	0	1	110	110	219	7.4e-49	200.7	SubName: Full=3-hydroxyacyl-CoA dehydrogenase;EC=1.1.1.35;	Bacteria; Actinobacteria; Actinobacteridae; Actinomycetales; Propionibacterineae; Nocardioidaceae; Nocardioides	1.1.1.35	COG1250
sp|A1SKM1_NOCSJ|A1SKM1	Nocardioides sp. (strain BAA-499 / JS614)	89.7	117	12	0	1	117	418	534	1e-51	209.9	SubName: Full=3-hydroxyacyl-CoA dehydrogenase;EC=1.1.1.35;	Bacteria; Actinobacteria; Actinobacteridae; Actinomycetales; Propionibacterineae; Nocardioidaceae; Nocardioides	1.1.1.35	COG1250
sp|A1SQH4_NOCSJ|A1SQH4	Nocardioides sp. (strain BAA-499 / JS614)	67.3	278	85	2	1	272	459	736	3.7e-100	372.1	SubName: Full=3-hydroxyacyl-CoA dehydrogenase;EC=1.1.1.35;	Bacteria; Actinobacteria; Actinobacteridae; Actinomycetales; Propionibacterineae; Nocardioidaceae; Nocardioides	1.1.1.35	COG1250
sp|A1SQH4_NOCSJ|A1SQH4	Nocardioides sp. (strain BAA-499 / JS614)	73.6	212	53	1	1	212	156	364	7.8e-82	310.8	SubName: Full=3-hydroxyacyl-CoA dehydrogenase;EC=1.1.1.35;	Bacteria; Actinobacteria; Actinobacteridae; Actinomycetales; Propionibacterineae; Nocardioidaceae; Nocardioides	1.1.1.35	COG1250
sp|A1SQH4_NOCSJ|A1SQH4	Nocardioides sp. (strain BAA-499 / JS614)	73.8	107	28	0	1	107	286	392	6.3e-36	157.5	SubName: Full=3-hydroxyacyl-CoA dehydrogenase;EC=1.1.1.35;	Bacteria; Actinobacteria; Actinobacteridae; Actinomycetales; Propionibacterineae; Nocardioidaceae; Nocardioides	1.1.1.35	COG1250
sp|A1SQH4_NOCSJ|A1SQH4	Nocardioides sp. (strain BAA-499 / JS614)	77.7	103	23	0	1	103	9	111	4.6e-37	161.4	SubName: Full=3-hydroxyacyl-CoA dehydrogenase;EC=1.1.1.35;	Bacteria; Actinobacteria; Actinobacteridae; Actinomycetales; Propionibacterineae; Nocardioidaceae; Nocardioides	1.1.1.35	COG1250
sp|A1TUJ0_ACIAC|A1TUJ0	Acidovorax citrulli (strain AAC00-1) (Acidovorax avenae subspcitrulli)	83.0	112	19	0	21	132	209	320	6.1e-48	197.6	SubName: Full=3-hydroxyacyl-CoA dehydrogenase;EC=1.1.1.35;Flags: Precursor;	Bacteria; Proteobacteria; Betaproteobacteria; Burkholderiales; Comamonadaceae; Acidovorax	1.1.1.35	COG1250
sp|A1VP66_POLNA|A1VP66	Polaromonas naphthalenivorans (strain CJ2)	67.2	134	44	0	1	134	331	464	3.8e-42	178.3	SubName: Full=3-hydroxyacyl-CoA dehydrogenase;EC=1.1.1.35;	Bacteria; Proteobacteria; Betaproteobacteria; Burkholderiales; Comamonadaceae; Polaromonas	1.1.1.35	COG1250
sp|A1VP66_POLNA|A1VP66	Polaromonas naphthalenivorans (strain CJ2)	71.5	144	41	0	1	144	343	486	3.5e-49	201.8	SubName: Full=3-hydroxyacyl-CoA dehydrogenase;EC=1.1.1.35;	Bacteria; Proteobacteria; Betaproteobacteria; Burkholderiales; Comamonadaceae; Polaromonas	1.1.1.35	COG1250
sp|A1WC53_ACISJ|A1WC53	Acidovorax sp. (strain JS42)	87.8	74	9	0	1	74	1	74	9.6e-27	126.3	SubName: Full=3-hydroxyacyl-CoA dehydrogenase;EC=1.1.1.35;Flags: Precursor;	Bacteria; Proteobacteria; Betaproteobacteria; Burkholderiales; Comamonadaceae; Acidovorax	1.1.1.35	COG1250
sp|B1HWI4_LYSSC|B1HWI4	Lysinibacillus sphaericus (strain C3-41)	83.0	241	41	0	3	243	4	244	7.8e-110	404.1	SubName: Full=Hydroxyacyl-coenzyme A dehydrogenase;EC=1.1.1.35;	Bacteria; Firmicutes; Bacilli; Bacillales; Bacillaceae; Lysinibacillus	1.1.1.35	COG1250
sp|C6X4Q9_FLAB3|C6X4Q9	Flavobacteriaceae bacterium (strain 3519-10)	88.6	229	26	0	1	229	17	245	6.4e-114	417.5	SubName: Full=3-hydroxyacyl-CoA dehydrogenase/Enoyl-CoA hydratase (Isoleucine degradation);EC=1.1.1.35;EC=4.2.1.17;	Bacteria; Bacteroidetes; Flavobacteriia; Flavobacteriales; Flavobacteriaceae	1.1.1.35	COG1250
sp|C6X4Q9_FLAB3|C6X4Q9	Flavobacteriaceae bacterium (strain 3519-10)	92.6	108	8	0	1	108	634	741	3.4e-49	201.4	SubName: Full=3-hydroxyacyl-CoA dehydrogenase/Enoyl-CoA hydratase (Isoleucine degradation);EC=1.1.1.35;EC=4.2.1.17;	Bacteria; Bacteroidetes; Flavobacteriia; Flavobacteriales; Flavobacteriaceae	1.1.1.35	COG1250
sp|C6X4Q9_FLAB3|C6X4Q9	Flavobacteriaceae bacterium (strain 3519-10)	94.6	129	7	0	1	129	671	799	9.6e-62	243.8	SubName: Full=3-hydroxyacyl-CoA dehydrogenase/Enoyl-CoA hydratase (Isoleucine degradation);EC=1.1.1.35;EC=4.2.1.17;	Bacteria; Bacteroidetes; Flavobacteriia; Flavobacteriales; Flavobacteriaceae	1.1.1.35	COG1250
sp|C6X4Q9_FLAB3|C6X4Q9	Flavobacteriaceae bacterium (strain 3519-10)	95.9	98	4	0	1	98	716	813	9.3e-46	189.9	SubName: Full=3-hydroxyacyl-CoA dehydrogenase/Enoyl-CoA hydratase (Isoleucine degradation);EC=1.1.1.35;EC=4.2.1.17;	Bacteria; Bacteroidetes; Flavobacteriia; Flavobacteriales; Flavobacteriaceae	1.1.1.35	COG1250
sp|C6X4Q9_FLAB3|C6X4Q9	Flavobacteriaceae bacterium (strain 3519-10)	96.7	61	2	0	1	61	753	813	4.3e-25	120.6	SubName: Full=3-hydroxyacyl-CoA dehydrogenase/Enoyl-CoA hydratase (Isoleucine degradation);EC=1.1.1.35;EC=4.2.1.17;	Bacteria; Bacteroidetes; Flavobacteriia; Flavobacteriales; Flavobacteriaceae	1.1.1.35	COG1250
sp|C6X4Q9_FLAB3|C6X4Q9	Flavobacteriaceae bacterium (strain 3519-10)	97.2	72	2	0	1	72	742	813	2.8e-31	141.4	SubName: Full=3-hydroxyacyl-CoA dehydrogenase/Enoyl-CoA hydratase (Isoleucine degradation);EC=1.1.1.35;EC=4.2.1.17;	Bacteria; Bacteroidetes; Flavobacteriia; Flavobacteriales; Flavobacteriaceae	1.1.1.35	COG1250
sp|C8Q0G5_9GAMM|C8Q0G5	Enhydrobacter aerosaccus SK60	69.6	102	31	0	1	102	118	219	7e-36	157.1	SubName: Full=3-hydroxyacyl-CoA dehydrogenase, NAD binding domain protein;EC=1.1.1.35;EC=4.2.1.17;EC=5.1.2.3;	Bacteria; Proteobacteria; Gammaproteobacteria; Pseudomonadales; Moraxellaceae; Enhydrobacter	1.1.1.35	NA
sp|C8Q0G5_9GAMM|C8Q0G5	Enhydrobacter aerosaccus SK60	70.6	296	87	0	1	296	74	369	1.4e-116	426.8	SubName: Full=3-hydroxyacyl-CoA dehydrogenase, NAD binding domain protein;EC=1.1.1.35;EC=4.2.1.17;EC=5.1.2.3;	Bacteria; Proteobacteria; Gammaproteobacteria; Pseudomonadales; Moraxellaceae; Enhydrobacter	1.1.1.35	NA
sp|C8Q0G5_9GAMM|C8Q0G5	Enhydrobacter aerosaccus SK60	72.6	470	129	0	1	470	114	583	8.9e-195	687.2	SubName: Full=3-hydroxyacyl-CoA dehydrogenase, NAD binding domain protein;EC=1.1.1.35;EC=4.2.1.17;EC=5.1.2.3;	Bacteria; Proteobacteria; Gammaproteobacteria; Pseudomonadales; Moraxellaceae; Enhydrobacter	1.1.1.35	NA
sp|C8Q0G5_9GAMM|C8Q0G5	Enhydrobacter aerosaccus SK60	72.8	103	28	0	1	103	106	208	1.3e-37	162.9	SubName: Full=3-hydroxyacyl-CoA dehydrogenase, NAD binding domain protein;EC=1.1.1.35;EC=4.2.1.17;EC=5.1.2.3;	Bacteria; Proteobacteria; Gammaproteobacteria; Pseudomonadales; Moraxellaceae; Enhydrobacter	1.1.1.35	NA
sp|C8Q0G5_9GAMM|C8Q0G5	Enhydrobacter aerosaccus SK60	82.6	46	8	0	1	46	128	173	2.5e-15	87.8	SubName: Full=3-hydroxyacyl-CoA dehydrogenase, NAD binding domain protein;EC=1.1.1.35;EC=4.2.1.17;EC=5.1.2.3;	Bacteria; Proteobacteria; Gammaproteobacteria; Pseudomonadales; Moraxellaceae; Enhydrobacter	1.1.1.35	NA
sp|C9Y616_9BURK|C9Y616	Curvibacter putative symbiont of Hydra magnipapillata	84.1	113	18	0	1	113	303	415	1e-43	183.3	SubName: Full=Peroxisomal bifunctional enzyme;EC=1.1.1.35;EC=4.2.1.17;EC=5.1.2.3;EC=5.3.3.8;	Bacteria; Proteobacteria; Betaproteobacteria; Burkholderiales; Comamonadaceae; Curvibacter	1.1.1.35	NA
sp|D7W3S0_9FLAO|D7W3S0	Chryseobacterium gleum ATCC 35910	76.0	175	37	2	1	170	293	467	4.2e-70	271.6	SubName: Full=3-hydroxyacyl-CoA dehydrogenase, NAD binding domain protein;EC=1.1.1.35;	Bacteria; Bacteroidetes; Flavobacteriia; Flavobacteriales; Flavobacteriaceae; Chryseobacterium	1.1.1.35	NA
sp|D7W3S0_9FLAO|D7W3S0	Chryseobacterium gleum ATCC 35910	84.2	184	24	1	2	185	406	584	3.6e-83	315.1	SubName: Full=3-hydroxyacyl-CoA dehydrogenase, NAD binding domain protein;EC=1.1.1.35;	Bacteria; Bacteroidetes; Flavobacteriia; Flavobacteriales; Flavobacteriaceae; Chryseobacterium	1.1.1.35	NA
sp|D7W3S0_9FLAO|D7W3S0	Chryseobacterium gleum ATCC 35910	90.4	115	11	0	1	115	635	749	5.1e-51	207.6	SubName: Full=3-hydroxyacyl-CoA dehydrogenase, NAD binding domain protein;EC=1.1.1.35;	Bacteria; Bacteroidetes; Flavobacteriia; Flavobacteriales; Flavobacteriaceae; Chryseobacterium	1.1.1.35	NA
sp|D7W3S0_9FLAO|D7W3S0	Chryseobacterium gleum ATCC 35910	91.0	401	36	0	1	401	1	401	8.4e-210	736.9	SubName: Full=3-hydroxyacyl-CoA dehydrogenase, NAD binding domain protein;EC=1.1.1.35;	Bacteria; Bacteroidetes; Flavobacteriia; Flavobacteriales; Flavobacteriaceae; Chryseobacterium	1.1.1.35	NA
sp|D7W3S0_9FLAO|D7W3S0	Chryseobacterium gleum ATCC 35910	91.8	783	64	0	1	783	15	797	0	1442.6	SubName: Full=3-hydroxyacyl-CoA dehydrogenase, NAD binding domain protein;EC=1.1.1.35;	Bacteria; Bacteroidetes; Flavobacteriia; Flavobacteriales; Flavobacteriaceae; Chryseobacterium	1.1.1.35	NA
sp|D7W3S0_9FLAO|D7W3S0	Chryseobacterium gleum ATCC 35910	92.1	797	63	0	1	797	1	797	0	1471.4	SubName: Full=3-hydroxyacyl-CoA dehydrogenase, NAD binding domain protein;EC=1.1.1.35;	Bacteria; Bacteroidetes; Flavobacteriia; Flavobacteriales; Flavobacteriaceae; Chryseobacterium	1.1.1.35	NA
sp|D7W3S0_9FLAO|D7W3S0	Chryseobacterium gleum ATCC 35910	92.3	790	61	0	1	790	1	790	0	1462.6	SubName: Full=3-hydroxyacyl-CoA dehydrogenase, NAD binding domain protein;EC=1.1.1.35;	Bacteria; Bacteroidetes; Flavobacteriia; Flavobacteriales; Flavobacteriaceae; Chryseobacterium	1.1.1.35	NA
sp|D7W3S0_9FLAO|D7W3S0	Chryseobacterium gleum ATCC 35910	92.6	121	9	0	1	121	677	797	7.2e-56	223.8	SubName: Full=3-hydroxyacyl-CoA dehydrogenase, NAD binding domain protein;EC=1.1.1.35;	Bacteria; Bacteroidetes; Flavobacteriia; Flavobacteriales; Flavobacteriaceae; Chryseobacterium	1.1.1.35	NA
sp|D7W3S0_9FLAO|D7W3S0	Chryseobacterium gleum ATCC 35910	93.3	180	12	0	14	193	336	515	4.5e-92	344.7	SubName: Full=3-hydroxyacyl-CoA dehydrogenase, NAD binding domain protein;EC=1.1.1.35;	Bacteria; Bacteroidetes; Flavobacteriia; Flavobacteriales; Flavobacteriaceae; Chryseobacterium	1.1.1.35	NA
sp|D7W3S0_9FLAO|D7W3S0	Chryseobacterium gleum ATCC 35910	93.6	282	18	0	1	282	402	683	2.6e-149	535.4	SubName: Full=3-hydroxyacyl-CoA dehydrogenase, NAD binding domain protein;EC=1.1.1.35;	Bacteria; Bacteroidetes; Flavobacteriia; Flavobacteriales; Flavobacteriaceae; Chryseobacterium	1.1.1.35	NA
sp|D7W3S0_9FLAO|D7W3S0	Chryseobacterium gleum ATCC 35910	95.0	100	5	0	1	100	698	797	1.5e-46	192.6	SubName: Full=3-hydroxyacyl-CoA dehydrogenase, NAD binding domain protein;EC=1.1.1.35;	Bacteria; Bacteroidetes; Flavobacteriia; Flavobacteriales; Flavobacteriaceae; Chryseobacterium	1.1.1.35	NA
sp|D7W3S0_9FLAO|D7W3S0	Chryseobacterium gleum ATCC 35910	96.5	143	5	0	1	143	515	657	1e-72	280.0	SubName: Full=3-hydroxyacyl-CoA dehydrogenase, NAD binding domain protein;EC=1.1.1.35;	Bacteria; Bacteroidetes; Flavobacteriia; Flavobacteriales; Flavobacteriaceae; Chryseobacterium	1.1.1.35	NA
sp|D7W3S0_9FLAO|D7W3S0	Chryseobacterium gleum ATCC 35910	97.3	112	3	0	1	112	506	617	1.5e-55	222.6	SubName: Full=3-hydroxyacyl-CoA dehydrogenase, NAD binding domain protein;EC=1.1.1.35;	Bacteria; Bacteroidetes; Flavobacteriia; Flavobacteriales; Flavobacteriaceae; Chryseobacterium	1.1.1.35	NA
sp|D7W6T3_9FLAO|D7W6T3	Chryseobacterium gleum ATCC 35910	69.1	194	60	0	1	194	1	194	1.7e-70	273.1	SubName: Full=3-hydroxyacyl-CoA dehydrogenase, NAD binding domain protein;EC=1.1.1.35;	Bacteria; Bacteroidetes; Flavobacteriia; Flavobacteriales; Flavobacteriaceae; Chryseobacterium	1.1.1.35	NA
sp|D7W6T3_9FLAO|D7W6T3	Chryseobacterium gleum ATCC 35910	71.7	145	41	0	1	145	1	145	2.6e-52	212.2	SubName: Full=3-hydroxyacyl-CoA dehydrogenase, NAD binding domain protein;EC=1.1.1.35;	Bacteria; Bacteroidetes; Flavobacteriia; Flavobacteriales; Flavobacteriaceae; Chryseobacterium	1.1.1.35	NA
sp|D8ISR4_HERSS|D8ISR4	Herbaspirillum seropedicae (strain SmR1)	100.0	57	0	0	1	57	198	254	1.1e-22	112.5	SubName: Full=3-hydroxyacyl-CoA dehydrogenase type II protein;EC=1.1.1.35;	Bacteria; Proteobacteria; Betaproteobacteria; Burkholderiales; Oxalobacteraceae; Herbaspirillum	1.1.1.35	NA
sp|D8ISR4_HERSS|D8ISR4	Herbaspirillum seropedicae (strain SmR1)	100.0	70	0	0	1	70	185	254	5.1e-30	137.1	SubName: Full=3-hydroxyacyl-CoA dehydrogenase type II protein;EC=1.1.1.35;	Bacteria; Proteobacteria; Betaproteobacteria; Burkholderiales; Oxalobacteraceae; Herbaspirillum	1.1.1.35	NA
sp|D8IVY3_HERSS|D8IVY3	Herbaspirillum seropedicae (strain SmR1)	100.0	50	0	0	1	50	11	60	2.9e-19	100.9	SubName: Full=3-hydroxyacyl-CoA dehydrogenase oxidoreductase protein;EC=1.1.1.35;	Bacteria; Proteobacteria; Betaproteobacteria; Burkholderiales; Oxalobacteraceae; Herbaspirillum	1.1.1.35	NA
sp|D8IVY3_HERSS|D8IVY3	Herbaspirillum seropedicae (strain SmR1)	100.0	52	0	0	1	52	11	62	3.6e-20	104.0	SubName: Full=3-hydroxyacyl-CoA dehydrogenase oxidoreductase protein;EC=1.1.1.35;	Bacteria; Proteobacteria; Betaproteobacteria; Burkholderiales; Oxalobacteraceae; Herbaspirillum	1.1.1.35	NA
sp|D8IVY3_HERSS|D8IVY3	Herbaspirillum seropedicae (strain SmR1)	100.0	80	0	0	1	80	11	90	1.4e-36	159.1	SubName: Full=3-hydroxyacyl-CoA dehydrogenase oxidoreductase protein;EC=1.1.1.35;	Bacteria; Proteobacteria; Betaproteobacteria; Burkholderiales; Oxalobacteraceae; Herbaspirillum	1.1.1.35	NA
sp|D8IVY3_HERSS|D8IVY3	Herbaspirillum seropedicae (strain SmR1)	88.8	107	12	0	1	107	11	117	6.6e-45	187.2	SubName: Full=3-hydroxyacyl-CoA dehydrogenase oxidoreductase protein;EC=1.1.1.35;	Bacteria; Proteobacteria; Betaproteobacteria; Burkholderiales; Oxalobacteraceae; Herbaspirillum	1.1.1.35	NA
sp|D8J213_HERSS|D8J213	Herbaspirillum seropedicae (strain SmR1)	98.5	130	2	0	1	130	101	230	3.1e-65	255.0	SubName: Full=3-ketoacyl-CoA reductase protein;EC=1.1.1.35;	Bacteria; Proteobacteria; Betaproteobacteria; Burkholderiales; Oxalobacteraceae; Herbaspirillum	1.1.1.35	NA
sp|E0NM15_9FIRM|E0NM15	Peptoniphilus duerdenii ATCC BAA-1640	62.8	129	48	0	1	129	29	157	1.9e-38	166.0	SubName: Full=Putative 3-hydroxybutyryl-CoA dehydrogenase;EC=1.1.1.35;	Bacteria; Firmicutes; Clostridia; Clostridiales; Clostridiales Family XI. Incertae Sedis; Peptoniphilus	1.1.1.35	NA
sp|E1VX52_ARTAR|E1VX52	Arthrobacter arilaitensis (strain DSM 16368 / CIP 108037 / JCM 13566 /Re117)	80.0	80	16	0	1	80	8	87	9.3e-28	129.8	SubName: Full=Fatty acid oxidation complex subunit alpha;EC=1.1.1.35;EC=4.2.1.17;EC=5.1.2.3;EC=5.3.3.8;	Bacteria; Actinobacteria; Actinobacteridae; Actinomycetales; Micrococcineae; Micrococcaceae; Arthrobacter	1.1.1.35	NA
sp|E1VX52_ARTAR|E1VX52	Arthrobacter arilaitensis (strain DSM 16368 / CIP 108037 / JCM 13566 /Re117)	84.5	103	16	0	34	136	135	237	7.3e-42	177.6	SubName: Full=Fatty acid oxidation complex subunit alpha;EC=1.1.1.35;EC=4.2.1.17;EC=5.1.2.3;EC=5.3.3.8;	Bacteria; Actinobacteria; Actinobacteridae; Actinomycetales; Micrococcineae; Micrococcaceae; Arthrobacter	1.1.1.35	NA
sp|E6SBR6_INTC7|E6SBR6	Intrasporangium calvum (strain ATCC 23552 / DSM 43043 / JCM 3097 /NBRC 12989 / 7 KIP)	61.7	141	51	1	1	138	1	141	2.4e-39	169.1	SubName: Full=3-hydroxyacyl-CoA dehydrogenase;EC=1.1.1.35;	Bacteria; Actinobacteria; Actinobacteridae; Actinomycetales; Micrococcineae; Intrasporangiaceae; Intrasporangium	1.1.1.35	NA
sp|F5SM39_9GAMM|F5SM39	Psychrobacter sp. 1501(2011)	65.0	117	37	1	1	117	572	684	2.5e-37	162.2	SubName: Full=3-hydroxyacyl-CoA dehydrogenase / enoyl-CoA hydratase / 3-hydroxybutyryl-CoA epimerase;EC=1.1.1.35;EC=4.2.1.17;EC=5.1.2.3;	Bacteria; Proteobacteria; Gammaproteobacteria; Pseudomonadales; Moraxellaceae; Psychrobacter	1.1.1.35	NA
sp|F5SM39_9GAMM|F5SM39	Psychrobacter sp. 1501(2011)	67.0	103	30	1	1	103	588	686	2.5e-33	148.7	SubName: Full=3-hydroxyacyl-CoA dehydrogenase / enoyl-CoA hydratase / 3-hydroxybutyryl-CoA epimerase;EC=1.1.1.35;EC=4.2.1.17;EC=5.1.2.3;	Bacteria; Proteobacteria; Gammaproteobacteria; Pseudomonadales; Moraxellaceae; Psychrobacter	1.1.1.35	NA
sp|F5SM39_9GAMM|F5SM39	Psychrobacter sp. 1501(2011)	68.0	372	118	1	1	372	1	371	2.6e-141	509.2	SubName: Full=3-hydroxyacyl-CoA dehydrogenase / enoyl-CoA hydratase / 3-hydroxybutyryl-CoA epimerase;EC=1.1.1.35;EC=4.2.1.17;EC=5.1.2.3;	Bacteria; Proteobacteria; Gammaproteobacteria; Pseudomonadales; Moraxellaceae; Psychrobacter	1.1.1.35	NA
sp|F5SM39_9GAMM|F5SM39	Psychrobacter sp. 1501(2011)	69.6	695	206	2	1	695	1	690	3.5e-280	971.5	SubName: Full=3-hydroxyacyl-CoA dehydrogenase / enoyl-CoA hydratase / 3-hydroxybutyryl-CoA epimerase;EC=1.1.1.35;EC=4.2.1.17;EC=5.1.2.3;	Bacteria; Proteobacteria; Gammaproteobacteria; Pseudomonadales; Moraxellaceae; Psychrobacter	1.1.1.35	NA
sp|F5SM39_9GAMM|F5SM39	Psychrobacter sp. 1501(2011)	70.3	111	33	0	1	111	522	632	3.6e-38	164.9	SubName: Full=3-hydroxyacyl-CoA dehydrogenase / enoyl-CoA hydratase / 3-hydroxybutyryl-CoA epimerase;EC=1.1.1.35;EC=4.2.1.17;EC=5.1.2.3;	Bacteria; Proteobacteria; Gammaproteobacteria; Pseudomonadales; Moraxellaceae; Psychrobacter	1.1.1.35	NA
sp|F5SM39_9GAMM|F5SM39	Psychrobacter sp. 1501(2011)	72.4	366	97	1	1	366	361	722	1.4e-147	530.0	SubName: Full=3-hydroxyacyl-CoA dehydrogenase / enoyl-CoA hydratase / 3-hydroxybutyryl-CoA epimerase;EC=1.1.1.35;EC=4.2.1.17;EC=5.1.2.3;	Bacteria; Proteobacteria; Gammaproteobacteria; Pseudomonadales; Moraxellaceae; Psychrobacter	1.1.1.35	NA
sp|F5SM39_9GAMM|F5SM39	Psychrobacter sp. 1501(2011)	74.8	123	31	0	1	123	344	466	3.8e-44	184.9	SubName: Full=3-hydroxyacyl-CoA dehydrogenase / enoyl-CoA hydratase / 3-hydroxybutyryl-CoA epimerase;EC=1.1.1.35;EC=4.2.1.17;EC=5.1.2.3;	Bacteria; Proteobacteria; Gammaproteobacteria; Pseudomonadales; Moraxellaceae; Psychrobacter	1.1.1.35	NA
sp|F5SM39_9GAMM|F5SM39	Psychrobacter sp. 1501(2011)	75.4	65	15	1	11	75	2	65	2.8e-18	98.2	SubName: Full=3-hydroxyacyl-CoA dehydrogenase / enoyl-CoA hydratase / 3-hydroxybutyryl-CoA epimerase;EC=1.1.1.35;EC=4.2.1.17;EC=5.1.2.3;	Bacteria; Proteobacteria; Gammaproteobacteria; Pseudomonadales; Moraxellaceae; Psychrobacter	1.1.1.35	NA
sp|F5SM39_9GAMM|F5SM39	Psychrobacter sp. 1501(2011)	76.4	521	123	0	1	521	185	705	1.3e-231	809.7	SubName: Full=3-hydroxyacyl-CoA dehydrogenase / enoyl-CoA hydratase / 3-hydroxybutyryl-CoA epimerase;EC=1.1.1.35;EC=4.2.1.17;EC=5.1.2.3;	Bacteria; Proteobacteria; Gammaproteobacteria; Pseudomonadales; Moraxellaceae; Psychrobacter	1.1.1.35	NA
sp|F5SM39_9GAMM|F5SM39	Psychrobacter sp. 1501(2011)	77.4	722	162	1	11	732	2	722	0	1117.8	SubName: Full=3-hydroxyacyl-CoA dehydrogenase / enoyl-CoA hydratase / 3-hydroxybutyryl-CoA epimerase;EC=1.1.1.35;EC=4.2.1.17;EC=5.1.2.3;	Bacteria; Proteobacteria; Gammaproteobacteria; Pseudomonadales; Moraxellaceae; Psychrobacter	1.1.1.35	NA
sp|F5SM39_9GAMM|F5SM39	Psychrobacter sp. 1501(2011)	77.8	722	159	1	11	732	2	722	0	1124.4	SubName: Full=3-hydroxyacyl-CoA dehydrogenase / enoyl-CoA hydratase / 3-hydroxybutyryl-CoA epimerase;EC=1.1.1.35;EC=4.2.1.17;EC=5.1.2.3;	Bacteria; Proteobacteria; Gammaproteobacteria; Pseudomonadales; Moraxellaceae; Psychrobacter	1.1.1.35	NA
sp|F5SM39_9GAMM|F5SM39	Psychrobacter sp. 1501(2011)	79.4	228	47	0	1	228	312	539	5.4e-97	361.3	SubName: Full=3-hydroxyacyl-CoA dehydrogenase / enoyl-CoA hydratase / 3-hydroxybutyryl-CoA epimerase;EC=1.1.1.35;EC=4.2.1.17;EC=5.1.2.3;	Bacteria; Proteobacteria; Gammaproteobacteria; Pseudomonadales; Moraxellaceae; Psychrobacter	1.1.1.35	NA
sp|F5SM39_9GAMM|F5SM39	Psychrobacter sp. 1501(2011)	82.1	151	27	0	1	151	416	566	9.9e-63	246.9	SubName: Full=3-hydroxyacyl-CoA dehydrogenase / enoyl-CoA hydratase / 3-hydroxybutyryl-CoA epimerase;EC=1.1.1.35;EC=4.2.1.17;EC=5.1.2.3;	Bacteria; Proteobacteria; Gammaproteobacteria; Pseudomonadales; Moraxellaceae; Psychrobacter	1.1.1.35	NA
sp|G0L8U4_ZOBGA|G0L8U4	Zobellia galactanivorans (strain DSM 12802 / CIP 106680 / NCIMB 13871/ Dsij)	89.2	102	11	0	1	102	700	801	8.2e-45	186.8	SubName: Full=3-Hydroxyl-CoA dehydrogenase / Enoyl-CoA hydratase;EC=1.1.1.35;	Bacteria; Bacteroidetes; Flavobacteriia; Flavobacteriales; Flavobacteriaceae; Zobellia	1.1.1.35	NA
sp|H7FU31_9FLAO|H7FU31	Flavobacterium frigoris PS1	80.2	121	24	0	1	121	268	388	4.1e-51	208.0	SubName: Full=Enoyl-CoA hydratase / 3-hydroxyacyl-CoA dehydrogenase;EC=1.1.1.35;EC=4.2.1.17;	Bacteria; Bacteroidetes; Flavobacteriia; Flavobacteriales; Flavobacteriaceae; Flavobacterium	1.1.1.35	NA
sp|H7FU31_9FLAO|H7FU31	Flavobacterium frigoris PS1	85.5	585	85	0	1	585	1	585	1.9e-295	1021.9	SubName: Full=Enoyl-CoA hydratase / 3-hydroxyacyl-CoA dehydrogenase;EC=1.1.1.35;EC=4.2.1.17;	Bacteria; Bacteroidetes; Flavobacteriia; Flavobacteriales; Flavobacteriaceae; Flavobacterium	1.1.1.35	NA
sp|H7FU31_9FLAO|H7FU31	Flavobacterium frigoris PS1	88.0	167	20	0	1	167	423	589	1.1e-78	300.1	SubName: Full=Enoyl-CoA hydratase / 3-hydroxyacyl-CoA dehydrogenase;EC=1.1.1.35;EC=4.2.1.17;	Bacteria; Bacteroidetes; Flavobacteriia; Flavobacteriales; Flavobacteriaceae; Flavobacterium	1.1.1.35	NA
sp|I0JQ67_HALH3|I0JQ67	Halobacillus halophilus (strain ATCC 35676 / DSM 2266 / JCM 20832 /NBRC 102448/ NCIMB 2269) (Sporosarcina halophila)	72.3	801	220	1	1	801	1	799	0	1179.5	SubName: Full=3-hydroxyacyl-CoA dehydrogenase;EC=1.1.1.35;	Bacteria; Firmicutes; Bacilli; Bacillales; Bacillaceae; Halobacillus	1.1.1.35	NA
sp|I4MLK1_9BURK|I4MLK1	Hydrogenophaga sp. PBC	73.4	128	34	0	1	128	463	590	1.7e-47	196.1	SubName: Full=3-hydroxyacyl-CoA dehydrogenase;EC=1.1.1.35;	Bacteria; Proteobacteria; Betaproteobacteria; Burkholderiales; Comamonadaceae; Hydrogenophaga	1.1.1.35	NA
sp|I4XV15_9PSED|I4XV15	Pseudomonas chlororaphis O6	78.9	152	32	0	2	153	102	253	1.9e-61	242.7	SubName: Full=3-hydroxyacyl-CoA dehydrogenase FadB2x;EC=1.1.1.35;	Bacteria; Proteobacteria; Gammaproteobacteria; Pseudomonadales; Pseudomonadaceae; Pseudomonas	1.1.1.35	NA
sp|K9AD48_9BACI|K9AD48	Lysinibacillus fusiformis ZB2	64.3	185	66	0	1	185	1	185	7.9e-62	244.2	SubName: Full=3-hydroxyacyl-CoA dehydrogenase type-2;EC=1.1.1.35;	Bacteria; Firmicutes; Bacilli; Bacillales; Bacillaceae; Lysinibacillus	1.1.1.35	NA
sp|K9AD48_9BACI|K9AD48	Lysinibacillus fusiformis ZB2	66.9	118	39	0	1	118	53	170	3.9e-38	164.9	SubName: Full=3-hydroxyacyl-CoA dehydrogenase type-2;EC=1.1.1.35;	Bacteria; Firmicutes; Bacilli; Bacillales; Bacillaceae; Lysinibacillus	1.1.1.35	NA
sp|K9AL20_9BACI|K9AL20	Lysinibacillus fusiformis ZB2	94.7	131	7	0	1	131	126	256	5.4e-65	254.2	SubName: Full=3-hydroxybutyryl-CoA dehydrogenase;EC=1.1.1.35;	Bacteria; Firmicutes; Bacilli; Bacillales; Bacillaceae; Lysinibacillus	1.1.1.35	NA
sp|M5CXT4_STEMA|M5CXT4	Stenotrophomonas maltophilia RA8	82.4	68	12	0	1	68	189	256	3.7e-25	120.9	SubName: Full=3-hydroxyacyl-CoA dehydrogenase type II;EC=1.1.1.35;	Bacteria; Proteobacteria; Gammaproteobacteria; Xanthomonadales; Xanthomonadaceae; Stenotrophomonas; Stenotrophomonas maltophilia group	1.1.1.35	NA
sp|N0E556_9MICO|N0E556	Tetrasphaera elongata Lp2	69.4	49	15	0	12	60	2	50	2.3e-10	71.6	SubName: Full=Fused enoyl-CoA hydratase and epimerase and isomerase 3-hydroxyacyl-CoA dehydrogenase;EC=1.1.1.35;EC=4.2.1.17;EC=5.1.2.3;EC=5.3.3.8;	Bacteria; Actinobacteria; Actinobacteridae; Actinomycetales; Micrococcineae; Intrasporangiaceae; Tetrasphaera	1.1.1.35	NA
sp|N0E556_9MICO|N0E556	Tetrasphaera elongata Lp2	70.7	167	49	0	1	167	542	708	3.5e-61	241.9	SubName: Full=Fused enoyl-CoA hydratase and epimerase and isomerase 3-hydroxyacyl-CoA dehydrogenase;EC=1.1.1.35;EC=4.2.1.17;EC=5.1.2.3;EC=5.3.3.8;	Bacteria; Actinobacteria; Actinobacteridae; Actinomycetales; Micrococcineae; Intrasporangiaceae; Tetrasphaera	1.1.1.35	NA
sp|N0E556_9MICO|N0E556	Tetrasphaera elongata Lp2	71.1	180	52	0	76	255	529	708	5.6e-66	258.5	SubName: Full=Fused enoyl-CoA hydratase and epimerase and isomerase 3-hydroxyacyl-CoA dehydrogenase;EC=1.1.1.35;EC=4.2.1.17;EC=5.1.2.3;EC=5.3.3.8;	Bacteria; Actinobacteria; Actinobacteridae; Actinomycetales; Micrococcineae; Intrasporangiaceae; Tetrasphaera	1.1.1.35	NA
sp|N0E556_9MICO|N0E556	Tetrasphaera elongata Lp2	73.5	155	41	0	1	155	210	364	2.1e-55	222.6	SubName: Full=Fused enoyl-CoA hydratase and epimerase and isomerase 3-hydroxyacyl-CoA dehydrogenase;EC=1.1.1.35;EC=4.2.1.17;EC=5.1.2.3;EC=5.3.3.8;	Bacteria; Actinobacteria; Actinobacteridae; Actinomycetales; Micrococcineae; Intrasporangiaceae; Tetrasphaera	1.1.1.35	NA
sp|N0E556_9MICO|N0E556	Tetrasphaera elongata Lp2	75.6	172	42	0	1	172	506	677	8.3e-66	257.3	SubName: Full=Fused enoyl-CoA hydratase and epimerase and isomerase 3-hydroxyacyl-CoA dehydrogenase;EC=1.1.1.35;EC=4.2.1.17;EC=5.1.2.3;EC=5.3.3.8;	Bacteria; Actinobacteria; Actinobacteridae; Actinomycetales; Micrococcineae; Intrasporangiaceae; Tetrasphaera	1.1.1.35	NA
sp|N0E556_9MICO|N0E556	Tetrasphaera elongata Lp2	76.0	283	68	0	1	283	426	708	9.1e-118	430.6	SubName: Full=Fused enoyl-CoA hydratase and epimerase and isomerase 3-hydroxyacyl-CoA dehydrogenase;EC=1.1.1.35;EC=4.2.1.17;EC=5.1.2.3;EC=5.3.3.8;	Bacteria; Actinobacteria; Actinobacteridae; Actinomycetales; Micrococcineae; Intrasporangiaceae; Tetrasphaera	1.1.1.35	NA
sp|N0E556_9MICO|N0E556	Tetrasphaera elongata Lp2	76.0	288	69	0	1	288	408	695	1.5e-120	439.9	SubName: Full=Fused enoyl-CoA hydratase and epimerase and isomerase 3-hydroxyacyl-CoA dehydrogenase;EC=1.1.1.35;EC=4.2.1.17;EC=5.1.2.3;EC=5.3.3.8;	Bacteria; Actinobacteria; Actinobacteridae; Actinomycetales; Micrococcineae; Intrasporangiaceae; Tetrasphaera	1.1.1.35	NA
sp|N0E556_9MICO|N0E556	Tetrasphaera elongata Lp2	78.8	104	22	0	1	104	250	353	1.6e-35	156.0	SubName: Full=Fused enoyl-CoA hydratase and epimerase and isomerase 3-hydroxyacyl-CoA dehydrogenase;EC=1.1.1.35;EC=4.2.1.17;EC=5.1.2.3;EC=5.3.3.8;	Bacteria; Actinobacteria; Actinobacteridae; Actinomycetales; Micrococcineae; Intrasporangiaceae; Tetrasphaera	1.1.1.35	NA
sp|N0E556_9MICO|N0E556	Tetrasphaera elongata Lp2	82.5	137	24	0	1	137	298	434	5.3e-55	221.1	SubName: Full=Fused enoyl-CoA hydratase and epimerase and isomerase 3-hydroxyacyl-CoA dehydrogenase;EC=1.1.1.35;EC=4.2.1.17;EC=5.1.2.3;EC=5.3.3.8;	Bacteria; Actinobacteria; Actinobacteridae; Actinomycetales; Micrococcineae; Intrasporangiaceae; Tetrasphaera	1.1.1.35	NA
sp|Q1I7U5_PSEE4|Q1I7U5	Pseudomonas entomophila (strain L48)	90.9	77	7	0	1	77	179	255	1.1e-30	139.4	SubName: Full=3-hydroxyacyl-CoA dehydrogenase FadB2x;EC=1.1.1.35;	Bacteria; Proteobacteria; Gammaproteobacteria; Pseudomonadales; Pseudomonadaceae; Pseudomonas	1.1.1.35	COG1028
sp|Q1I7U5_PSEE4|Q1I7U5	Pseudomonas entomophila (strain L48)	91.7	96	8	0	1	96	160	255	2.6e-40	171.8	SubName: Full=3-hydroxyacyl-CoA dehydrogenase FadB2x;EC=1.1.1.35;	Bacteria; Proteobacteria; Gammaproteobacteria; Pseudomonadales; Pseudomonadaceae; Pseudomonas	1.1.1.35	COG1028
sp|Q1QAI5_PSYCK|Q1QAI5	Psychrobacter cryohalolentis (strain K5)	71.5	207	59	0	2	208	206	412	1.6e-79	303.1	SubName: Full=Short chain enoyl-CoA hydratase / 3-hydroxyacyl-CoA dehydrogenase;EC=1.1.1.35;EC=4.2.1.17;	Bacteria; Proteobacteria; Gammaproteobacteria; Pseudomonadales; Moraxellaceae; Psychrobacter	1.1.1.35	COG1250
sp|Q1QAI5_PSYCK|Q1QAI5	Psychrobacter cryohalolentis (strain K5)	73.6	106	28	0	1	106	623	728	3.1e-39	168.3	SubName: Full=Short chain enoyl-CoA hydratase / 3-hydroxyacyl-CoA dehydrogenase;EC=1.1.1.35;EC=4.2.1.17;	Bacteria; Proteobacteria; Gammaproteobacteria; Pseudomonadales; Moraxellaceae; Psychrobacter	1.1.1.35	COG1250
sp|Q1QAI5_PSYCK|Q1QAI5	Psychrobacter cryohalolentis (strain K5)	73.9	69	18	0	1	69	660	728	2.3e-22	111.7	SubName: Full=Short chain enoyl-CoA hydratase / 3-hydroxyacyl-CoA dehydrogenase;EC=1.1.1.35;EC=4.2.1.17;	Bacteria; Proteobacteria; Gammaproteobacteria; Pseudomonadales; Moraxellaceae; Psychrobacter	1.1.1.35	COG1250
sp|Q1QAI5_PSYCK|Q1QAI5	Psychrobacter cryohalolentis (strain K5)	77.6	49	11	0	1	49	680	728	5.3e-13	80.1	SubName: Full=Short chain enoyl-CoA hydratase / 3-hydroxyacyl-CoA dehydrogenase;EC=1.1.1.35;EC=4.2.1.17;	Bacteria; Proteobacteria; Gammaproteobacteria; Pseudomonadales; Moraxellaceae; Psychrobacter	1.1.1.35	COG1250
sp|Q1QAI5_PSYCK|Q1QAI5	Psychrobacter cryohalolentis (strain K5)	79.0	195	41	0	2	196	144	338	1.6e-84	319.7	SubName: Full=Short chain enoyl-CoA hydratase / 3-hydroxyacyl-CoA dehydrogenase;EC=1.1.1.35;EC=4.2.1.17;	Bacteria; Proteobacteria; Gammaproteobacteria; Pseudomonadales; Moraxellaceae; Psychrobacter	1.1.1.35	COG1250
sp|Q1QAI5_PSYCK|Q1QAI5	Psychrobacter cryohalolentis (strain K5)	82.6	144	25	0	25	168	300	443	8.7e-60	237.3	SubName: Full=Short chain enoyl-CoA hydratase / 3-hydroxyacyl-CoA dehydrogenase;EC=1.1.1.35;EC=4.2.1.17;	Bacteria; Proteobacteria; Gammaproteobacteria; Pseudomonadales; Moraxellaceae; Psychrobacter	1.1.1.35	COG1250
sp|Q1QAI5_PSYCK|Q1QAI5	Psychrobacter cryohalolentis (strain K5)	87.5	192	24	0	1	192	187	378	5.8e-92	344.4	SubName: Full=Short chain enoyl-CoA hydratase / 3-hydroxyacyl-CoA dehydrogenase;EC=1.1.1.35;EC=4.2.1.17;	Bacteria; Proteobacteria; Gammaproteobacteria; Pseudomonadales; Moraxellaceae; Psychrobacter	1.1.1.35	COG1250
sp|Q1QAI5_PSYCK|Q1QAI5	Psychrobacter cryohalolentis (strain K5)	88.9	90	10	0	1	90	638	727	1.1e-37	162.9	SubName: Full=Short chain enoyl-CoA hydratase / 3-hydroxyacyl-CoA dehydrogenase;EC=1.1.1.35;EC=4.2.1.17;	Bacteria; Proteobacteria; Gammaproteobacteria; Pseudomonadales; Moraxellaceae; Psychrobacter	1.1.1.35	COG1250
sp|Q1QAI5_PSYCK|Q1QAI5	Psychrobacter cryohalolentis (strain K5)	89.3	261	27	1	1	260	1	261	4.7e-129	468.0	SubName: Full=Short chain enoyl-CoA hydratase / 3-hydroxyacyl-CoA dehydrogenase;EC=1.1.1.35;EC=4.2.1.17;	Bacteria; Proteobacteria; Gammaproteobacteria; Pseudomonadales; Moraxellaceae; Psychrobacter	1.1.1.35	COG1250
sp|Q1QAI5_PSYCK|Q1QAI5	Psychrobacter cryohalolentis (strain K5)	89.5	143	15	0	1	143	572	714	6.7e-69	267.3	SubName: Full=Short chain enoyl-CoA hydratase / 3-hydroxyacyl-CoA dehydrogenase;EC=1.1.1.35;EC=4.2.1.17;	Bacteria; Proteobacteria; Gammaproteobacteria; Pseudomonadales; Moraxellaceae; Psychrobacter	1.1.1.35	COG1250
sp|Q1QAI5_PSYCK|Q1QAI5	Psychrobacter cryohalolentis (strain K5)	90.7	129	7	1	1	124	102	230	6e-58	230.7	SubName: Full=Short chain enoyl-CoA hydratase / 3-hydroxyacyl-CoA dehydrogenase;EC=1.1.1.35;EC=4.2.1.17;	Bacteria; Proteobacteria; Gammaproteobacteria; Pseudomonadales; Moraxellaceae; Psychrobacter	1.1.1.35	COG1250
sp|Q1QAI5_PSYCK|Q1QAI5	Psychrobacter cryohalolentis (strain K5)	91.2	137	11	1	1	136	71	207	3.7e-61	241.5	SubName: Full=Short chain enoyl-CoA hydratase / 3-hydroxyacyl-CoA dehydrogenase;EC=1.1.1.35;EC=4.2.1.17;	Bacteria; Proteobacteria; Gammaproteobacteria; Pseudomonadales; Moraxellaceae; Psychrobacter	1.1.1.35	COG1250
sp|Q1QAI5_PSYCK|Q1QAI5	Psychrobacter cryohalolentis (strain K5)	91.3	517	45	0	1	517	211	727	2.6e-272	944.9	SubName: Full=Short chain enoyl-CoA hydratase / 3-hydroxyacyl-CoA dehydrogenase;EC=1.1.1.35;EC=4.2.1.17;	Bacteria; Proteobacteria; Gammaproteobacteria; Pseudomonadales; Moraxellaceae; Psychrobacter	1.1.1.35	COG1250
sp|Q1QAI5_PSYCK|Q1QAI5	Psychrobacter cryohalolentis (strain K5)	91.4	58	5	0	1	58	671	728	8.6e-23	112.8	SubName: Full=Short chain enoyl-CoA hydratase / 3-hydroxyacyl-CoA dehydrogenase;EC=1.1.1.35;EC=4.2.1.17;	Bacteria; Proteobacteria; Gammaproteobacteria; Pseudomonadales; Moraxellaceae; Psychrobacter	1.1.1.35	COG1250
sp|Q1QAI5_PSYCK|Q1QAI5	Psychrobacter cryohalolentis (strain K5)	91.5	59	5	0	1	59	670	728	3e-23	114.4	SubName: Full=Short chain enoyl-CoA hydratase / 3-hydroxyacyl-CoA dehydrogenase;EC=1.1.1.35;EC=4.2.1.17;	Bacteria; Proteobacteria; Gammaproteobacteria; Pseudomonadales; Moraxellaceae; Psychrobacter	1.1.1.35	COG1250
sp|Q1QAI5_PSYCK|Q1QAI5	Psychrobacter cryohalolentis (strain K5)	92.0	261	21	0	1	261	351	611	8.6e-131	473.8	SubName: Full=Short chain enoyl-CoA hydratase / 3-hydroxyacyl-CoA dehydrogenase;EC=1.1.1.35;EC=4.2.1.17;	Bacteria; Proteobacteria; Gammaproteobacteria; Pseudomonadales; Moraxellaceae; Psychrobacter	1.1.1.35	COG1250
sp|Q1QAI5_PSYCK|Q1QAI5	Psychrobacter cryohalolentis (strain K5)	93.3	728	44	1	1	723	1	728	0	1333.2	SubName: Full=Short chain enoyl-CoA hydratase / 3-hydroxyacyl-CoA dehydrogenase;EC=1.1.1.35;EC=4.2.1.17;	Bacteria; Proteobacteria; Gammaproteobacteria; Pseudomonadales; Moraxellaceae; Psychrobacter	1.1.1.35	COG1250
sp|Q1QBD7_PSYCK|Q1QBD7	Psychrobacter cryohalolentis (strain K5)	78.6	103	17	1	2	99	254	356	1.7e-39	169.1	SubName: Full=3-hydroxyacyl-CoA dehydrogenase;EC=1.1.1.35;Flags: Precursor;	Bacteria; Proteobacteria; Gammaproteobacteria; Pseudomonadales; Moraxellaceae; Psychrobacter	1.1.1.35	COG1250
sp|Q1QBD7_PSYCK|Q1QBD7	Psychrobacter cryohalolentis (strain K5)	82.9	193	28	1	1	188	243	435	2.7e-86	325.5	SubName: Full=3-hydroxyacyl-CoA dehydrogenase;EC=1.1.1.35;Flags: Precursor;	Bacteria; Proteobacteria; Gammaproteobacteria; Pseudomonadales; Moraxellaceae; Psychrobacter	1.1.1.35	COG1250
sp|Q1QBD7_PSYCK|Q1QBD7	Psychrobacter cryohalolentis (strain K5)	83.1	154	26	0	1	154	41	194	5.1e-62	244.6	SubName: Full=3-hydroxyacyl-CoA dehydrogenase;EC=1.1.1.35;Flags: Precursor;	Bacteria; Proteobacteria; Gammaproteobacteria; Pseudomonadales; Moraxellaceae; Psychrobacter	1.1.1.35	COG1250
sp|Q1QBD7_PSYCK|Q1QBD7	Psychrobacter cryohalolentis (strain K5)	87.5	136	17	0	1	136	398	533	1.1e-63	250.0	SubName: Full=3-hydroxyacyl-CoA dehydrogenase;EC=1.1.1.35;Flags: Precursor;	Bacteria; Proteobacteria; Gammaproteobacteria; Pseudomonadales; Moraxellaceae; Psychrobacter	1.1.1.35	COG1250
sp|Q1QBD7_PSYCK|Q1QBD7	Psychrobacter cryohalolentis (strain K5)	90.8	98	9	0	1	98	436	533	9.5e-46	189.9	SubName: Full=3-hydroxyacyl-CoA dehydrogenase;EC=1.1.1.35;Flags: Precursor;	Bacteria; Proteobacteria; Gammaproteobacteria; Pseudomonadales; Moraxellaceae; Psychrobacter	1.1.1.35	COG1250
sp|Q1QBD7_PSYCK|Q1QBD7	Psychrobacter cryohalolentis (strain K5)	91.1	158	14	0	1	158	376	533	2.3e-78	298.9	SubName: Full=3-hydroxyacyl-CoA dehydrogenase;EC=1.1.1.35;Flags: Precursor;	Bacteria; Proteobacteria; Gammaproteobacteria; Pseudomonadales; Moraxellaceae; Psychrobacter	1.1.1.35	COG1250
sp|Q1QBD7_PSYCK|Q1QBD7	Psychrobacter cryohalolentis (strain K5)	92.5	106	8	0	1	106	1	106	4.7e-43	181.0	SubName: Full=3-hydroxyacyl-CoA dehydrogenase;EC=1.1.1.35;Flags: Precursor;	Bacteria; Proteobacteria; Gammaproteobacteria; Pseudomonadales; Moraxellaceae; Psychrobacter	1.1.1.35	COG1250
sp|Q1QBD7_PSYCK|Q1QBD7	Psychrobacter cryohalolentis (strain K5)	92.9	170	12	0	1	170	1	170	1.2e-77	296.6	SubName: Full=3-hydroxyacyl-CoA dehydrogenase;EC=1.1.1.35;Flags: Precursor;	Bacteria; Proteobacteria; Gammaproteobacteria; Pseudomonadales; Moraxellaceae; Psychrobacter	1.1.1.35	COG1250
sp|Q1QBD7_PSYCK|Q1QBD7	Psychrobacter cryohalolentis (strain K5)	93.2	118	8	0	1	118	1	118	1.3e-49	203.0	SubName: Full=3-hydroxyacyl-CoA dehydrogenase;EC=1.1.1.35;Flags: Precursor;	Bacteria; Proteobacteria; Gammaproteobacteria; Pseudomonadales; Moraxellaceae; Psychrobacter	1.1.1.35	COG1250
sp|Q1QBD7_PSYCK|Q1QBD7	Psychrobacter cryohalolentis (strain K5)	94.7	94	5	0	1	94	153	246	2.1e-42	178.7	SubName: Full=3-hydroxyacyl-CoA dehydrogenase;EC=1.1.1.35;Flags: Precursor;	Bacteria; Proteobacteria; Gammaproteobacteria; Pseudomonadales; Moraxellaceae; Psychrobacter	1.1.1.35	COG1250
sp|Q21SN1_RHOFD|Q21SN1	Rhodoferax ferrireducens (strain DSM 15236 / ATCC BAA-621 / T118)	44.5	173	72	6	2	154	467	635	1.7e-21	110.5	SubName: Full=3-hydroxyacyl-CoA dehydrogenase;EC=1.1.1.35;Flags: Precursor;	Bacteria; Proteobacteria; Betaproteobacteria; Burkholderiales; Comamonadaceae; Albidiferax	1.1.1.35	COG1250
sp|Q39MT6_BURS3|Q39MT6	Burkholderia sp. (strain 383) (Burkholderia cepacia (strain ATCC 17760/ NCIB 9086 / R18194))	70.9	141	37	1	1	141	465	601	1.1e-47	196.8	SubName: Full=3-hydroxyacyl-CoA dehydrogenase / short chain enoyl-CoA hydratase;EC=1.1.1.35;EC=4.2.1.17;	Bacteria; Proteobacteria; Betaproteobacteria; Burkholderiales; Burkholderiaceae; Burkholderia; Burkholderia cepacia complex	1.1.1.35	COG1250
sp|Q39MT6_BURS3|Q39MT6	Burkholderia sp. (strain 383) (Burkholderia cepacia (strain ATCC 17760/ NCIB 9086 / R18194))	74.5	149	38	0	2	150	441	589	2.6e-55	222.2	SubName: Full=3-hydroxyacyl-CoA dehydrogenase / short chain enoyl-CoA hydratase;EC=1.1.1.35;EC=4.2.1.17;	Bacteria; Proteobacteria; Betaproteobacteria; Burkholderiales; Burkholderiaceae; Burkholderia; Burkholderia cepacia complex	1.1.1.35	COG1250
sp|Q39MT6_BURS3|Q39MT6	Burkholderia sp. (strain 383) (Burkholderia cepacia (strain ATCC 17760/ NCIB 9086 / R18194))	86.4	140	19	0	1	140	211	350	1.1e-63	250.0	SubName: Full=3-hydroxyacyl-CoA dehydrogenase / short chain enoyl-CoA hydratase;EC=1.1.1.35;EC=4.2.1.17;	Bacteria; Proteobacteria; Betaproteobacteria; Burkholderiales; Burkholderiaceae; Burkholderia; Burkholderia cepacia complex	1.1.1.35	COG1250
sp|Q47DJ5_DECAR|Q47DJ5	Dechloromonas aromatica (strain RCB)	55.9	229	96	2	1	228	22	246	6.3e-61	241.5	SubName: Full=3-hydroxyacyl-CoA dehydrogenase;EC=1.1.1.35;	Bacteria; Proteobacteria; Betaproteobacteria; Rhodocyclales; Rhodocyclaceae; Dechloromonas	1.1.1.35	COG1250
sp|Q47DJ5_DECAR|Q47DJ5	Dechloromonas aromatica (strain RCB)	69.1	175	54	0	1	175	309	483	2.6e-62	245.7	SubName: Full=3-hydroxyacyl-CoA dehydrogenase;EC=1.1.1.35;	Bacteria; Proteobacteria; Betaproteobacteria; Rhodocyclales; Rhodocyclaceae; Dechloromonas	1.1.1.35	COG1250
sp|Q47DJ5_DECAR|Q47DJ5	Dechloromonas aromatica (strain RCB)	70.6	109	32	0	2	110	597	705	1.7e-35	156.0	SubName: Full=3-hydroxyacyl-CoA dehydrogenase;EC=1.1.1.35;	Bacteria; Proteobacteria; Betaproteobacteria; Rhodocyclales; Rhodocyclaceae; Dechloromonas	1.1.1.35	COG1250
sp|Q47DJ5_DECAR|Q47DJ5	Dechloromonas aromatica (strain RCB)	72.3	101	28	0	1	101	605	705	5.5e-33	147.5	SubName: Full=3-hydroxyacyl-CoA dehydrogenase;EC=1.1.1.35;	Bacteria; Proteobacteria; Betaproteobacteria; Rhodocyclales; Rhodocyclaceae; Dechloromonas	1.1.1.35	COG1250
sp|Q47DJ5_DECAR|Q47DJ5	Dechloromonas aromatica (strain RCB)	79.5	146	30	0	1	146	446	591	3.9e-64	251.5	SubName: Full=3-hydroxyacyl-CoA dehydrogenase;EC=1.1.1.35;	Bacteria; Proteobacteria; Betaproteobacteria; Rhodocyclales; Rhodocyclaceae; Dechloromonas	1.1.1.35	COG1250
sp|Q47DJ5_DECAR|Q47DJ5	Dechloromonas aromatica (strain RCB)	79.9	139	28	0	1	139	468	606	1.9e-60	239.2	SubName: Full=3-hydroxyacyl-CoA dehydrogenase;EC=1.1.1.35;	Bacteria; Proteobacteria; Betaproteobacteria; Rhodocyclales; Rhodocyclaceae; Dechloromonas	1.1.1.35	COG1250
sp|Q47DJ5_DECAR|Q47DJ5	Dechloromonas aromatica (strain RCB)	85.2	108	16	0	1	108	486	593	2.2e-48	198.7	SubName: Full=3-hydroxyacyl-CoA dehydrogenase;EC=1.1.1.35;	Bacteria; Proteobacteria; Betaproteobacteria; Rhodocyclales; Rhodocyclaceae; Dechloromonas	1.1.1.35	COG1250
sp|Q47J50_DECAR|Q47J50	Dechloromonas aromatica (strain RCB)	69.5	82	24	1	19	99	437	518	1.1e-22	113.2	SubName: Full=3-hydroxyacyl-CoA dehydrogenase;EC=1.1.1.35;	Bacteria; Proteobacteria; Betaproteobacteria; Rhodocyclales; Rhodocyclaceae; Dechloromonas	1.1.1.35	COG1250
sp|Q4FRW1_PSYA2|Q4FRW1	Psychrobacter arcticus (strain DSM 17307 / 273-4)	66.7	207	68	1	1	207	1	206	4.7e-71	275.0	SubName: Full=3-hydroxyacyl-CoA dehydrogenase;EC=1.1.1.35;	Bacteria; Proteobacteria; Gammaproteobacteria; Pseudomonadales; Moraxellaceae; Psychrobacter	1.1.1.35	COG1250
sp|Q4FRW1_PSYA2|Q4FRW1	Psychrobacter arcticus (strain DSM 17307 / 273-4)	67.7	365	117	1	1	365	1	364	3.2e-139	502.3	SubName: Full=3-hydroxyacyl-CoA dehydrogenase;EC=1.1.1.35;	Bacteria; Proteobacteria; Gammaproteobacteria; Pseudomonadales; Moraxellaceae; Psychrobacter	1.1.1.35	COG1250
sp|Q4FRW1_PSYA2|Q4FRW1	Psychrobacter arcticus (strain DSM 17307 / 273-4)	68.2	129	40	1	1	129	1	128	2.6e-40	172.2	SubName: Full=3-hydroxyacyl-CoA dehydrogenase;EC=1.1.1.35;	Bacteria; Proteobacteria; Gammaproteobacteria; Pseudomonadales; Moraxellaceae; Psychrobacter	1.1.1.35	COG1250
sp|Q4FRW1_PSYA2|Q4FRW1	Psychrobacter arcticus (strain DSM 17307 / 273-4)	69.9	146	43	1	1	146	1	145	7.1e-50	204.1	SubName: Full=3-hydroxyacyl-CoA dehydrogenase;EC=1.1.1.35;	Bacteria; Proteobacteria; Gammaproteobacteria; Pseudomonadales; Moraxellaceae; Psychrobacter	1.1.1.35	COG1250
sp|Q4FRW1_PSYA2|Q4FRW1	Psychrobacter arcticus (strain DSM 17307 / 273-4)	83.9	118	19	0	1	118	80	197	3e-46	191.8	SubName: Full=3-hydroxyacyl-CoA dehydrogenase;EC=1.1.1.35;	Bacteria; Proteobacteria; Gammaproteobacteria; Pseudomonadales; Moraxellaceae; Psychrobacter	1.1.1.35	COG1250
sp|Q4FRW1_PSYA2|Q4FRW1	Psychrobacter arcticus (strain DSM 17307 / 273-4)	97.2	106	3	0	1	106	242	347	1.2e-51	209.5	SubName: Full=3-hydroxyacyl-CoA dehydrogenase;EC=1.1.1.35;	Bacteria; Proteobacteria; Gammaproteobacteria; Pseudomonadales; Moraxellaceae; Psychrobacter	1.1.1.35	COG1250
sp|Q4FSI7_PSYA2|Q4FSI7	Psychrobacter arcticus (strain DSM 17307 / 273-4)	97.0	67	2	0	1	67	1	67	5.6e-26	123.6	SubName: Full=3-hydroxyacyl-CoA dehydrogenase;EC=1.1.1.35;	Bacteria; Proteobacteria; Gammaproteobacteria; Pseudomonadales; Moraxellaceae; Psychrobacter	1.1.1.35	COG1250
sp|Q4FTI3_PSYA2|Q4FTI3	Psychrobacter arcticus (strain DSM 17307 / 273-4)	82.7	185	32	0	1	185	24	208	7.1e-79	300.8	SubName: Full=Probable 3-hydroxyacyl-CoA dehydrogenase;EC=1.1.1.35;	Bacteria; Proteobacteria; Gammaproteobacteria; Pseudomonadales; Moraxellaceae; Psychrobacter	1.1.1.35	COG1028
sp|Q4FTI3_PSYA2|Q4FTI3	Psychrobacter arcticus (strain DSM 17307 / 273-4)	84.2	259	41	0	1	259	1	259	4.5e-116	424.9	SubName: Full=Probable 3-hydroxyacyl-CoA dehydrogenase;EC=1.1.1.35;	Bacteria; Proteobacteria; Gammaproteobacteria; Pseudomonadales; Moraxellaceae; Psychrobacter	1.1.1.35	COG1028
sp|Q4FTI3_PSYA2|Q4FTI3	Psychrobacter arcticus (strain DSM 17307 / 273-4)	84.6	259	40	0	1	259	1	259	1.6e-116	426.4	SubName: Full=Probable 3-hydroxyacyl-CoA dehydrogenase;EC=1.1.1.35;	Bacteria; Proteobacteria; Gammaproteobacteria; Pseudomonadales; Moraxellaceae; Psychrobacter	1.1.1.35	COG1028
sp|Q4FTI3_PSYA2|Q4FTI3	Psychrobacter arcticus (strain DSM 17307 / 273-4)	85.6	174	18	2	1	174	1	167	1.4e-73	283.1	SubName: Full=Probable 3-hydroxyacyl-CoA dehydrogenase;EC=1.1.1.35;	Bacteria; Proteobacteria; Gammaproteobacteria; Pseudomonadales; Moraxellaceae; Psychrobacter	1.1.1.35	COG1028
sp|Q8ENT2_OCEIH|Q8ENT2	Oceanobacillus iheyensis (strain DSM 14371 / JCM 11309 / KCTC 3954 /HTE831)	88.2	51	6	0	1	51	747	797	5.2e-16	90.1	SubName: Full=3-hydroxyacyl-CoA dehydrogenase : enoyl-CoA hydratase;EC=1.1.1.35;	Bacteria; Firmicutes; Bacilli; Bacillales; Bacillaceae; Oceanobacillus	1.1.1.35	NA
sp|Q8ENT2_OCEIH|Q8ENT2	Oceanobacillus iheyensis (strain DSM 14371 / JCM 11309 / KCTC 3954 /HTE831)	90.4	83	8	0	22	104	110	192	3.2e-36	158.3	SubName: Full=3-hydroxyacyl-CoA dehydrogenase : enoyl-CoA hydratase;EC=1.1.1.35;	Bacteria; Firmicutes; Bacilli; Bacillales; Bacillaceae; Oceanobacillus	1.1.1.35	NA
sp|D8IW48_HERSS|D8IW48	Herbaspirillum seropedicae (strain SmR1)	86.9	153	20	0	21	173	183	335	8.7e-71	273.9	SubName: Full=Aryl-alcohol dehydrogenase protein;EC=1.1.1.90;EC=1.1.1.91;	Bacteria; Proteobacteria; Betaproteobacteria; Burkholderiales; Oxalobacteraceae; Herbaspirillum	1.1.1.90	NA
sp|D8IW48_HERSS|D8IW48	Herbaspirillum seropedicae (strain SmR1)	91.8	73	6	0	36	108	263	335	2.5e-31	142.1	SubName: Full=Aryl-alcohol dehydrogenase protein;EC=1.1.1.90;EC=1.1.1.91;	Bacteria; Proteobacteria; Betaproteobacteria; Burkholderiales; Oxalobacteraceae; Herbaspirillum	1.1.1.90	NA
sp|D8IW48_HERSS|D8IW48	Herbaspirillum seropedicae (strain SmR1)	95.1	61	3	0	1	61	275	335	1.1e-25	122.5	SubName: Full=Aryl-alcohol dehydrogenase protein;EC=1.1.1.90;EC=1.1.1.91;	Bacteria; Proteobacteria; Betaproteobacteria; Burkholderiales; Oxalobacteraceae; Herbaspirillum	1.1.1.90	NA
sp|D8IW48_HERSS|D8IW48	Herbaspirillum seropedicae (strain SmR1)	95.7	47	2	0	1	47	1	47	1.4e-17	95.5	SubName: Full=Aryl-alcohol dehydrogenase protein;EC=1.1.1.90;EC=1.1.1.91;	Bacteria; Proteobacteria; Betaproteobacteria; Burkholderiales; Oxalobacteraceae; Herbaspirillum	1.1.1.90	NA
sp|D8IW48_HERSS|D8IW48	Herbaspirillum seropedicae (strain SmR1)	96.3	135	5	0	1	135	201	335	6.3e-69	267.3	SubName: Full=Aryl-alcohol dehydrogenase protein;EC=1.1.1.90;EC=1.1.1.91;	Bacteria; Proteobacteria; Betaproteobacteria; Burkholderiales; Oxalobacteraceae; Herbaspirillum	1.1.1.90	NA
sp|D8IW48_HERSS|D8IW48	Herbaspirillum seropedicae (strain SmR1)	96.7	61	2	0	1	61	275	335	3.9e-26	124.0	SubName: Full=Aryl-alcohol dehydrogenase protein;EC=1.1.1.90;EC=1.1.1.91;	Bacteria; Proteobacteria; Betaproteobacteria; Burkholderiales; Oxalobacteraceae; Herbaspirillum	1.1.1.90	NA
sp|D8IWX5_HERSS|D8IWX5	Herbaspirillum seropedicae (strain SmR1)	76.8	95	22	0	3	97	250	344	1.2e-32	146.4	SubName: Full=Aryl-alcohol dehydrogenase protein;EC=1.1.1.90;EC=1.1.1.91;	Bacteria; Proteobacteria; Betaproteobacteria; Burkholderiales; Oxalobacteraceae; Herbaspirillum	1.1.1.90	NA
sp|D8IWX5_HERSS|D8IWX5	Herbaspirillum seropedicae (strain SmR1)	96.9	64	2	0	1	64	281	344	9.1e-26	122.9	SubName: Full=Aryl-alcohol dehydrogenase protein;EC=1.1.1.90;EC=1.1.1.91;	Bacteria; Proteobacteria; Betaproteobacteria; Burkholderiales; Oxalobacteraceae; Herbaspirillum	1.1.1.90	NA
sp|D8IWX5_HERSS|D8IWX5	Herbaspirillum seropedicae (strain SmR1)	97.3	183	5	0	1	183	128	310	2.9e-93	348.6	SubName: Full=Aryl-alcohol dehydrogenase protein;EC=1.1.1.90;EC=1.1.1.91;	Bacteria; Proteobacteria; Betaproteobacteria; Burkholderiales; Oxalobacteraceae; Herbaspirillum	1.1.1.90	NA
sp|D8IWX5_HERSS|D8IWX5	Herbaspirillum seropedicae (strain SmR1)	97.4	344	9	0	1	344	1	344	5.7e-191	674.1	SubName: Full=Aryl-alcohol dehydrogenase protein;EC=1.1.1.90;EC=1.1.1.91;	Bacteria; Proteobacteria; Betaproteobacteria; Burkholderiales; Oxalobacteraceae; Herbaspirillum	1.1.1.90	NA
sp|D8IWX5_HERSS|D8IWX5	Herbaspirillum seropedicae (strain SmR1)	97.6	288	7	0	1	288	47	334	1.6e-157	562.8	SubName: Full=Aryl-alcohol dehydrogenase protein;EC=1.1.1.90;EC=1.1.1.91;	Bacteria; Proteobacteria; Betaproteobacteria; Burkholderiales; Oxalobacteraceae; Herbaspirillum	1.1.1.90	NA
sp|D8IWX5_HERSS|D8IWX5	Herbaspirillum seropedicae (strain SmR1)	97.6	292	7	0	1	292	53	344	2.6e-160	572.0	SubName: Full=Aryl-alcohol dehydrogenase protein;EC=1.1.1.90;EC=1.1.1.91;	Bacteria; Proteobacteria; Betaproteobacteria; Burkholderiales; Oxalobacteraceae; Herbaspirillum	1.1.1.90	NA
sp|D8IWX5_HERSS|D8IWX5	Herbaspirillum seropedicae (strain SmR1)	97.8	178	4	0	1	178	60	237	1.6e-96	359.4	SubName: Full=Aryl-alcohol dehydrogenase protein;EC=1.1.1.90;EC=1.1.1.91;	Bacteria; Proteobacteria; Betaproteobacteria; Burkholderiales; Oxalobacteraceae; Herbaspirillum	1.1.1.90	NA
sp|D8IWX5_HERSS|D8IWX5	Herbaspirillum seropedicae (strain SmR1)	99.4	160	1	0	1	160	43	202	9.4e-88	330.1	SubName: Full=Aryl-alcohol dehydrogenase protein;EC=1.1.1.90;EC=1.1.1.91;	Bacteria; Proteobacteria; Betaproteobacteria; Burkholderiales; Oxalobacteraceae; Herbaspirillum	1.1.1.90	NA
sp|D8IXV1_HERSS|D8IXV1	Herbaspirillum seropedicae (strain SmR1)	95.3	85	4	0	1	85	245	329	1.1e-37	162.9	SubName: Full=Oxidoreductase protein;EC=1.1.1.90;EC=1.1.1.91;	Bacteria; Proteobacteria; Betaproteobacteria; Burkholderiales; Oxalobacteraceae; Herbaspirillum	1.1.1.90	NA
sp|D8P7G9_9BACT|D8P7G9	Candidatus Nitrospira defluvii	45.2	155	84	1	1	154	222	376	4.2e-30	138.7	SubName: Full=Aryl-alcohol dehydrogenase;EC=1.1.1.90;	Bacteria; Nitrospirae; Nitrospirales; Nitrospiraceae; Nitrospira	1.1.1.90	NA
sp|F9ZID9_9PROT|F9ZID9	Nitrosomonas sp. AL212	42.1	121	69	1	1	120	235	355	2.6e-21	109.0	SubName: Full=Aryl-alcohol dehydrogenase;EC=1.1.1.90;	Bacteria; Proteobacteria; Betaproteobacteria; Nitrosomonadales; Nitrosomonadaceae; Nitrosomonas	1.1.1.90	NA
sp|C0VXU1_9CORY|C0VXU1	Corynebacterium glucuronolyticum ATCC 51867	58.3	115	36	6	1	105	288	400	8.8e-26	123.6	SubName: Full=Uptake hydrogenase small subunit;EC=1.12.99.6;	Bacteria; Actinobacteria; Actinobacteridae; Actinomycetales; Corynebacterineae; Corynebacteriaceae; Corynebacterium	1.12.99.6	NA
sp|D9SUK6_CLOC7|D9SUK6	Clostridium cellulovorans (strain ATCC 35296 / DSM 3052 / OCM 3 /743B)	68.7	134	42	0	1	134	31	164	1.8e-47	196.1	SubName: Full=Hydrogenase (NiFe) small subunit HydA;EC=1.12.99.6;	Bacteria; Firmicutes; Clostridia; Clostridiales; Clostridiaceae; Clostridium	1.12.99.6	NA
sp|E1W0V3_ARTAR|E1W0V3	Arthrobacter arilaitensis (strain DSM 16368 / CIP 108037 / JCM 13566 /Re117)	92.7	137	10	0	1	137	66	202	3.1e-71	275.0	SubName: Full=Catechol 1,2-dioxygenase;EC=1.13.11.1;	Bacteria; Actinobacteria; Actinobacteridae; Actinomycetales; Micrococcineae; Micrococcaceae; Arthrobacter	1.13.11.1	NA
sp|E1W0V3_ARTAR|E1W0V3	Arthrobacter arilaitensis (strain DSM 16368 / CIP 108037 / JCM 13566 /Re117)	95.9	73	3	0	1	73	31	103	2.3e-32	145.6	SubName: Full=Catechol 1,2-dioxygenase;EC=1.13.11.1;	Bacteria; Actinobacteria; Actinobacteridae; Actinomycetales; Micrococcineae; Micrococcaceae; Arthrobacter	1.13.11.1	NA
sp|O31247_ARTSP|O31247	Arthrobacter sp	46.2	145	53	5	39	162	126	266	2.3e-20	106.3	SubName: Full=Catechol 1,2-dioxygenase;EC=1.13.11.1;	Bacteria; Actinobacteria; Actinobacteridae; Actinomycetales; Micrococcineae; Micrococcaceae; Arthrobacter	1.13.11.1	NA
sp|O31247_ARTSP|O31247	Arthrobacter sp	66.2	222	75	0	9	230	3	224	2.9e-82	312.4	SubName: Full=Catechol 1,2-dioxygenase;EC=1.13.11.1;	Bacteria; Actinobacteria; Actinobacteridae; Actinomycetales; Micrococcineae; Micrococcaceae; Arthrobacter	1.13.11.1	NA
sp|PHEB_PSEUE|P31019	Pseudomonas sp. (strain EST1001)	83.7	301	49	0	1	301	1	301	2.5e-148	532.3	RecName: Full=Catechol 1,2-dioxygenase;EC=1.13.11.1;AltName: Full=1,2-CTD;	Bacteria; Proteobacteria	1.13.11.1	NA
sp|PHEB_PSEUE|P31019	Pseudomonas sp. (strain EST1001)	96.7	122	4	0	1	122	100	221	1.9e-64	252.3	RecName: Full=Catechol 1,2-dioxygenase;EC=1.13.11.1;AltName: Full=1,2-CTD;	Bacteria; Proteobacteria	1.13.11.1	NA
sp|Q0SCD6_RHOSR|Q0SCD6	Rhodococcus sp. (strain RHA1)	79.5	292	60	0	5	296	17	308	2.1e-133	482.6	SubName: Full=Probable catechol 1,2-dioxygenase;EC=1.13.11.1;	Bacteria; Actinobacteria; Actinobacteridae; Actinomycetales; Corynebacterineae; Nocardiaceae; Rhodococcus	1.13.11.1	COG3485
sp|Q0SE58_RHOSR|Q0SE58	Rhodococcus sp. (strain RHA1)	55.7	70	28	3	3	71	213	280	6e-10	70.5	SubName: Full=Catechol 1,2-dioxygenase;EC=1.13.11.1;	Bacteria; Actinobacteria; Actinobacteridae; Actinomycetales; Corynebacterineae; Nocardiaceae; Rhodococcus	1.13.11.1	COG3485
sp|Q1QBA4_PSYCK|Q1QBA4	Psychrobacter cryohalolentis (strain K5)	100.0	110	0	0	1	110	1	110	9.4e-55	219.9	SubName: Full=Catechol 1,2-dioxygenase;EC=1.13.11.1;	Bacteria; Proteobacteria; Gammaproteobacteria; Pseudomonadales; Moraxellaceae; Psychrobacter	1.13.11.1	COG3485
sp|Q1QBA4_PSYCK|Q1QBA4	Psychrobacter cryohalolentis (strain K5)	100.0	133	0	0	1	133	37	169	2.3e-71	275.4	SubName: Full=Catechol 1,2-dioxygenase;EC=1.13.11.1;	Bacteria; Proteobacteria; Gammaproteobacteria; Pseudomonadales; Moraxellaceae; Psychrobacter	1.13.11.1	COG3485
sp|Q1QBA4_PSYCK|Q1QBA4	Psychrobacter cryohalolentis (strain K5)	67.0	112	27	2	1	111	158	260	1.1e-30	140.2	SubName: Full=Catechol 1,2-dioxygenase;EC=1.13.11.1;	Bacteria; Proteobacteria; Gammaproteobacteria; Pseudomonadales; Moraxellaceae; Psychrobacter	1.13.11.1	COG3485
sp|Q1QBA4_PSYCK|Q1QBA4	Psychrobacter cryohalolentis (strain K5)	86.2	94	13	0	1	94	1	94	3.6e-39	167.9	SubName: Full=Catechol 1,2-dioxygenase;EC=1.13.11.1;	Bacteria; Proteobacteria; Gammaproteobacteria; Pseudomonadales; Moraxellaceae; Psychrobacter	1.13.11.1	COG3485
sp|Q1QBA4_PSYCK|Q1QBA4	Psychrobacter cryohalolentis (strain K5)	86.3	102	14	0	1	102	1	102	1.5e-43	182.6	SubName: Full=Catechol 1,2-dioxygenase;EC=1.13.11.1;	Bacteria; Proteobacteria; Gammaproteobacteria; Pseudomonadales; Moraxellaceae; Psychrobacter	1.13.11.1	COG3485
sp|Q1QBA4_PSYCK|Q1QBA4	Psychrobacter cryohalolentis (strain K5)	87.5	120	14	1	1	119	188	307	5.1e-54	217.6	SubName: Full=Catechol 1,2-dioxygenase;EC=1.13.11.1;	Bacteria; Proteobacteria; Gammaproteobacteria; Pseudomonadales; Moraxellaceae; Psychrobacter	1.13.11.1	COG3485
sp|Q1QBA4_PSYCK|Q1QBA4	Psychrobacter cryohalolentis (strain K5)	88.4	43	5	0	12	54	1	43	6.3e-12	76.6	SubName: Full=Catechol 1,2-dioxygenase;EC=1.13.11.1;	Bacteria; Proteobacteria; Gammaproteobacteria; Pseudomonadales; Moraxellaceae; Psychrobacter	1.13.11.1	COG3485
sp|Q1QBA4_PSYCK|Q1QBA4	Psychrobacter cryohalolentis (strain K5)	89.6	164	17	0	1	164	144	307	7.9e-82	310.5	SubName: Full=Catechol 1,2-dioxygenase;EC=1.13.11.1;	Bacteria; Proteobacteria; Gammaproteobacteria; Pseudomonadales; Moraxellaceae; Psychrobacter	1.13.11.1	COG3485
sp|Q1QBA4_PSYCK|Q1QBA4	Psychrobacter cryohalolentis (strain K5)	92.0	50	4	0	1	50	258	307	1.9e-18	98.2	SubName: Full=Catechol 1,2-dioxygenase;EC=1.13.11.1;	Bacteria; Proteobacteria; Gammaproteobacteria; Pseudomonadales; Moraxellaceae; Psychrobacter	1.13.11.1	COG3485
sp|Q1QBA4_PSYCK|Q1QBA4	Psychrobacter cryohalolentis (strain K5)	92.1	101	8	0	1	101	32	132	9.6e-46	189.9	SubName: Full=Catechol 1,2-dioxygenase;EC=1.13.11.1;	Bacteria; Proteobacteria; Gammaproteobacteria; Pseudomonadales; Moraxellaceae; Psychrobacter	1.13.11.1	COG3485
sp|Q1QBA4_PSYCK|Q1QBA4	Psychrobacter cryohalolentis (strain K5)	93.9	99	6	0	1	99	60	158	5e-47	194.1	SubName: Full=Catechol 1,2-dioxygenase;EC=1.13.11.1;	Bacteria; Proteobacteria; Gammaproteobacteria; Pseudomonadales; Moraxellaceae; Psychrobacter	1.13.11.1	COG3485
sp|Q1QBA4_PSYCK|Q1QBA4	Psychrobacter cryohalolentis (strain K5)	94.5	200	11	0	1	200	15	214	2.1e-105	389.0	SubName: Full=Catechol 1,2-dioxygenase;EC=1.13.11.1;	Bacteria; Proteobacteria; Gammaproteobacteria; Pseudomonadales; Moraxellaceae; Psychrobacter	1.13.11.1	COG3485
sp|Q1QBA4_PSYCK|Q1QBA4	Psychrobacter cryohalolentis (strain K5)	94.9	78	4	0	1	78	230	307	2e-35	155.2	SubName: Full=Catechol 1,2-dioxygenase;EC=1.13.11.1;	Bacteria; Proteobacteria; Gammaproteobacteria; Pseudomonadales; Moraxellaceae; Psychrobacter	1.13.11.1	COG3485
sp|Q1QBA4_PSYCK|Q1QBA4	Psychrobacter cryohalolentis (strain K5)	95.8	120	5	0	1	120	188	307	5.6e-61	240.7	SubName: Full=Catechol 1,2-dioxygenase;EC=1.13.11.1;	Bacteria; Proteobacteria; Gammaproteobacteria; Pseudomonadales; Moraxellaceae; Psychrobacter	1.13.11.1	COG3485
sp|Q1QBA4_PSYCK|Q1QBA4	Psychrobacter cryohalolentis (strain K5)	95.8	307	13	0	1	307	1	307	7.2e-169	600.5	SubName: Full=Catechol 1,2-dioxygenase;EC=1.13.11.1;	Bacteria; Proteobacteria; Gammaproteobacteria; Pseudomonadales; Moraxellaceae; Psychrobacter	1.13.11.1	COG3485
sp|Q1QBA4_PSYCK|Q1QBA4	Psychrobacter cryohalolentis (strain K5)	96.1	181	7	0	1	181	40	220	3.3e-97	361.7	SubName: Full=Catechol 1,2-dioxygenase;EC=1.13.11.1;	Bacteria; Proteobacteria; Gammaproteobacteria; Pseudomonadales; Moraxellaceae; Psychrobacter	1.13.11.1	COG3485
sp|Q1QBA4_PSYCK|Q1QBA4	Psychrobacter cryohalolentis (strain K5)	96.1	307	12	0	1	307	1	307	3.2e-169	601.7	SubName: Full=Catechol 1,2-dioxygenase;EC=1.13.11.1;	Bacteria; Proteobacteria; Gammaproteobacteria; Pseudomonadales; Moraxellaceae; Psychrobacter	1.13.11.1	COG3485
sp|Q1QBA4_PSYCK|Q1QBA4	Psychrobacter cryohalolentis (strain K5)	96.2	106	4	0	1	106	1	106	8e-51	206.8	SubName: Full=Catechol 1,2-dioxygenase;EC=1.13.11.1;	Bacteria; Proteobacteria; Gammaproteobacteria; Pseudomonadales; Moraxellaceae; Psychrobacter	1.13.11.1	COG3485
sp|Q1QBA4_PSYCK|Q1QBA4	Psychrobacter cryohalolentis (strain K5)	96.3	242	9	0	1	242	51	292	3.5e-134	485.0	SubName: Full=Catechol 1,2-dioxygenase;EC=1.13.11.1;	Bacteria; Proteobacteria; Gammaproteobacteria; Pseudomonadales; Moraxellaceae; Psychrobacter	1.13.11.1	COG3485
sp|Q1QBA4_PSYCK|Q1QBA4	Psychrobacter cryohalolentis (strain K5)	97.2	108	3	0	1	108	161	268	8.4e-56	223.4	SubName: Full=Catechol 1,2-dioxygenase;EC=1.13.11.1;	Bacteria; Proteobacteria; Gammaproteobacteria; Pseudomonadales; Moraxellaceae; Psychrobacter	1.13.11.1	COG3485
sp|Q1QBA4_PSYCK|Q1QBA4	Psychrobacter cryohalolentis (strain K5)	97.7	175	4	0	1	175	21	195	2.8e-93	348.6	SubName: Full=Catechol 1,2-dioxygenase;EC=1.13.11.1;	Bacteria; Proteobacteria; Gammaproteobacteria; Pseudomonadales; Moraxellaceae; Psychrobacter	1.13.11.1	COG3485
sp|Q1QBA4_PSYCK|Q1QBA4	Psychrobacter cryohalolentis (strain K5)	99.6	244	1	0	1	244	64	307	8e-139	500.4	SubName: Full=Catechol 1,2-dioxygenase;EC=1.13.11.1;	Bacteria; Proteobacteria; Gammaproteobacteria; Pseudomonadales; Moraxellaceae; Psychrobacter	1.13.11.1	COG3485
sp|E6SE11_INTC7|E6SE11	Intrasporangium calvum (strain ATCC 23552 / DSM 43043 / JCM 3097 /NBRC 12989 / 7 KIP)	60.8	51	15	2	1	51	1	46	9.6e-10	69.3	SubName: Full=Catechol 2,3-dioxygenase;EC=1.13.11.2;	Bacteria; Actinobacteria; Actinobacteridae; Actinomycetales; Micrococcineae; Intrasporangiaceae; Intrasporangium	1.13.11.2	NA
sp|E6SE11_INTC7|E6SE11	Intrasporangium calvum (strain ATCC 23552 / DSM 43043 / JCM 3097 /NBRC 12989 / 7 KIP)	63.4	101	32	1	23	123	1	96	9.6e-32	143.7	SubName: Full=Catechol 2,3-dioxygenase;EC=1.13.11.2;	Bacteria; Actinobacteria; Actinobacteridae; Actinomycetales; Micrococcineae; Intrasporangiaceae; Intrasporangium	1.13.11.2	NA
sp|E6SE11_INTC7|E6SE11	Intrasporangium calvum (strain ATCC 23552 / DSM 43043 / JCM 3097 /NBRC 12989 / 7 KIP)	66.3	83	23	2	1	83	1	78	2.6e-25	121.7	SubName: Full=Catechol 2,3-dioxygenase;EC=1.13.11.2;	Bacteria; Actinobacteria; Actinobacteridae; Actinomycetales; Micrococcineae; Intrasporangiaceae; Intrasporangium	1.13.11.2	NA
sp|E6SE11_INTC7|E6SE11	Intrasporangium calvum (strain ATCC 23552 / DSM 43043 / JCM 3097 /NBRC 12989 / 7 KIP)	67.9	196	55	3	4	197	1	190	2.1e-73	282.7	SubName: Full=Catechol 2,3-dioxygenase;EC=1.13.11.2;	Bacteria; Actinobacteria; Actinobacteridae; Actinomycetales; Micrococcineae; Intrasporangiaceae; Intrasporangium	1.13.11.2	NA
sp|E6SE11_INTC7|E6SE11	Intrasporangium calvum (strain ATCC 23552 / DSM 43043 / JCM 3097 /NBRC 12989 / 7 KIP)	76.7	86	20	0	1	86	203	288	1.7e-34	152.9	SubName: Full=Catechol 2,3-dioxygenase;EC=1.13.11.2;	Bacteria; Actinobacteria; Actinobacteridae; Actinomycetales; Micrococcineae; Intrasporangiaceae; Intrasporangium	1.13.11.2	NA
sp|E6SE11_INTC7|E6SE11	Intrasporangium calvum (strain ATCC 23552 / DSM 43043 / JCM 3097 /NBRC 12989 / 7 KIP)	81.0	63	12	0	1	63	243	305	1.9e-23	115.2	SubName: Full=Catechol 2,3-dioxygenase;EC=1.13.11.2;	Bacteria; Actinobacteria; Actinobacteridae; Actinomycetales; Micrococcineae; Intrasporangiaceae; Intrasporangium	1.13.11.2	NA
sp|F4CYA8_PSEUX|F4CYA8	Pseudonocardia dioxanivorans (strain ATCC 55486 / DSM 44775 / JCM13855 / CB1190)	52.0	100	42	3	7	103	108	204	2.5e-17	95.9	SubName: Full=Catechol 2,3 dioxygenase;EC=1.13.11.2;	Bacteria; Actinobacteria; Actinobacteridae; Actinomycetales; Pseudonocardineae; Pseudonocardiaceae; Pseudonocardia	1.13.11.2	NA
sp|F4CYA9_PSEUX|F4CYA9	Pseudonocardia dioxanivorans (strain ATCC 55486 / DSM 44775 / JCM13855 / CB1190)	63.5	170	62	0	1	170	56	225	1.8e-60	239.6	SubName: Full=Catechol 2,3 dioxygenase;EC=1.13.11.2;	Bacteria; Actinobacteria; Actinobacteridae; Actinomycetales; Pseudonocardineae; Pseudonocardiaceae; Pseudonocardia	1.13.11.2	NA
sp|F4CYA9_PSEUX|F4CYA9	Pseudonocardia dioxanivorans (strain ATCC 55486 / DSM 44775 / JCM13855 / CB1190)	65.1	86	30	0	1	86	224	309	7e-29	133.7	SubName: Full=Catechol 2,3 dioxygenase;EC=1.13.11.2;	Bacteria; Actinobacteria; Actinobacteridae; Actinomycetales; Pseudonocardineae; Pseudonocardiaceae; Pseudonocardia	1.13.11.2	NA
sp|I3X0A4_RHIFR|I3X0A4	Sinorhizobium fredii USDA 257	48.9	135	64	2	7	139	56	187	2.3e-29	136.0	SubName: Full=Catechol-2,3-dioxygenase;EC=1.13.11.2;	Bacteria; Proteobacteria; Alphaproteobacteria; Rhizobiales; Rhizobiaceae; Sinorhizobium/Ensifer group; Sinorhizobium	1.13.11.2	NA
sp|Q39LH1_BURS3|Q39LH1	Burkholderia sp. (strain 383) (Burkholderia cepacia (strain ATCC 17760/ NCIB 9086 / R18194))	82.2	129	23	0	7	135	3	131	1.1e-57	229.9	SubName: Full=Glyoxalase/bleomycin resistance protein/dioxygenase;EC=1.13.11.2;	Bacteria; Proteobacteria; Betaproteobacteria; Burkholderiales; Burkholderiaceae; Burkholderia; Burkholderia cepacia complex	1.13.11.2	COG0346
sp|D8ISK3_HERSS|D8ISK3	Herbaspirillum seropedicae (strain SmR1)	88.7	62	3	1	1	58	1	62	4.1e-22	111.7	SubName: Full=2,3-dihydroxybiphenyl dioxygenase protein;EC=1.13.11.39;	Bacteria; Proteobacteria; Betaproteobacteria; Burkholderiales; Oxalobacteraceae; Herbaspirillum	1.13.11.39	NA
sp|D8ISK3_HERSS|D8ISK3	Herbaspirillum seropedicae (strain SmR1)	91.3	103	5	1	1	99	4	106	4.1e-46	191.4	SubName: Full=2,3-dihydroxybiphenyl dioxygenase protein;EC=1.13.11.39;	Bacteria; Proteobacteria; Betaproteobacteria; Burkholderiales; Oxalobacteraceae; Herbaspirillum	1.13.11.39	NA
sp|D8ISK3_HERSS|D8ISK3	Herbaspirillum seropedicae (strain SmR1)	91.6	95	4	1	1	91	1	95	3.4e-42	177.9	SubName: Full=2,3-dihydroxybiphenyl dioxygenase protein;EC=1.13.11.39;	Bacteria; Proteobacteria; Betaproteobacteria; Burkholderiales; Oxalobacteraceae; Herbaspirillum	1.13.11.39	NA
sp|D8ISK3_HERSS|D8ISK3	Herbaspirillum seropedicae (strain SmR1)	95.2	165	4	1	1	161	1	165	1.4e-86	326.2	SubName: Full=2,3-dihydroxybiphenyl dioxygenase protein;EC=1.13.11.39;	Bacteria; Proteobacteria; Betaproteobacteria; Burkholderiales; Oxalobacteraceae; Herbaspirillum	1.13.11.39	NA
sp|E2SES7_9ACTO|E2SES7	Aeromicrobium marinum DSM 15272	73.3	75	20	0	9	83	153	227	1.5e-22	112.8	SubName: Full=Putative 2,3-dihydroxybiphenyl 1,2-dioxygenase;EC=1.13.11.39;	Bacteria; Actinobacteria; Actinobacteridae; Actinomycetales; Propionibacterineae; Nocardioidaceae; Aeromicrobium	1.13.11.39	NA
sp|F6F3M2_SPHCR|F6F3M2	Sphingobium chlorophenolicum L-1	54.2	271	123	1	2	272	3	272	1e-81	310.8	SubName: Full=Biphenyl-2,3-diol 1,2-dioxygenase;EC=1.13.11.39;	Bacteria; Proteobacteria; Alphaproteobacteria; Sphingomonadales; Sphingomonadaceae; Sphingobium	1.13.11.39	NA
sp|F6F3M2_SPHCR|F6F3M2	Sphingobium chlorophenolicum L-1	60.7	140	54	1	1	140	87	225	2e-41	176.0	SubName: Full=Biphenyl-2,3-diol 1,2-dioxygenase;EC=1.13.11.39;	Bacteria; Proteobacteria; Alphaproteobacteria; Sphingomonadales; Sphingomonadaceae; Sphingobium	1.13.11.39	NA
sp|K1L559_9BACT|K1L559	Cecembia lonarensis LW9	83.9	93	10	1	1	88	115	207	3.4e-39	167.9	SubName: Full=Manganese-dependent 2,3-dihydroxybiphenyl 1,2-dioxygenase;EC=1.13.11.39;	Bacteria; Bacteroidetes; Cytophagia; Cytophagales; Cyclobacteriaceae; Cecembia	1.13.11.39	NA
sp|C3KAN6_PSEFS|C3KAN6	Pseudomonas fluorescens (strain SBW25)	93.4	106	7	0	6	111	73	178	6.4e-51	207.2	SubName: Full=Protocatechuate 3,4-dioxygenase alpha chain;EC=1.13.11.3;	Bacteria; Proteobacteria; Gammaproteobacteria; Pseudomonadales; Pseudomonadaceae; Pseudomonas	1.13.11.3	COG3485
sp|D3DAK4_9ACTO|D3DAK4	Frankia sp. EUN1f	61.2	49	14	2	13	61	58	101	9.8e-06	57.0	SubName: Full=Protocatechuate 3,4-dioxygenase, alpha subunit;EC=1.13.11.3;	Bacteria; Actinobacteria; Actinobacteridae; Actinomycetales; Frankineae; Frankiaceae; Frankia	1.13.11.3	NA
sp|D8IR18_HERSS|D8IR18	Herbaspirillum seropedicae (strain SmR1)	100.0	100	0	0	2	101	45	144	1.5e-51	209.1	SubName: Full=Catechol 1,2-dioxygenase protein;EC=1.13.11.3;	Bacteria; Proteobacteria; Betaproteobacteria; Burkholderiales; Oxalobacteraceae; Herbaspirillum	1.13.11.3	NA
sp|D8IR18_HERSS|D8IR18	Herbaspirillum seropedicae (strain SmR1)	97.0	66	2	0	1	66	1	66	7.8e-28	130.2	SubName: Full=Catechol 1,2-dioxygenase protein;EC=1.13.11.3;	Bacteria; Proteobacteria; Betaproteobacteria; Burkholderiales; Oxalobacteraceae; Herbaspirillum	1.13.11.3	NA
sp|D8IR18_HERSS|D8IR18	Herbaspirillum seropedicae (strain SmR1)	98.6	139	2	0	1	139	1	139	1.3e-72	279.6	SubName: Full=Catechol 1,2-dioxygenase protein;EC=1.13.11.3;	Bacteria; Proteobacteria; Betaproteobacteria; Burkholderiales; Oxalobacteraceae; Herbaspirillum	1.13.11.3	NA
sp|D8ISP1_HERSS|D8ISP1	Herbaspirillum seropedicae (strain SmR1)	100.0	115	0	0	1	115	116	230	7.5e-63	246.9	SubName: Full=Protocatechuate 3,4-dioxygenase beta chain protein;EC=1.13.11.3;	Bacteria; Proteobacteria; Betaproteobacteria; Burkholderiales; Oxalobacteraceae; Herbaspirillum	1.13.11.3	NA
sp|D8ISP1_HERSS|D8ISP1	Herbaspirillum seropedicae (strain SmR1)	99.4	170	1	0	2	171	61	230	3.1e-97	361.7	SubName: Full=Protocatechuate 3,4-dioxygenase beta chain protein;EC=1.13.11.3;	Bacteria; Proteobacteria; Betaproteobacteria; Burkholderiales; Oxalobacteraceae; Herbaspirillum	1.13.11.3	NA
sp|D8ISP2_HERSS|D8ISP2	Herbaspirillum seropedicae (strain SmR1)	94.0	50	3	0	1	50	120	169	2.5e-18	97.8	SubName: Full=Protocatechuate 3,4-dioxygenase alpha chain protein;EC=1.13.11.3;	Bacteria; Proteobacteria; Betaproteobacteria; Burkholderiales; Oxalobacteraceae; Herbaspirillum	1.13.11.3	NA
sp|E1V9V2_HALED|E1V9V2	Halomonas elongata (strain ATCC 33173 / DSM 2581 / NBRC 15536 / NCIMB2198 / 1H9)	75.7	247	57	1	6	249	39	285	1.1e-106	393.7	SubName: Full=Protocatechuate 3,4-dioxygenase, beta subunit;EC=1.13.11.3;	Bacteria; Proteobacteria; Gammaproteobacteria; Oceanospirillales; Halomonadaceae; Halomonas	1.13.11.3	NA
sp|E1V9V2_HALED|E1V9V2	Halomonas elongata (strain ATCC 33173 / DSM 2581 / NBRC 15536 / NCIMB2198 / 1H9)	84.5	58	9	0	1	58	228	285	6.1e-21	106.7	SubName: Full=Protocatechuate 3,4-dioxygenase, beta subunit;EC=1.13.11.3;	Bacteria; Proteobacteria; Gammaproteobacteria; Oceanospirillales; Halomonadaceae; Halomonas	1.13.11.3	NA
sp|E1VSR9_ARTAR|E1VSR9	Arthrobacter arilaitensis (strain DSM 16368 / CIP 108037 / JCM 13566 /Re117)	85.6	188	27	0	5	192	5	192	1.3e-86	326.6	SubName: Full=Protocatechuate 3,4-dioxygenase subunit alpha;EC=1.13.11.3;	Bacteria; Actinobacteria; Actinobacteridae; Actinomycetales; Micrococcineae; Micrococcaceae; Arthrobacter	1.13.11.3	NA
sp|E1VSS0_ARTAR|E1VSS0	Arthrobacter arilaitensis (strain DSM 16368 / CIP 108037 / JCM 13566 /Re117)	76.6	94	21	1	2	94	21	114	2.5e-32	145.2	SubName: Full=Protocatechuate 3,4-dioxygenase subunit beta;EC=1.13.11.3;	Bacteria; Actinobacteria; Actinobacteridae; Actinomycetales; Micrococcineae; Micrococcaceae; Arthrobacter	1.13.11.3	NA
sp|E1VSS0_ARTAR|E1VSS0	Arthrobacter arilaitensis (strain DSM 16368 / CIP 108037 / JCM 13566 /Re117)	90.0	150	15	0	1	150	49	198	6.3e-78	297.4	SubName: Full=Protocatechuate 3,4-dioxygenase subunit beta;EC=1.13.11.3;	Bacteria; Actinobacteria; Actinobacteridae; Actinomycetales; Micrococcineae; Micrococcaceae; Arthrobacter	1.13.11.3	NA
sp|E1VSS0_ARTAR|E1VSS0	Arthrobacter arilaitensis (strain DSM 16368 / CIP 108037 / JCM 13566 /Re117)	93.3	104	7	0	1	104	179	282	6.8e-55	220.3	SubName: Full=Protocatechuate 3,4-dioxygenase subunit beta;EC=1.13.11.3;	Bacteria; Actinobacteria; Actinobacteridae; Actinomycetales; Micrococcineae; Micrococcaceae; Arthrobacter	1.13.11.3	NA
sp|E1VSS0_ARTAR|E1VSS0	Arthrobacter arilaitensis (strain DSM 16368 / CIP 108037 / JCM 13566 /Re117)	95.2	105	5	0	1	105	142	246	2.7e-55	222.2	SubName: Full=Protocatechuate 3,4-dioxygenase subunit beta;EC=1.13.11.3;	Bacteria; Actinobacteria; Actinobacteridae; Actinomycetales; Micrococcineae; Micrococcaceae; Arthrobacter	1.13.11.3	NA
sp|E1VSS0_ARTAR|E1VSS0	Arthrobacter arilaitensis (strain DSM 16368 / CIP 108037 / JCM 13566 /Re117)	95.9	73	3	0	1	73	210	282	8.5e-36	156.4	SubName: Full=Protocatechuate 3,4-dioxygenase subunit beta;EC=1.13.11.3;	Bacteria; Actinobacteria; Actinobacteridae; Actinomycetales; Micrococcineae; Micrococcaceae; Arthrobacter	1.13.11.3	NA
sp|K9A4U8_ACIBA|K9A4U8	Acinetobacter baumannii WC-141	79.5	73	15	0	2	74	137	209	2.4e-25	121.7	SubName: Full=Protocatechuate 3,4-dioxygenase, alpha subunit;EC=1.13.11.3;	Bacteria; Proteobacteria; Gammaproteobacteria; Pseudomonadales; Moraxellaceae; Acinetobacter; Acinetobacter calcoaceticus/baumannii complex	1.13.11.3	NA
sp|M7MZ65_9MICC|M7MZ65	Arthrobacter gangotriensis Lz1y	84.4	77	12	0	24	100	58	134	2.3e-31	142.1	SubName: Full=Protocatechuate 3,4-dioxygenase alpha chain;EC=1.13.11.3;	Bacteria; Actinobacteria; Actinobacteridae; Actinomycetales; Micrococcineae; Micrococcaceae; Arthrobacter	1.13.11.3	NA
sp|Q1R0T3_CHRSD|Q1R0T3	Chromohalobacter salexigens (strain DSM 3043 / ATCC BAA-138 / NCIMB13768)	64.2	137	46	2	1	134	25	161	8.5e-42	177.2	SubName: Full=Protocatechuate 3,4-dioxygenase, alpha subunit;EC=1.13.11.3;	Bacteria; Proteobacteria; Gammaproteobacteria; Oceanospirillales; Halomonadaceae; Chromohalobacter	1.13.11.3	COG3485
sp|J2YJP0_9PSED|J2YJP0	Pseudomonas chlororaphis subsp. aureofaciens 30-84	88.3	162	19	0	3	164	16	177	4.5e-85	321.2	SubName: Full=2,4'-dihydroxyacetophenone dioxygenase;EC=1.13.11.41;	Bacteria; Proteobacteria; Gammaproteobacteria; Pseudomonadales; Pseudomonadaceae; Pseudomonas	1.13.11.41	NA
sp|A1SEE8_NOCSJ|A1SEE8	Nocardioides sp. (strain BAA-499 / JS614)	91.2	102	9	0	4	105	297	398	5.2e-48	197.6	SubName: Full=Homogentisate 1,2-dioxygenase;EC=1.13.11.5;	Bacteria; Actinobacteria; Actinobacteridae; Actinomycetales; Propionibacterineae; Nocardioidaceae; Nocardioides	1.13.11.5	COG3508
sp|A6GW68_FLAPJ|A6GW68	Flavobacterium psychrophilum (strain JIP02/86 / ATCC 49511)	87.5	385	48	0	1	385	1	385	2.6e-208	731.9	SubName: Full=Homogentisate 1,2-dioxygenase;EC=1.13.11.5;	Bacteria; Bacteroidetes; Flavobacteriia; Flavobacteriales; Flavobacteriaceae; Flavobacterium	1.13.11.5	COG3508
sp|A6GW68_FLAPJ|A6GW68	Flavobacterium psychrophilum (strain JIP02/86 / ATCC 49511)	91.0	144	13	0	1	144	242	385	9.7e-76	290.0	SubName: Full=Homogentisate 1,2-dioxygenase;EC=1.13.11.5;	Bacteria; Bacteroidetes; Flavobacteriia; Flavobacteriales; Flavobacteriaceae; Flavobacterium	1.13.11.5	COG3508
sp|A6GW68_FLAPJ|A6GW68	Flavobacterium psychrophilum (strain JIP02/86 / ATCC 49511)	91.9	210	17	0	1	210	176	385	2.2e-116	425.6	SubName: Full=Homogentisate 1,2-dioxygenase;EC=1.13.11.5;	Bacteria; Bacteroidetes; Flavobacteriia; Flavobacteriales; Flavobacteriaceae; Flavobacterium	1.13.11.5	COG3508
sp|A6GW68_FLAPJ|A6GW68	Flavobacterium psychrophilum (strain JIP02/86 / ATCC 49511)	92.3	78	6	0	1	78	308	385	5.9e-35	153.7	SubName: Full=Homogentisate 1,2-dioxygenase;EC=1.13.11.5;	Bacteria; Bacteroidetes; Flavobacteriia; Flavobacteriales; Flavobacteriaceae; Flavobacterium	1.13.11.5	COG3508
sp|C6X0M5_FLAB3|C6X0M5	Flavobacteriaceae bacterium (strain 3519-10)	59.0	39	16	0	28	66	357	395	0.00016	52.4	SubName: Full=Homogentisate 1,2-dioxygenase;EC=1.13.11.5;	Bacteria; Bacteroidetes; Flavobacteriia; Flavobacteriales; Flavobacteriaceae	1.13.11.5	COG3508
sp|C6X0M5_FLAB3|C6X0M5	Flavobacteriaceae bacterium (strain 3519-10)	74.4	78	4	1	1	62	318	395	2.8e-24	117.9	SubName: Full=Homogentisate 1,2-dioxygenase;EC=1.13.11.5;	Bacteria; Bacteroidetes; Flavobacteriia; Flavobacteriales; Flavobacteriaceae	1.13.11.5	COG3508
sp|C6X0M5_FLAB3|C6X0M5	Flavobacteriaceae bacterium (strain 3519-10)	90.4	52	5	0	1	52	1	52	3.6e-20	104.0	SubName: Full=Homogentisate 1,2-dioxygenase;EC=1.13.11.5;	Bacteria; Bacteroidetes; Flavobacteriia; Flavobacteriales; Flavobacteriaceae	1.13.11.5	COG3508
sp|C6X0M5_FLAB3|C6X0M5	Flavobacteriaceae bacterium (strain 3519-10)	90.9	55	5	0	1	55	1	55	1.2e-21	109.0	SubName: Full=Homogentisate 1,2-dioxygenase;EC=1.13.11.5;	Bacteria; Bacteroidetes; Flavobacteriia; Flavobacteriales; Flavobacteriaceae	1.13.11.5	COG3508
sp|C6X0M5_FLAB3|C6X0M5	Flavobacteriaceae bacterium (strain 3519-10)	92.2	154	12	0	1	154	1	154	1.1e-77	296.6	SubName: Full=Homogentisate 1,2-dioxygenase;EC=1.13.11.5;	Bacteria; Bacteroidetes; Flavobacteriia; Flavobacteriales; Flavobacteriaceae	1.13.11.5	COG3508
sp|C6X0M5_FLAB3|C6X0M5	Flavobacteriaceae bacterium (strain 3519-10)	93.4	395	26	0	1	395	1	395	5e-223	780.8	SubName: Full=Homogentisate 1,2-dioxygenase;EC=1.13.11.5;	Bacteria; Bacteroidetes; Flavobacteriia; Flavobacteriales; Flavobacteriaceae	1.13.11.5	COG3508
sp|C6X0M5_FLAB3|C6X0M5	Flavobacteriaceae bacterium (strain 3519-10)	93.4	91	6	0	1	91	305	395	3.1e-43	181.4	SubName: Full=Homogentisate 1,2-dioxygenase;EC=1.13.11.5;	Bacteria; Bacteroidetes; Flavobacteriia; Flavobacteriales; Flavobacteriaceae	1.13.11.5	COG3508
sp|C6X0M5_FLAB3|C6X0M5	Flavobacteriaceae bacterium (strain 3519-10)	93.7	394	25	0	1	394	1	394	8.5e-223	780.0	SubName: Full=Homogentisate 1,2-dioxygenase;EC=1.13.11.5;	Bacteria; Bacteroidetes; Flavobacteriia; Flavobacteriales; Flavobacteriaceae	1.13.11.5	COG3508
sp|C6X0M5_FLAB3|C6X0M5	Flavobacteriaceae bacterium (strain 3519-10)	95.2	249	12	0	1	249	147	395	1.5e-140	506.1	SubName: Full=Homogentisate 1,2-dioxygenase;EC=1.13.11.5;	Bacteria; Bacteroidetes; Flavobacteriia; Flavobacteriales; Flavobacteriaceae	1.13.11.5	COG3508
sp|C6X0M5_FLAB3|C6X0M5	Flavobacteriaceae bacterium (strain 3519-10)	95.2	313	15	0	1	313	24	336	4.6e-179	634.4	SubName: Full=Homogentisate 1,2-dioxygenase;EC=1.13.11.5;	Bacteria; Bacteroidetes; Flavobacteriia; Flavobacteriales; Flavobacteriaceae	1.13.11.5	COG3508
sp|H1Z5H1_9FLAO|H1Z5H1	Myroides odoratus DSM 2801	73.9	176	46	0	15	190	1	176	1.6e-70	273.1	SubName: Full=Homogentisate 1,2-dioxygenase;EC=1.13.11.5;	Bacteria; Bacteroidetes; Flavobacteriia; Flavobacteriales; Flavobacteriaceae; Myroides	1.13.11.5	NA
sp|H7FMZ3_9FLAO|H7FMZ3	Flavobacterium frigoris PS1	83.4	169	28	0	1	169	1	169	3.8e-79	301.6	SubName: Full=Homogentisate 1,2-dioxygenase;EC=1.13.11.5;	Bacteria; Bacteroidetes; Flavobacteriia; Flavobacteriales; Flavobacteriaceae; Flavobacterium	1.13.11.5	NA
sp|H7FMZ3_9FLAO|H7FMZ3	Flavobacterium frigoris PS1	88.6	360	41	0	1	360	26	385	2.6e-194	685.3	SubName: Full=Homogentisate 1,2-dioxygenase;EC=1.13.11.5;	Bacteria; Bacteroidetes; Flavobacteriia; Flavobacteriales; Flavobacteriaceae; Flavobacterium	1.13.11.5	NA
sp|I3CXW1_9BURK|I3CXW1	Herbaspirillum sp. GW103	91.5	71	6	0	1	71	1	71	9.5e-32	142.9	RecName: Full=Homogentisate 1,2-dioxygenase;EC=1.13.11.5;AltName: Full=Homogentisate oxygenase;AltName: Full=Homogentisic acid oxidase;AltName: Full=Homogentisicase;	Bacteria; Proteobacteria; Betaproteobacteria; Burkholderiales; Oxalobacteraceae; Herbaspirillum	1.13.11.5	NA
sp|I3CXW1_9BURK|I3CXW1	Herbaspirillum sp. GW103	92.4	66	5	0	1	66	1	66	9.1e-29	132.9	RecName: Full=Homogentisate 1,2-dioxygenase;EC=1.13.11.5;AltName: Full=Homogentisate oxygenase;AltName: Full=Homogentisic acid oxidase;AltName: Full=Homogentisicase;	Bacteria; Proteobacteria; Betaproteobacteria; Burkholderiales; Oxalobacteraceae; Herbaspirillum	1.13.11.5	NA
sp|I3CXW1_9BURK|I3CXW1	Herbaspirillum sp. GW103	93.4	122	8	0	1	122	1	122	4.7e-63	247.7	RecName: Full=Homogentisate 1,2-dioxygenase;EC=1.13.11.5;AltName: Full=Homogentisate oxygenase;AltName: Full=Homogentisic acid oxidase;AltName: Full=Homogentisicase;	Bacteria; Proteobacteria; Betaproteobacteria; Burkholderiales; Oxalobacteraceae; Herbaspirillum	1.13.11.5	NA
sp|I3CXW1_9BURK|I3CXW1	Herbaspirillum sp. GW103	93.7	127	8	0	1	127	1	127	2.8e-66	258.5	RecName: Full=Homogentisate 1,2-dioxygenase;EC=1.13.11.5;AltName: Full=Homogentisate oxygenase;AltName: Full=Homogentisic acid oxidase;AltName: Full=Homogentisicase;	Bacteria; Proteobacteria; Betaproteobacteria; Burkholderiales; Oxalobacteraceae; Herbaspirillum	1.13.11.5	NA
sp|I3CXW1_9BURK|I3CXW1	Herbaspirillum sp. GW103	93.8	113	7	0	1	113	1	113	1.9e-58	232.3	RecName: Full=Homogentisate 1,2-dioxygenase;EC=1.13.11.5;AltName: Full=Homogentisate oxygenase;AltName: Full=Homogentisic acid oxidase;AltName: Full=Homogentisicase;	Bacteria; Proteobacteria; Betaproteobacteria; Burkholderiales; Oxalobacteraceae; Herbaspirillum	1.13.11.5	NA
sp|I3CXW1_9BURK|I3CXW1	Herbaspirillum sp. GW103	93.8	128	8	0	3	130	1	128	5.7e-67	260.8	RecName: Full=Homogentisate 1,2-dioxygenase;EC=1.13.11.5;AltName: Full=Homogentisate oxygenase;AltName: Full=Homogentisic acid oxidase;AltName: Full=Homogentisicase;	Bacteria; Proteobacteria; Betaproteobacteria; Burkholderiales; Oxalobacteraceae; Herbaspirillum	1.13.11.5	NA
sp|I3CXW1_9BURK|I3CXW1	Herbaspirillum sp. GW103	94.1	136	8	0	1	136	1	136	1.1e-71	276.6	RecName: Full=Homogentisate 1,2-dioxygenase;EC=1.13.11.5;AltName: Full=Homogentisate oxygenase;AltName: Full=Homogentisic acid oxidase;AltName: Full=Homogentisicase;	Bacteria; Proteobacteria; Betaproteobacteria; Burkholderiales; Oxalobacteraceae; Herbaspirillum	1.13.11.5	NA
sp|I3CXW1_9BURK|I3CXW1	Herbaspirillum sp. GW103	95.4	173	8	0	1	173	1	173	3.3e-94	351.7	RecName: Full=Homogentisate 1,2-dioxygenase;EC=1.13.11.5;AltName: Full=Homogentisate oxygenase;AltName: Full=Homogentisic acid oxidase;AltName: Full=Homogentisicase;	Bacteria; Proteobacteria; Betaproteobacteria; Burkholderiales; Oxalobacteraceae; Herbaspirillum	1.13.11.5	NA
sp|I3CXW1_9BURK|I3CXW1	Herbaspirillum sp. GW103	96.4	445	16	0	1	445	1	445	2.5e-263	914.8	RecName: Full=Homogentisate 1,2-dioxygenase;EC=1.13.11.5;AltName: Full=Homogentisate oxygenase;AltName: Full=Homogentisic acid oxidase;AltName: Full=Homogentisicase;	Bacteria; Proteobacteria; Betaproteobacteria; Burkholderiales; Oxalobacteraceae; Herbaspirillum	1.13.11.5	NA
sp|I3CXW1_9BURK|I3CXW1	Herbaspirillum sp. GW103	96.6	89	3	0	1	89	146	234	1.1e-42	179.5	RecName: Full=Homogentisate 1,2-dioxygenase;EC=1.13.11.5;AltName: Full=Homogentisate oxygenase;AltName: Full=Homogentisic acid oxidase;AltName: Full=Homogentisicase;	Bacteria; Proteobacteria; Betaproteobacteria; Burkholderiales; Oxalobacteraceae; Herbaspirillum	1.13.11.5	NA
sp|I3CXW1_9BURK|I3CXW1	Herbaspirillum sp. GW103	97.4	116	3	0	1	116	74	189	7.9e-60	236.9	RecName: Full=Homogentisate 1,2-dioxygenase;EC=1.13.11.5;AltName: Full=Homogentisate oxygenase;AltName: Full=Homogentisic acid oxidase;AltName: Full=Homogentisicase;	Bacteria; Proteobacteria; Betaproteobacteria; Burkholderiales; Oxalobacteraceae; Herbaspirillum	1.13.11.5	NA
sp|I3CXW1_9BURK|I3CXW1	Herbaspirillum sp. GW103	98.9	91	1	0	1	91	355	445	3.2e-48	198.0	RecName: Full=Homogentisate 1,2-dioxygenase;EC=1.13.11.5;AltName: Full=Homogentisate oxygenase;AltName: Full=Homogentisic acid oxidase;AltName: Full=Homogentisicase;	Bacteria; Proteobacteria; Betaproteobacteria; Burkholderiales; Oxalobacteraceae; Herbaspirillum	1.13.11.5	NA
sp|I3CXW1_9BURK|I3CXW1	Herbaspirillum sp. GW103	98.9	93	1	0	1	93	353	445	1.7e-49	202.2	RecName: Full=Homogentisate 1,2-dioxygenase;EC=1.13.11.5;AltName: Full=Homogentisate oxygenase;AltName: Full=Homogentisic acid oxidase;AltName: Full=Homogentisicase;	Bacteria; Proteobacteria; Betaproteobacteria; Burkholderiales; Oxalobacteraceae; Herbaspirillum	1.13.11.5	NA
sp|J2M3Q4_9PSED|J2M3Q4	Pseudomonas sp. GM17	90.8	120	11	0	1	120	153	272	7.6e-58	230.3	RecName: Full=Homogentisate 1,2-dioxygenase;EC=1.13.11.5;AltName: Full=Homogentisate oxygenase;AltName: Full=Homogentisic acid oxidase;AltName: Full=Homogentisicase;	Bacteria; Proteobacteria; Gammaproteobacteria; Pseudomonadales; Pseudomonadaceae; Pseudomonas	1.13.11.5	NA
sp|K0WAM0_PSEFL|K0WAM0	Pseudomonas fluorescens R124	86.6	97	13	0	1	97	1	97	4.1e-41	174.5	RecName: Full=Homogentisate 1,2-dioxygenase;EC=1.13.11.5;AltName: Full=Homogentisate oxygenase;AltName: Full=Homogentisic acid oxidase;AltName: Full=Homogentisicase;	Bacteria; Proteobacteria; Gammaproteobacteria; Pseudomonadales; Pseudomonadaceae; Pseudomonas	1.13.11.5	NA
sp|K1ASK5_PSEFL|K1ASK5	Pseudomonas fluorescens BBc6R8	68.0	103	25	2	2	98	476	576	8.6e-31	140.2	SubName: Full=Homogentisate 1,2-dioxygenase;EC=1.13.11.5;	Bacteria; Proteobacteria; Gammaproteobacteria; Pseudomonadales; Pseudomonadaceae; Pseudomonas	1.13.11.5	NA
sp|M5QKZ2_9PSED|M5QKZ2	Pseudomonas sp. Lz4W	92.9	127	9	0	13	139	308	434	2e-65	255.8	RecName: Full=Homogentisate 1,2-dioxygenase;EC=1.13.11.5;AltName: Full=Homogentisate oxygenase;AltName: Full=Homogentisic acid oxidase;AltName: Full=Homogentisicase;	Bacteria; Proteobacteria; Gammaproteobacteria; Pseudomonadales; Pseudomonadaceae; Pseudomonas	1.13.11.5	NA
sp|R0G3Q6_9BURK|R0G3Q6	Herbaspirillum frisingense GSF30	96.8	309	10	0	1	309	137	445	4.8e-181	641.0	RecName: Full=Homogentisate 1,2-dioxygenase;EC=1.13.11.5;AltName: Full=Homogentisate oxygenase;AltName: Full=Homogentisic acid oxidase;AltName: Full=Homogentisicase;	Bacteria; Proteobacteria; Betaproteobacteria; Burkholderiales; Oxalobacteraceae; Herbaspirillum	1.13.11.5	NA
sp|R7WZB9_9BURK|R7WZB9	Pandoraea sp. SD6-2	94.8	116	6	0	1	116	308	423	7.9e-60	236.9	SubName: Full=Homogentisate 1,2-dioxygenase;EC=1.13.11.5;	Bacteria; Proteobacteria; Betaproteobacteria; Burkholderiales; Burkholderiaceae; Pandoraea	1.13.11.5	NA
sp|R7WZB9_9BURK|R7WZB9	Pandoraea sp. SD6-2	96.4	111	4	0	1	111	267	377	1.3e-59	236.1	SubName: Full=Homogentisate 1,2-dioxygenase;EC=1.13.11.5;	Bacteria; Proteobacteria; Betaproteobacteria; Burkholderiales; Burkholderiaceae; Pandoraea	1.13.11.5	NA
sp|A5EF97_BRASB|A5EF97	Bradyrhizobium sp. (strain BTAi1 / ATCC BAA-1182)	73.8	122	32	0	14	135	6	127	1.4e-44	186.4	SubName: Full=Protocatechuate 4,5-dioxygenase alpha subunit;EC=1.13.11.8;	Bacteria; Proteobacteria; Alphaproteobacteria; Rhizobiales; Bradyrhizobiaceae; Bradyrhizobium	1.13.11.8	NOG71060
sp|B5SAZ6_RALSL|B5SAZ6	Ralstonia solanacearum (Pseudomonas solanacearum)	68.8	128	40	0	1	128	227	354	1.8e-44	186.0	SubName: Full=Protocatechuate 4,5-dioxygenase beta chain subunit b protein;EC=1.13.11.8;	Bacteria; Proteobacteria; Betaproteobacteria; Burkholderiales; Burkholderiaceae; Ralstonia	1.13.11.8	NA
sp|B5SAZ6_RALSL|B5SAZ6	Ralstonia solanacearum (Pseudomonas solanacearum)	72.0	207	57	1	1	207	224	429	5.6e-80	304.7	SubName: Full=Protocatechuate 4,5-dioxygenase beta chain subunit b protein;EC=1.13.11.8;	Bacteria; Proteobacteria; Betaproteobacteria; Burkholderiales; Burkholderiaceae; Ralstonia	1.13.11.8	NA
sp|B5SAZ6_RALSL|B5SAZ6	Ralstonia solanacearum (Pseudomonas solanacearum)	73.7	297	78	0	1	297	97	393	3.5e-128	465.3	SubName: Full=Protocatechuate 4,5-dioxygenase beta chain subunit b protein;EC=1.13.11.8;	Bacteria; Proteobacteria; Betaproteobacteria; Burkholderiales; Burkholderiaceae; Ralstonia	1.13.11.8	NA
sp|B5SAZ6_RALSL|B5SAZ6	Ralstonia solanacearum (Pseudomonas solanacearum)	74.7	419	105	1	1	419	12	429	1.4e-186	659.8	SubName: Full=Protocatechuate 4,5-dioxygenase beta chain subunit b protein;EC=1.13.11.8;	Bacteria; Proteobacteria; Betaproteobacteria; Burkholderiales; Burkholderiaceae; Ralstonia	1.13.11.8	NA
sp|B5SAZ6_RALSL|B5SAZ6	Ralstonia solanacearum (Pseudomonas solanacearum)	74.9	430	107	1	1	430	1	429	3.2e-191	675.2	SubName: Full=Protocatechuate 4,5-dioxygenase beta chain subunit b protein;EC=1.13.11.8;	Bacteria; Proteobacteria; Betaproteobacteria; Burkholderiales; Burkholderiaceae; Ralstonia	1.13.11.8	NA
sp|D8N273_RALSL|D8N273	Ralstonia solanacearum (Pseudomonas solanacearum)	75.0	104	25	1	1	104	331	433	1.9e-36	159.1	SubName: Full=Protocatechuate 4,5-dioxygenase (LigAB fusion protein);EC=1.13.11.8;	Bacteria; Proteobacteria; Betaproteobacteria; Burkholderiales; Burkholderiaceae; Ralstonia	1.13.11.8	NA
sp|D8N273_RALSL|D8N273	Ralstonia solanacearum (Pseudomonas solanacearum)	76.4	271	64	0	1	271	1	271	2.4e-123	449.1	SubName: Full=Protocatechuate 4,5-dioxygenase (LigAB fusion protein);EC=1.13.11.8;	Bacteria; Proteobacteria; Betaproteobacteria; Burkholderiales; Burkholderiaceae; Ralstonia	1.13.11.8	NA
sp|D8N273_RALSL|D8N273	Ralstonia solanacearum (Pseudomonas solanacearum)	78.3	129	28	0	1	129	94	222	3.5e-56	224.9	SubName: Full=Protocatechuate 4,5-dioxygenase (LigAB fusion protein);EC=1.13.11.8;	Bacteria; Proteobacteria; Betaproteobacteria; Burkholderiales; Burkholderiaceae; Ralstonia	1.13.11.8	NA
sp|D8N273_RALSL|D8N273	Ralstonia solanacearum (Pseudomonas solanacearum)	80.3	122	24	0	1	122	79	200	6.8e-54	217.2	SubName: Full=Protocatechuate 4,5-dioxygenase (LigAB fusion protein);EC=1.13.11.8;	Bacteria; Proteobacteria; Betaproteobacteria; Burkholderiales; Burkholderiaceae; Ralstonia	1.13.11.8	NA
sp|F6AP84_DELSC|F6AP84	Delftia sp. (strain Cs1-4)	64.2	229	82	0	1	229	1	229	1.3e-87	330.1	SubName: Full=Protocatechuate 4,5-dioxygenase;EC=1.13.11.8;	Bacteria; Proteobacteria; Betaproteobacteria; Burkholderiales; Comamonadaceae; Delftia	1.13.11.8	NA
sp|F6AP84_DELSC|F6AP84	Delftia sp. (strain Cs1-4)	77.5	280	60	2	1	277	5	284	4.9e-124	451.4	SubName: Full=Protocatechuate 4,5-dioxygenase;EC=1.13.11.8;	Bacteria; Proteobacteria; Betaproteobacteria; Burkholderiales; Comamonadaceae; Delftia	1.13.11.8	NA
sp|F6F1R3_SPHCR|F6F1R3	Sphingobium chlorophenolicum L-1	61.5	122	47	0	7	128	11	132	8.2e-37	160.6	SubName: Full=Protocatechuate 4,5-dioxygenase, alpha subunit;EC=1.13.11.8;	Bacteria; Proteobacteria; Alphaproteobacteria; Sphingomonadales; Sphingomonadaceae; Sphingobium	1.13.11.8	NA
sp|F6F1R3_SPHCR|F6F1R3	Sphingobium chlorophenolicum L-1	62.3	122	46	0	7	128	11	132	3.7e-37	161.8	SubName: Full=Protocatechuate 4,5-dioxygenase, alpha subunit;EC=1.13.11.8;	Bacteria; Proteobacteria; Alphaproteobacteria; Sphingomonadales; Sphingomonadaceae; Sphingobium	1.13.11.8	NA
sp|G2ZSZ9_9RALS|G2ZSZ9	blood disease bacterium R229	74.1	135	34	1	29	163	300	433	4.7e-50	204.9	SubName: Full=Protocatechuate 4,5-dioxygenase (LigAB fusion protein);EC=1.13.11.8;	Bacteria; Proteobacteria; Betaproteobacteria; Burkholderiales; Burkholderiaceae; Ralstonia	1.13.11.8	NA
sp|G3AAV2_9RALS|G3AAV2	Ralstonia syzygii R24	74.2	120	30	1	1	120	315	433	9.1e-43	180.3	SubName: Full=Protocatechuate 4,5-dioxygenase (LigAB fusion protein);EC=1.13.11.8;	Bacteria; Proteobacteria; Betaproteobacteria; Burkholderiales; Burkholderiaceae; Ralstonia	1.13.11.8	NA
sp|H0TS24_9BRAD|H0TS24	Bradyrhizobium sp. STM 3843	75.6	86	18	1	1	83	199	284	2e-28	132.1	SubName: Full=Protocatechuate 4,5-dioxygenase, beta chain;EC=1.13.11.8;	Bacteria; Proteobacteria; Alphaproteobacteria; Rhizobiales; Bradyrhizobiaceae; Bradyrhizobium	1.13.11.8	NA
sp|J8VNC5_9SPHN|J8VNC5	Sphingomonas sp. LH128	72.6	62	17	0	1	62	1	62	3.8e-21	107.5	SubName: Full=Protocatechuate 4,5-dioxygenase;EC=1.13.11.8;	Bacteria; Proteobacteria; Alphaproteobacteria; Sphingomonadales; Sphingomonadaceae; Sphingomonas	1.13.11.8	NA
sp|M7MM83_9MICC|M7MM83	Arthrobacter gangotriensis Lz1y	81.1	53	10	0	1	53	1	53	4.9e-17	93.6	SubName: Full=Protocatechuate 4,5-dioxygenase alpha chain;EC=1.13.11.8;	Bacteria; Actinobacteria; Actinobacteridae; Actinomycetales; Micrococcineae; Micrococcaceae; Arthrobacter	1.13.11.8	NA
sp|M7MM83_9MICC|M7MM83	Arthrobacter gangotriensis Lz1y	88.2	93	11	0	1	93	1	93	2.8e-39	168.3	SubName: Full=Protocatechuate 4,5-dioxygenase alpha chain;EC=1.13.11.8;	Bacteria; Actinobacteria; Actinobacteridae; Actinomycetales; Micrococcineae; Micrococcaceae; Arthrobacter	1.13.11.8	NA
sp|Q1LGZ5_RALME|Q1LGZ5	Ralstonia metallidurans (strain CH34 / ATCC 43123 / DSM 2839)	77.5	80	18	0	1	80	1	80	1e-29	136.3	SubName: Full=Protocatechuate 4,5-dioxygenase (LigAB fusion protein);EC=1.13.11.8;	Bacteria; Proteobacteria; Betaproteobacteria; Burkholderiales; Burkholderiaceae; Cupriavidus	1.13.11.8	NOG08474
sp|Q1LGZ5_RALME|Q1LGZ5	Ralstonia metallidurans (strain CH34 / ATCC 43123 / DSM 2839)	80.0	95	19	0	1	95	329	423	4e-36	157.9	SubName: Full=Protocatechuate 4,5-dioxygenase (LigAB fusion protein);EC=1.13.11.8;	Bacteria; Proteobacteria; Betaproteobacteria; Burkholderiales; Burkholderiaceae; Cupriavidus	1.13.11.8	NOG08474
sp|I4MJ65_9BURK|I4MJ65	Hydrogenophaga sp. PBC	57.6	85	35	1	1	85	40	123	2.6e-20	105.1	SubName: Full=Glyoxalase/bleomycin resistance protein/dioxygenase;EC=1.13.11.-;	Bacteria; Proteobacteria; Betaproteobacteria; Burkholderiales; Comamonadaceae; Hydrogenophaga	1.13.11.	NA
sp|M7MZX0_9MICC|M7MZX0	Arthrobacter gangotriensis Lz1y	77.6	58	13	0	1	58	1	58	8.6e-15	86.3	SubName: Full=Chlorocatechol 1,2-dioxygenase;EC=1.13.11.-;	Bacteria; Actinobacteria; Actinobacteridae; Actinomycetales; Micrococcineae; Micrococcaceae; Arthrobacter	1.13.11.	NA
sp|M7MZX0_9MICC|M7MZX0	Arthrobacter gangotriensis Lz1y	86.1	281	37	1	1	279	1	281	7.1e-139	500.7	SubName: Full=Chlorocatechol 1,2-dioxygenase;EC=1.13.11.-;	Bacteria; Actinobacteria; Actinobacteridae; Actinomycetales; Micrococcineae; Micrococcaceae; Arthrobacter	1.13.11.	NA
sp|M7MZX0_9MICC|M7MZX0	Arthrobacter gangotriensis Lz1y	90.4	104	10	0	1	104	1	104	5.8e-46	190.7	SubName: Full=Chlorocatechol 1,2-dioxygenase;EC=1.13.11.-;	Bacteria; Actinobacteria; Actinobacteridae; Actinomycetales; Micrococcineae; Micrococcaceae; Arthrobacter	1.13.11.	NA
sp|M9RQJ6_9RHOB|M9RQJ6	Octadecabacter arcticus 238	65.4	217	75	0	1	217	14	230	1.6e-77	296.6	SubName: Full=Putative p-aromatic compound dioxygenase;EC=1.13.11.-;	Bacteria; Proteobacteria; Alphaproteobacteria; Rhodobacterales; Rhodobacteraceae; Octadecabacter	1.13.11.	NA
sp|D8IZ77_HERSS|D8IZ77	Herbaspirillum seropedicae (strain SmR1)	77.2	114	21	2	1	109	55	168	3e-42	178.7	SubName: Full=Flavin reductase domain, FMN-binding protein;EC=1.13.12.-;	Bacteria; Proteobacteria; Betaproteobacteria; Burkholderiales; Oxalobacteraceae; Herbaspirillum	1.13.12.	NA
sp|D8IZ77_HERSS|D8IZ77	Herbaspirillum seropedicae (strain SmR1)	94.9	157	8	0	1	157	1	157	5.9e-81	307.8	SubName: Full=Flavin reductase domain, FMN-binding protein;EC=1.13.12.-;	Bacteria; Proteobacteria; Betaproteobacteria; Burkholderiales; Oxalobacteraceae; Herbaspirillum	1.13.12.	NA
sp|D8IZ77_HERSS|D8IZ77	Herbaspirillum seropedicae (strain SmR1)	95.5	112	5	0	1	112	1	112	1.8e-53	215.7	SubName: Full=Flavin reductase domain, FMN-binding protein;EC=1.13.12.-;	Bacteria; Proteobacteria; Betaproteobacteria; Burkholderiales; Oxalobacteraceae; Herbaspirillum	1.13.12.	NA
sp|A5WBI8_PSYWF|A5WBI8	Psychrobacter sp. (strain PRwf-1)	80.0	180	30	3	3	180	1	176	3.3e-73	282.0	SubName: Full=Cholesterol oxidase;EC=1.1.3.6;Flags: Precursor;	Bacteria; Proteobacteria; Gammaproteobacteria; Pseudomonadales; Moraxellaceae; Psychrobacter	1.1.3.6	COG2303
sp|A5WBI8_PSYWF|A5WBI8	Psychrobacter sp. (strain PRwf-1)	83.6	287	41	3	1	285	1	283	8e-130	470.7	SubName: Full=Cholesterol oxidase;EC=1.1.3.6;Flags: Precursor;	Bacteria; Proteobacteria; Gammaproteobacteria; Pseudomonadales; Moraxellaceae; Psychrobacter	1.1.3.6	COG2303
sp|A5WBI8_PSYWF|A5WBI8	Psychrobacter sp. (strain PRwf-1)	84.0	213	34	0	1	213	277	489	9.9e-101	373.6	SubName: Full=Cholesterol oxidase;EC=1.1.3.6;Flags: Precursor;	Bacteria; Proteobacteria; Gammaproteobacteria; Pseudomonadales; Moraxellaceae; Psychrobacter	1.1.3.6	COG2303
sp|A5WBI8_PSYWF|A5WBI8	Psychrobacter sp. (strain PRwf-1)	84.6	533	78	2	1	532	1	530	7.1e-265	920.2	SubName: Full=Cholesterol oxidase;EC=1.1.3.6;Flags: Precursor;	Bacteria; Proteobacteria; Gammaproteobacteria; Pseudomonadales; Moraxellaceae; Psychrobacter	1.1.3.6	COG2303
sp|A5WBI8_PSYWF|A5WBI8	Psychrobacter sp. (strain PRwf-1)	84.8	481	69	2	1	480	1	478	1.8e-238	832.4	SubName: Full=Cholesterol oxidase;EC=1.1.3.6;Flags: Precursor;	Bacteria; Proteobacteria; Gammaproteobacteria; Pseudomonadales; Moraxellaceae; Psychrobacter	1.1.3.6	COG2303
sp|A5WBI8_PSYWF|A5WBI8	Psychrobacter sp. (strain PRwf-1)	85.8	337	48	0	1	337	152	488	6.4e-171	607.4	SubName: Full=Cholesterol oxidase;EC=1.1.3.6;Flags: Precursor;	Bacteria; Proteobacteria; Gammaproteobacteria; Pseudomonadales; Moraxellaceae; Psychrobacter	1.1.3.6	COG2303
sp|A5WBI8_PSYWF|A5WBI8	Psychrobacter sp. (strain PRwf-1)	87.0	115	15	0	1	115	216	330	5.6e-50	204.1	SubName: Full=Cholesterol oxidase;EC=1.1.3.6;Flags: Precursor;	Bacteria; Proteobacteria; Gammaproteobacteria; Pseudomonadales; Moraxellaceae; Psychrobacter	1.1.3.6	COG2303
sp|A5WBI8_PSYWF|A5WBI8	Psychrobacter sp. (strain PRwf-1)	87.1	132	17	0	1	132	232	363	3.4e-59	235.0	SubName: Full=Cholesterol oxidase;EC=1.1.3.6;Flags: Precursor;	Bacteria; Proteobacteria; Gammaproteobacteria; Pseudomonadales; Moraxellaceae; Psychrobacter	1.1.3.6	COG2303
sp|A5WBI8_PSYWF|A5WBI8	Psychrobacter sp. (strain PRwf-1)	87.2	109	14	0	14	122	61	169	7.3e-48	197.2	SubName: Full=Cholesterol oxidase;EC=1.1.3.6;Flags: Precursor;	Bacteria; Proteobacteria; Gammaproteobacteria; Pseudomonadales; Moraxellaceae; Psychrobacter	1.1.3.6	COG2303
sp|A5WBI8_PSYWF|A5WBI8	Psychrobacter sp. (strain PRwf-1)	87.2	148	19	0	1	148	83	230	2.7e-68	265.4	SubName: Full=Cholesterol oxidase;EC=1.1.3.6;Flags: Precursor;	Bacteria; Proteobacteria; Gammaproteobacteria; Pseudomonadales; Moraxellaceae; Psychrobacter	1.1.3.6	COG2303
sp|A5WBI8_PSYWF|A5WBI8	Psychrobacter sp. (strain PRwf-1)	87.3	260	33	0	1	260	53	312	2e-127	462.6	SubName: Full=Cholesterol oxidase;EC=1.1.3.6;Flags: Precursor;	Bacteria; Proteobacteria; Gammaproteobacteria; Pseudomonadales; Moraxellaceae; Psychrobacter	1.1.3.6	COG2303
sp|A5WBI8_PSYWF|A5WBI8	Psychrobacter sp. (strain PRwf-1)	87.3	417	53	0	1	417	47	463	1.7e-213	749.2	SubName: Full=Cholesterol oxidase;EC=1.1.3.6;Flags: Precursor;	Bacteria; Proteobacteria; Gammaproteobacteria; Pseudomonadales; Moraxellaceae; Psychrobacter	1.1.3.6	COG2303
sp|A5WBI8_PSYWF|A5WBI8	Psychrobacter sp. (strain PRwf-1)	88.1	134	16	0	1	134	382	515	9.4e-65	253.4	SubName: Full=Cholesterol oxidase;EC=1.1.3.6;Flags: Precursor;	Bacteria; Proteobacteria; Gammaproteobacteria; Pseudomonadales; Moraxellaceae; Psychrobacter	1.1.3.6	COG2303
sp|A5WBI8_PSYWF|A5WBI8	Psychrobacter sp. (strain PRwf-1)	88.3	163	19	0	1	163	308	470	5.6e-80	304.3	SubName: Full=Cholesterol oxidase;EC=1.1.3.6;Flags: Precursor;	Bacteria; Proteobacteria; Gammaproteobacteria; Pseudomonadales; Moraxellaceae; Psychrobacter	1.1.3.6	COG2303
sp|A5WBI8_PSYWF|A5WBI8	Psychrobacter sp. (strain PRwf-1)	88.9	144	16	0	1	144	116	259	4.7e-70	271.2	SubName: Full=Cholesterol oxidase;EC=1.1.3.6;Flags: Precursor;	Bacteria; Proteobacteria; Gammaproteobacteria; Pseudomonadales; Moraxellaceae; Psychrobacter	1.1.3.6	COG2303
sp|A5WBI8_PSYWF|A5WBI8	Psychrobacter sp. (strain PRwf-1)	89.5	114	12	0	2	115	38	151	9.6e-50	203.4	SubName: Full=Cholesterol oxidase;EC=1.1.3.6;Flags: Precursor;	Bacteria; Proteobacteria; Gammaproteobacteria; Pseudomonadales; Moraxellaceae; Psychrobacter	1.1.3.6	COG2303
sp|A5WBI8_PSYWF|A5WBI8	Psychrobacter sp. (strain PRwf-1)	90.2	102	10	0	1	102	167	268	4.4e-46	191.0	SubName: Full=Cholesterol oxidase;EC=1.1.3.6;Flags: Precursor;	Bacteria; Proteobacteria; Gammaproteobacteria; Pseudomonadales; Moraxellaceae; Psychrobacter	1.1.3.6	COG2303
sp|A5WBI8_PSYWF|A5WBI8	Psychrobacter sp. (strain PRwf-1)	90.4	104	10	0	1	104	327	430	7.8e-51	206.8	SubName: Full=Cholesterol oxidase;EC=1.1.3.6;Flags: Precursor;	Bacteria; Proteobacteria; Gammaproteobacteria; Pseudomonadales; Moraxellaceae; Psychrobacter	1.1.3.6	COG2303
sp|A5WBI8_PSYWF|A5WBI8	Psychrobacter sp. (strain PRwf-1)	90.5	105	10	0	1	105	221	325	1e-45	189.9	SubName: Full=Cholesterol oxidase;EC=1.1.3.6;Flags: Precursor;	Bacteria; Proteobacteria; Gammaproteobacteria; Pseudomonadales; Moraxellaceae; Psychrobacter	1.1.3.6	COG2303
sp|A5WBI8_PSYWF|A5WBI8	Psychrobacter sp. (strain PRwf-1)	91.1	123	11	0	1	123	272	394	1.2e-58	233.0	SubName: Full=Cholesterol oxidase;EC=1.1.3.6;Flags: Precursor;	Bacteria; Proteobacteria; Gammaproteobacteria; Pseudomonadales; Moraxellaceae; Psychrobacter	1.1.3.6	COG2303
sp|A5WBI8_PSYWF|A5WBI8	Psychrobacter sp. (strain PRwf-1)	92.8	69	5	0	1	69	362	430	2.7e-31	141.4	SubName: Full=Cholesterol oxidase;EC=1.1.3.6;Flags: Precursor;	Bacteria; Proteobacteria; Gammaproteobacteria; Pseudomonadales; Moraxellaceae; Psychrobacter	1.1.3.6	COG2303
sp|F5SQH4_9GAMM|F5SQH4	Psychrobacter sp. 1501(2011)	63.3	60	16	2	1	54	1	60	2e-10	71.6	SubName: Full=Cholesterol oxidase;EC=1.1.3.6;	Bacteria; Proteobacteria; Gammaproteobacteria; Pseudomonadales; Moraxellaceae; Psychrobacter	1.1.3.6	NA
sp|F5SQH4_9GAMM|F5SQH4	Psychrobacter sp. 1501(2011)	67.9	84	21	2	1	78	1	84	7.5e-22	110.2	SubName: Full=Cholesterol oxidase;EC=1.1.3.6;	Bacteria; Proteobacteria; Gammaproteobacteria; Pseudomonadales; Moraxellaceae; Psychrobacter	1.1.3.6	NA
sp|F5SQH4_9GAMM|F5SQH4	Psychrobacter sp. 1501(2011)	72.4	98	21	2	1	92	1	98	3e-30	138.3	SubName: Full=Cholesterol oxidase;EC=1.1.3.6;	Bacteria; Proteobacteria; Gammaproteobacteria; Pseudomonadales; Moraxellaceae; Psychrobacter	1.1.3.6	NA
sp|F5SQH4_9GAMM|F5SQH4	Psychrobacter sp. 1501(2011)	73.8	107	22	2	1	101	1	107	4e-36	157.9	SubName: Full=Cholesterol oxidase;EC=1.1.3.6;	Bacteria; Proteobacteria; Gammaproteobacteria; Pseudomonadales; Moraxellaceae; Psychrobacter	1.1.3.6	NA
sp|F5SQH4_9GAMM|F5SQH4	Psychrobacter sp. 1501(2011)	75.9	145	29	2	1	139	5	149	2.5e-52	212.2	SubName: Full=Cholesterol oxidase;EC=1.1.3.6;	Bacteria; Proteobacteria; Gammaproteobacteria; Pseudomonadales; Moraxellaceae; Psychrobacter	1.1.3.6	NA
sp|F5SQH4_9GAMM|F5SQH4	Psychrobacter sp. 1501(2011)	83.9	118	19	0	1	118	421	538	4.7e-52	211.1	SubName: Full=Cholesterol oxidase;EC=1.1.3.6;	Bacteria; Proteobacteria; Gammaproteobacteria; Pseudomonadales; Moraxellaceae; Psychrobacter	1.1.3.6	NA
sp|F5SQH4_9GAMM|F5SQH4	Psychrobacter sp. 1501(2011)	87.1	85	11	0	1	85	444	528	4.4e-36	157.5	SubName: Full=Cholesterol oxidase;EC=1.1.3.6;	Bacteria; Proteobacteria; Gammaproteobacteria; Pseudomonadales; Moraxellaceae; Psychrobacter	1.1.3.6	NA
sp|F5SQH4_9GAMM|F5SQH4	Psychrobacter sp. 1501(2011)	88.8	161	18	0	1	161	356	516	1.2e-79	303.1	SubName: Full=Cholesterol oxidase;EC=1.1.3.6;	Bacteria; Proteobacteria; Gammaproteobacteria; Pseudomonadales; Moraxellaceae; Psychrobacter	1.1.3.6	NA
sp|F5SQH4_9GAMM|F5SQH4	Psychrobacter sp. 1501(2011)	89.9	119	12	0	1	119	354	472	1.9e-56	225.7	SubName: Full=Cholesterol oxidase;EC=1.1.3.6;	Bacteria; Proteobacteria; Gammaproteobacteria; Pseudomonadales; Moraxellaceae; Psychrobacter	1.1.3.6	NA
sp|F5SQH4_9GAMM|F5SQH4	Psychrobacter sp. 1501(2011)	91.9	74	6	0	1	74	465	538	3.1e-33	147.9	SubName: Full=Cholesterol oxidase;EC=1.1.3.6;	Bacteria; Proteobacteria; Gammaproteobacteria; Pseudomonadales; Moraxellaceae; Psychrobacter	1.1.3.6	NA
sp|H9BQV1_9GAMM|H9BQV1	Psychrobacter sp. DAB_AL62B	93.2	237	16	0	1	237	1	237	6.6e-130	470.7	SubName: Full=SlfH;EC=1.1.3.6;	Bacteria; Proteobacteria; Gammaproteobacteria; Pseudomonadales; Moraxellaceae; Psychrobacter	1.1.3.6	NA
sp|H9BQV1_9GAMM|H9BQV1	Psychrobacter sp. DAB_AL62B	94.6	316	17	0	1	316	271	586	3.1e-167	595.1	SubName: Full=SlfH;EC=1.1.3.6;	Bacteria; Proteobacteria; Gammaproteobacteria; Pseudomonadales; Moraxellaceae; Psychrobacter	1.1.3.6	NA
sp|A5CNY6_CLAM3|A5CNY6	Clavibacter michiganensis subsp. michiganensis (strain NCPPB 382)	54.1	74	27	2	1	74	249	315	2.7e-09	68.6	SubName: Full=Putative dioxygenase;EC=1.13.-.-;	Bacteria; Actinobacteria; Actinobacteridae; Actinomycetales; Micrococcineae; Microbacteriaceae; Clavibacter	1.13.	COG3485
sp|Q8XYD3_RALSO|Q8XYD3	Ralstonia solanacearum (strain GMI1000) (Pseudomonas solanacearum)	85.3	129	19	0	1	129	250	378	7.2e-62	243.8	SubName: Full=Probable dioxygenase oxidoreductase protein;EC=1.13.-.-;	Bacteria; Proteobacteria; Betaproteobacteria; Burkholderiales; Burkholderiaceae; Ralstonia	1.13.	NA
sp|A1SNS4_NOCSJ|A1SNS4	Nocardioides sp. (strain BAA-499 / JS614)	79.4	136	28	0	1	136	68	203	5.4e-60	237.7	SubName: Full=DNA-N1-methyladenine dioxygenase;EC=1.14.11.-;	Bacteria; Actinobacteria; Actinobacteridae; Actinomycetales; Propionibacterineae; Nocardioidaceae; Nocardioides	1.14.11.	COG3145
sp|A1SNS4_NOCSJ|A1SNS4	Nocardioides sp. (strain BAA-499 / JS614)	79.5	146	30	0	1	146	58	203	1e-64	253.4	SubName: Full=DNA-N1-methyladenine dioxygenase;EC=1.14.11.-;	Bacteria; Actinobacteria; Actinobacteridae; Actinomycetales; Propionibacterineae; Nocardioidaceae; Nocardioides	1.14.11.	COG3145
sp|E5AN66_BURRH|E5AN66	Burkholderia rhizoxinica (strain DSM 19002 / CIP 109453 / HKI 454)	72.8	136	37	0	1	136	32	167	4.6e-51	208.0	RecName: Full=PKHD-type hydroxylase RBRH_02719;EC=1.14.11.-;	Bacteria; Proteobacteria; Betaproteobacteria; Burkholderiales; Burkholderiaceae; Burkholderia	1.14.11.	NA
sp|F5SQD5_9GAMM|F5SQD5	Psychrobacter sp. 1501(2011)	72.5	51	14	0	3	53	2	52	1.9e-13	81.6	SubName: Full=Alkylated DNA repair protein;EC=1.14.11.-;	Bacteria; Proteobacteria; Gammaproteobacteria; Pseudomonadales; Moraxellaceae; Psychrobacter	1.14.11.	NA
sp|F5STJ9_9GAMM|F5STJ9	Psychrobacter sp. 1501(2011)	93.1	116	8	0	1	116	250	365	5.6e-58	230.7	SubName: Full=Alkylated DNA repair protein;EC=1.14.11.-;	Bacteria; Proteobacteria; Gammaproteobacteria; Pseudomonadales; Moraxellaceae; Psychrobacter	1.14.11.	NA
sp|F5Y1T7_RAMTT|F5Y1T7	Ramlibacter tataouinensis (strain ATCC BAA-407 / DSM 14655 / LMG 21543/ TTB310)	69.7	99	28	1	36	134	71	167	2.1e-32	146.0	RecName: Full=PKHD-type hydroxylase Rta_24230;EC=1.14.11.-;	Bacteria; Proteobacteria; Betaproteobacteria; Burkholderiales; Comamonadaceae; Ramlibacter	1.14.11.	NA
sp|F5Y1T7_RAMTT|F5Y1T7	Ramlibacter tataouinensis (strain ATCC BAA-407 / DSM 14655 / LMG 21543/ TTB310)	75.3	146	36	0	2	147	41	186	1.2e-57	229.9	RecName: Full=PKHD-type hydroxylase Rta_24230;EC=1.14.11.-;	Bacteria; Proteobacteria; Betaproteobacteria; Burkholderiales; Comamonadaceae; Ramlibacter	1.14.11.	NA
sp|F8FVV4_PSEPU|F8FVV4	Pseudomonas putida S16	82.7	133	23	0	1	133	94	226	9.3e-57	226.9	RecName: Full=PKHD-type hydroxylase PPS_0928;EC=1.14.11.-;	Bacteria; Proteobacteria; Gammaproteobacteria; Pseudomonadales; Pseudomonadaceae; Pseudomonas	1.14.11.	NA
sp|H2FUZ7_OCESG|H2FUZ7	Oceanimonas sp. (strain GK1)	72.0	225	63	0	1	225	1	225	4.4e-91	341.7	RecName: Full=PKHD-type hydroxylase GU3_15310;EC=1.14.11.-;	Bacteria; Proteobacteria; Gammaproteobacteria; Aeromonadales; Aeromonadaceae; Oceanimonas	1.14.11.	NA
sp|H2FUZ7_OCESG|H2FUZ7	Oceanimonas sp. (strain GK1)	72.3	65	18	0	1	65	161	225	1.2e-20	105.9	RecName: Full=PKHD-type hydroxylase GU3_15310;EC=1.14.11.-;	Bacteria; Proteobacteria; Gammaproteobacteria; Aeromonadales; Aeromonadaceae; Oceanimonas	1.14.11.	NA
sp|H2FUZ7_OCESG|H2FUZ7	Oceanimonas sp. (strain GK1)	72.4	225	62	0	1	225	1	225	1.3e-90	340.1	RecName: Full=PKHD-type hydroxylase GU3_15310;EC=1.14.11.-;	Bacteria; Proteobacteria; Gammaproteobacteria; Aeromonadales; Aeromonadaceae; Oceanimonas	1.14.11.	NA
sp|H2FUZ7_OCESG|H2FUZ7	Oceanimonas sp. (strain GK1)	72.4	225	62	0	1	225	1	225	1.9e-89	336.3	RecName: Full=PKHD-type hydroxylase GU3_15310;EC=1.14.11.-;	Bacteria; Proteobacteria; Gammaproteobacteria; Aeromonadales; Aeromonadaceae; Oceanimonas	1.14.11.	NA
sp|H2FUZ7_OCESG|H2FUZ7	Oceanimonas sp. (strain GK1)	72.4	225	62	0	1	225	1	225	2e-91	342.8	RecName: Full=PKHD-type hydroxylase GU3_15310;EC=1.14.11.-;	Bacteria; Proteobacteria; Gammaproteobacteria; Aeromonadales; Aeromonadaceae; Oceanimonas	1.14.11.	NA
sp|H2FUZ7_OCESG|H2FUZ7	Oceanimonas sp. (strain GK1)	73.3	187	50	0	4	190	1	187	8.3e-75	287.3	RecName: Full=PKHD-type hydroxylase GU3_15310;EC=1.14.11.-;	Bacteria; Proteobacteria; Gammaproteobacteria; Aeromonadales; Aeromonadaceae; Oceanimonas	1.14.11.	NA
sp|H2FUZ7_OCESG|H2FUZ7	Oceanimonas sp. (strain GK1)	73.3	202	54	0	6	207	24	225	3.1e-83	315.5	RecName: Full=PKHD-type hydroxylase GU3_15310;EC=1.14.11.-;	Bacteria; Proteobacteria; Gammaproteobacteria; Aeromonadales; Aeromonadaceae; Oceanimonas	1.14.11.	NA
sp|H2FUZ7_OCESG|H2FUZ7	Oceanimonas sp. (strain GK1)	73.8	225	59	0	4	228	1	225	4.1e-92	345.1	RecName: Full=PKHD-type hydroxylase GU3_15310;EC=1.14.11.-;	Bacteria; Proteobacteria; Gammaproteobacteria; Aeromonadales; Aeromonadaceae; Oceanimonas	1.14.11.	NA
sp|H2FUZ7_OCESG|H2FUZ7	Oceanimonas sp. (strain GK1)	74.3	167	43	0	5	171	24	190	2e-67	262.7	RecName: Full=PKHD-type hydroxylase GU3_15310;EC=1.14.11.-;	Bacteria; Proteobacteria; Gammaproteobacteria; Aeromonadales; Aeromonadaceae; Oceanimonas	1.14.11.	NA
sp|H2FUZ7_OCESG|H2FUZ7	Oceanimonas sp. (strain GK1)	75.2	125	31	0	1	125	101	225	1e-49	203.4	RecName: Full=PKHD-type hydroxylase GU3_15310;EC=1.14.11.-;	Bacteria; Proteobacteria; Gammaproteobacteria; Aeromonadales; Aeromonadaceae; Oceanimonas	1.14.11.	NA
sp|H2FUZ7_OCESG|H2FUZ7	Oceanimonas sp. (strain GK1)	76.9	173	40	0	1	173	53	225	1.3e-71	276.6	RecName: Full=PKHD-type hydroxylase GU3_15310;EC=1.14.11.-;	Bacteria; Proteobacteria; Gammaproteobacteria; Aeromonadales; Aeromonadaceae; Oceanimonas	1.14.11.	NA
sp|H2FUZ7_OCESG|H2FUZ7	Oceanimonas sp. (strain GK1)	77.1	83	19	0	1	83	143	225	1.6e-30	139.0	RecName: Full=PKHD-type hydroxylase GU3_15310;EC=1.14.11.-;	Bacteria; Proteobacteria; Gammaproteobacteria; Aeromonadales; Aeromonadaceae; Oceanimonas	1.14.11.	NA
sp|I3CQ82_9BURK|I3CQ82	Herbaspirillum sp. GW103	91.7	84	7	0	1	84	1	84	5.7e-36	157.1	RecName: Full=PKHD-type hydroxylase GWL_28030;EC=1.14.11.-;	Bacteria; Proteobacteria; Betaproteobacteria; Burkholderiales; Oxalobacteraceae; Herbaspirillum	1.14.11.	NA
sp|I3CQ82_9BURK|I3CQ82	Herbaspirillum sp. GW103	93.9	228	14	0	1	228	1	228	2.4e-121	442.2	RecName: Full=PKHD-type hydroxylase GWL_28030;EC=1.14.11.-;	Bacteria; Proteobacteria; Betaproteobacteria; Burkholderiales; Oxalobacteraceae; Herbaspirillum	1.14.11.	NA
sp|I3CQ82_9BURK|I3CQ82	Herbaspirillum sp. GW103	94.1	152	9	0	1	152	38	189	7.6e-79	300.4	RecName: Full=PKHD-type hydroxylase GWL_28030;EC=1.14.11.-;	Bacteria; Proteobacteria; Betaproteobacteria; Burkholderiales; Oxalobacteraceae; Herbaspirillum	1.14.11.	NA
sp|I3CQ82_9BURK|I3CQ82	Herbaspirillum sp. GW103	94.3	70	4	0	1	70	159	228	3.2e-32	144.4	RecName: Full=PKHD-type hydroxylase GWL_28030;EC=1.14.11.-;	Bacteria; Proteobacteria; Betaproteobacteria; Burkholderiales; Oxalobacteraceae; Herbaspirillum	1.14.11.	NA
sp|I3CQ82_9BURK|I3CQ82	Herbaspirillum sp. GW103	94.4	160	9	0	1	160	51	210	9.1e-83	313.5	RecName: Full=PKHD-type hydroxylase GWL_28030;EC=1.14.11.-;	Bacteria; Proteobacteria; Betaproteobacteria; Burkholderiales; Oxalobacteraceae; Herbaspirillum	1.14.11.	NA
sp|I3CQ82_9BURK|I3CQ82	Herbaspirillum sp. GW103	94.9	137	7	0	1	137	76	212	9e-71	273.5	RecName: Full=PKHD-type hydroxylase GWL_28030;EC=1.14.11.-;	Bacteria; Proteobacteria; Betaproteobacteria; Burkholderiales; Oxalobacteraceae; Herbaspirillum	1.14.11.	NA
sp|I3CQ82_9BURK|I3CQ82	Herbaspirillum sp. GW103	95.5	156	7	0	1	156	73	228	8.9e-83	313.5	RecName: Full=PKHD-type hydroxylase GWL_28030;EC=1.14.11.-;	Bacteria; Proteobacteria; Betaproteobacteria; Burkholderiales; Oxalobacteraceae; Herbaspirillum	1.14.11.	NA
sp|I3CQ82_9BURK|I3CQ82	Herbaspirillum sp. GW103	95.6	90	4	0	1	90	139	228	4.7e-44	184.1	RecName: Full=PKHD-type hydroxylase GWL_28030;EC=1.14.11.-;	Bacteria; Proteobacteria; Betaproteobacteria; Burkholderiales; Oxalobacteraceae; Herbaspirillum	1.14.11.	NA
sp|L1QH79_BREDI|L1QH79	Brevundimonas diminuta 470-4	91.7	24	2	0	1	24	161	184	0.00098	50.8	RecName: Full=PKHD-type hydroxylase HMPREF0185_02099;EC=1.14.11.-;	Bacteria; Proteobacteria; Alphaproteobacteria; Caulobacterales; Caulobacteraceae; Brevundimonas	1.14.11.	NA
sp|M5QZ13_9PSED|M5QZ13	Pseudomonas sp. Lz4W	94.7	113	6	0	1	113	1	113	1.4e-56	226.1	RecName: Full=PKHD-type hydroxylase B195_12366;EC=1.14.11.-;	Bacteria; Proteobacteria; Gammaproteobacteria; Pseudomonadales; Pseudomonadaceae; Pseudomonas	1.14.11.	NA
sp|M7MQG3_9MICC|M7MQG3	Arthrobacter gangotriensis Lz1y	79.0	162	34	0	1	162	62	223	7.7e-72	277.3	SubName: Full=Alpha-ketoglutarate-dependent dioxygenase AlkB;EC=1.14.11.-;	Bacteria; Actinobacteria; Actinobacteridae; Actinomycetales; Micrococcineae; Micrococcaceae; Arthrobacter	1.14.11.	NA
sp|M7MQG3_9MICC|M7MQG3	Arthrobacter gangotriensis Lz1y	79.3	145	30	0	1	145	17	161	9.2e-66	256.9	SubName: Full=Alpha-ketoglutarate-dependent dioxygenase AlkB;EC=1.14.11.-;	Bacteria; Actinobacteria; Actinobacteridae; Actinomycetales; Micrococcineae; Micrococcaceae; Arthrobacter	1.14.11.	NA
sp|M7MQG3_9MICC|M7MQG3	Arthrobacter gangotriensis Lz1y	79.3	193	40	0	1	193	31	223	9.9e-87	327.0	SubName: Full=Alpha-ketoglutarate-dependent dioxygenase AlkB;EC=1.14.11.-;	Bacteria; Actinobacteria; Actinobacteridae; Actinomycetales; Micrococcineae; Micrococcaceae; Arthrobacter	1.14.11.	NA
sp|M7MQG3_9MICC|M7MQG3	Arthrobacter gangotriensis Lz1y	85.2	162	24	0	1	162	62	223	2.6e-77	295.4	SubName: Full=Alpha-ketoglutarate-dependent dioxygenase AlkB;EC=1.14.11.-;	Bacteria; Actinobacteria; Actinobacteridae; Actinomycetales; Micrococcineae; Micrococcaceae; Arthrobacter	1.14.11.	NA
sp|M7MQG3_9MICC|M7MQG3	Arthrobacter gangotriensis Lz1y	86.8	106	14	0	1	106	115	220	1.1e-47	196.4	SubName: Full=Alpha-ketoglutarate-dependent dioxygenase AlkB;EC=1.14.11.-;	Bacteria; Actinobacteria; Actinobacteridae; Actinomycetales; Micrococcineae; Micrococcaceae; Arthrobacter	1.14.11.	NA
sp|N8U7U0_9GAMM|N8U7U0	Acinetobacter sp. CIP 102159	94.2	86	5	0	1	86	1	86	2.5e-39	168.3	RecName: Full=PKHD-type hydroxylase F974_01458;EC=1.14.11.-;	Bacteria; Proteobacteria; Gammaproteobacteria; Pseudomonadales; Moraxellaceae; Acinetobacter	1.14.11.	NA
sp|N9ACI3_9GAMM|N9ACI3	Acinetobacter soli CIP 110264	75.0	104	26	0	1	104	64	167	1e-42	179.9	RecName: Full=PKHD-type hydroxylase F951_00302;EC=1.14.11.-;	Bacteria; Proteobacteria; Gammaproteobacteria; Pseudomonadales; Moraxellaceae; Acinetobacter	1.14.11.	NA
sp|N9CZJ0_ACIJO|N9CZJ0	Acinetobacter johnsonii ANC 3681	66.2	77	26	0	1	77	1	77	4.4e-22	110.9	RecName: Full=PKHD-type hydroxylase F946_00762;EC=1.14.11.-;	Bacteria; Proteobacteria; Gammaproteobacteria; Pseudomonadales; Moraxellaceae; Acinetobacter	1.14.11.	NA
sp|Q1QEN1_PSYCK|Q1QEN1	Psychrobacter cryohalolentis (strain K5)	77.5	151	34	0	1	151	1	151	8.1e-65	253.8	SubName: Full=DNA-N1-methyladenine dioxygenase;EC=1.14.11.-;	Bacteria; Proteobacteria; Gammaproteobacteria; Pseudomonadales; Moraxellaceae; Psychrobacter	1.14.11.	COG3145
sp|Q1QEN1_PSYCK|Q1QEN1	Psychrobacter cryohalolentis (strain K5)	79.4	97	20	0	1	97	1	97	1.3e-39	169.5	SubName: Full=DNA-N1-methyladenine dioxygenase;EC=1.14.11.-;	Bacteria; Proteobacteria; Gammaproteobacteria; Pseudomonadales; Moraxellaceae; Psychrobacter	1.14.11.	COG3145
sp|Q1QEN1_PSYCK|Q1QEN1	Psychrobacter cryohalolentis (strain K5)	80.5	205	40	0	1	205	1	205	5.1e-94	351.3	SubName: Full=DNA-N1-methyladenine dioxygenase;EC=1.14.11.-;	Bacteria; Proteobacteria; Gammaproteobacteria; Pseudomonadales; Moraxellaceae; Psychrobacter	1.14.11.	COG3145
sp|Q1QEN1_PSYCK|Q1QEN1	Psychrobacter cryohalolentis (strain K5)	81.7	208	38	0	1	208	1	208	1.1e-96	360.1	SubName: Full=DNA-N1-methyladenine dioxygenase;EC=1.14.11.-;	Bacteria; Proteobacteria; Gammaproteobacteria; Pseudomonadales; Moraxellaceae; Psychrobacter	1.14.11.	COG3145
sp|Q1QEN1_PSYCK|Q1QEN1	Psychrobacter cryohalolentis (strain K5)	82.2	174	31	0	1	174	1	174	6.4e-82	310.8	SubName: Full=DNA-N1-methyladenine dioxygenase;EC=1.14.11.-;	Bacteria; Proteobacteria; Gammaproteobacteria; Pseudomonadales; Moraxellaceae; Psychrobacter	1.14.11.	COG3145
sp|Q1QEN1_PSYCK|Q1QEN1	Psychrobacter cryohalolentis (strain K5)	82.2	208	37	0	1	208	1	208	1e-97	363.6	SubName: Full=DNA-N1-methyladenine dioxygenase;EC=1.14.11.-;	Bacteria; Proteobacteria; Gammaproteobacteria; Pseudomonadales; Moraxellaceae; Psychrobacter	1.14.11.	COG3145
sp|Q1QEN1_PSYCK|Q1QEN1	Psychrobacter cryohalolentis (strain K5)	82.9	205	35	0	1	205	1	205	3.2e-96	358.6	SubName: Full=DNA-N1-methyladenine dioxygenase;EC=1.14.11.-;	Bacteria; Proteobacteria; Gammaproteobacteria; Pseudomonadales; Moraxellaceae; Psychrobacter	1.14.11.	COG3145
sp|Q1QEN1_PSYCK|Q1QEN1	Psychrobacter cryohalolentis (strain K5)	83.2	196	33	0	1	196	1	196	5.3e-93	347.8	SubName: Full=DNA-N1-methyladenine dioxygenase;EC=1.14.11.-;	Bacteria; Proteobacteria; Gammaproteobacteria; Pseudomonadales; Moraxellaceae; Psychrobacter	1.14.11.	COG3145
sp|Q1QEN1_PSYCK|Q1QEN1	Psychrobacter cryohalolentis (strain K5)	83.4	205	34	0	1	205	1	205	4.9e-97	361.3	SubName: Full=DNA-N1-methyladenine dioxygenase;EC=1.14.11.-;	Bacteria; Proteobacteria; Gammaproteobacteria; Pseudomonadales; Moraxellaceae; Psychrobacter	1.14.11.	COG3145
sp|Q1QEN1_PSYCK|Q1QEN1	Psychrobacter cryohalolentis (strain K5)	83.8	173	28	0	1	173	30	202	1e-82	313.5	SubName: Full=DNA-N1-methyladenine dioxygenase;EC=1.14.11.-;	Bacteria; Proteobacteria; Gammaproteobacteria; Pseudomonadales; Moraxellaceae; Psychrobacter	1.14.11.	COG3145
sp|Q1QEN1_PSYCK|Q1QEN1	Psychrobacter cryohalolentis (strain K5)	83.8	173	28	0	2	174	33	205	7.1e-81	307.4	SubName: Full=DNA-N1-methyladenine dioxygenase;EC=1.14.11.-;	Bacteria; Proteobacteria; Gammaproteobacteria; Pseudomonadales; Moraxellaceae; Psychrobacter	1.14.11.	COG3145
sp|Q1QEN1_PSYCK|Q1QEN1	Psychrobacter cryohalolentis (strain K5)	83.8	191	31	0	1	191	15	205	8.3e-91	340.5	SubName: Full=DNA-N1-methyladenine dioxygenase;EC=1.14.11.-;	Bacteria; Proteobacteria; Gammaproteobacteria; Pseudomonadales; Moraxellaceae; Psychrobacter	1.14.11.	COG3145
sp|Q1QEN1_PSYCK|Q1QEN1	Psychrobacter cryohalolentis (strain K5)	83.9	205	33	0	1	205	1	205	7.5e-98	364.0	SubName: Full=DNA-N1-methyladenine dioxygenase;EC=1.14.11.-;	Bacteria; Proteobacteria; Gammaproteobacteria; Pseudomonadales; Moraxellaceae; Psychrobacter	1.14.11.	COG3145
sp|Q1QEN1_PSYCK|Q1QEN1	Psychrobacter cryohalolentis (strain K5)	85.4	206	30	0	1	206	1	206	1.6e-100	372.9	SubName: Full=DNA-N1-methyladenine dioxygenase;EC=1.14.11.-;	Bacteria; Proteobacteria; Gammaproteobacteria; Pseudomonadales; Moraxellaceae; Psychrobacter	1.14.11.	COG3145
sp|Q1QEN1_PSYCK|Q1QEN1	Psychrobacter cryohalolentis (strain K5)	90.8	206	19	0	1	206	1	206	1.4e-107	396.4	SubName: Full=DNA-N1-methyladenine dioxygenase;EC=1.14.11.-;	Bacteria; Proteobacteria; Gammaproteobacteria; Pseudomonadales; Moraxellaceae; Psychrobacter	1.14.11.	COG3145
sp|Q1QEN1_PSYCK|Q1QEN1	Psychrobacter cryohalolentis (strain K5)	90.9	66	6	0	1	66	1	66	3.5e-28	131.0	SubName: Full=DNA-N1-methyladenine dioxygenase;EC=1.14.11.-;	Bacteria; Proteobacteria; Gammaproteobacteria; Pseudomonadales; Moraxellaceae; Psychrobacter	1.14.11.	COG3145
sp|Q1QEN1_PSYCK|Q1QEN1	Psychrobacter cryohalolentis (strain K5)	91.2	148	13	0	1	148	59	206	6.5e-75	287.3	SubName: Full=DNA-N1-methyladenine dioxygenase;EC=1.14.11.-;	Bacteria; Proteobacteria; Gammaproteobacteria; Pseudomonadales; Moraxellaceae; Psychrobacter	1.14.11.	COG3145
sp|Q1QEN1_PSYCK|Q1QEN1	Psychrobacter cryohalolentis (strain K5)	91.8	98	8	0	1	98	1	98	1.2e-48	199.5	SubName: Full=DNA-N1-methyladenine dioxygenase;EC=1.14.11.-;	Bacteria; Proteobacteria; Gammaproteobacteria; Pseudomonadales; Moraxellaceae; Psychrobacter	1.14.11.	COG3145
sp|Q4FVK2_PSYA2|Q4FVK2	Psychrobacter arcticus (strain DSM 17307 / 273-4)	84.9	53	8	0	1	53	150	202	6.4e-17	93.2	SubName: Full=DNA-N1-methyladenine dioxygenase;EC=1.14.11.-;	Bacteria; Proteobacteria; Gammaproteobacteria; Pseudomonadales; Moraxellaceae; Psychrobacter	1.14.11.	COG3145
sp|R0EAV8_9BURK|R0EAV8	Herbaspirillum frisingense GSF30	90.3	226	22	0	1	226	1	226	2.3e-116	425.6	RecName: Full=PKHD-type hydroxylase HFRIS_022068;EC=1.14.11.-;	Bacteria; Proteobacteria; Betaproteobacteria; Burkholderiales; Oxalobacteraceae; Herbaspirillum	1.14.11.	NA
sp|R0EAV8_9BURK|R0EAV8	Herbaspirillum frisingense GSF30	90.7	226	21	0	1	226	1	226	7.2e-118	430.6	RecName: Full=PKHD-type hydroxylase HFRIS_022068;EC=1.14.11.-;	Bacteria; Proteobacteria; Betaproteobacteria; Burkholderiales; Oxalobacteraceae; Herbaspirillum	1.14.11.	NA
sp|R0EAV8_9BURK|R0EAV8	Herbaspirillum frisingense GSF30	91.5	164	14	0	4	167	63	226	5.1e-84	317.8	RecName: Full=PKHD-type hydroxylase HFRIS_022068;EC=1.14.11.-;	Bacteria; Proteobacteria; Betaproteobacteria; Burkholderiales; Oxalobacteraceae; Herbaspirillum	1.14.11.	NA
sp|R0EAV8_9BURK|R0EAV8	Herbaspirillum frisingense GSF30	92.0	213	17	0	1	213	14	226	4.3e-112	411.4	RecName: Full=PKHD-type hydroxylase HFRIS_022068;EC=1.14.11.-;	Bacteria; Proteobacteria; Betaproteobacteria; Burkholderiales; Oxalobacteraceae; Herbaspirillum	1.14.11.	NA
sp|R0EAV8_9BURK|R0EAV8	Herbaspirillum frisingense GSF30	92.4	197	15	0	1	197	1	197	2.9e-102	378.6	RecName: Full=PKHD-type hydroxylase HFRIS_022068;EC=1.14.11.-;	Bacteria; Proteobacteria; Betaproteobacteria; Burkholderiales; Oxalobacteraceae; Herbaspirillum	1.14.11.	NA
sp|R0EAV8_9BURK|R0EAV8	Herbaspirillum frisingense GSF30	93.8	162	10	0	1	162	65	226	1.5e-85	322.8	RecName: Full=PKHD-type hydroxylase HFRIS_022068;EC=1.14.11.-;	Bacteria; Proteobacteria; Betaproteobacteria; Burkholderiales; Oxalobacteraceae; Herbaspirillum	1.14.11.	NA
sp|Q3KDU2_PSEPF|Q3KDU2	Pseudomonas fluorescens (strain Pf0-1)	79.7	128	17	2	1	119	18	145	2.5e-53	216.1	SubName: Full=Benzoate 1,2-dioxygenase alpha subunit;EC=1.14.12.10;	Bacteria; Proteobacteria; Gammaproteobacteria; Pseudomonadales; Pseudomonadaceae; Pseudomonas	1.14.12.10	COG4638
sp|Q3KDU2_PSEPF|Q3KDU2	Pseudomonas fluorescens (strain Pf0-1)	93.4	151	10	0	1	151	121	271	1.9e-77	295.8	SubName: Full=Benzoate 1,2-dioxygenase alpha subunit;EC=1.14.12.10;	Bacteria; Proteobacteria; Gammaproteobacteria; Pseudomonadales; Pseudomonadaceae; Pseudomonas	1.14.12.10	COG4638
sp|D8IP04_HERSS|D8IP04	Herbaspirillum seropedicae (strain SmR1)	74.0	223	54	1	1	223	239	457	4.2e-94	351.7	SubName: Full=Alpha subunit of aromatic ring hydroxylase component of chlorobenzoate 1,2-dioxygenase protein;EC=1.14.12.13;	Bacteria; Proteobacteria; Betaproteobacteria; Burkholderiales; Oxalobacteraceae; Herbaspirillum	1.14.12.13	NA
sp|D8IP04_HERSS|D8IP04	Herbaspirillum seropedicae (strain SmR1)	90.1	71	7	0	1	71	387	457	5.6e-32	143.7	SubName: Full=Alpha subunit of aromatic ring hydroxylase component of chlorobenzoate 1,2-dioxygenase protein;EC=1.14.12.13;	Bacteria; Proteobacteria; Betaproteobacteria; Burkholderiales; Oxalobacteraceae; Herbaspirillum	1.14.12.13	NA
sp|D8IP04_HERSS|D8IP04	Herbaspirillum seropedicae (strain SmR1)	93.4	106	7	0	1	106	352	457	3e-53	214.9	SubName: Full=Alpha subunit of aromatic ring hydroxylase component of chlorobenzoate 1,2-dioxygenase protein;EC=1.14.12.13;	Bacteria; Proteobacteria; Betaproteobacteria; Burkholderiales; Oxalobacteraceae; Herbaspirillum	1.14.12.13	NA
sp|G7HQS6_9BURK|G7HQS6	Burkholderia cenocepacia H111	84.5	116	18	0	1	116	47	162	2.8e-49	201.8	SubName: Full=2-chlorobenzoate 1,2-dioxygenase beta subunit;EC=1.14.12.13;	Bacteria; Proteobacteria; Betaproteobacteria; Burkholderiales; Burkholderiaceae; Burkholderia; Burkholderia cepacia complex	1.14.12.13	NA
sp|Q1QBA6_PSYCK|Q1QBA6	Psychrobacter cryohalolentis (strain K5)	85.7	63	9	0	1	63	1	63	4e-26	124.0	SubName: Full=Benzoate 1,2-dioxygenase, beta subunit;EC=1.14.12.13;	Bacteria; Proteobacteria; Gammaproteobacteria; Pseudomonadales; Moraxellaceae; Psychrobacter	1.14.12.13	COG5517
sp|Q1QBA6_PSYCK|Q1QBA6	Psychrobacter cryohalolentis (strain K5)	97.0	165	5	0	1	165	1	165	2.2e-92	345.5	SubName: Full=Benzoate 1,2-dioxygenase, beta subunit;EC=1.14.12.13;	Bacteria; Proteobacteria; Gammaproteobacteria; Pseudomonadales; Moraxellaceae; Psychrobacter	1.14.12.13	COG5517
sp|Q1QBA6_PSYCK|Q1QBA6	Psychrobacter cryohalolentis (strain K5)	97.6	84	2	0	1	84	82	165	5.4e-42	177.2	SubName: Full=Benzoate 1,2-dioxygenase, beta subunit;EC=1.14.12.13;	Bacteria; Proteobacteria; Gammaproteobacteria; Pseudomonadales; Moraxellaceae; Psychrobacter	1.14.12.13	COG5517
sp|Q1QBA6_PSYCK|Q1QBA6	Psychrobacter cryohalolentis (strain K5)	99.4	165	1	0	1	165	1	165	3.1e-94	351.7	SubName: Full=Benzoate 1,2-dioxygenase, beta subunit;EC=1.14.12.13;	Bacteria; Proteobacteria; Gammaproteobacteria; Pseudomonadales; Moraxellaceae; Psychrobacter	1.14.12.13	COG5517
sp|F6F3L8_SPHCR|F6F3L8	Sphingobium chlorophenolicum L-1	47.5	177	93	0	1	177	25	201	1.5e-38	166.8	SubName: Full=Biphenyl 2,3-dioxygenase;EC=1.14.12.18;	Bacteria; Proteobacteria; Alphaproteobacteria; Sphingomonadales; Sphingomonadaceae; Sphingobium	1.14.12.18	NA
sp|F6F3L8_SPHCR|F6F3L8	Sphingobium chlorophenolicum L-1	54.4	90	41	0	1	90	112	201	6.2e-20	104.0	SubName: Full=Biphenyl 2,3-dioxygenase;EC=1.14.12.18;	Bacteria; Proteobacteria; Alphaproteobacteria; Sphingomonadales; Sphingomonadaceae; Sphingobium	1.14.12.18	NA
sp|D8IR16_HERSS|D8IR16	Herbaspirillum seropedicae (strain SmR1)	95.6	90	4	0	1	90	1	90	6.8e-43	180.3	SubName: Full=Anthranilate dioxygenase large subunit protein;EC=1.14.12.1;	Bacteria; Proteobacteria; Betaproteobacteria; Burkholderiales; Oxalobacteraceae; Herbaspirillum	1.14.12.1	NA
sp|D8IR16_HERSS|D8IR16	Herbaspirillum seropedicae (strain SmR1)	95.8	168	7	0	1	168	1	168	1.6e-90	339.7	SubName: Full=Anthranilate dioxygenase large subunit protein;EC=1.14.12.1;	Bacteria; Proteobacteria; Betaproteobacteria; Burkholderiales; Oxalobacteraceae; Herbaspirillum	1.14.12.1	NA
sp|D8IR16_HERSS|D8IR16	Herbaspirillum seropedicae (strain SmR1)	97.8	318	7	0	1	318	1	318	6.9e-183	647.1	SubName: Full=Anthranilate dioxygenase large subunit protein;EC=1.14.12.1;	Bacteria; Proteobacteria; Betaproteobacteria; Burkholderiales; Oxalobacteraceae; Herbaspirillum	1.14.12.1	NA
sp|K6NEQ9_ACIBA|K6NEQ9	Acinetobacter baumannii OIFC035	85.2	108	16	0	1	108	56	163	3.2e-47	194.9	SubName: Full=Anthranilate 1,2-dioxygenase, small subunit;EC=1.14.12.1;	Bacteria; Proteobacteria; Gammaproteobacteria; Pseudomonadales; Moraxellaceae; Acinetobacter; Acinetobacter calcoaceticus/baumannii complex	1.14.12.1	NA
sp|Q4KIN9_PSEF5|Q4KIN9	Pseudomonas fluorescens (strain Pf-5 / ATCC BAA-477)	39.8	103	57	2	1	102	240	338	1.6e-16	92.8	SubName: Full=Anthranilate dioxygenase reductase;EC=1.14.12.1;	Bacteria; Proteobacteria; Gammaproteobacteria; Pseudomonadales; Pseudomonadaceae; Pseudomonas	1.14.12.1	COG0543
sp|G4HQC1_MYCRH|G4HQC1	Mycobacterium rhodesiae JS60	52.4	126	58	2	1	124	68	193	3.2e-27	128.6	SubName: Full=Phthalate 4,5-dioxygenase;EC=1.14.12.7;	Bacteria; Actinobacteria; Actinobacteridae; Actinomycetales; Corynebacterineae; Mycobacteriaceae; Mycobacterium	1.14.12.7	NA
sp|H6RMM9_BLASD|H6RMM9	Blastococcus saxobsidens (strain DD2)	71.2	52	15	0	1	52	274	325	2.9e-14	84.3	SubName: Full=Phthalate 4,5-dioxygenase;EC=1.14.12.7;	Bacteria; Actinobacteria; Actinobacteridae; Actinomycetales; Frankineae; Geodermatophilaceae; Blastococcus	1.14.12.7	NA
sp|D8IP37_HERSS|D8IP37	Herbaspirillum seropedicae (strain SmR1)	91.3	299	23	1	117	412	130	428	2.2e-157	562.8	SubName: Full=Phenylpropionate dioxygenase large terminal subunit protein;EC=1.14.12.-;	Bacteria; Proteobacteria; Betaproteobacteria; Burkholderiales; Oxalobacteraceae; Herbaspirillum	1.14.12.	NA
sp|D8IP37_HERSS|D8IP37	Herbaspirillum seropedicae (strain SmR1)	97.8	356	8	0	8	363	73	428	6e-207	727.2	SubName: Full=Phenylpropionate dioxygenase large terminal subunit protein;EC=1.14.12.-;	Bacteria; Proteobacteria; Betaproteobacteria; Burkholderiales; Oxalobacteraceae; Herbaspirillum	1.14.12.	NA
sp|D8IP37_HERSS|D8IP37	Herbaspirillum seropedicae (strain SmR1)	98.8	428	5	0	1	428	1	428	3.8e-253	880.9	SubName: Full=Phenylpropionate dioxygenase large terminal subunit protein;EC=1.14.12.-;	Bacteria; Proteobacteria; Betaproteobacteria; Burkholderiales; Oxalobacteraceae; Herbaspirillum	1.14.12.	NA
sp|D8IP37_HERSS|D8IP37	Herbaspirillum seropedicae (strain SmR1)	99.0	96	1	0	1	96	1	96	4e-49	201.1	SubName: Full=Phenylpropionate dioxygenase large terminal subunit protein;EC=1.14.12.-;	Bacteria; Proteobacteria; Betaproteobacteria; Burkholderiales; Oxalobacteraceae; Herbaspirillum	1.14.12.	NA
sp|D8IP37_HERSS|D8IP37	Herbaspirillum seropedicae (strain SmR1)	99.1	219	2	0	1	219	197	415	1.6e-122	446.0	SubName: Full=Phenylpropionate dioxygenase large terminal subunit protein;EC=1.14.12.-;	Bacteria; Proteobacteria; Betaproteobacteria; Burkholderiales; Oxalobacteraceae; Herbaspirillum	1.14.12.	NA
sp|D8IP37_HERSS|D8IP37	Herbaspirillum seropedicae (strain SmR1)	99.2	133	1	0	1	133	1	133	1.3e-74	286.2	SubName: Full=Phenylpropionate dioxygenase large terminal subunit protein;EC=1.14.12.-;	Bacteria; Proteobacteria; Betaproteobacteria; Burkholderiales; Oxalobacteraceae; Herbaspirillum	1.14.12.	NA
sp|D8IP37_HERSS|D8IP37	Herbaspirillum seropedicae (strain SmR1)	99.5	220	1	0	1	220	155	374	1.3e-124	453.0	SubName: Full=Phenylpropionate dioxygenase large terminal subunit protein;EC=1.14.12.-;	Bacteria; Proteobacteria; Betaproteobacteria; Burkholderiales; Oxalobacteraceae; Herbaspirillum	1.14.12.	NA
sp|H2FZI8_OCESG|H2FZI8	Oceanimonas sp. (strain GK1)	85.8	127	18	0	1	127	274	400	3.9e-60	238.0	SubName: Full=Salicylate hydroxylase;EC=1.14.13.1;	Bacteria; Proteobacteria; Gammaproteobacteria; Aeromonadales; Aeromonadaceae; Oceanimonas	1.14.13.1	NA
sp|Q46V75_CUPPJ|Q46V75	Cupriavidus pinatubonensis (strain JMP134 / LMG 1197) (Alcaligeneseutrophus) (Ralstonia eutropha)	59.2	103	38	2	1	103	24	122	6.8e-21	107.5	SubName: Full=Salicylate 1-monooxygenase;EC=1.14.13.1;	Bacteria; Proteobacteria; Betaproteobacteria; Burkholderiales; Burkholderiaceae; Cupriavidus	1.14.13.1	COG0654
sp|R7X541_9BURK|R7X541	Pandoraea sp. SD6-2	93.5	155	10	0	2	156	132	286	2.4e-80	305.4	SubName: Full=Salicylate hydroxylase;EC=1.14.13.1;	Bacteria; Proteobacteria; Betaproteobacteria; Burkholderiales; Burkholderiaceae; Pandoraea	1.14.13.1	NA
sp|R7X541_9BURK|R7X541	Pandoraea sp. SD6-2	95.5	157	7	0	1	157	165	321	5.6e-83	314.3	SubName: Full=Salicylate hydroxylase;EC=1.14.13.1;	Bacteria; Proteobacteria; Betaproteobacteria; Burkholderiales; Burkholderiaceae; Pandoraea	1.14.13.1	NA
sp|R7X541_9BURK|R7X541	Pandoraea sp. SD6-2	96.4	56	2	0	1	56	348	403	2.2e-26	124.8	SubName: Full=Salicylate hydroxylase;EC=1.14.13.1;	Bacteria; Proteobacteria; Betaproteobacteria; Burkholderiales; Burkholderiaceae; Pandoraea	1.14.13.1	NA
sp|R7X541_9BURK|R7X541	Pandoraea sp. SD6-2	97.1	105	3	0	1	105	1	105	2.8e-48	198.4	SubName: Full=Salicylate hydroxylase;EC=1.14.13.1;	Bacteria; Proteobacteria; Betaproteobacteria; Burkholderiales; Burkholderiaceae; Pandoraea	1.14.13.1	NA
sp|A0QWC6_MYCS2|A0QWC6	Mycobacterium smegmatis (strain ATCC 700084 / mc(2)155)	60.4	106	42	0	1	106	95	200	1.5e-28	132.9	SubName: Full=Cyclohexanone monooxygenase;EC=1.14.13.22;SubName: Full=Steroid monooxygenase;	Bacteria; Actinobacteria; Actinobacteridae; Actinomycetales; Corynebacterineae; Mycobacteriaceae; Mycobacterium	1.14.13.22	COG2072
sp|E2SDA4_9ACTO|E2SDA4	Aeromicrobium marinum DSM 15272	78.0	41	9	0	17	57	4	44	9.2e-09	66.6	SubName: Full=Monooxygenase, flavin-binding family;EC=1.14.13.22;	Bacteria; Actinobacteria; Actinobacteridae; Actinomycetales; Propionibacterineae; Nocardioidaceae; Aeromicrobium	1.14.13.22	NA
sp|G7HEF2_9BURK|G7HEF2	Burkholderia cenocepacia H111	73.6	345	91	0	1	345	65	409	4.2e-149	535.0	SubName: Full=Cyclohexanone monooxygenase;EC=1.14.13.22;	Bacteria; Proteobacteria; Betaproteobacteria; Burkholderiales; Burkholderiaceae; Burkholderia; Burkholderia cepacia complex	1.14.13.22	NA
sp|Q392J1_BURS3|Q392J1	Burkholderia sp. (strain 383) (Burkholderia cepacia (strain ATCC 17760/ NCIB 9086 / R18194))	65.7	102	35	0	3	104	169	270	1.8e-31	142.5	SubName: Full=Lipolytic enzyme;EC=1.14.13.22;	Bacteria; Proteobacteria; Betaproteobacteria; Burkholderiales; Burkholderiaceae; Burkholderia; Burkholderia cepacia complex	1.14.13.22	COG0657
sp|Q392J1_BURS3|Q392J1	Burkholderia sp. (strain 383) (Burkholderia cepacia (strain ATCC 17760/ NCIB 9086 / R18194))	72.1	129	36	0	1	129	255	383	3.2e-46	191.8	SubName: Full=Lipolytic enzyme;EC=1.14.13.22;	Bacteria; Proteobacteria; Betaproteobacteria; Burkholderiales; Burkholderiaceae; Burkholderia; Burkholderia cepacia complex	1.14.13.22	COG0657
sp|Q392J1_BURS3|Q392J1	Burkholderia sp. (strain 383) (Burkholderia cepacia (strain ATCC 17760/ NCIB 9086 / R18194))	73.1	171	46	0	2	172	286	456	3.1e-68	265.4	SubName: Full=Lipolytic enzyme;EC=1.14.13.22;	Bacteria; Proteobacteria; Betaproteobacteria; Burkholderiales; Burkholderiaceae; Burkholderia; Burkholderia cepacia complex	1.14.13.22	COG0657
sp|Q392J1_BURS3|Q392J1	Burkholderia sp. (strain 383) (Burkholderia cepacia (strain ATCC 17760/ NCIB 9086 / R18194))	79.8	163	33	0	1	163	247	409	4.1e-70	271.6	SubName: Full=Lipolytic enzyme;EC=1.14.13.22;	Bacteria; Proteobacteria; Betaproteobacteria; Burkholderiales; Burkholderiaceae; Burkholderia; Burkholderia cepacia complex	1.14.13.22	COG0657
sp|R4Z0U3_9ACTN|R4Z0U3	Candidatus Microthrix parvicella RN1	69.0	84	26	0	13	96	462	545	5.3e-25	120.9	SubName: Full=Cyclohexanone monooxygenase;EC=1.14.13.22;	Bacteria; Actinobacteria; Candidatus Microthrix	1.14.13.22	NA
sp|A5W2L6_PSEP1|A5W2L6	Pseudomonas putida (strain F1 / ATCC 700007)	88.0	50	6	0	7	56	23	72	2.6e-16	91.3	SubName: Full=4-hydroxybenzoate 3-monooxygenase;EC=1.14.13.2;	Bacteria; Proteobacteria; Gammaproteobacteria; Pseudomonadales; Pseudomonadaceae; Pseudomonas	1.14.13.2	COG0654
sp|B9NWI6_9RHOB|B9NWI6	Rhodobacteraceae bacterium KLH11	59.0	83	28	3	12	92	39	117	4.2e-15	88.2	SubName: Full=4-hydroxybenzoate 3-monooxygenase;EC=1.14.13.2;	Bacteria; Proteobacteria; Alphaproteobacteria; Rhodobacterales; Rhodobacteraceae	1.14.13.2	NA
sp|D8ISN8_HERSS|D8ISN8	Herbaspirillum seropedicae (strain SmR1)	95.1	102	5	0	1	102	287	388	9.4e-49	199.9	SubName: Full=4-hydroxybenzoate 3-monooxygenase protein;EC=1.14.13.2;EC=1.14.13.33;	Bacteria; Proteobacteria; Betaproteobacteria; Burkholderiales; Oxalobacteraceae; Herbaspirillum	1.14.13.2	NA
sp|D8ISN8_HERSS|D8ISN8	Herbaspirillum seropedicae (strain SmR1)	98.3	58	1	0	1	58	331	388	5.4e-25	120.2	SubName: Full=4-hydroxybenzoate 3-monooxygenase protein;EC=1.14.13.2;EC=1.14.13.33;	Bacteria; Proteobacteria; Betaproteobacteria; Burkholderiales; Oxalobacteraceae; Herbaspirillum	1.14.13.2	NA
sp|E1VSS1_ARTAR|E1VSS1	Arthrobacter arilaitensis (strain DSM 16368 / CIP 108037 / JCM 13566 /Re117)	75.0	88	21	1	28	115	237	323	2.4e-29	135.6	SubName: Full=4-hydroxybenzoate 3-monooxygenase;EC=1.14.13.2;	Bacteria; Actinobacteria; Actinobacteridae; Actinomycetales; Micrococcineae; Micrococcaceae; Arthrobacter	1.14.13.2	NA
sp|E1VSS1_ARTAR|E1VSS1	Arthrobacter arilaitensis (strain DSM 16368 / CIP 108037 / JCM 13566 /Re117)	81.2	101	19	0	1	101	120	220	4.2e-41	174.5	SubName: Full=4-hydroxybenzoate 3-monooxygenase;EC=1.14.13.2;	Bacteria; Actinobacteria; Actinobacteridae; Actinomycetales; Micrococcineae; Micrococcaceae; Arthrobacter	1.14.13.2	NA
sp|F0E3Q9_PSEDT|F0E3Q9	Pseudomonas sp. (strain TJI-51)	66.7	180	60	0	1	180	10	189	5.1e-66	258.1	SubName: Full=4-hydroxybenzoate 3-monooxygenase;EC=1.14.13.2;Flags: Fragment;	Bacteria; Proteobacteria; Gammaproteobacteria; Pseudomonadales; Pseudomonadaceae; Pseudomonas	1.14.13.2	NA
sp|H0BUC7_9BURK|H0BUC7	Acidovorax sp. NO-1	82.8	99	17	0	2	100	1	99	2.3e-39	168.7	SubName: Full=4-hydroxybenzoate 3-monooxygenase;EC=1.14.13.2;	Bacteria; Proteobacteria; Betaproteobacteria; Burkholderiales; Comamonadaceae; Acidovorax	1.14.13.2	NA
sp|H2FTZ9_OCESG|H2FTZ9	Oceanimonas sp. (strain GK1)	67.7	393	127	0	5	397	2	394	5.8e-163	581.3	SubName: Full=4-hydroxybenzoate 3-monooxygenase;EC=1.14.13.2;	Bacteria; Proteobacteria; Gammaproteobacteria; Aeromonadales; Aeromonadaceae; Oceanimonas	1.14.13.2	NA
sp|H2FTZ9_OCESG|H2FTZ9	Oceanimonas sp. (strain GK1)	80.6	279	54	0	1	279	1	279	3.2e-131	475.3	SubName: Full=4-hydroxybenzoate 3-monooxygenase;EC=1.14.13.2;	Bacteria; Proteobacteria; Gammaproteobacteria; Aeromonadales; Aeromonadaceae; Oceanimonas	1.14.13.2	NA
sp|H2FTZ9_OCESG|H2FTZ9	Oceanimonas sp. (strain GK1)	83.1	362	61	0	1	362	33	394	3.1e-179	635.2	SubName: Full=4-hydroxybenzoate 3-monooxygenase;EC=1.14.13.2;	Bacteria; Proteobacteria; Gammaproteobacteria; Aeromonadales; Aeromonadaceae; Oceanimonas	1.14.13.2	NA
sp|H2FTZ9_OCESG|H2FTZ9	Oceanimonas sp. (strain GK1)	84.3	394	62	0	1	394	1	394	3.6e-197	694.9	SubName: Full=4-hydroxybenzoate 3-monooxygenase;EC=1.14.13.2;	Bacteria; Proteobacteria; Gammaproteobacteria; Aeromonadales; Aeromonadaceae; Oceanimonas	1.14.13.2	NA
sp|H2FTZ9_OCESG|H2FTZ9	Oceanimonas sp. (strain GK1)	84.5	394	61	0	1	394	1	394	2.1e-197	695.7	SubName: Full=4-hydroxybenzoate 3-monooxygenase;EC=1.14.13.2;	Bacteria; Proteobacteria; Gammaproteobacteria; Aeromonadales; Aeromonadaceae; Oceanimonas	1.14.13.2	NA
sp|H2FTZ9_OCESG|H2FTZ9	Oceanimonas sp. (strain GK1)	87.2	218	28	0	1	218	124	341	1.6e-109	402.9	SubName: Full=4-hydroxybenzoate 3-monooxygenase;EC=1.14.13.2;	Bacteria; Proteobacteria; Gammaproteobacteria; Aeromonadales; Aeromonadaceae; Oceanimonas	1.14.13.2	NA
sp|I4N9J3_9PSED|I4N9J3	Pseudomonas sp. M47T1	72.2	108	30	0	1	108	110	217	1.8e-42	179.1	SubName: Full=4-hydroxybenzoate 3-monooxygenase;EC=1.14.13.2;	Bacteria; Proteobacteria; Gammaproteobacteria; Pseudomonadales; Pseudomonadaceae; Pseudomonas	1.14.13.2	NA
sp|M1P957_9CORY|M1P957	Corynebacterium halotolerans YIM 70093 = DSM 44683	73.7	118	31	0	28	145	69	186	2.4e-42	179.1	SubName: Full=4-hydroxybenzoate 3-monooxygenase;EC=1.14.13.2;	Bacteria; Actinobacteria; Actinobacteridae; Actinomycetales; Corynebacterineae; Corynebacteriaceae; Corynebacterium	1.14.13.2	NA
sp|M1P957_9CORY|M1P957	Corynebacterium halotolerans YIM 70093 = DSM 44683	78.1	151	33	0	1	151	49	199	1.7e-61	243.4	SubName: Full=4-hydroxybenzoate 3-monooxygenase;EC=1.14.13.2;	Bacteria; Actinobacteria; Actinobacteridae; Actinomycetales; Corynebacterineae; Corynebacteriaceae; Corynebacterium	1.14.13.2	NA
sp|M1P957_9CORY|M1P957	Corynebacterium halotolerans YIM 70093 = DSM 44683	82.1	145	26	0	1	145	252	396	1.6e-62	246.1	SubName: Full=4-hydroxybenzoate 3-monooxygenase;EC=1.14.13.2;	Bacteria; Actinobacteria; Actinobacteridae; Actinomycetales; Corynebacterineae; Corynebacteriaceae; Corynebacterium	1.14.13.2	NA
sp|M5IWT3_9BURK|M5IWT3	Alcaligenes sp. HPC1271	79.3	116	24	0	2	117	230	345	5.3e-48	197.6	SubName: Full=4-hydroxybenzoate 3-monooxygenase;EC=1.14.13.2;	Bacteria; Proteobacteria; Betaproteobacteria; Burkholderiales; Alcaligenaceae; Alcaligenes	1.14.13.2	NA
sp|M5QIL6_9PSED|M5QIL6	Pseudomonas sp. Lz4W	89.1	330	36	0	1	330	1	330	1.9e-167	595.9	SubName: Full=4-hydroxybenzoate 3-monooxygenase;EC=1.14.13.2;	Bacteria; Proteobacteria; Gammaproteobacteria; Pseudomonadales; Pseudomonadaceae; Pseudomonas	1.14.13.2	NA
sp|M5QIL6_9PSED|M5QIL6	Pseudomonas sp. Lz4W	90.1	71	7	0	10	80	324	394	3.1e-31	141.4	SubName: Full=4-hydroxybenzoate 3-monooxygenase;EC=1.14.13.2;	Bacteria; Proteobacteria; Gammaproteobacteria; Pseudomonadales; Pseudomonadaceae; Pseudomonas	1.14.13.2	NA
sp|M7NPA1_9MICC|M7NPA1	Arthrobacter gangotriensis Lz1y	70.8	89	26	0	1	89	287	375	6.7e-27	127.5	SubName: Full=4-hydroxybenzoate 3-monooxygenase;EC=1.14.13.2;	Bacteria; Actinobacteria; Actinobacteridae; Actinomycetales; Micrococcineae; Micrococcaceae; Arthrobacter	1.14.13.2	NA
sp|M7NPA1_9MICC|M7NPA1	Arthrobacter gangotriensis Lz1y	86.9	398	50	1	25	422	1	396	1.4e-202	713.0	SubName: Full=4-hydroxybenzoate 3-monooxygenase;EC=1.14.13.2;	Bacteria; Actinobacteria; Actinobacteridae; Actinomycetales; Micrococcineae; Micrococcaceae; Arthrobacter	1.14.13.2	NA
sp|M7NPA1_9MICC|M7NPA1	Arthrobacter gangotriensis Lz1y	89.0	154	17	0	1	154	208	361	3.1e-75	288.5	SubName: Full=4-hydroxybenzoate 3-monooxygenase;EC=1.14.13.2;	Bacteria; Actinobacteria; Actinobacteridae; Actinomycetales; Micrococcineae; Micrococcaceae; Arthrobacter	1.14.13.2	NA
sp|M7NPA1_9MICC|M7NPA1	Arthrobacter gangotriensis Lz1y	89.1	119	13	0	1	119	278	396	1.3e-57	229.6	SubName: Full=4-hydroxybenzoate 3-monooxygenase;EC=1.14.13.2;	Bacteria; Actinobacteria; Actinobacteridae; Actinomycetales; Micrococcineae; Micrococcaceae; Arthrobacter	1.14.13.2	NA
sp|M7NPA1_9MICC|M7NPA1	Arthrobacter gangotriensis Lz1y	91.2	159	12	1	1	159	157	313	4.2e-80	304.7	SubName: Full=4-hydroxybenzoate 3-monooxygenase;EC=1.14.13.2;	Bacteria; Actinobacteria; Actinobacteridae; Actinomycetales; Micrococcineae; Micrococcaceae; Arthrobacter	1.14.13.2	NA
sp|M7NPA1_9MICC|M7NPA1	Arthrobacter gangotriensis Lz1y	91.4	70	6	0	16	85	327	396	9.6e-31	139.8	SubName: Full=4-hydroxybenzoate 3-monooxygenase;EC=1.14.13.2;	Bacteria; Actinobacteria; Actinobacteridae; Actinomycetales; Micrococcineae; Micrococcaceae; Arthrobacter	1.14.13.2	NA
sp|M7NPA1_9MICC|M7NPA1	Arthrobacter gangotriensis Lz1y	92.9	112	8	0	5	116	183	294	4.5e-55	221.1	SubName: Full=4-hydroxybenzoate 3-monooxygenase;EC=1.14.13.2;	Bacteria; Actinobacteria; Actinobacteridae; Actinomycetales; Micrococcineae; Micrococcaceae; Arthrobacter	1.14.13.2	NA
sp|M7NPA1_9MICC|M7NPA1	Arthrobacter gangotriensis Lz1y	93.0	100	7	0	1	100	213	312	1.3e-47	196.1	SubName: Full=4-hydroxybenzoate 3-monooxygenase;EC=1.14.13.2;	Bacteria; Actinobacteria; Actinobacteridae; Actinomycetales; Micrococcineae; Micrococcaceae; Arthrobacter	1.14.13.2	NA
sp|M7NPA1_9MICC|M7NPA1	Arthrobacter gangotriensis Lz1y	93.4	106	7	0	1	106	210	315	3.6e-51	208.0	SubName: Full=4-hydroxybenzoate 3-monooxygenase;EC=1.14.13.2;	Bacteria; Actinobacteria; Actinobacteridae; Actinomycetales; Micrococcineae; Micrococcaceae; Arthrobacter	1.14.13.2	NA
sp|Q46R66_CUPPJ|Q46R66	Cupriavidus pinatubonensis (strain JMP134 / LMG 1197) (Alcaligeneseutrophus) (Ralstonia eutropha)	68.6	169	53	0	3	171	1	169	2.1e-61	242.7	SubName: Full=Aromatic-ring hydroxylase;EC=1.14.13.2;	Bacteria; Proteobacteria; Betaproteobacteria; Burkholderiales; Burkholderiaceae; Cupriavidus	1.14.13.2	COG0654
sp|Q6N8X1_RHOPA|Q6N8X1	Rhodopseudomonas palustris (strain ATCC BAA-98 / CGA009)	71.7	212	60	0	1	212	179	390	8.4e-84	317.4	SubName: Full=4-hydroxybenzoate hydroxylase (4-hydroxybenzoate-3-monooxygenase);EC=1.14.13.2;	Bacteria; Proteobacteria; Alphaproteobacteria; Rhizobiales; Bradyrhizobiaceae; Rhodopseudomonas	1.14.13.2	NA
sp|R7X8Q0_9BURK|R7X8Q0	Pandoraea sp. SD6-2	90.8	262	24	0	2	263	3	264	4.9e-134	484.6	SubName: Full=4-hydroxybenzoate 3-monooxygenase;EC=1.14.13.2;	Bacteria; Proteobacteria; Betaproteobacteria; Burkholderiales; Burkholderiaceae; Pandoraea	1.14.13.2	NA
sp|R7X8Q0_9BURK|R7X8Q0	Pandoraea sp. SD6-2	92.3	181	14	0	1	181	61	241	1.3e-93	349.7	SubName: Full=4-hydroxybenzoate 3-monooxygenase;EC=1.14.13.2;	Bacteria; Proteobacteria; Betaproteobacteria; Burkholderiales; Burkholderiaceae; Pandoraea	1.14.13.2	NA
sp|R7X8Q0_9BURK|R7X8Q0	Pandoraea sp. SD6-2	92.3	78	6	0	1	78	315	392	5.9e-35	153.7	SubName: Full=4-hydroxybenzoate 3-monooxygenase;EC=1.14.13.2;	Bacteria; Proteobacteria; Betaproteobacteria; Burkholderiales; Burkholderiaceae; Pandoraea	1.14.13.2	NA
sp|R9V331_PSEPU|R9V331	Pseudomonas putida H8234	76.1	134	32	0	1	134	1	134	8.2e-53	213.8	SubName: Full=4-hydroxybenzoate 3-monooxygenase;EC=1.14.13.2;	Bacteria; Proteobacteria; Gammaproteobacteria; Pseudomonadales; Pseudomonadaceae; Pseudomonas	1.14.13.2	NA
sp|J7M0H1_9MICC|J7M0H1	Arthrobacter sp. Rue61a	89.2	83	9	0	9	91	35	117	2e-34	152.1	SubName: Full=Putative 2-aminobenzoyl-CoA monooxygenase/reductase;EC=1.14.13.40;	Bacteria; Actinobacteria; Actinobacteridae; Actinomycetales; Micrococcineae; Micrococcaceae; Arthrobacter	1.14.13.40	NA
sp|G4HWD0_MYCRH|G4HWD0	Mycobacterium rhodesiae JS60	56.1	107	47	0	2	108	151	257	2.2e-27	129.0	SubName: Full=Pentachlorophenol monooxygenase;EC=1.14.13.50;	Bacteria; Actinobacteria; Actinobacteridae; Actinomycetales; Corynebacterineae; Mycobacteriaceae; Mycobacterium	1.14.13.50	NA
sp|G4HWD0_MYCRH|G4HWD0	Mycobacterium rhodesiae JS60	60.4	144	57	0	1	144	189	332	8.9e-45	187.2	SubName: Full=Pentachlorophenol monooxygenase;EC=1.14.13.50;	Bacteria; Actinobacteria; Actinobacteridae; Actinomycetales; Corynebacterineae; Mycobacteriaceae; Mycobacterium	1.14.13.50	NA
sp|M7MKL0_9MICC|M7MKL0	Arthrobacter gangotriensis Lz1y	80.0	85	17	0	1	85	544	628	2.9e-30	138.3	SubName: Full=Putative pentachlorophenol-4-monooxygenase;EC=1.14.13.50;	Bacteria; Actinobacteria; Actinobacteridae; Actinomycetales; Micrococcineae; Micrococcaceae; Arthrobacter	1.14.13.50	NA
sp|M7MKL0_9MICC|M7MKL0	Arthrobacter gangotriensis Lz1y	81.4	102	19	0	1	102	112	213	6.5e-42	177.2	SubName: Full=Putative pentachlorophenol-4-monooxygenase;EC=1.14.13.50;	Bacteria; Actinobacteria; Actinobacteridae; Actinomycetales; Micrococcineae; Micrococcaceae; Arthrobacter	1.14.13.50	NA
sp|M7MKL0_9MICC|M7MKL0	Arthrobacter gangotriensis Lz1y	84.9	106	16	0	2	107	94	199	2.3e-45	188.7	SubName: Full=Putative pentachlorophenol-4-monooxygenase;EC=1.14.13.50;	Bacteria; Actinobacteria; Actinobacteridae; Actinomycetales; Micrococcineae; Micrococcaceae; Arthrobacter	1.14.13.50	NA
sp|M7MKL0_9MICC|M7MKL0	Arthrobacter gangotriensis Lz1y	85.6	563	81	0	1	563	60	622	2.2e-285	988.4	SubName: Full=Putative pentachlorophenol-4-monooxygenase;EC=1.14.13.50;	Bacteria; Actinobacteria; Actinobacteridae; Actinomycetales; Micrococcineae; Micrococcaceae; Arthrobacter	1.14.13.50	NA
sp|M7MKL0_9MICC|M7MKL0	Arthrobacter gangotriensis Lz1y	85.7	77	11	0	1	77	49	125	2.3e-29	135.6	SubName: Full=Putative pentachlorophenol-4-monooxygenase;EC=1.14.13.50;	Bacteria; Actinobacteria; Actinobacteridae; Actinomycetales; Micrococcineae; Micrococcaceae; Arthrobacter	1.14.13.50	NA
sp|M7MKL0_9MICC|M7MKL0	Arthrobacter gangotriensis Lz1y	87.1	124	16	0	1	124	363	486	1.1e-56	226.5	SubName: Full=Putative pentachlorophenol-4-monooxygenase;EC=1.14.13.50;	Bacteria; Actinobacteria; Actinobacteridae; Actinomycetales; Micrococcineae; Micrococcaceae; Arthrobacter	1.14.13.50	NA
sp|M7MKL0_9MICC|M7MKL0	Arthrobacter gangotriensis Lz1y	88.3	60	7	0	44	103	295	354	9.5e-25	120.2	SubName: Full=Putative pentachlorophenol-4-monooxygenase;EC=1.14.13.50;	Bacteria; Actinobacteria; Actinobacteridae; Actinomycetales; Micrococcineae; Micrococcaceae; Arthrobacter	1.14.13.50	NA
sp|M7MKL0_9MICC|M7MKL0	Arthrobacter gangotriensis Lz1y	89.9	158	16	0	1	158	195	352	2.8e-76	292.0	SubName: Full=Putative pentachlorophenol-4-monooxygenase;EC=1.14.13.50;	Bacteria; Actinobacteria; Actinobacteridae; Actinomycetales; Micrococcineae; Micrococcaceae; Arthrobacter	1.14.13.50	NA
sp|M7MKL0_9MICC|M7MKL0	Arthrobacter gangotriensis Lz1y	90.5	148	14	0	1	148	226	373	5e-75	287.7	SubName: Full=Putative pentachlorophenol-4-monooxygenase;EC=1.14.13.50;	Bacteria; Actinobacteria; Actinobacteridae; Actinomycetales; Micrococcineae; Micrococcaceae; Arthrobacter	1.14.13.50	NA
sp|M7MZP1_9MICC|M7MZP1	Arthrobacter gangotriensis Lz1y	79.8	104	20	1	1	104	234	336	1.3e-40	172.9	SubName: Full=Putative pentachlorophenol-4-monooxygenase;EC=1.14.13.50;	Bacteria; Actinobacteria; Actinobacteridae; Actinomycetales; Micrococcineae; Micrococcaceae; Arthrobacter	1.14.13.50	NA
sp|M7MZP1_9MICC|M7MZP1	Arthrobacter gangotriensis Lz1y	80.2	515	101	1	1	515	4	517	1.1e-241	843.2	SubName: Full=Putative pentachlorophenol-4-monooxygenase;EC=1.14.13.50;	Bacteria; Actinobacteria; Actinobacteridae; Actinomycetales; Micrococcineae; Micrococcaceae; Arthrobacter	1.14.13.50	NA
sp|M7MZP1_9MICC|M7MZP1	Arthrobacter gangotriensis Lz1y	81.6	103	19	0	1	103	408	510	6.4e-43	181.0	SubName: Full=Putative pentachlorophenol-4-monooxygenase;EC=1.14.13.50;	Bacteria; Actinobacteria; Actinobacteridae; Actinomycetales; Micrococcineae; Micrococcaceae; Arthrobacter	1.14.13.50	NA
sp|M7MZP1_9MICC|M7MZP1	Arthrobacter gangotriensis Lz1y	81.9	166	29	1	1	166	210	374	5.8e-72	277.7	SubName: Full=Putative pentachlorophenol-4-monooxygenase;EC=1.14.13.50;	Bacteria; Actinobacteria; Actinobacteridae; Actinomycetales; Micrococcineae; Micrococcaceae; Arthrobacter	1.14.13.50	NA
sp|M7MZP1_9MICC|M7MZP1	Arthrobacter gangotriensis Lz1y	82.8	99	17	0	5	103	245	343	5.6e-41	174.1	SubName: Full=Putative pentachlorophenol-4-monooxygenase;EC=1.14.13.50;	Bacteria; Actinobacteria; Actinobacteridae; Actinomycetales; Micrococcineae; Micrococcaceae; Arthrobacter	1.14.13.50	NA
sp|M7MZP1_9MICC|M7MZP1	Arthrobacter gangotriensis Lz1y	83.3	108	18	0	1	108	401	508	6.7e-45	187.2	SubName: Full=Putative pentachlorophenol-4-monooxygenase;EC=1.14.13.50;	Bacteria; Actinobacteria; Actinobacteridae; Actinomycetales; Micrococcineae; Micrococcaceae; Arthrobacter	1.14.13.50	NA
sp|M7MZP1_9MICC|M7MZP1	Arthrobacter gangotriensis Lz1y	84.2	101	16	0	1	101	299	399	1.7e-42	179.1	SubName: Full=Putative pentachlorophenol-4-monooxygenase;EC=1.14.13.50;	Bacteria; Actinobacteria; Actinobacteridae; Actinomycetales; Micrococcineae; Micrococcaceae; Arthrobacter	1.14.13.50	NA
sp|M7MZP1_9MICC|M7MZP1	Arthrobacter gangotriensis Lz1y	86.7	105	14	0	96	200	337	441	1.6e-44	186.8	SubName: Full=Putative pentachlorophenol-4-monooxygenase;EC=1.14.13.50;	Bacteria; Actinobacteria; Actinobacteridae; Actinomycetales; Micrococcineae; Micrococcaceae; Arthrobacter	1.14.13.50	NA
sp|M7MZP1_9MICC|M7MZP1	Arthrobacter gangotriensis Lz1y	87.8	49	6	0	1	49	469	517	8.7e-16	89.4	SubName: Full=Putative pentachlorophenol-4-monooxygenase;EC=1.14.13.50;	Bacteria; Actinobacteria; Actinobacteridae; Actinomycetales; Micrococcineae; Micrococcaceae; Arthrobacter	1.14.13.50	NA
sp|M7MZP1_9MICC|M7MZP1	Arthrobacter gangotriensis Lz1y	89.2	65	7	0	1	65	310	374	2.3e-24	118.2	SubName: Full=Putative pentachlorophenol-4-monooxygenase;EC=1.14.13.50;	Bacteria; Actinobacteria; Actinobacteridae; Actinomycetales; Micrococcineae; Micrococcaceae; Arthrobacter	1.14.13.50	NA
sp|M7MZP1_9MICC|M7MZP1	Arthrobacter gangotriensis Lz1y	89.3	84	9	0	1	84	4	87	8.3e-35	153.3	SubName: Full=Putative pentachlorophenol-4-monooxygenase;EC=1.14.13.50;	Bacteria; Actinobacteria; Actinobacteridae; Actinomycetales; Micrococcineae; Micrococcaceae; Arthrobacter	1.14.13.50	NA
sp|M7MZP1_9MICC|M7MZP1	Arthrobacter gangotriensis Lz1y	91.5	59	5	0	1	59	4	62	1.3e-21	109.0	SubName: Full=Putative pentachlorophenol-4-monooxygenase;EC=1.14.13.50;	Bacteria; Actinobacteria; Actinobacteridae; Actinomycetales; Micrococcineae; Micrococcaceae; Arthrobacter	1.14.13.50	NA
sp|A1W2I9_ACISJ|A1W2I9	Acidovorax sp. (strain JS42)	91.2	147	13	0	1	147	226	372	1.9e-79	302.4	SubName: Full=Phenol 2-monooxygenase P3 subunit;EC=1.14.13.7;	Bacteria; Proteobacteria; Betaproteobacteria; Burkholderiales; Comamonadaceae; Acidovorax	1.14.13.7	NOG29018
sp|B8KRQ0_9GAMM|B8KRQ0	Luminiphilus syltensis NOR5-1B	74.0	123	31	1	1	122	375	497	1.2e-42	179.9	SubName: Full=Phenol 2-monooxygenase;EC=1.14.13.7;	Bacteria; Proteobacteria; Gammaproteobacteria; OMG group; OM60 clade; Luminiphilus	1.14.13.7	NA
sp|E1VUU8_ARTAR|E1VUU8	Arthrobacter arilaitensis (strain DSM 16368 / CIP 108037 / JCM 13566 /Re117)	72.3	166	46	0	1	166	415	580	1.2e-66	260.0	SubName: Full=Putative phenol 2-monooxygenase;EC=1.14.13.7;	Bacteria; Actinobacteria; Actinobacteridae; Actinomycetales; Micrococcineae; Micrococcaceae; Arthrobacter	1.14.13.7	NA
sp|E1VUU8_ARTAR|E1VUU8	Arthrobacter arilaitensis (strain DSM 16368 / CIP 108037 / JCM 13566 /Re117)	74.5	110	28	0	1	110	408	517	1.3e-40	172.9	SubName: Full=Putative phenol 2-monooxygenase;EC=1.14.13.7;	Bacteria; Actinobacteria; Actinobacteridae; Actinomycetales; Micrococcineae; Micrococcaceae; Arthrobacter	1.14.13.7	NA
sp|E1VUU8_ARTAR|E1VUU8	Arthrobacter arilaitensis (strain DSM 16368 / CIP 108037 / JCM 13566 /Re117)	82.1	117	21	0	1	117	1	117	1.8e-48	199.1	SubName: Full=Putative phenol 2-monooxygenase;EC=1.14.13.7;	Bacteria; Actinobacteria; Actinobacteridae; Actinomycetales; Micrococcineae; Micrococcaceae; Arthrobacter	1.14.13.7	NA
sp|F4CMB2_PSEUX|F4CMB2	Pseudonocardia dioxanivorans (strain ATCC 55486 / DSM 44775 / JCM13855 / CB1190)	68.7	67	21	0	1	67	1	67	4.4e-23	114.0	SubName: Full=Phenol 2-monooxygenase;EC=1.14.13.7;	Bacteria; Actinobacteria; Actinobacteridae; Actinomycetales; Pseudonocardineae; Pseudonocardiaceae; Pseudonocardia	1.14.13.7	NA
sp|F4CMB4_PSEUX|F4CMB4	Pseudonocardia dioxanivorans (strain ATCC 55486 / DSM 44775 / JCM13855 / CB1190)	80.2	111	22	0	1	111	105	215	3e-48	198.4	SubName: Full=Phenol 2-monooxygenase;EC=1.14.13.7;	Bacteria; Actinobacteria; Actinobacteridae; Actinomycetales; Pseudonocardineae; Pseudonocardiaceae; Pseudonocardia	1.14.13.7	NA
sp|G4CN84_9NEIS|G4CN84	Neisseria wadsworthii 9715	67.2	125	40	1	1	124	65	189	1.6e-42	179.5	SubName: Full=Phenol hydroxylase P5 protein;EC=1.14.13.7;	Bacteria; Proteobacteria; Betaproteobacteria; Neisseriales; Neisseriaceae; Neisseria	1.14.13.7	NA
sp|G4CN84_9NEIS|G4CN84	Neisseria wadsworthii 9715	78.9	331	70	0	1	331	1	331	1.2e-150	540.0	SubName: Full=Phenol hydroxylase P5 protein;EC=1.14.13.7;	Bacteria; Proteobacteria; Betaproteobacteria; Neisseriales; Neisseriaceae; Neisseria	1.14.13.7	NA
sp|G4CN84_9NEIS|G4CN84	Neisseria wadsworthii 9715	81.2	133	25	0	2	134	1	133	2.9e-58	231.9	SubName: Full=Phenol hydroxylase P5 protein;EC=1.14.13.7;	Bacteria; Proteobacteria; Betaproteobacteria; Neisseriales; Neisseriaceae; Neisseria	1.14.13.7	NA
sp|G4CN85_9NEIS|G4CN85	Neisseria wadsworthii 9715	66.7	120	40	0	25	144	1	120	5.8e-44	184.5	SubName: Full=Phenol hydroxylase P4 protein;EC=1.14.13.7;	Bacteria; Proteobacteria; Betaproteobacteria; Neisseriales; Neisseriaceae; Neisseria	1.14.13.7	NA
sp|G4CN86_9NEIS|G4CN86	Neisseria wadsworthii 9715	89.5	429	45	0	1	429	71	499	2e-238	832.0	SubName: Full=Phenol hydroxylase P3 protein;EC=1.14.13.7;	Bacteria; Proteobacteria; Betaproteobacteria; Neisseriales; Neisseriaceae; Neisseria	1.14.13.7	NA
sp|G4CN88_9NEIS|G4CN88	Neisseria wadsworthii 9715	69.3	88	27	0	2	89	3	90	1.5e-29	136.0	SubName: Full=Phenol hydroxylase P2 protein;EC=1.14.13.7;	Bacteria; Proteobacteria; Betaproteobacteria; Neisseriales; Neisseriaceae; Neisseria	1.14.13.7	NA
sp|G4CN89_9NEIS|G4CN89	Neisseria wadsworthii 9715	39.7	68	39	2	1	68	268	333	1.1e-05	56.2	SubName: Full=Phenol hydroxylase P1 protein;EC=1.14.13.7;	Bacteria; Proteobacteria; Betaproteobacteria; Neisseriales; Neisseriaceae; Neisseria	1.14.13.7	NA
sp|H6MYB1_GORPV|H6MYB1	Gordonia polyisoprenivorans (strain DSM 44266 / VH2)	86.0	100	14	0	1	100	303	402	5.2e-44	184.1	SubName: Full=Phenol hydroxylase P5 protein MphP;EC=1.14.13.7;	Bacteria; Actinobacteria; Actinobacteridae; Actinomycetales; Corynebacterineae; Gordoniaceae; Gordonia	1.14.13.7	NA
sp|L0IS42_MYCSM|L0IS42	Mycobacterium smegmatis JS623	44.9	118	55	2	1	108	218	335	3.2e-16	92.0	SubName: Full=Phenol 2-monooxygenase P1 subunit;EC=1.14.13.7;	Bacteria; Actinobacteria; Actinobacteridae; Actinomycetales; Corynebacterineae; Mycobacteriaceae; Mycobacterium	1.14.13.7	NA
sp|M7CVL6_9ALTE|M7CVL6	Marinobacter santoriniensis NKSG1	53.3	105	44	3	1	100	496	600	7.8e-24	117.1	SubName: Full=Phenol 2-monooxygenase;EC=1.14.13.7;	Bacteria; Proteobacteria; Gammaproteobacteria; Alteromonadales; Alteromonadaceae; Marinobacter	1.14.13.7	NA
sp|N1VD36_9MICC|N1VD36	Arthrobacter crystallopoietes BAB-32	85.5	124	18	0	1	124	238	361	5.6e-56	224.2	SubName: Full=Phenol 2-monooxygenase;EC=1.14.13.7;	Bacteria; Actinobacteria; Actinobacteridae; Actinomycetales; Micrococcineae; Micrococcaceae; Arthrobacter	1.14.13.7	NA
sp|B8GZF3_CAUCN|B8GZF3	Caulobacter crescentus (strain NA1000 / CB15N)	71.1	76	22	0	3	78	241	316	8e-24	116.7	SubName: Full=Vanillate demethylase oxidoreductase subunit vanB;EC=1.14.13.82;	Bacteria; Proteobacteria; Alphaproteobacteria; Caulobacterales; Caulobacteraceae; Caulobacter	1.14.13.82	COG1018
sp|D8ISP6_HERSS|D8ISP6	Herbaspirillum seropedicae (strain SmR1)	90.0	221	22	0	1	221	1	221	1.3e-111	409.8	SubName: Full=Vanillate O-demethylase (Vanillate degradation ferredoxin-like) oxidoreductase protein;EC=1.14.13.82;	Bacteria; Proteobacteria; Betaproteobacteria; Burkholderiales; Oxalobacteraceae; Herbaspirillum	1.14.13.82	NA
sp|D8ISP6_HERSS|D8ISP6	Herbaspirillum seropedicae (strain SmR1)	90.5	137	13	0	1	137	68	204	2.1e-64	252.3	SubName: Full=Vanillate O-demethylase (Vanillate degradation ferredoxin-like) oxidoreductase protein;EC=1.14.13.82;	Bacteria; Proteobacteria; Betaproteobacteria; Burkholderiales; Oxalobacteraceae; Herbaspirillum	1.14.13.82	NA
sp|D8ISP6_HERSS|D8ISP6	Herbaspirillum seropedicae (strain SmR1)	90.7	225	21	0	1	225	1	225	2.8e-114	418.7	SubName: Full=Vanillate O-demethylase (Vanillate degradation ferredoxin-like) oxidoreductase protein;EC=1.14.13.82;	Bacteria; Proteobacteria; Betaproteobacteria; Burkholderiales; Oxalobacteraceae; Herbaspirillum	1.14.13.82	NA
sp|D8ISP6_HERSS|D8ISP6	Herbaspirillum seropedicae (strain SmR1)	90.8	120	11	0	1	120	72	191	2.7e-55	221.9	SubName: Full=Vanillate O-demethylase (Vanillate degradation ferredoxin-like) oxidoreductase protein;EC=1.14.13.82;	Bacteria; Proteobacteria; Betaproteobacteria; Burkholderiales; Oxalobacteraceae; Herbaspirillum	1.14.13.82	NA
sp|D8ISP6_HERSS|D8ISP6	Herbaspirillum seropedicae (strain SmR1)	90.9	132	12	0	1	132	128	259	1.6e-64	252.7	SubName: Full=Vanillate O-demethylase (Vanillate degradation ferredoxin-like) oxidoreductase protein;EC=1.14.13.82;	Bacteria; Proteobacteria; Betaproteobacteria; Burkholderiales; Oxalobacteraceae; Herbaspirillum	1.14.13.82	NA
sp|D8ISP6_HERSS|D8ISP6	Herbaspirillum seropedicae (strain SmR1)	91.4	105	9	0	1	105	162	266	1.8e-50	205.7	SubName: Full=Vanillate O-demethylase (Vanillate degradation ferredoxin-like) oxidoreductase protein;EC=1.14.13.82;	Bacteria; Proteobacteria; Betaproteobacteria; Burkholderiales; Oxalobacteraceae; Herbaspirillum	1.14.13.82	NA
sp|D8ISP6_HERSS|D8ISP6	Herbaspirillum seropedicae (strain SmR1)	91.8	318	26	0	1	318	1	318	9.7e-169	600.1	SubName: Full=Vanillate O-demethylase (Vanillate degradation ferredoxin-like) oxidoreductase protein;EC=1.14.13.82;	Bacteria; Proteobacteria; Betaproteobacteria; Burkholderiales; Oxalobacteraceae; Herbaspirillum	1.14.13.82	NA
sp|D8ISP6_HERSS|D8ISP6	Herbaspirillum seropedicae (strain SmR1)	96.1	76	3	0	1	76	243	318	5.2e-36	157.1	SubName: Full=Vanillate O-demethylase (Vanillate degradation ferredoxin-like) oxidoreductase protein;EC=1.14.13.82;	Bacteria; Proteobacteria; Betaproteobacteria; Burkholderiales; Oxalobacteraceae; Herbaspirillum	1.14.13.82	NA
sp|D8ISP6_HERSS|D8ISP6	Herbaspirillum seropedicae (strain SmR1)	98.1	52	1	0	1	52	267	318	1e-22	112.5	SubName: Full=Vanillate O-demethylase (Vanillate degradation ferredoxin-like) oxidoreductase protein;EC=1.14.13.82;	Bacteria; Proteobacteria; Betaproteobacteria; Burkholderiales; Oxalobacteraceae; Herbaspirillum	1.14.13.82	NA
sp|D8ISP6_HERSS|D8ISP6	Herbaspirillum seropedicae (strain SmR1)	98.6	69	1	0	1	69	250	318	8.3e-33	146.4	SubName: Full=Vanillate O-demethylase (Vanillate degradation ferredoxin-like) oxidoreductase protein;EC=1.14.13.82;	Bacteria; Proteobacteria; Betaproteobacteria; Burkholderiales; Oxalobacteraceae; Herbaspirillum	1.14.13.82	NA
sp|D8ISP7_HERSS|D8ISP7	Herbaspirillum seropedicae (strain SmR1)	90.5	137	13	0	1	137	196	332	1.4e-68	266.2	SubName: Full=Vanillate O-demethylase oxygenase subunit oxidoreductase protein;EC=1.14.13.82;	Bacteria; Proteobacteria; Betaproteobacteria; Burkholderiales; Oxalobacteraceae; Herbaspirillum	1.14.13.82	NA
sp|L1HT89_PSEUO|L1HT89	Pseudomonas sp. (strain M1)	87.2	125	16	0	1	125	77	201	4.5e-61	241.1	SubName: Full=Vanillate monooxygenase;EC=1.14.13.82;	Bacteria; Proteobacteria; Gammaproteobacteria; Pseudomonadales; Pseudomonadaceae; Pseudomonas	1.14.13.82	NA
sp|HAPMO_PSEFL|Q93TJ5	Pseudomonas fluorescens	40.7	113	67	0	1	113	336	448	1e-19	103.6	RecName: Full=4-hydroxyacetophenone monooxygenase;Short=HAPMO;EC=1.14.13.84;AltName: Full=Baeyer-Villiger monooxygenase;Short=BVMO;	Bacteria; Proteobacteria; Gammaproteobacteria; Pseudomonadales; Pseudomonadaceae; Pseudomonas	1.14.13.84	NA
sp|HAPMO_PSEFL|Q93TJ5	Pseudomonas fluorescens	42.3	71	41	0	1	71	559	629	2.9e-10	72.0	RecName: Full=4-hydroxyacetophenone monooxygenase;Short=HAPMO;EC=1.14.13.84;AltName: Full=Baeyer-Villiger monooxygenase;Short=BVMO;	Bacteria; Proteobacteria; Gammaproteobacteria; Pseudomonadales; Pseudomonadaceae; Pseudomonas	1.14.13.84	NA
sp|M7N815_9MICC|M7N815	Arthrobacter gangotriensis Lz1y	84.1	201	32	0	1	201	209	409	7.9e-100	370.5	SubName: Full=4-hydroxyacetophenone monooxygenase;EC=1.14.13.84;	Bacteria; Actinobacteria; Actinobacteridae; Actinomycetales; Micrococcineae; Micrococcaceae; Arthrobacter	1.14.13.84	NA
sp|M7N815_9MICC|M7N815	Arthrobacter gangotriensis Lz1y	85.6	188	27	0	1	188	72	259	2.5e-92	345.5	SubName: Full=4-hydroxyacetophenone monooxygenase;EC=1.14.13.84;	Bacteria; Actinobacteria; Actinobacteridae; Actinomycetales; Micrococcineae; Micrococcaceae; Arthrobacter	1.14.13.84	NA
sp|M7N815_9MICC|M7N815	Arthrobacter gangotriensis Lz1y	86.0	299	42	0	1	299	148	446	1e-154	553.5	SubName: Full=4-hydroxyacetophenone monooxygenase;EC=1.14.13.84;	Bacteria; Actinobacteria; Actinobacteridae; Actinomycetales; Micrococcineae; Micrococcaceae; Arthrobacter	1.14.13.84	NA
sp|M7N815_9MICC|M7N815	Arthrobacter gangotriensis Lz1y	86.6	142	19	0	15	156	1	142	7.8e-71	273.9	SubName: Full=4-hydroxyacetophenone monooxygenase;EC=1.14.13.84;	Bacteria; Actinobacteria; Actinobacteridae; Actinomycetales; Micrococcineae; Micrococcaceae; Arthrobacter	1.14.13.84	NA
sp|A5VD64_SPHWW|A5VD64	Sphingomonas wittichii (strain RW1 / DSM 6014 / JCM 10273)	50.2	492	240	3	1	492	1	487	8.7e-143	514.6	SubName: Full=Flavin-containing monooxygenase;EC=1.14.13.8;Flags: Precursor;	Bacteria; Proteobacteria; Alphaproteobacteria; Sphingomonadales; Sphingomonadaceae; Sphingomonas	1.14.13.8	COG2072
sp|C8NMM5_COREF|C8NMM5	Corynebacterium efficiens (strain DSM 44549 / YS-314 / AJ 12310 / JCM11189 / NBRC 100395)	74.0	235	61	0	1	235	143	377	6.8e-103	380.9	SubName: Full=Flavin-binding monooxygenase-like protein;EC=1.14.13.8;	Bacteria; Actinobacteria; Actinobacteridae; Actinomycetales; Corynebacterineae; Corynebacteriaceae; Corynebacterium	1.14.13.8	COG2072
sp|E1VUG0_ARTAR|E1VUG0	Arthrobacter arilaitensis (strain DSM 16368 / CIP 108037 / JCM 13566 /Re117)	68.2	107	34	0	1	107	293	399	3.9e-37	161.4	SubName: Full=Putative flavin-containing monooxygenase;EC=1.14.13.8;	Bacteria; Actinobacteria; Actinobacteridae; Actinomycetales; Micrococcineae; Micrococcaceae; Arthrobacter	1.14.13.8	NA
sp|M7MNK4_9MICC|M7MNK4	Arthrobacter gangotriensis Lz1y	44.6	121	59	2	1	120	74	187	3.5e-18	98.6	SubName: Full=FAD-dependent monooxygenase;EC=1.14.13.8;	Bacteria; Actinobacteria; Actinobacteridae; Actinomycetales; Micrococcineae; Micrococcaceae; Arthrobacter	1.14.13.8	NA
sp|M7MNK4_9MICC|M7MNK4	Arthrobacter gangotriensis Lz1y	52.8	386	165	5	1	377	1	378	5.7e-99	368.6	SubName: Full=FAD-dependent monooxygenase;EC=1.14.13.8;	Bacteria; Actinobacteria; Actinobacteridae; Actinomycetales; Micrococcineae; Micrococcaceae; Arthrobacter	1.14.13.8	NA
sp|M7MNK4_9MICC|M7MNK4	Arthrobacter gangotriensis Lz1y	52.9	227	94	4	1	217	155	378	1.7e-50	206.8	SubName: Full=FAD-dependent monooxygenase;EC=1.14.13.8;	Bacteria; Actinobacteria; Actinobacteridae; Actinomycetales; Micrococcineae; Micrococcaceae; Arthrobacter	1.14.13.8	NA
sp|M7MNK4_9MICC|M7MNK4	Arthrobacter gangotriensis Lz1y	58.3	96	40	0	1	96	1	96	8.9e-25	120.2	SubName: Full=FAD-dependent monooxygenase;EC=1.14.13.8;	Bacteria; Actinobacteria; Actinobacteridae; Actinomycetales; Micrococcineae; Micrococcaceae; Arthrobacter	1.14.13.8	NA
sp|M7MNK4_9MICC|M7MNK4	Arthrobacter gangotriensis Lz1y	59.2	98	40	0	1	98	5	102	1.3e-26	126.3	SubName: Full=FAD-dependent monooxygenase;EC=1.14.13.8;	Bacteria; Actinobacteria; Actinobacteridae; Actinomycetales; Micrococcineae; Micrococcaceae; Arthrobacter	1.14.13.8	NA
sp|M7MNK4_9MICC|M7MNK4	Arthrobacter gangotriensis Lz1y	67.5	80	24	1	1	80	303	380	2.4e-18	98.6	SubName: Full=FAD-dependent monooxygenase;EC=1.14.13.8;	Bacteria; Actinobacteria; Actinobacteridae; Actinomycetales; Micrococcineae; Micrococcaceae; Arthrobacter	1.14.13.8	NA
sp|Q3IH07_PSEHT|Q3IH07	Pseudoalteromonas haloplanktis (strain TAC 125)	59.5	42	17	0	1	42	415	456	1.7e-06	58.5	SubName: Full=Putative oxidoreductase protein;EC=1.14.13.8;	Bacteria; Proteobacteria; Gammaproteobacteria; Alteromonadales; Pseudoalteromonadaceae; Pseudoalteromonas	1.14.13.8	COG2072
sp|Q3IH07_PSEHT|Q3IH07	Pseudoalteromonas haloplanktis (strain TAC 125)	61.4	44	17	0	1	44	413	456	1.1e-07	62.4	SubName: Full=Putative oxidoreductase protein;EC=1.14.13.8;	Bacteria; Proteobacteria; Gammaproteobacteria; Alteromonadales; Pseudoalteromonadaceae; Pseudoalteromonas	1.14.13.8	COG2072
sp|Q3IH07_PSEHT|Q3IH07	Pseudoalteromonas haloplanktis (strain TAC 125)	66.9	133	44	0	1	133	326	458	8.2e-45	187.2	SubName: Full=Putative oxidoreductase protein;EC=1.14.13.8;	Bacteria; Proteobacteria; Gammaproteobacteria; Alteromonadales; Pseudoalteromonadaceae; Pseudoalteromonas	1.14.13.8	COG2072
sp|Q3IH07_PSEHT|Q3IH07	Pseudoalteromonas haloplanktis (strain TAC 125)	67.8	121	39	0	1	121	299	419	2.6e-45	188.7	SubName: Full=Putative oxidoreductase protein;EC=1.14.13.8;	Bacteria; Proteobacteria; Gammaproteobacteria; Alteromonadales; Pseudoalteromonadaceae; Pseudoalteromonas	1.14.13.8	COG2072
sp|Q3IH07_PSEHT|Q3IH07	Pseudoalteromonas haloplanktis (strain TAC 125)	68.5	73	23	0	1	73	386	458	1e-20	106.3	SubName: Full=Putative oxidoreductase protein;EC=1.14.13.8;	Bacteria; Proteobacteria; Gammaproteobacteria; Alteromonadales; Pseudoalteromonadaceae; Pseudoalteromonas	1.14.13.8	COG2072
sp|Q3IH07_PSEHT|Q3IH07	Pseudoalteromonas haloplanktis (strain TAC 125)	70.1	107	32	0	1	107	326	432	5.4e-39	167.5	SubName: Full=Putative oxidoreductase protein;EC=1.14.13.8;	Bacteria; Proteobacteria; Gammaproteobacteria; Alteromonadales; Pseudoalteromonadaceae; Pseudoalteromonas	1.14.13.8	COG2072
sp|Q3IH07_PSEHT|Q3IH07	Pseudoalteromonas haloplanktis (strain TAC 125)	70.1	107	32	0	1	107	352	458	7.3e-36	157.1	SubName: Full=Putative oxidoreductase protein;EC=1.14.13.8;	Bacteria; Proteobacteria; Gammaproteobacteria; Alteromonadales; Pseudoalteromonadaceae; Pseudoalteromonas	1.14.13.8	COG2072
sp|Q3IH07_PSEHT|Q3IH07	Pseudoalteromonas haloplanktis (strain TAC 125)	71.0	100	29	0	1	100	310	409	6.8e-36	157.1	SubName: Full=Putative oxidoreductase protein;EC=1.14.13.8;	Bacteria; Proteobacteria; Gammaproteobacteria; Alteromonadales; Pseudoalteromonadaceae; Pseudoalteromonas	1.14.13.8	COG2072
sp|Q3IH07_PSEHT|Q3IH07	Pseudoalteromonas haloplanktis (strain TAC 125)	71.1	166	48	0	1	166	293	458	4e-65	255.0	SubName: Full=Putative oxidoreductase protein;EC=1.14.13.8;	Bacteria; Proteobacteria; Gammaproteobacteria; Alteromonadales; Pseudoalteromonadaceae; Pseudoalteromonas	1.14.13.8	COG2072
sp|Q3IH07_PSEHT|Q3IH07	Pseudoalteromonas haloplanktis (strain TAC 125)	71.3	101	29	0	1	101	358	458	1.3e-34	152.9	SubName: Full=Putative oxidoreductase protein;EC=1.14.13.8;	Bacteria; Proteobacteria; Gammaproteobacteria; Alteromonadales; Pseudoalteromonadaceae; Pseudoalteromonas	1.14.13.8	COG2072
sp|Q3IH07_PSEHT|Q3IH07	Pseudoalteromonas haloplanktis (strain TAC 125)	72.5	167	46	0	1	167	290	456	1.4e-68	266.5	SubName: Full=Putative oxidoreductase protein;EC=1.14.13.8;	Bacteria; Proteobacteria; Gammaproteobacteria; Alteromonadales; Pseudoalteromonadaceae; Pseudoalteromonas	1.14.13.8	COG2072
sp|Q3IH07_PSEHT|Q3IH07	Pseudoalteromonas haloplanktis (strain TAC 125)	72.9	221	60	0	1	221	238	458	9.9e-96	357.1	SubName: Full=Putative oxidoreductase protein;EC=1.14.13.8;	Bacteria; Proteobacteria; Gammaproteobacteria; Alteromonadales; Pseudoalteromonadaceae; Pseudoalteromonas	1.14.13.8	COG2072
sp|Q3IH07_PSEHT|Q3IH07	Pseudoalteromonas haloplanktis (strain TAC 125)	73.4	128	34	0	1	128	314	441	6.2e-50	204.1	SubName: Full=Putative oxidoreductase protein;EC=1.14.13.8;	Bacteria; Proteobacteria; Gammaproteobacteria; Alteromonadales; Pseudoalteromonadaceae; Pseudoalteromonas	1.14.13.8	COG2072
sp|Q3IH07_PSEHT|Q3IH07	Pseudoalteromonas haloplanktis (strain TAC 125)	74.0	77	20	0	1	77	382	458	1.2e-24	119.4	SubName: Full=Putative oxidoreductase protein;EC=1.14.13.8;	Bacteria; Proteobacteria; Gammaproteobacteria; Alteromonadales; Pseudoalteromonadaceae; Pseudoalteromonas	1.14.13.8	COG2072
sp|Q3IH07_PSEHT|Q3IH07	Pseudoalteromonas haloplanktis (strain TAC 125)	75.6	156	38	0	1	156	251	406	2.8e-68	265.4	SubName: Full=Putative oxidoreductase protein;EC=1.14.13.8;	Bacteria; Proteobacteria; Gammaproteobacteria; Alteromonadales; Pseudoalteromonadaceae; Pseudoalteromonas	1.14.13.8	COG2072
sp|Q3IH07_PSEHT|Q3IH07	Pseudoalteromonas haloplanktis (strain TAC 125)	76.2	223	53	0	1	223	235	457	4.2e-102	378.3	SubName: Full=Putative oxidoreductase protein;EC=1.14.13.8;	Bacteria; Proteobacteria; Gammaproteobacteria; Alteromonadales; Pseudoalteromonadaceae; Pseudoalteromonas	1.14.13.8	COG2072
sp|Q3IH07_PSEHT|Q3IH07	Pseudoalteromonas haloplanktis (strain TAC 125)	77.1	323	74	0	1	323	136	458	1.8e-154	552.7	SubName: Full=Putative oxidoreductase protein;EC=1.14.13.8;	Bacteria; Proteobacteria; Gammaproteobacteria; Alteromonadales; Pseudoalteromonadaceae; Pseudoalteromonas	1.14.13.8	COG2072
sp|Q3IH07_PSEHT|Q3IH07	Pseudoalteromonas haloplanktis (strain TAC 125)	77.2	289	66	0	1	289	170	458	7.1e-134	484.2	SubName: Full=Putative oxidoreductase protein;EC=1.14.13.8;	Bacteria; Proteobacteria; Gammaproteobacteria; Alteromonadales; Pseudoalteromonadaceae; Pseudoalteromonas	1.14.13.8	COG2072
sp|Q3IH07_PSEHT|Q3IH07	Pseudoalteromonas haloplanktis (strain TAC 125)	77.3	172	39	0	1	172	265	436	5.6e-78	297.7	SubName: Full=Putative oxidoreductase protein;EC=1.14.13.8;	Bacteria; Proteobacteria; Gammaproteobacteria; Alteromonadales; Pseudoalteromonadaceae; Pseudoalteromonas	1.14.13.8	COG2072
sp|Q3IH07_PSEHT|Q3IH07	Pseudoalteromonas haloplanktis (strain TAC 125)	77.5	191	43	0	1	191	268	458	2e-84	319.3	SubName: Full=Putative oxidoreductase protein;EC=1.14.13.8;	Bacteria; Proteobacteria; Gammaproteobacteria; Alteromonadales; Pseudoalteromonadaceae; Pseudoalteromonas	1.14.13.8	COG2072
sp|Q3IH07_PSEHT|Q3IH07	Pseudoalteromonas haloplanktis (strain TAC 125)	77.6	165	37	0	1	165	268	432	3.6e-74	285.0	SubName: Full=Putative oxidoreductase protein;EC=1.14.13.8;	Bacteria; Proteobacteria; Gammaproteobacteria; Alteromonadales; Pseudoalteromonadaceae; Pseudoalteromonas	1.14.13.8	COG2072
sp|Q3IH07_PSEHT|Q3IH07	Pseudoalteromonas haloplanktis (strain TAC 125)	77.6	170	38	0	1	170	197	366	5.3e-81	307.8	SubName: Full=Putative oxidoreductase protein;EC=1.14.13.8;	Bacteria; Proteobacteria; Gammaproteobacteria; Alteromonadales; Pseudoalteromonadaceae; Pseudoalteromonas	1.14.13.8	COG2072
sp|Q3IH07_PSEHT|Q3IH07	Pseudoalteromonas haloplanktis (strain TAC 125)	78.3	129	28	0	1	129	301	429	5e-55	221.1	SubName: Full=Putative oxidoreductase protein;EC=1.14.13.8;	Bacteria; Proteobacteria; Gammaproteobacteria; Alteromonadales; Pseudoalteromonadaceae; Pseudoalteromonas	1.14.13.8	COG2072
sp|Q3IH07_PSEHT|Q3IH07	Pseudoalteromonas haloplanktis (strain TAC 125)	79.1	321	67	0	1	321	138	458	6.2e-155	554.3	SubName: Full=Putative oxidoreductase protein;EC=1.14.13.8;	Bacteria; Proteobacteria; Gammaproteobacteria; Alteromonadales; Pseudoalteromonadaceae; Pseudoalteromonas	1.14.13.8	COG2072
sp|Q3IH07_PSEHT|Q3IH07	Pseudoalteromonas haloplanktis (strain TAC 125)	79.3	111	23	0	1	111	152	262	7.8e-49	200.3	SubName: Full=Putative oxidoreductase protein;EC=1.14.13.8;	Bacteria; Proteobacteria; Gammaproteobacteria; Alteromonadales; Pseudoalteromonadaceae; Pseudoalteromonas	1.14.13.8	COG2072
sp|Q3IH07_PSEHT|Q3IH07	Pseudoalteromonas haloplanktis (strain TAC 125)	79.8	198	40	0	1	198	250	447	1.1e-91	343.6	SubName: Full=Putative oxidoreductase protein;EC=1.14.13.8;	Bacteria; Proteobacteria; Gammaproteobacteria; Alteromonadales; Pseudoalteromonadaceae; Pseudoalteromonas	1.14.13.8	COG2072
sp|Q3IH07_PSEHT|Q3IH07	Pseudoalteromonas haloplanktis (strain TAC 125)	80.3	432	85	0	1	432	27	458	8.1e-219	766.9	SubName: Full=Putative oxidoreductase protein;EC=1.14.13.8;	Bacteria; Proteobacteria; Gammaproteobacteria; Alteromonadales; Pseudoalteromonadaceae; Pseudoalteromonas	1.14.13.8	COG2072
sp|Q3IH07_PSEHT|Q3IH07	Pseudoalteromonas haloplanktis (strain TAC 125)	81.2	457	86	0	20	476	2	458	5.4e-232	810.8	SubName: Full=Putative oxidoreductase protein;EC=1.14.13.8;	Bacteria; Proteobacteria; Gammaproteobacteria; Alteromonadales; Pseudoalteromonadaceae; Pseudoalteromonas	1.14.13.8	COG2072
sp|Q3IH07_PSEHT|Q3IH07	Pseudoalteromonas haloplanktis (strain TAC 125)	82.0	100	18	0	2	101	179	278	7e-44	183.7	SubName: Full=Putative oxidoreductase protein;EC=1.14.13.8;	Bacteria; Proteobacteria; Gammaproteobacteria; Alteromonadales; Pseudoalteromonadaceae; Pseudoalteromonas	1.14.13.8	COG2072
sp|Q3IH07_PSEHT|Q3IH07	Pseudoalteromonas haloplanktis (strain TAC 125)	82.5	457	80	0	4	460	2	458	2.1e-233	815.5	SubName: Full=Putative oxidoreductase protein;EC=1.14.13.8;	Bacteria; Proteobacteria; Gammaproteobacteria; Alteromonadales; Pseudoalteromonadaceae; Pseudoalteromonas	1.14.13.8	COG2072
sp|Q3IH07_PSEHT|Q3IH07	Pseudoalteromonas haloplanktis (strain TAC 125)	82.7	457	79	0	4	460	2	458	1.3e-235	822.8	SubName: Full=Putative oxidoreductase protein;EC=1.14.13.8;	Bacteria; Proteobacteria; Gammaproteobacteria; Alteromonadales; Pseudoalteromonadaceae; Pseudoalteromonas	1.14.13.8	COG2072
sp|Q3IH07_PSEHT|Q3IH07	Pseudoalteromonas haloplanktis (strain TAC 125)	83.1	136	23	0	1	136	135	270	1.4e-63	249.6	SubName: Full=Putative oxidoreductase protein;EC=1.14.13.8;	Bacteria; Proteobacteria; Gammaproteobacteria; Alteromonadales; Pseudoalteromonadaceae; Pseudoalteromonas	1.14.13.8	COG2072
sp|Q3IH07_PSEHT|Q3IH07	Pseudoalteromonas haloplanktis (strain TAC 125)	83.2	457	77	0	4	460	2	458	2.4e-237	828.6	SubName: Full=Putative oxidoreductase protein;EC=1.14.13.8;	Bacteria; Proteobacteria; Gammaproteobacteria; Alteromonadales; Pseudoalteromonadaceae; Pseudoalteromonas	1.14.13.8	COG2072
sp|Q3IH07_PSEHT|Q3IH07	Pseudoalteromonas haloplanktis (strain TAC 125)	83.3	456	76	0	4	459	2	457	7.1e-237	827.0	SubName: Full=Putative oxidoreductase protein;EC=1.14.13.8;	Bacteria; Proteobacteria; Gammaproteobacteria; Alteromonadales; Pseudoalteromonadaceae; Pseudoalteromonas	1.14.13.8	COG2072
sp|Q3IH07_PSEHT|Q3IH07	Pseudoalteromonas haloplanktis (strain TAC 125)	85.0	107	16	0	1	107	205	311	7.3e-52	210.3	SubName: Full=Putative oxidoreductase protein;EC=1.14.13.8;	Bacteria; Proteobacteria; Gammaproteobacteria; Alteromonadales; Pseudoalteromonadaceae; Pseudoalteromonas	1.14.13.8	COG2072
sp|Q3IH07_PSEHT|Q3IH07	Pseudoalteromonas haloplanktis (strain TAC 125)	85.0	113	17	0	1	113	129	241	3.5e-52	211.5	SubName: Full=Putative oxidoreductase protein;EC=1.14.13.8;	Bacteria; Proteobacteria; Gammaproteobacteria; Alteromonadales; Pseudoalteromonadaceae; Pseudoalteromonas	1.14.13.8	COG2072
sp|Q3IH07_PSEHT|Q3IH07	Pseudoalteromonas haloplanktis (strain TAC 125)	85.1	154	23	0	1	154	138	291	2.7e-76	292.0	SubName: Full=Putative oxidoreductase protein;EC=1.14.13.8;	Bacteria; Proteobacteria; Gammaproteobacteria; Alteromonadales; Pseudoalteromonadaceae; Pseudoalteromonas	1.14.13.8	COG2072
sp|Q3IH07_PSEHT|Q3IH07	Pseudoalteromonas haloplanktis (strain TAC 125)	85.2	108	16	0	1	108	218	325	6.6e-53	213.8	SubName: Full=Putative oxidoreductase protein;EC=1.14.13.8;	Bacteria; Proteobacteria; Gammaproteobacteria; Alteromonadales; Pseudoalteromonadaceae; Pseudoalteromonas	1.14.13.8	COG2072
sp|Q3IH07_PSEHT|Q3IH07	Pseudoalteromonas haloplanktis (strain TAC 125)	85.4	240	35	0	1	240	104	343	2.4e-127	462.2	SubName: Full=Putative oxidoreductase protein;EC=1.14.13.8;	Bacteria; Proteobacteria; Gammaproteobacteria; Alteromonadales; Pseudoalteromonadaceae; Pseudoalteromonas	1.14.13.8	COG2072
sp|Q3IH07_PSEHT|Q3IH07	Pseudoalteromonas haloplanktis (strain TAC 125)	85.6	125	18	0	1	125	120	244	2.5e-59	235.3	SubName: Full=Putative oxidoreductase protein;EC=1.14.13.8;	Bacteria; Proteobacteria; Gammaproteobacteria; Alteromonadales; Pseudoalteromonadaceae; Pseudoalteromonas	1.14.13.8	COG2072
sp|Q3IH07_PSEHT|Q3IH07	Pseudoalteromonas haloplanktis (strain TAC 125)	85.8	437	62	0	17	453	2	438	5e-235	820.8	SubName: Full=Putative oxidoreductase protein;EC=1.14.13.8;	Bacteria; Proteobacteria; Gammaproteobacteria; Alteromonadales; Pseudoalteromonadaceae; Pseudoalteromonas	1.14.13.8	COG2072
sp|Q3IH07_PSEHT|Q3IH07	Pseudoalteromonas haloplanktis (strain TAC 125)	86.7	308	41	0	1	308	4	311	2e-166	592.4	SubName: Full=Putative oxidoreductase protein;EC=1.14.13.8;	Bacteria; Proteobacteria; Gammaproteobacteria; Alteromonadales; Pseudoalteromonadaceae; Pseudoalteromonas	1.14.13.8	COG2072
sp|Q3IH07_PSEHT|Q3IH07	Pseudoalteromonas haloplanktis (strain TAC 125)	86.9	99	13	0	1	99	129	227	3e-44	184.9	SubName: Full=Putative oxidoreductase protein;EC=1.14.13.8;	Bacteria; Proteobacteria; Gammaproteobacteria; Alteromonadales; Pseudoalteromonadaceae; Pseudoalteromonas	1.14.13.8	COG2072
sp|Q3IH07_PSEHT|Q3IH07	Pseudoalteromonas haloplanktis (strain TAC 125)	87.5	48	6	0	4	51	2	49	4e-16	90.5	SubName: Full=Putative oxidoreductase protein;EC=1.14.13.8;	Bacteria; Proteobacteria; Gammaproteobacteria; Alteromonadales; Pseudoalteromonadaceae; Pseudoalteromonas	1.14.13.8	COG2072
sp|Q3IH07_PSEHT|Q3IH07	Pseudoalteromonas haloplanktis (strain TAC 125)	87.9	66	8	0	1	66	103	168	4.5e-28	130.6	SubName: Full=Putative oxidoreductase protein;EC=1.14.13.8;	Bacteria; Proteobacteria; Gammaproteobacteria; Alteromonadales; Pseudoalteromonadaceae; Pseudoalteromonas	1.14.13.8	COG2072
sp|Q3IH07_PSEHT|Q3IH07	Pseudoalteromonas haloplanktis (strain TAC 125)	88.4	328	38	0	5	332	3	330	3.6e-182	644.8	SubName: Full=Putative oxidoreductase protein;EC=1.14.13.8;	Bacteria; Proteobacteria; Gammaproteobacteria; Alteromonadales; Pseudoalteromonadaceae; Pseudoalteromonas	1.14.13.8	COG2072
sp|Q3IH07_PSEHT|Q3IH07	Pseudoalteromonas haloplanktis (strain TAC 125)	89.0	336	37	0	4	339	2	337	2.7e-185	655.2	SubName: Full=Putative oxidoreductase protein;EC=1.14.13.8;	Bacteria; Proteobacteria; Gammaproteobacteria; Alteromonadales; Pseudoalteromonadaceae; Pseudoalteromonas	1.14.13.8	COG2072
sp|Q3IH07_PSEHT|Q3IH07	Pseudoalteromonas haloplanktis (strain TAC 125)	89.2	167	18	0	1	167	65	231	2.4e-86	325.5	SubName: Full=Putative oxidoreductase protein;EC=1.14.13.8;	Bacteria; Proteobacteria; Gammaproteobacteria; Alteromonadales; Pseudoalteromonadaceae; Pseudoalteromonas	1.14.13.8	COG2072
sp|Q3IH07_PSEHT|Q3IH07	Pseudoalteromonas haloplanktis (strain TAC 125)	89.8	187	19	0	20	206	2	188	3.1e-99	368.6	SubName: Full=Putative oxidoreductase protein;EC=1.14.13.8;	Bacteria; Proteobacteria; Gammaproteobacteria; Alteromonadales; Pseudoalteromonadaceae; Pseudoalteromonas	1.14.13.8	COG2072
sp|Q3IH07_PSEHT|Q3IH07	Pseudoalteromonas haloplanktis (strain TAC 125)	90.2	143	14	0	1	143	4	146	2.6e-73	282.0	SubName: Full=Putative oxidoreductase protein;EC=1.14.13.8;	Bacteria; Proteobacteria; Gammaproteobacteria; Alteromonadales; Pseudoalteromonadaceae; Pseudoalteromonas	1.14.13.8	COG2072
sp|Q3IH07_PSEHT|Q3IH07	Pseudoalteromonas haloplanktis (strain TAC 125)	90.3	227	22	0	4	230	2	228	1.2e-123	449.9	SubName: Full=Putative oxidoreductase protein;EC=1.14.13.8;	Bacteria; Proteobacteria; Gammaproteobacteria; Alteromonadales; Pseudoalteromonadaceae; Pseudoalteromonas	1.14.13.8	COG2072
sp|Q3IH07_PSEHT|Q3IH07	Pseudoalteromonas haloplanktis (strain TAC 125)	90.3	72	7	0	20	91	2	73	1.1e-32	146.4	SubName: Full=Putative oxidoreductase protein;EC=1.14.13.8;	Bacteria; Proteobacteria; Gammaproteobacteria; Alteromonadales; Pseudoalteromonadaceae; Pseudoalteromonas	1.14.13.8	COG2072
sp|Q3IH07_PSEHT|Q3IH07	Pseudoalteromonas haloplanktis (strain TAC 125)	90.4	228	22	0	4	231	2	229	9e-124	450.3	SubName: Full=Putative oxidoreductase protein;EC=1.14.13.8;	Bacteria; Proteobacteria; Gammaproteobacteria; Alteromonadales; Pseudoalteromonadaceae; Pseudoalteromonas	1.14.13.8	COG2072
sp|Q3IH07_PSEHT|Q3IH07	Pseudoalteromonas haloplanktis (strain TAC 125)	91.2	160	14	0	1	160	25	184	4.2e-88	331.3	SubName: Full=Putative oxidoreductase protein;EC=1.14.13.8;	Bacteria; Proteobacteria; Gammaproteobacteria; Alteromonadales; Pseudoalteromonadaceae; Pseudoalteromonas	1.14.13.8	COG2072
sp|Q3IH07_PSEHT|Q3IH07	Pseudoalteromonas haloplanktis (strain TAC 125)	92.4	105	8	0	1	105	75	179	6e-54	217.2	SubName: Full=Putative oxidoreductase protein;EC=1.14.13.8;	Bacteria; Proteobacteria; Gammaproteobacteria; Alteromonadales; Pseudoalteromonadaceae; Pseudoalteromonas	1.14.13.8	COG2072
sp|Q3IH07_PSEHT|Q3IH07	Pseudoalteromonas haloplanktis (strain TAC 125)	92.5	106	8	0	17	122	2	107	2.3e-54	218.8	SubName: Full=Putative oxidoreductase protein;EC=1.14.13.8;	Bacteria; Proteobacteria; Gammaproteobacteria; Alteromonadales; Pseudoalteromonadaceae; Pseudoalteromonas	1.14.13.8	COG2072
sp|Q3IH07_PSEHT|Q3IH07	Pseudoalteromonas haloplanktis (strain TAC 125)	92.5	107	8	0	4	110	2	108	1.2e-54	219.5	SubName: Full=Putative oxidoreductase protein;EC=1.14.13.8;	Bacteria; Proteobacteria; Gammaproteobacteria; Alteromonadales; Pseudoalteromonadaceae; Pseudoalteromonas	1.14.13.8	COG2072
sp|Q3IH07_PSEHT|Q3IH07	Pseudoalteromonas haloplanktis (strain TAC 125)	92.6	135	10	0	1	135	10	144	1.8e-71	275.8	SubName: Full=Putative oxidoreductase protein;EC=1.14.13.8;	Bacteria; Proteobacteria; Gammaproteobacteria; Alteromonadales; Pseudoalteromonadaceae; Pseudoalteromonas	1.14.13.8	COG2072
sp|Q3IH07_PSEHT|Q3IH07	Pseudoalteromonas haloplanktis (strain TAC 125)	92.7	55	4	0	4	58	2	56	8.6e-23	112.8	SubName: Full=Putative oxidoreductase protein;EC=1.14.13.8;	Bacteria; Proteobacteria; Gammaproteobacteria; Alteromonadales; Pseudoalteromonadaceae; Pseudoalteromonas	1.14.13.8	COG2072
sp|Q3IH07_PSEHT|Q3IH07	Pseudoalteromonas haloplanktis (strain TAC 125)	94.6	129	7	0	34	162	2	130	1.7e-68	266.2	SubName: Full=Putative oxidoreductase protein;EC=1.14.13.8;	Bacteria; Proteobacteria; Gammaproteobacteria; Alteromonadales; Pseudoalteromonadaceae; Pseudoalteromonas	1.14.13.8	COG2072
sp|Q3IH07_PSEHT|Q3IH07	Pseudoalteromonas haloplanktis (strain TAC 125)	95.3	107	5	0	5	111	2	108	1.7e-56	225.7	SubName: Full=Putative oxidoreductase protein;EC=1.14.13.8;	Bacteria; Proteobacteria; Gammaproteobacteria; Alteromonadales; Pseudoalteromonadaceae; Pseudoalteromonas	1.14.13.8	COG2072
sp|Q3IH07_PSEHT|Q3IH07	Pseudoalteromonas haloplanktis (strain TAC 125)	95.9	123	5	0	17	139	2	124	1.4e-66	259.6	SubName: Full=Putative oxidoreductase protein;EC=1.14.13.8;	Bacteria; Proteobacteria; Gammaproteobacteria; Alteromonadales; Pseudoalteromonadaceae; Pseudoalteromonas	1.14.13.8	COG2072
sp|R4YRM4_OLEAN|R4YRM4	Oleispira antarctica RB-8	69.8	129	39	0	6	134	4	132	1e-50	206.8	SubName: Full=Flavin-containing monooxygenase;EC=1.14.13.8;	Bacteria; Proteobacteria; Gammaproteobacteria; Oceanospirillales; Oleispira	1.14.13.8	NA
sp|R4YRM4_OLEAN|R4YRM4	Oleispira antarctica RB-8	85.0	113	17	0	1	113	107	219	1.4e-50	206.1	SubName: Full=Flavin-containing monooxygenase;EC=1.14.13.8;	Bacteria; Proteobacteria; Gammaproteobacteria; Oceanospirillales; Oleispira	1.14.13.8	NA
sp|A1WHI1_VEREI|A1WHI1	Verminephrobacter eiseniae (strain EF01-2)	86.4	103	14	0	1	103	200	302	1.1e-44	186.4	SubName: Full=2-octaprenylphenol hydroxylase;EC=1.14.13.-;	Bacteria; Proteobacteria; Betaproteobacteria; Burkholderiales; Comamonadaceae; Verminephrobacter	1.14.13.	COG0661
sp|A2SCB8_METPP|A2SCB8	Methylibium petroleiphilum (strain PM1)	60.5	152	51	3	1	152	246	388	3.4e-39	168.7	SubName: Full=Putative 2-octaprenyl-6-methoxyphenol hydroxylase oxidoreductase protein;EC=1.14.13.-;	Bacteria; Proteobacteria; Betaproteobacteria; Burkholderiales; Methylibium	1.14.13.	COG0654
sp|B0VQU5_ACIBS|B0VQU5	Acinetobacter baumannii (strain SDF)	62.2	209	77	1	1	207	286	494	5e-73	281.6	SubName: Full=Putative monooxygenase, flavin-binding family;EC=1.14.13.-;	Bacteria; Proteobacteria; Gammaproteobacteria; Pseudomonadales; Moraxellaceae; Acinetobacter; Acinetobacter calcoaceticus/baumannii complex	1.14.13.	COG2072
sp|B4AJD7_BACPU|B4AJD7	Bacillus pumilus ATCC 7061	62.4	197	73	1	1	196	195	391	2.3e-64	252.7	SubName: Full=Nitrilotriacetate monooxygenase component A (NTAmonooxygenase component A) (NTA-MO A);EC=1.14.13.-;	Bacteria; Firmicutes; Bacilli; Bacillales; Bacillaceae; Bacillus	1.14.13.	NA
sp|B9DJ59_STACT|B9DJ59	Staphylococcus carnosus (strain TM300)	73.5	181	48	0	1	181	253	433	1.8e-74	286.2	SubName: Full=Putative nitrilotriacetate monooxygenase;EC=1.14.13.-;	Bacteria; Firmicutes; Bacilli; Bacillales; Staphylococcus	1.14.13.	COG2141
sp|C0VKC9_9GAMM|C0VKC9	Acinetobacter sp. ATCC 27244	79.6	142	29	0	1	142	48	189	2.1e-59	235.7	RecName: Full=2-nonaprenyl-3-methyl-6-methoxy-1,4-benzoquinol hydroxylase;EC=1.14.13.-;AltName: Full=5-demethoxyubiquinone hydroxylase;	Bacteria; Proteobacteria; Gammaproteobacteria; Pseudomonadales; Moraxellaceae; Acinetobacter	1.14.13.	NA
sp|C3KC94_PSEFS|C3KC94	Pseudomonas fluorescens (strain SBW25)	86.1	108	15	0	1	108	119	226	3.9e-48	198.0	SubName: Full=Putative vanillate O-demethylase oxidoreductase;EC=1.14.13.-;	Bacteria; Proteobacteria; Gammaproteobacteria; Pseudomonadales; Pseudomonadaceae; Pseudomonas	1.14.13.	COG1018
sp|COQ7_METPP|A2SKI7	Methylibium petroleiphilum (strain PM1)	61.3	80	30	1	27	105	8	87	2e-17	95.9	RecName: Full=2-nonaprenyl-3-methyl-6-methoxy-1,4-benzoquinol hydroxylase;EC=1.14.13.-;AltName: Full=5-demethoxyubiquinone hydroxylase;Short=DMQ hydroxylase;	Bacteria; Proteobacteria; Betaproteobacteria; Burkholderiales; Methylibium	1.14.13.	COG2941
sp|COQ7_PSYA2|Q4FRJ8	Psychrobacter arcticus (strain DSM 17307 / 273-4)	84.1	214	34	0	1	214	1	214	1.8e-97	362.8	RecName: Full=2-nonaprenyl-3-methyl-6-methoxy-1,4-benzoquinol hydroxylase;EC=1.14.13.-;AltName: Full=5-demethoxyubiquinone hydroxylase;Short=DMQ hydroxylase;	Bacteria; Proteobacteria; Gammaproteobacteria; Pseudomonadales; Moraxellaceae; Psychrobacter	1.14.13.	COG2941
sp|COQ7_PSYA2|Q4FRJ8	Psychrobacter arcticus (strain DSM 17307 / 273-4)	84.4	90	14	0	1	90	125	214	4.4e-34	151.0	RecName: Full=2-nonaprenyl-3-methyl-6-methoxy-1,4-benzoquinol hydroxylase;EC=1.14.13.-;AltName: Full=5-demethoxyubiquinone hydroxylase;Short=DMQ hydroxylase;	Bacteria; Proteobacteria; Gammaproteobacteria; Pseudomonadales; Moraxellaceae; Psychrobacter	1.14.13.	COG2941
sp|COQ7_PSYA2|Q4FRJ8	Psychrobacter arcticus (strain DSM 17307 / 273-4)	84.6	214	33	0	1	214	1	214	6e-98	364.4	RecName: Full=2-nonaprenyl-3-methyl-6-methoxy-1,4-benzoquinol hydroxylase;EC=1.14.13.-;AltName: Full=5-demethoxyubiquinone hydroxylase;Short=DMQ hydroxylase;	Bacteria; Proteobacteria; Gammaproteobacteria; Pseudomonadales; Moraxellaceae; Psychrobacter	1.14.13.	COG2941
sp|COQ7_PSYA2|Q4FRJ8	Psychrobacter arcticus (strain DSM 17307 / 273-4)	85.5	214	31	0	1	214	1	214	4.9e-100	371.3	RecName: Full=2-nonaprenyl-3-methyl-6-methoxy-1,4-benzoquinol hydroxylase;EC=1.14.13.-;AltName: Full=5-demethoxyubiquinone hydroxylase;Short=DMQ hydroxylase;	Bacteria; Proteobacteria; Gammaproteobacteria; Pseudomonadales; Moraxellaceae; Psychrobacter	1.14.13.	COG2941
sp|COQ7_PSYA2|Q4FRJ8	Psychrobacter arcticus (strain DSM 17307 / 273-4)	86.0	214	30	0	1	214	1	214	4.9e-100	371.3	RecName: Full=2-nonaprenyl-3-methyl-6-methoxy-1,4-benzoquinol hydroxylase;EC=1.14.13.-;AltName: Full=5-demethoxyubiquinone hydroxylase;Short=DMQ hydroxylase;	Bacteria; Proteobacteria; Gammaproteobacteria; Pseudomonadales; Moraxellaceae; Psychrobacter	1.14.13.	COG2941
sp|COQ7_PSYA2|Q4FRJ8	Psychrobacter arcticus (strain DSM 17307 / 273-4)	86.6	157	21	0	1	157	58	214	1.9e-72	279.3	RecName: Full=2-nonaprenyl-3-methyl-6-methoxy-1,4-benzoquinol hydroxylase;EC=1.14.13.-;AltName: Full=5-demethoxyubiquinone hydroxylase;Short=DMQ hydroxylase;	Bacteria; Proteobacteria; Gammaproteobacteria; Pseudomonadales; Moraxellaceae; Psychrobacter	1.14.13.	COG2941
sp|COQ7_PSYA2|Q4FRJ8	Psychrobacter arcticus (strain DSM 17307 / 273-4)	92.5	214	16	0	1	214	1	214	1.1e-110	406.8	RecName: Full=2-nonaprenyl-3-methyl-6-methoxy-1,4-benzoquinol hydroxylase;EC=1.14.13.-;AltName: Full=5-demethoxyubiquinone hydroxylase;Short=DMQ hydroxylase;	Bacteria; Proteobacteria; Gammaproteobacteria; Pseudomonadales; Moraxellaceae; Psychrobacter	1.14.13.	COG2941
sp|COQ7_PSYA2|Q4FRJ8	Psychrobacter arcticus (strain DSM 17307 / 273-4)	92.7	110	8	0	1	110	1	110	2.2e-51	208.8	RecName: Full=2-nonaprenyl-3-methyl-6-methoxy-1,4-benzoquinol hydroxylase;EC=1.14.13.-;AltName: Full=5-demethoxyubiquinone hydroxylase;Short=DMQ hydroxylase;	Bacteria; Proteobacteria; Gammaproteobacteria; Pseudomonadales; Moraxellaceae; Psychrobacter	1.14.13.	COG2941
sp|COQ7_PSYA2|Q4FRJ8	Psychrobacter arcticus (strain DSM 17307 / 273-4)	93.1	159	11	0	1	159	1	159	9.4e-80	303.5	RecName: Full=2-nonaprenyl-3-methyl-6-methoxy-1,4-benzoquinol hydroxylase;EC=1.14.13.-;AltName: Full=5-demethoxyubiquinone hydroxylase;Short=DMQ hydroxylase;	Bacteria; Proteobacteria; Gammaproteobacteria; Pseudomonadales; Moraxellaceae; Psychrobacter	1.14.13.	COG2941
sp|COQ7_PSYA2|Q4FRJ8	Psychrobacter arcticus (strain DSM 17307 / 273-4)	93.8	96	6	0	1	96	119	214	4.5e-45	187.6	RecName: Full=2-nonaprenyl-3-methyl-6-methoxy-1,4-benzoquinol hydroxylase;EC=1.14.13.-;AltName: Full=5-demethoxyubiquinone hydroxylase;Short=DMQ hydroxylase;	Bacteria; Proteobacteria; Gammaproteobacteria; Pseudomonadales; Moraxellaceae; Psychrobacter	1.14.13.	COG2941
sp|COQ7_PSYA2|Q4FRJ8	Psychrobacter arcticus (strain DSM 17307 / 273-4)	94.4	214	12	0	1	214	1	214	3.9e-113	414.8	RecName: Full=2-nonaprenyl-3-methyl-6-methoxy-1,4-benzoquinol hydroxylase;EC=1.14.13.-;AltName: Full=5-demethoxyubiquinone hydroxylase;Short=DMQ hydroxylase;	Bacteria; Proteobacteria; Gammaproteobacteria; Pseudomonadales; Moraxellaceae; Psychrobacter	1.14.13.	COG2941
sp|COQ7_PSYA2|Q4FRJ8	Psychrobacter arcticus (strain DSM 17307 / 273-4)	94.9	214	11	0	1	214	1	214	4.6e-114	417.9	RecName: Full=2-nonaprenyl-3-methyl-6-methoxy-1,4-benzoquinol hydroxylase;EC=1.14.13.-;AltName: Full=5-demethoxyubiquinone hydroxylase;Short=DMQ hydroxylase;	Bacteria; Proteobacteria; Gammaproteobacteria; Pseudomonadales; Moraxellaceae; Psychrobacter	1.14.13.	COG2941
sp|COQ7_PSYA2|Q4FRJ8	Psychrobacter arcticus (strain DSM 17307 / 273-4)	95.2	105	5	0	1	105	17	121	1.1e-52	213.0	RecName: Full=2-nonaprenyl-3-methyl-6-methoxy-1,4-benzoquinol hydroxylase;EC=1.14.13.-;AltName: Full=5-demethoxyubiquinone hydroxylase;Short=DMQ hydroxylase;	Bacteria; Proteobacteria; Gammaproteobacteria; Pseudomonadales; Moraxellaceae; Psychrobacter	1.14.13.	COG2941
sp|COQ7_PSYA2|Q4FRJ8	Psychrobacter arcticus (strain DSM 17307 / 273-4)	95.3	214	10	0	1	214	1	214	1.6e-114	419.5	RecName: Full=2-nonaprenyl-3-methyl-6-methoxy-1,4-benzoquinol hydroxylase;EC=1.14.13.-;AltName: Full=5-demethoxyubiquinone hydroxylase;Short=DMQ hydroxylase;	Bacteria; Proteobacteria; Gammaproteobacteria; Pseudomonadales; Moraxellaceae; Psychrobacter	1.14.13.	COG2941
sp|COQ7_PSYA2|Q4FRJ8	Psychrobacter arcticus (strain DSM 17307 / 273-4)	95.3	214	10	0	1	214	1	214	1.7e-113	416.0	RecName: Full=2-nonaprenyl-3-methyl-6-methoxy-1,4-benzoquinol hydroxylase;EC=1.14.13.-;AltName: Full=5-demethoxyubiquinone hydroxylase;Short=DMQ hydroxylase;	Bacteria; Proteobacteria; Gammaproteobacteria; Pseudomonadales; Moraxellaceae; Psychrobacter	1.14.13.	COG2941
sp|COQ7_PSYA2|Q4FRJ8	Psychrobacter arcticus (strain DSM 17307 / 273-4)	95.8	214	9	0	1	214	1	214	7.8e-114	417.2	RecName: Full=2-nonaprenyl-3-methyl-6-methoxy-1,4-benzoquinol hydroxylase;EC=1.14.13.-;AltName: Full=5-demethoxyubiquinone hydroxylase;Short=DMQ hydroxylase;	Bacteria; Proteobacteria; Gammaproteobacteria; Pseudomonadales; Moraxellaceae; Psychrobacter	1.14.13.	COG2941
sp|COQ7_PSYA2|Q4FRJ8	Psychrobacter arcticus (strain DSM 17307 / 273-4)	96.2	105	4	0	1	105	1	105	1e-50	206.5	RecName: Full=2-nonaprenyl-3-methyl-6-methoxy-1,4-benzoquinol hydroxylase;EC=1.14.13.-;AltName: Full=5-demethoxyubiquinone hydroxylase;Short=DMQ hydroxylase;	Bacteria; Proteobacteria; Gammaproteobacteria; Pseudomonadales; Moraxellaceae; Psychrobacter	1.14.13.	COG2941
sp|COQ7_PSYA2|Q4FRJ8	Psychrobacter arcticus (strain DSM 17307 / 273-4)	96.6	119	4	0	2	120	1	119	2.8e-60	238.4	RecName: Full=2-nonaprenyl-3-methyl-6-methoxy-1,4-benzoquinol hydroxylase;EC=1.14.13.-;AltName: Full=5-demethoxyubiquinone hydroxylase;Short=DMQ hydroxylase;	Bacteria; Proteobacteria; Gammaproteobacteria; Pseudomonadales; Moraxellaceae; Psychrobacter	1.14.13.	COG2941
sp|COQ7_PSYCK|Q1QA35	Psychrobacter cryohalolentis (strain K5)	94.2	69	4	0	46	114	89	157	9.9e-31	140.2	RecName: Full=2-nonaprenyl-3-methyl-6-methoxy-1,4-benzoquinol hydroxylase;EC=1.14.13.-;AltName: Full=5-demethoxyubiquinone hydroxylase;Short=DMQ hydroxylase;	Bacteria; Proteobacteria; Gammaproteobacteria; Pseudomonadales; Moraxellaceae; Psychrobacter	1.14.13.	COG2941
sp|COQ7_PSYCK|Q1QA35	Psychrobacter cryohalolentis (strain K5)	94.7	75	4	0	1	75	140	214	3.1e-33	147.9	RecName: Full=2-nonaprenyl-3-methyl-6-methoxy-1,4-benzoquinol hydroxylase;EC=1.14.13.-;AltName: Full=5-demethoxyubiquinone hydroxylase;Short=DMQ hydroxylase;	Bacteria; Proteobacteria; Gammaproteobacteria; Pseudomonadales; Moraxellaceae; Psychrobacter	1.14.13.	COG2941
sp|COQ7_PSYCK|Q1QA35	Psychrobacter cryohalolentis (strain K5)	95.1	103	5	0	6	108	112	214	6.9e-50	203.8	RecName: Full=2-nonaprenyl-3-methyl-6-methoxy-1,4-benzoquinol hydroxylase;EC=1.14.13.-;AltName: Full=5-demethoxyubiquinone hydroxylase;Short=DMQ hydroxylase;	Bacteria; Proteobacteria; Gammaproteobacteria; Pseudomonadales; Moraxellaceae; Psychrobacter	1.14.13.	COG2941
sp|COQ7_RALME|Q1LIL6	Ralstonia metallidurans (strain CH34 / ATCC 43123 / DSM 2839)	63.0	184	66	1	7	188	1	184	3.7e-59	235.3	RecName: Full=2-nonaprenyl-3-methyl-6-methoxy-1,4-benzoquinol hydroxylase;EC=1.14.13.-;AltName: Full=5-demethoxyubiquinone hydroxylase;Short=DMQ hydroxylase;	Bacteria; Proteobacteria; Betaproteobacteria; Burkholderiales; Burkholderiaceae; Cupriavidus	1.14.13.	COG2941
sp|D5ATE3_RHOCB|D5ATE3	Rhodobacter capsulatus (strain ATCC BAA-309 / NBRC 16581 / SB1003)	81.2	69	13	0	1	69	1	69	4.4e-26	124.0	SubName: Full=Ubiquinone biosynthesis protein UbiB;EC=1.14.13.-;	Bacteria; Proteobacteria; Alphaproteobacteria; Rhodobacterales; Rhodobacteraceae; Rhodobacter	1.14.13.	NA
sp|D8IZA0_HERSS|D8IZA0	Herbaspirillum seropedicae (strain SmR1)	90.5	168	16	0	1	168	98	265	6.9e-81	307.4	SubName: Full=2-octaprenyl-6-methoxyphenol hydroxylase oxidoreductase protein;EC=1.14.13.-;	Bacteria; Proteobacteria; Betaproteobacteria; Burkholderiales; Oxalobacteraceae; Herbaspirillum	1.14.13.	NA
sp|D8IZA0_HERSS|D8IZA0	Herbaspirillum seropedicae (strain SmR1)	91.9	160	13	0	1	160	21	180	5.4e-75	287.7	SubName: Full=2-octaprenyl-6-methoxyphenol hydroxylase oxidoreductase protein;EC=1.14.13.-;	Bacteria; Proteobacteria; Betaproteobacteria; Burkholderiales; Oxalobacteraceae; Herbaspirillum	1.14.13.	NA
sp|D8IZA0_HERSS|D8IZA0	Herbaspirillum seropedicae (strain SmR1)	93.7	382	24	0	1	382	1	382	4.9e-199	701.0	SubName: Full=2-octaprenyl-6-methoxyphenol hydroxylase oxidoreductase protein;EC=1.14.13.-;	Bacteria; Proteobacteria; Betaproteobacteria; Burkholderiales; Oxalobacteraceae; Herbaspirillum	1.14.13.	NA
sp|D8IZA0_HERSS|D8IZA0	Herbaspirillum seropedicae (strain SmR1)	93.8	306	19	0	1	306	1	306	2e-158	565.8	SubName: Full=2-octaprenyl-6-methoxyphenol hydroxylase oxidoreductase protein;EC=1.14.13.-;	Bacteria; Proteobacteria; Betaproteobacteria; Burkholderiales; Oxalobacteraceae; Herbaspirillum	1.14.13.	NA
sp|D8IZA0_HERSS|D8IZA0	Herbaspirillum seropedicae (strain SmR1)	97.0	99	3	0	1	99	17	115	2.1e-45	188.7	SubName: Full=2-octaprenyl-6-methoxyphenol hydroxylase oxidoreductase protein;EC=1.14.13.-;	Bacteria; Proteobacteria; Betaproteobacteria; Burkholderiales; Oxalobacteraceae; Herbaspirillum	1.14.13.	NA
sp|E1V6Z5_HALED|E1V6Z5	Halomonas elongata (strain ATCC 33173 / DSM 2581 / NBRC 15536 / NCIMB2198 / 1H9)	69.6	171	51	1	3	172	1	171	2.4e-60	239.2	RecName: Full=2-nonaprenyl-3-methyl-6-methoxy-1,4-benzoquinol hydroxylase;EC=1.14.13.-;AltName: Full=5-demethoxyubiquinone hydroxylase;	Bacteria; Proteobacteria; Gammaproteobacteria; Oceanospirillales; Halomonadaceae; Halomonas	1.14.13.	NA
sp|E2SEK6_9ACTO|E2SEK6	Aeromicrobium marinum DSM 15272	81.6	125	23	0	1	125	56	180	1.4e-59	236.1	SubName: Full=Rieske [2Fe-2S] domain protein;EC=1.14.13.-;	Bacteria; Actinobacteria; Actinobacteridae; Actinomycetales; Propionibacterineae; Nocardioidaceae; Aeromicrobium	1.14.13.	NA
sp|E2SEK6_9ACTO|E2SEK6	Aeromicrobium marinum DSM 15272	83.7	129	21	0	2	130	131	259	1.6e-61	242.7	SubName: Full=Rieske [2Fe-2S] domain protein;EC=1.14.13.-;	Bacteria; Actinobacteria; Actinobacteridae; Actinomycetales; Propionibacterineae; Nocardioidaceae; Aeromicrobium	1.14.13.	NA
sp|F0DXX8_PSEDT|F0DXX8	Pseudomonas sp. (strain TJI-51)	62.5	96	33	1	1	93	24	119	4.6e-25	121.3	RecName: Full=2-nonaprenyl-3-methyl-6-methoxy-1,4-benzoquinol hydroxylase;EC=1.14.13.-;AltName: Full=5-demethoxyubiquinone hydroxylase;	Bacteria; Proteobacteria; Gammaproteobacteria; Pseudomonadales; Pseudomonadaceae; Pseudomonas	1.14.13.	NA
sp|F5STA7_9GAMM|F5STA7	Psychrobacter sp. 1501(2011)	87.5	72	9	0	1	72	380	451	3.4e-29	134.4	SubName: Full=2-octaprenyl-6-methoxyphenol hydroxylase;EC=1.14.13.-;	Bacteria; Proteobacteria; Gammaproteobacteria; Pseudomonadales; Moraxellaceae; Psychrobacter	1.14.13.	NA
sp|G2IYC6_PSEUL|G2IYC6	Pseudogulbenkiania sp. (strain NH8B)	67.5	206	67	0	1	206	1	206	1.8e-75	289.7	RecName: Full=2-nonaprenyl-3-methyl-6-methoxy-1,4-benzoquinol hydroxylase;EC=1.14.13.-;AltName: Full=5-demethoxyubiquinone hydroxylase;	Bacteria; Proteobacteria; Betaproteobacteria; Neisseriales; Neisseriaceae; Pseudogulbenkiania	1.14.13.	NA
sp|G4CRU4_9NEIS|G4CRU4	Neisseria wadsworthii 9715	64.2	204	73	0	1	204	158	361	2.1e-66	259.6	SubName: Full=2-octaprenyl-6-methoxyphenol hydroxylase;EC=1.14.13.-;	Bacteria; Proteobacteria; Betaproteobacteria; Neisseriales; Neisseriaceae; Neisseria	1.14.13.	NA
sp|I0HMB4_RUBGI|I0HMB4	Rubrivivax gelatinosus (strain NBRC 100245 / IL144)	70.9	117	34	0	1	117	97	213	3.7e-41	174.9	RecName: Full=2-nonaprenyl-3-methyl-6-methoxy-1,4-benzoquinol hydroxylase;EC=1.14.13.-;AltName: Full=5-demethoxyubiquinone hydroxylase;	Bacteria; Proteobacteria; Betaproteobacteria; Burkholderiales; Rubrivivax	1.14.13.	NA
sp|I3CRF5_9BURK|I3CRF5	Herbaspirillum sp. GW103	82.6	109	19	0	1	109	38	146	5.1e-45	187.6	RecName: Full=2-nonaprenyl-3-methyl-6-methoxy-1,4-benzoquinol hydroxylase;EC=1.14.13.-;AltName: Full=5-demethoxyubiquinone hydroxylase;	Bacteria; Proteobacteria; Betaproteobacteria; Burkholderiales; Oxalobacteraceae; Herbaspirillum	1.14.13.	NA
sp|I3CRF5_9BURK|I3CRF5	Herbaspirillum sp. GW103	92.6	27	2	0	24	50	182	208	0.00012	52.4	RecName: Full=2-nonaprenyl-3-methyl-6-methoxy-1,4-benzoquinol hydroxylase;EC=1.14.13.-;AltName: Full=5-demethoxyubiquinone hydroxylase;	Bacteria; Proteobacteria; Betaproteobacteria; Burkholderiales; Oxalobacteraceae; Herbaspirillum	1.14.13.	NA
sp|I3CRF5_9BURK|I3CRF5	Herbaspirillum sp. GW103	96.1	102	4	0	1	102	1	102	1.2e-48	199.5	RecName: Full=2-nonaprenyl-3-methyl-6-methoxy-1,4-benzoquinol hydroxylase;EC=1.14.13.-;AltName: Full=5-demethoxyubiquinone hydroxylase;	Bacteria; Proteobacteria; Betaproteobacteria; Burkholderiales; Oxalobacteraceae; Herbaspirillum	1.14.13.	NA
sp|I3CRF5_9BURK|I3CRF5	Herbaspirillum sp. GW103	97.2	142	4	0	1	142	1	142	2.2e-72	278.9	RecName: Full=2-nonaprenyl-3-methyl-6-methoxy-1,4-benzoquinol hydroxylase;EC=1.14.13.-;AltName: Full=5-demethoxyubiquinone hydroxylase;	Bacteria; Proteobacteria; Betaproteobacteria; Burkholderiales; Oxalobacteraceae; Herbaspirillum	1.14.13.	NA
sp|I3CRF5_9BURK|I3CRF5	Herbaspirillum sp. GW103	97.6	208	5	0	1	208	1	208	1e-110	406.8	RecName: Full=2-nonaprenyl-3-methyl-6-methoxy-1,4-benzoquinol hydroxylase;EC=1.14.13.-;AltName: Full=5-demethoxyubiquinone hydroxylase;	Bacteria; Proteobacteria; Betaproteobacteria; Burkholderiales; Oxalobacteraceae; Herbaspirillum	1.14.13.	NA
sp|I3CRF5_9BURK|I3CRF5	Herbaspirillum sp. GW103	97.9	195	4	0	1	195	14	208	8.8e-104	383.6	RecName: Full=2-nonaprenyl-3-methyl-6-methoxy-1,4-benzoquinol hydroxylase;EC=1.14.13.-;AltName: Full=5-demethoxyubiquinone hydroxylase;	Bacteria; Proteobacteria; Betaproteobacteria; Burkholderiales; Oxalobacteraceae; Herbaspirillum	1.14.13.	NA
sp|I3CRF5_9BURK|I3CRF5	Herbaspirillum sp. GW103	98.5	130	2	0	1	130	79	208	2.2e-66	258.8	RecName: Full=2-nonaprenyl-3-methyl-6-methoxy-1,4-benzoquinol hydroxylase;EC=1.14.13.-;AltName: Full=5-demethoxyubiquinone hydroxylase;	Bacteria; Proteobacteria; Betaproteobacteria; Burkholderiales; Oxalobacteraceae; Herbaspirillum	1.14.13.	NA
sp|I4KCF1_PSEFL|I4KCF1	Pseudomonas fluorescens SS101	71.2	393	113	0	1	393	1	393	5.8e-163	581.3	SubName: Full=2-polyprenyl-6-methoxyphenol 4-hydroxylase;EC=1.14.13.-;	Bacteria; Proteobacteria; Gammaproteobacteria; Pseudomonadales; Pseudomonadaceae; Pseudomonas	1.14.13.	NA
sp|I4KCF1_PSEFL|I4KCF1	Pseudomonas fluorescens SS101	71.3	94	27	0	1	94	300	393	1.7e-31	142.5	SubName: Full=2-polyprenyl-6-methoxyphenol 4-hydroxylase;EC=1.14.13.-;	Bacteria; Proteobacteria; Gammaproteobacteria; Pseudomonadales; Pseudomonadaceae; Pseudomonas	1.14.13.	NA
sp|I4KCF1_PSEFL|I4KCF1	Pseudomonas fluorescens SS101	72.0	125	35	0	1	125	206	330	1.4e-46	193.0	SubName: Full=2-polyprenyl-6-methoxyphenol 4-hydroxylase;EC=1.14.13.-;	Bacteria; Proteobacteria; Gammaproteobacteria; Pseudomonadales; Pseudomonadaceae; Pseudomonas	1.14.13.	NA
sp|I4KCF1_PSEFL|I4KCF1	Pseudomonas fluorescens SS101	72.5	393	108	0	1	393	1	393	8.7e-167	594.0	SubName: Full=2-polyprenyl-6-methoxyphenol 4-hydroxylase;EC=1.14.13.-;	Bacteria; Proteobacteria; Gammaproteobacteria; Pseudomonadales; Pseudomonadaceae; Pseudomonas	1.14.13.	NA
sp|I4KCF1_PSEFL|I4KCF1	Pseudomonas fluorescens SS101	73.0	392	106	0	1	392	1	392	1.3e-167	596.7	SubName: Full=2-polyprenyl-6-methoxyphenol 4-hydroxylase;EC=1.14.13.-;	Bacteria; Proteobacteria; Gammaproteobacteria; Pseudomonadales; Pseudomonadaceae; Pseudomonas	1.14.13.	NA
sp|I4KCF1_PSEFL|I4KCF1	Pseudomonas fluorescens SS101	73.0	392	106	0	1	392	1	392	3.9e-167	595.1	SubName: Full=2-polyprenyl-6-methoxyphenol 4-hydroxylase;EC=1.14.13.-;	Bacteria; Proteobacteria; Gammaproteobacteria; Pseudomonadales; Pseudomonadaceae; Pseudomonas	1.14.13.	NA
sp|I4KCF1_PSEFL|I4KCF1	Pseudomonas fluorescens SS101	74.7	99	25	0	1	99	294	392	1.9e-36	159.1	SubName: Full=2-polyprenyl-6-methoxyphenol 4-hydroxylase;EC=1.14.13.-;	Bacteria; Proteobacteria; Gammaproteobacteria; Pseudomonadales; Pseudomonadaceae; Pseudomonas	1.14.13.	NA
sp|I4L918_9PSED|I4L918	Pseudomonas synxantha BG33R	72.5	353	97	0	1	353	1	353	1.8e-147	529.6	SubName: Full=2-polyprenyl-6-methoxyphenol 4-hydroxylase;EC=1.14.13.-;	Bacteria; Proteobacteria; Gammaproteobacteria; Pseudomonadales; Pseudomonadaceae; Pseudomonas	1.14.13.	NA
sp|I4L918_9PSED|I4L918	Pseudomonas synxantha BG33R	73.8	393	103	0	1	393	1	393	7.9e-168	597.4	SubName: Full=2-polyprenyl-6-methoxyphenol 4-hydroxylase;EC=1.14.13.-;	Bacteria; Proteobacteria; Gammaproteobacteria; Pseudomonadales; Pseudomonadaceae; Pseudomonas	1.14.13.	NA
sp|I4L918_9PSED|I4L918	Pseudomonas synxantha BG33R	76.2	130	31	0	1	130	263	392	3.5e-51	208.4	SubName: Full=2-polyprenyl-6-methoxyphenol 4-hydroxylase;EC=1.14.13.-;	Bacteria; Proteobacteria; Gammaproteobacteria; Pseudomonadales; Pseudomonadaceae; Pseudomonas	1.14.13.	NA
sp|I4XXX9_9PSED|I4XXX9	Pseudomonas chlororaphis O6	79.1	215	45	0	1	215	1	215	5.7e-96	357.8	RecName: Full=2-nonaprenyl-3-methyl-6-methoxy-1,4-benzoquinol hydroxylase;EC=1.14.13.-;AltName: Full=5-demethoxyubiquinone hydroxylase;	Bacteria; Proteobacteria; Gammaproteobacteria; Pseudomonadales; Pseudomonadaceae; Pseudomonas	1.14.13.	NA
sp|I4XYB4_9PSED|I4XYB4	Pseudomonas chlororaphis O6	72.4	105	29	0	1	105	207	311	6.5e-37	160.6	SubName: Full=2-polyprenyl-6-methoxyphenol 4-hydroxylase;EC=1.14.13.-;	Bacteria; Proteobacteria; Gammaproteobacteria; Pseudomonadales; Pseudomonadaceae; Pseudomonas	1.14.13.	NA
sp|I7ID64_PSEPS|I7ID64	Pseudomonas pseudoalcaligenes CECT 5344	68.7	195	61	0	1	195	184	378	2.5e-74	285.8	SubName: Full=2-octaprenyl-6-methoxyphenyl hydroxylase;EC=1.14.13.-;	Bacteria; Proteobacteria; Gammaproteobacteria; Pseudomonadales; Pseudomonadaceae; Pseudomonas; Pseudomonas oleovorans/pseudoalcaligenes group	1.14.13.	NA
sp|I9DTR2_MYCAB|I9DTR2	Mycobacterium abscessus 6G-0212	73.2	127	34	0	2	128	257	383	2e-51	209.1	SubName: Full=Ketosteroid-9-alpha-hydroxylase;EC=1.14.13.-;	Bacteria; Actinobacteria; Actinobacteridae; Actinomycetales; Corynebacterineae; Mycobacteriaceae; Mycobacterium; Mycobacterium abscessus	1.14.13.	NA
sp|J2N875_9PSED|J2N875	Pseudomonas sp. GM21	73.2	71	19	0	1	71	1	71	1e-22	112.8	RecName: Full=2-nonaprenyl-3-methyl-6-methoxy-1,4-benzoquinol hydroxylase;EC=1.14.13.-;AltName: Full=5-demethoxyubiquinone hydroxylase;	Bacteria; Proteobacteria; Gammaproteobacteria; Pseudomonadales; Pseudomonadaceae; Pseudomonas	1.14.13.	NA
sp|J2N875_9PSED|J2N875	Pseudomonas sp. GM21	74.3	109	28	0	1	109	1	109	7.2e-39	167.2	RecName: Full=2-nonaprenyl-3-methyl-6-methoxy-1,4-benzoquinol hydroxylase;EC=1.14.13.-;AltName: Full=5-demethoxyubiquinone hydroxylase;	Bacteria; Proteobacteria; Gammaproteobacteria; Pseudomonadales; Pseudomonadaceae; Pseudomonas	1.14.13.	NA
sp|J2N875_9PSED|J2N875	Pseudomonas sp. GM21	79.1	215	45	0	1	215	1	215	1.2e-93	350.1	RecName: Full=2-nonaprenyl-3-methyl-6-methoxy-1,4-benzoquinol hydroxylase;EC=1.14.13.-;AltName: Full=5-demethoxyubiquinone hydroxylase;	Bacteria; Proteobacteria; Gammaproteobacteria; Pseudomonadales; Pseudomonadaceae; Pseudomonas	1.14.13.	NA
sp|J2TCD8_9PSED|J2TCD8	Pseudomonas sp. GM49	77.7	215	48	0	1	215	24	238	7.7e-93	347.4	RecName: Full=2-nonaprenyl-3-methyl-6-methoxy-1,4-benzoquinol hydroxylase;EC=1.14.13.-;AltName: Full=5-demethoxyubiquinone hydroxylase;	Bacteria; Proteobacteria; Gammaproteobacteria; Pseudomonadales; Pseudomonadaceae; Pseudomonas	1.14.13.	NA
sp|J2TCD8_9PSED|J2TCD8	Pseudomonas sp. GM49	79.1	215	45	0	1	215	24	238	1.3e-95	356.7	RecName: Full=2-nonaprenyl-3-methyl-6-methoxy-1,4-benzoquinol hydroxylase;EC=1.14.13.-;AltName: Full=5-demethoxyubiquinone hydroxylase;	Bacteria; Proteobacteria; Gammaproteobacteria; Pseudomonadales; Pseudomonadaceae; Pseudomonas	1.14.13.	NA
sp|J2ZZ08_9PSED|J2ZZ08	Pseudomonas sp. GM48	79.1	215	45	0	1	215	1	215	4.1e-94	351.7	RecName: Full=2-nonaprenyl-3-methyl-6-methoxy-1,4-benzoquinol hydroxylase;EC=1.14.13.-;AltName: Full=5-demethoxyubiquinone hydroxylase;	Bacteria; Proteobacteria; Gammaproteobacteria; Pseudomonadales; Pseudomonadaceae; Pseudomonas	1.14.13.	NA
sp|J2ZZ08_9PSED|J2ZZ08	Pseudomonas sp. GM48	81.2	128	24	0	1	128	88	215	2.1e-53	215.7	RecName: Full=2-nonaprenyl-3-methyl-6-methoxy-1,4-benzoquinol hydroxylase;EC=1.14.13.-;AltName: Full=5-demethoxyubiquinone hydroxylase;	Bacteria; Proteobacteria; Gammaproteobacteria; Pseudomonadales; Pseudomonadaceae; Pseudomonas	1.14.13.	NA
sp|J3GUU4_9PSED|J3GUU4	Pseudomonas sp. GM55	78.6	215	46	0	1	215	1	215	9.7e-96	357.1	RecName: Full=2-nonaprenyl-3-methyl-6-methoxy-1,4-benzoquinol hydroxylase;EC=1.14.13.-;AltName: Full=5-demethoxyubiquinone hydroxylase;	Bacteria; Proteobacteria; Gammaproteobacteria; Pseudomonadales; Pseudomonadaceae; Pseudomonas	1.14.13.	NA
sp|J3GUU4_9PSED|J3GUU4	Pseudomonas sp. GM55	79.1	215	45	0	1	215	1	215	6.9e-94	350.9	RecName: Full=2-nonaprenyl-3-methyl-6-methoxy-1,4-benzoquinol hydroxylase;EC=1.14.13.-;AltName: Full=5-demethoxyubiquinone hydroxylase;	Bacteria; Proteobacteria; Gammaproteobacteria; Pseudomonadales; Pseudomonadaceae; Pseudomonas	1.14.13.	NA
sp|J3GUU4_9PSED|J3GUU4	Pseudomonas sp. GM55	79.1	215	45	0	1	215	1	215	8.2e-95	354.0	RecName: Full=2-nonaprenyl-3-methyl-6-methoxy-1,4-benzoquinol hydroxylase;EC=1.14.13.-;AltName: Full=5-demethoxyubiquinone hydroxylase;	Bacteria; Proteobacteria; Gammaproteobacteria; Pseudomonadales; Pseudomonadaceae; Pseudomonas	1.14.13.	NA
sp|J3GUU4_9PSED|J3GUU4	Pseudomonas sp. GM55	83.6	61	10	0	1	61	155	215	2.2e-21	108.2	RecName: Full=2-nonaprenyl-3-methyl-6-methoxy-1,4-benzoquinol hydroxylase;EC=1.14.13.-;AltName: Full=5-demethoxyubiquinone hydroxylase;	Bacteria; Proteobacteria; Gammaproteobacteria; Pseudomonadales; Pseudomonadaceae; Pseudomonas	1.14.13.	NA
sp|K8Z5K8_XANCT|K8Z5K8	Xanthomonas translucens pv. graminis ART-Xtg29	80.3	61	12	0	1	61	171	231	2.8e-20	105.5	SubName: Full=Putative phenol hydroxylase component;EC=1.14.13.-;	Bacteria; Proteobacteria; Gammaproteobacteria; Xanthomonadales; Xanthomonadaceae; Xanthomonas	1.14.13.	NA
sp|L1LS73_PSEPU|L1LS73	Pseudomonas putida CSV86	78.1	215	47	0	1	215	1	215	1.5e-93	349.7	RecName: Full=2-nonaprenyl-3-methyl-6-methoxy-1,4-benzoquinol hydroxylase;EC=1.14.13.-;AltName: Full=5-demethoxyubiquinone hydroxylase;	Bacteria; Proteobacteria; Gammaproteobacteria; Pseudomonadales; Pseudomonadaceae; Pseudomonas	1.14.13.	NA
sp|L1LS73_PSEPU|L1LS73	Pseudomonas putida CSV86	82.3	62	11	0	1	62	154	215	1.7e-21	108.6	RecName: Full=2-nonaprenyl-3-methyl-6-methoxy-1,4-benzoquinol hydroxylase;EC=1.14.13.-;AltName: Full=5-demethoxyubiquinone hydroxylase;	Bacteria; Proteobacteria; Gammaproteobacteria; Pseudomonadales; Pseudomonadaceae; Pseudomonas	1.14.13.	NA
sp|M5QX17_9PSED|M5QX17	Pseudomonas sp. Lz4W	76.0	100	24	0	1	100	1	100	9.5e-38	163.3	RecName: Full=2-nonaprenyl-3-methyl-6-methoxy-1,4-benzoquinol hydroxylase;EC=1.14.13.-;AltName: Full=5-demethoxyubiquinone hydroxylase;	Bacteria; Proteobacteria; Gammaproteobacteria; Pseudomonadales; Pseudomonadaceae; Pseudomonas	1.14.13.	NA
sp|M5QX17_9PSED|M5QX17	Pseudomonas sp. Lz4W	77.9	145	32	0	1	145	5	149	1.1e-58	233.4	RecName: Full=2-nonaprenyl-3-methyl-6-methoxy-1,4-benzoquinol hydroxylase;EC=1.14.13.-;AltName: Full=5-demethoxyubiquinone hydroxylase;	Bacteria; Proteobacteria; Gammaproteobacteria; Pseudomonadales; Pseudomonadaceae; Pseudomonas	1.14.13.	NA
sp|M5QX17_9PSED|M5QX17	Pseudomonas sp. Lz4W	82.2	174	31	0	1	174	42	215	2.1e-77	295.8	RecName: Full=2-nonaprenyl-3-methyl-6-methoxy-1,4-benzoquinol hydroxylase;EC=1.14.13.-;AltName: Full=5-demethoxyubiquinone hydroxylase;	Bacteria; Proteobacteria; Gammaproteobacteria; Pseudomonadales; Pseudomonadaceae; Pseudomonas	1.14.13.	NA
sp|M5QX17_9PSED|M5QX17	Pseudomonas sp. Lz4W	95.4	196	9	0	1	196	1	196	2.2e-102	379.0	RecName: Full=2-nonaprenyl-3-methyl-6-methoxy-1,4-benzoquinol hydroxylase;EC=1.14.13.-;AltName: Full=5-demethoxyubiquinone hydroxylase;	Bacteria; Proteobacteria; Gammaproteobacteria; Pseudomonadales; Pseudomonadaceae; Pseudomonas	1.14.13.	NA
sp|M7NFY9_9MICC|M7NFY9	Arthrobacter gangotriensis Lz1y	100.0	51	0	0	1	51	1	51	3e-19	100.9	SubName: Full=FAD-dependent monooxygenase;EC=1.14.13.-;	Bacteria; Actinobacteria; Actinobacteridae; Actinomycetales; Micrococcineae; Micrococcaceae; Arthrobacter	1.14.13.	NA
sp|M7NFY9_9MICC|M7NFY9	Arthrobacter gangotriensis Lz1y	100.0	57	0	0	1	57	1	57	3.2e-22	110.9	SubName: Full=FAD-dependent monooxygenase;EC=1.14.13.-;	Bacteria; Actinobacteria; Actinobacteridae; Actinomycetales; Micrococcineae; Micrococcaceae; Arthrobacter	1.14.13.	NA
sp|M7NFY9_9MICC|M7NFY9	Arthrobacter gangotriensis Lz1y	92.7	109	8	0	1	109	142	250	2.7e-54	218.4	SubName: Full=FAD-dependent monooxygenase;EC=1.14.13.-;	Bacteria; Actinobacteria; Actinobacteridae; Actinomycetales; Micrococcineae; Micrococcaceae; Arthrobacter	1.14.13.	NA
sp|M7NFY9_9MICC|M7NFY9	Arthrobacter gangotriensis Lz1y	95.1	143	7	0	1	143	232	374	6.5e-72	277.3	SubName: Full=FAD-dependent monooxygenase;EC=1.14.13.-;	Bacteria; Actinobacteria; Actinobacteridae; Actinomycetales; Micrococcineae; Micrococcaceae; Arthrobacter	1.14.13.	NA
sp|Q0SFL5_RHOSR|Q0SFL5	Rhodococcus sp. (strain RHA1)	36.2	105	66	1	1	104	68	172	2.8e-08	65.5	SubName: Full=Probable 3-(3-hydroxylphenyl) propionate hydroxylase;EC=1.14.13.-;	Bacteria; Actinobacteria; Actinobacteridae; Actinomycetales; Corynebacterineae; Nocardiaceae; Rhodococcus	1.14.13.	COG0654
sp|Q13IK4_BURXL|Q13IK4	Burkholderia xenovorans (strain LB400)	60.7	61	22	1	1	59	409	469	1.5e-09	68.9	SubName: Full=Putative monooxygenase;EC=1.14.13.-;	Bacteria; Proteobacteria; Betaproteobacteria; Burkholderiales; Burkholderiaceae; Burkholderia	1.14.13.	COG2141
sp|Q13IK4_BURXL|Q13IK4	Burkholderia xenovorans (strain LB400)	72.7	55	13	1	1	53	415	469	3.4e-13	80.9	SubName: Full=Putative monooxygenase;EC=1.14.13.-;	Bacteria; Proteobacteria; Betaproteobacteria; Burkholderiales; Burkholderiaceae; Burkholderia	1.14.13.	COG2141
sp|Q13IK4_BURXL|Q13IK4	Burkholderia xenovorans (strain LB400)	75.4	61	13	1	1	59	409	469	4.3e-17	94.0	SubName: Full=Putative monooxygenase;EC=1.14.13.-;	Bacteria; Proteobacteria; Betaproteobacteria; Burkholderiales; Burkholderiaceae; Burkholderia	1.14.13.	COG2141
sp|Q13IK4_BURXL|Q13IK4	Burkholderia xenovorans (strain LB400)	76.9	65	13	1	10	72	405	469	2.5e-19	101.7	SubName: Full=Putative monooxygenase;EC=1.14.13.-;	Bacteria; Proteobacteria; Betaproteobacteria; Burkholderiales; Burkholderiaceae; Burkholderia	1.14.13.	COG2141
sp|Q13IK4_BURXL|Q13IK4	Burkholderia xenovorans (strain LB400)	80.2	96	17	1	1	94	374	469	3.8e-36	157.9	SubName: Full=Putative monooxygenase;EC=1.14.13.-;	Bacteria; Proteobacteria; Betaproteobacteria; Burkholderiales; Burkholderiaceae; Burkholderia	1.14.13.	COG2141
sp|Q1QCY4_PSYCK|Q1QCY4	Psychrobacter cryohalolentis (strain K5)	84.6	65	9	1	1	64	489	553	1.1e-23	115.9	SubName: Full=2-octaprenylphenol hydroxylase;EC=1.14.13.-;	Bacteria; Proteobacteria; Gammaproteobacteria; Pseudomonadales; Moraxellaceae; Psychrobacter	1.14.13.	COG0661
sp|Q1QCY4_PSYCK|Q1QCY4	Psychrobacter cryohalolentis (strain K5)	85.9	71	9	1	1	70	483	553	1.5e-26	125.6	SubName: Full=2-octaprenylphenol hydroxylase;EC=1.14.13.-;	Bacteria; Proteobacteria; Gammaproteobacteria; Pseudomonadales; Moraxellaceae; Psychrobacter	1.14.13.	COG0661
sp|Q1QCY4_PSYCK|Q1QCY4	Psychrobacter cryohalolentis (strain K5)	86.7	75	9	1	1	74	479	553	6e-29	133.7	SubName: Full=2-octaprenylphenol hydroxylase;EC=1.14.13.-;	Bacteria; Proteobacteria; Gammaproteobacteria; Pseudomonadales; Moraxellaceae; Psychrobacter	1.14.13.	COG0661
sp|Q1QCY4_PSYCK|Q1QCY4	Psychrobacter cryohalolentis (strain K5)	89.6	125	12	1	1	124	429	553	5.1e-57	227.6	SubName: Full=2-octaprenylphenol hydroxylase;EC=1.14.13.-;	Bacteria; Proteobacteria; Gammaproteobacteria; Pseudomonadales; Moraxellaceae; Psychrobacter	1.14.13.	COG0661
sp|Q1QCY4_PSYCK|Q1QCY4	Psychrobacter cryohalolentis (strain K5)	91.3	104	9	0	1	104	39	142	3.1e-47	194.9	SubName: Full=2-octaprenylphenol hydroxylase;EC=1.14.13.-;	Bacteria; Proteobacteria; Gammaproteobacteria; Pseudomonadales; Moraxellaceae; Psychrobacter	1.14.13.	COG0661
sp|Q1QCY4_PSYCK|Q1QCY4	Psychrobacter cryohalolentis (strain K5)	93.2	147	10	0	1	147	182	328	2.7e-73	282.0	SubName: Full=2-octaprenylphenol hydroxylase;EC=1.14.13.-;	Bacteria; Proteobacteria; Gammaproteobacteria; Pseudomonadales; Moraxellaceae; Psychrobacter	1.14.13.	COG0661
sp|Q1QCY4_PSYCK|Q1QCY4	Psychrobacter cryohalolentis (strain K5)	93.3	165	11	0	1	165	48	212	1.2e-80	306.6	SubName: Full=2-octaprenylphenol hydroxylase;EC=1.14.13.-;	Bacteria; Proteobacteria; Gammaproteobacteria; Pseudomonadales; Moraxellaceae; Psychrobacter	1.14.13.	COG0661
sp|Q1QCY4_PSYCK|Q1QCY4	Psychrobacter cryohalolentis (strain K5)	95.5	223	10	0	1	223	62	284	1.3e-114	419.9	SubName: Full=2-octaprenylphenol hydroxylase;EC=1.14.13.-;	Bacteria; Proteobacteria; Gammaproteobacteria; Pseudomonadales; Moraxellaceae; Psychrobacter	1.14.13.	COG0661
sp|Q1QCY4_PSYCK|Q1QCY4	Psychrobacter cryohalolentis (strain K5)	97.8	361	8	0	1	361	54	414	5.6e-197	694.1	SubName: Full=2-octaprenylphenol hydroxylase;EC=1.14.13.-;	Bacteria; Proteobacteria; Gammaproteobacteria; Pseudomonadales; Moraxellaceae; Psychrobacter	1.14.13.	COG0661
sp|Q1QCY4_PSYCK|Q1QCY4	Psychrobacter cryohalolentis (strain K5)	98.1	103	2	0	1	103	224	326	2.7e-51	208.4	SubName: Full=2-octaprenylphenol hydroxylase;EC=1.14.13.-;	Bacteria; Proteobacteria; Gammaproteobacteria; Pseudomonadales; Moraxellaceae; Psychrobacter	1.14.13.	COG0661
sp|Q1QCY4_PSYCK|Q1QCY4	Psychrobacter cryohalolentis (strain K5)	98.1	105	2	0	1	105	49	153	3.3e-49	201.4	SubName: Full=2-octaprenylphenol hydroxylase;EC=1.14.13.-;	Bacteria; Proteobacteria; Gammaproteobacteria; Pseudomonadales; Moraxellaceae; Psychrobacter	1.14.13.	COG0661
sp|Q1QD77_PSYCK|Q1QD77	Psychrobacter cryohalolentis (strain K5)	100.0	59	0	0	1	59	367	425	5.5e-25	120.2	SubName: Full=2-octaprenyl-3-methyl-6-methoxy-1,4-benzoquinol hydroxylase;EC=1.14.13.-;	Bacteria; Proteobacteria; Gammaproteobacteria; Pseudomonadales; Moraxellaceae; Psychrobacter	1.14.13.	COG0654
sp|Q1QD77_PSYCK|Q1QD77	Psychrobacter cryohalolentis (strain K5)	100.0	69	0	0	1	69	357	425	6e-31	140.2	SubName: Full=2-octaprenyl-3-methyl-6-methoxy-1,4-benzoquinol hydroxylase;EC=1.14.13.-;	Bacteria; Proteobacteria; Gammaproteobacteria; Pseudomonadales; Moraxellaceae; Psychrobacter	1.14.13.	COG0654
[truncated: 8,427 more rows]

## Sheet: 2.allXenobiotics_Gut
Identified proteins related to xenobiotics metabolism from the vultures' gut microbiome.
Uniprot ID	Taxa	%id	Aln len	Mismatches	Gaps	Query start	Query end	Subjct start	Subjct end	E-val	Bit score	Fut hit name	Full taxnomy	E.C. id	COG id
[truncated: 10,237 more rows]

## Sheet: 3.Face_CarcassCompounds
Identified genes from the facial skin microbiomes related to putrescine and other carcass compounds.
[truncated: 403 more rows]

[truncated: 4 more sheets: 4.Gut_CarcassCompounds, 5.NumOfResistGenesHMMRresfams, 6.NumResistGenesMGmapResFinder, 7.OtherIdentifiedGenes]
