# Supplementary material for: Protective role of the vulture facial skin and gut microbiomes aid adaptation to scavenging
Source: Acta Vet Scand. 2018 Oct 11;60:61. doi: 10.1186/s13028-018-0415-3 (PMC6182802; doi:10.1186/s13028-018-0415-3)
Supplement: Supplementary file 7 — Additional file 7. The correlation values of the microbes from the facial skin (sheet 1) and gut (sheet 2) microbiomes. It also contains supporting information on identified phages (sheet 3), biofilm formation genes (sheet 4), and E. coli toxin/anti-toxin genes (sheet 5), as well as the identified toxins from Fusobacteria (sheet 6) and Clostridia (sheet 7). [file 13028_2018_415_MOESM7_ESM.xlsx]

## Sheet: 1.FS_correlatedSpecies
Correlation values of the microbes from the facial skin microbiomes.
Species 1	Species 2	Correlation value	Bonferroni corrected P value
Acanthamoeba castellanii	Emticicia oligotrophica	0.80789084611822	7.30931E+14
Acetobacter pasteurianus	Candidatus Blochmannia	0.86289920758088	0.019
Acetobacter pasteurianus	Candidatus Hamiltonella	0.825258460647211	0.019
Acetobacter pasteurianus	Candidatus Ruthia	0.821557387778625	0.019
Acetobacter pasteurianus	Listonella anguillarum	0.868249694654359	0.019
Acetobacter pasteurianus	Oceanimonas sp.	0.838758207644702	0.019
Acetobacter pasteurianus	Pseudoalteromonas haloplanktis	0.827589160526812	0.019
Acetobacterium woodii	Shigella sonnei	0.873973358797693	3.45614E+14
Acholeplasma laidlawii	Alcanivorax borkumensis	0.844424745551079	5.91E-212
Acholeplasma laidlawii	Candidatus Arthromitus	0.861717442716411	5.91E-212
Acholeplasma laidlawii	Clostridium beijerinckii	0.837230586833218	5.91E-212
Acholeplasma laidlawii	Clostridium ljungdahlii	0.920154317797409	5.91E-212
Acholeplasma laidlawii	Clostridium pasteurianum	0.809861171152211	5.91E-212
Acholeplasma laidlawii	Clostridium phytofermentans	0.932828694499217	5.91E-212
Acholeplasma laidlawii	Clostridium saccharobutylicum	0.871740146655443	5.91E-212
Acholeplasma laidlawii	Clostridium tetani	0.956404215965124	5.91E-212
Acholeplasma laidlawii	Dictyostelium citrinum	0.929551638471815	5.91E-212
Acholeplasma laidlawii	Methanobrevibacter sp.	0.875902771780327	5.91E-212
Acholeplasma laidlawii	Natranaerobius thermophilus	0.824277459391979	5.91E-212
Acholeplasma laidlawii	Prosthecochloris aestuarii	0.917941217299594	5.91E-212
Acholeplasma laidlawii	Treponema denticola	0.851308127777093	5.91E-212
Achromobacter xylosoxidans	Agrobacterium radiobacter	0.901571419102239	7.3034E+14
Achromobacter xylosoxidans	Agrobacterium tumefaciens	0.85064122790859	7.3034E+14
Achromobacter xylosoxidans	Azorhizobium caulinodans	0.806442630190962	7.3034E+14
Achromobacter xylosoxidans	Bordetella bronchiseptica	0.835931541200183	7.3034E+14
Achromobacter xylosoxidans	Bordetella pertussis	0.805611314663924	7.3034E+14
Achromobacter xylosoxidans	Bordetella petrii	0.854029356727553	7.3034E+14
Achromobacter xylosoxidans	Brevundimonas subvibrioides	0.84920322184155	7.3034E+14
Achromobacter xylosoxidans	Caulobacter crescentus	0.863572196885202	7.3034E+14
Achromobacter xylosoxidans	Caulobacter sp.	0.804100277712891	7.3034E+14
Achromobacter xylosoxidans	Cellulomonas flavigena	0.929448605254096	7.3034E+14
Achromobacter xylosoxidans	Collimonas fungivorans	0.94420174436093	7.3034E+14
Achromobacter xylosoxidans	Cupriavidus taiwanensis	0.840333918247001	7.3034E+14
Achromobacter xylosoxidans	Dechlorosoma suillum	0.84367422371141	7.3034E+14
Achromobacter xylosoxidans	Deinococcus deserti	0.897801305224927	7.3034E+14
Achromobacter xylosoxidans	Deinococcus geothermalis	0.883050173663443	7.3034E+14
Achromobacter xylosoxidans	Deinococcus gobiensis	0.911337815554872	7.3034E+14
Achromobacter xylosoxidans	Deinococcus maricopensis	0.815267837981384	7.3034E+14
Achromobacter xylosoxidans	Gordonia polyisoprenivorans	0.819208097935214	7.3034E+14
Achromobacter xylosoxidans	Herbaspirillum seropedicae	0.926394584324132	7.3034E+14
Achromobacter xylosoxidans	Heterorhabditis bacteriophora	0.842299613454617	7.3034E+14
Achromobacter xylosoxidans	Janthinobacterium sp.	0.905681292370106	7.3034E+14
Achromobacter xylosoxidans	Mesorhizobium australicum	0.958645575020618	7.3034E+14
Achromobacter xylosoxidans	Mesorhizobium ciceri	0.949907027949096	7.3034E+14
Achromobacter xylosoxidans	Mesorhizobium loti	0.954645383333493	7.3034E+14
Achromobacter xylosoxidans	Mesorhizobium opportunistum	0.963484747738925	7.3034E+14
Achromobacter xylosoxidans	Microbacterium testaceum	0.819276833897611	7.3034E+14
Achromobacter xylosoxidans	Mycobacterium avium	0.85251157240854	7.3034E+14
Achromobacter xylosoxidans	Naegleria gruberi	0.904396899686218	7.3034E+14
Achromobacter xylosoxidans	Ochrobactrum anthropi	0.907272036560633	7.3034E+14
Achromobacter xylosoxidans	Oligotropha carboxidovorans	0.895933130207229	7.3034E+14
Achromobacter xylosoxidans	Panagrellus redivivus	0.815269439789938	7.3034E+14
Achromobacter xylosoxidans	Parvibaculum lavamentivorans	0.888000741960443	7.3034E+14
Achromobacter xylosoxidans	Propionibacterium freudenreichii	0.935025881136349	7.3034E+14
Achromobacter xylosoxidans	Pseudoxanthomonas suwonensis	0.864438898811863	7.3034E+14
Achromobacter xylosoxidans	Ralstonia pickettii	0.891032389854034	7.3034E+14
Achromobacter xylosoxidans	Rhizobium etli	0.866480433414054	7.3034E+14
Achromobacter xylosoxidans	Rhizobium leguminosarum	0.880130285507123	7.3034E+14
Achromobacter xylosoxidans	Rhizobium tropici	0.893632463791885	7.3034E+14
Achromobacter xylosoxidans	Saccoglossus kowalevskii	0.876645106713144	7.3034E+14
Achromobacter xylosoxidans	Sinorhizobium fredii	0.88982195768159	7.3034E+14
Achromobacter xylosoxidans	Sinorhizobium meliloti	0.836388497219801	7.3034E+14
Achromobacter xylosoxidans	Stenotrophomonas maltophilia	0.968732138255833	7.3034E+14
Achromobacter xylosoxidans	Tistrella mobilis	0.818318127688808	7.3034E+14
Achromobacter xylosoxidans	Variovorax paradoxus	0.80463046883395	7.3034E+14
Achromobacter xylosoxidans	Xanthobacter autotrophicus	0.918249344022924	7.3034E+14
Achromobacter xylosoxidans	[Cellvibrio] gilvus	0.804539064496192	7.3034E+14
Acidaminococcus fermentans	Alistipes shahii	0.849798698127975	4.62E-08
Acidaminococcus fermentans	Bacteroides helcogenes	0.885308957931577	4.62E-08
Acidaminococcus fermentans	Clostridiales genomosp.	0.825939403051502	4.62E-08
Acidaminococcus fermentans	Clostridium saccharolyticum-like	0.908809777017568	4.62E-08
Acidaminococcus fermentans	Eubacterium eligens	0.935498051938733	4.62E-08
Acidaminococcus fermentans	Porphyromonas asaccharolytica	0.8655145464061	4.62E-08
Acidaminococcus fermentans	Roseburia hominis	0.813510578783714	4.62E-08
Acidaminococcus fermentans	Roseburia intestinalis	0.801225949685384	4.62E-08
Acidaminococcus fermentans	Symbiobacterium thermophilum	0.862025902321787	4.62E-08
Acidaminococcus intestini	Akkermansia muciniphila	0.972583524409591	0
Acidaminococcus intestini	Desulfitobacterium hafniense	0.888474029256849	0
Acidaminococcus intestini	E.coli bacteriophage	0.871955947363299	0
Acidaminococcus intestini	Ornithobacterium rhinotracheale	0.954448527127701	0
Acidaminococcus intestini	Saccharomonospora viridis	0.824754885231803	0
Acidaminococcus intestini	Shigella phage	0.808582259186301	0
Acidaminococcus intestini	Streptococcus anginosus	0.876694339182471	0
Acidaminococcus intestini	Syntrophobotulus glycolicus	0.878764903781207	0
Acidaminococcus intestini	Thermobifida fusca	0.879177994297532	0
Acidaminococcus intestini	Veillonella parvula	0.979520007818285	0
Acidimicrobium ferrooxidans	Acidothermus cellulolyticus	0.92079959280852	3.71E-64
Acidimicrobium ferrooxidans	Actinoplanes friuliensis	0.800105361089866	3.71E-64
Acidimicrobium ferrooxidans	Anaeromyxobacter sp.	0.828483541742339	3.71E-64
Acidimicrobium ferrooxidans	Deinococcus peraridilitoris	0.802862875450398	3.71E-64
Acidimicrobium ferrooxidans	Delftia sp.	0.808875574571491	3.71E-64
Acidimicrobium ferrooxidans	Flavobacterium branchiophilum	0.805125093531904	3.71E-64
Acidimicrobium ferrooxidans	Flavobacterium indicum	0.817558250327704	3.71E-64
Acidimicrobium ferrooxidans	Flavobacterium johnsoniae	0.805574919716483	3.71E-64
Acidimicrobium ferrooxidans	Mycobacterium chubuense	0.810038550775519	3.71E-64
Acidimicrobium ferrooxidans	Mycobacterium kansasii	0.800649783763544	3.71E-64
Acidimicrobium ferrooxidans	Mycobacterium vanbaalenii	0.83425382627843	3.71E-64
Acidimicrobium ferrooxidans	Pedobacter heparinus	0.809430523117728	3.71E-64
Acidimicrobium ferrooxidans	Pedobacter saltans	0.804129410312051	3.71E-64
Acidimicrobium ferrooxidans	Phenylobacterium zucineum	0.848651860302216	3.71E-64
Acidimicrobium ferrooxidans	Psychroflexus torquis	0.846954012213188	3.71E-64
Acidimicrobium ferrooxidans	Rubrivivax gelatinosus	0.834984622420429	3.71E-64
Acidimicrobium ferrooxidans	Rubrobacter xylanophilus	0.860582510174823	3.71E-64
Acidimicrobium ferrooxidans	Streptomyces cattleya	0.83972649220494	3.71E-64
Acidimicrobium ferrooxidans	Streptomyces violaceusniger	0.803580663311142	3.71E-64
Acidimicrobium ferrooxidans	Thauera sp.	0.830835908430721	3.71E-64
Acidiphilium cryptum	Acidovorax avenae	0.873275444469339	0
Acidiphilium cryptum	Acidovorax citrulli	0.863018148536585	0
Acidiphilium cryptum	Acidovorax ebreus	0.88408093860546	0
Acidiphilium cryptum	Acidovorax sp.	0.85902228847506	0
Acidiphilium cryptum	Actinoplanes missouriensis	0.82556126498246	0
Acidiphilium cryptum	Actinoplanes sp.	0.833386809931863	0
Acidiphilium cryptum	Alicycliphilus denitrificans	0.87311272927751	0
Acidiphilium cryptum	Amycolatopsis mediterranei	0.867361044472349	0
Acidiphilium cryptum	Amycolatopsis orientalis	0.82327354985874	0
Acidiphilium cryptum	Arthrobacter chlorophenolicus	0.834164401082094	0
Acidiphilium cryptum	Arthrobacter phenanthrenivorans	0.82672403183751	0
Acidiphilium cryptum	Azoarcus aromaticum	0.867981787976626	0
Acidiphilium cryptum	Azoarcus sp.	0.829648939460026	0
Acidiphilium cryptum	Beutenbergia cavernae	0.855916639730015	0
Acidiphilium cryptum	Bifidobacterium animalis	0.815323594293747	0
Acidiphilium cryptum	Bifidobacterium bifidum	0.818547873721489	0
Acidiphilium cryptum	Bordetella bronchiseptica	0.804175254824969	0
Acidiphilium cryptum	Caenorhabditis japonica	0.882478047923945	0
Acidiphilium cryptum	Candidatus Saccharimonas	0.815028086668368	0
Acidiphilium cryptum	Capnocytophaga canimorsus	0.840938175476475	0
Acidiphilium cryptum	Catenulispora acidiphila	0.814229200264092	0
Acidiphilium cryptum	Caulobacter segnis	0.852573104535394	0
Acidiphilium cryptum	Cellulomonas fimi	0.832224447647214	0
Acidiphilium cryptum	Chlorobium chlorochromatii	0.855438143081763	0
Acidiphilium cryptum	Chromobacterium violaceum	0.858943045257443	0
Acidiphilium cryptum	Clavibacter michiganensis	0.82211039256463	0
Acidiphilium cryptum	Comamonadaceae bacterium	0.912974452237359	0
Acidiphilium cryptum	Cyclobacterium marinum	0.857923363383274	0
Acidiphilium cryptum	Dechlorosoma suillum	0.808606820774466	0
Acidiphilium cryptum	Delftia acidovorans	0.828269762756134	0
Acidiphilium cryptum	Delftia sp.	0.807188364836559	0
Acidiphilium cryptum	Dinoroseobacter shibae	0.904769573058586	0
Acidiphilium cryptum	Erythrobacter litoralis	0.919577051274346	0
Acidiphilium cryptum	Flavobacteriaceae bacterium	0.825366140398475	0
Acidiphilium cryptum	Flexibacter litoralis	0.818157060462523	0
Acidiphilium cryptum	Frankia alni	0.842888381268146	0
Acidiphilium cryptum	Frankia sp.	0.862674691789113	0
Acidiphilium cryptum	Frankia symbiont	0.877880552004964	0
Acidiphilium cryptum	Gemmatimonas aurantiaca	0.854062045261643	0
Acidiphilium cryptum	Geodermatophilus obscurus	0.814050879657775	0
Acidiphilium cryptum	Gordonia bronchialis	0.882504838835415	0
Acidiphilium cryptum	Gordonia polyisoprenivorans	0.812286121690478	0
Acidiphilium cryptum	Gordonia sp.	0.822379406677278	0
Acidiphilium cryptum	Haliangium ochraceum	0.81756125258533	0
Acidiphilium cryptum	Herminiimonas arsenicoxydans	0.844376806517783	0
Acidiphilium cryptum	Ilumatobacter coccineus	0.860649000375429	0
Acidiphilium cryptum	Intrasporangium calvum	0.873709138605265	0
Acidiphilium cryptum	Isoptericola variabilis	0.854187764095359	0
Acidiphilium cryptum	Jannaschia sp.	0.873496807403724	0
Acidiphilium cryptum	Kineococcus radiotolerans	0.860706181802156	0
Acidiphilium cryptum	Kitasatospora setae	0.834708854205409	0
Acidiphilium cryptum	Kribbella flavida	0.844871953099895	0
Acidiphilium cryptum	Kytococcus sedentarius	0.854461752306069	0
Acidiphilium cryptum	Laribacter hongkongensis	0.83176720186523	0
Acidiphilium cryptum	Leifsonia xyli	0.839433292014457	0
Acidiphilium cryptum	Leptothrix cholodnii	0.885909248961029	0
Acidiphilium cryptum	Magnetospirillum magneticum	0.816700908340197	0
Acidiphilium cryptum	Meiothermus silvanus	0.860586985071762	0
Acidiphilium cryptum	Methanocella arvoryzae	0.804101356959476	0
Acidiphilium cryptum	Methylibium petroleiphilum	0.871207579248562	0
Acidiphilium cryptum	Methylococcus capsulatus	0.831056951821092	0
Acidiphilium cryptum	Microlunatus phosphovorus	0.854087661561973	0
Acidiphilium cryptum	Micromonospora aurantiaca	0.833851533605367	0
Acidiphilium cryptum	Micromonospora sp.	0.843199328707387	0
Acidiphilium cryptum	Mobiluncus curtisii	0.803577044241163	0
Acidiphilium cryptum	Mycobacterium gilvum	0.817123556158804	0
Acidiphilium cryptum	Mycobacterium marinum	0.869943449463825	0
Acidiphilium cryptum	Mycobacterium rhodesiae	0.891350231719958	0
Acidiphilium cryptum	Myxococcus fulvus	0.856769291735463	0
Acidiphilium cryptum	Myxococcus stipitatus	0.849680453910678	0
Acidiphilium cryptum	Myxococcus xanthus	0.887194095476923	0
Acidiphilium cryptum	Natronobacterium gregoryi	0.858709653817931	0
Acidiphilium cryptum	Niastella koreensis	0.852829035366155	0
Acidiphilium cryptum	Nitrobacter hamburgensis	0.82581406114171	0
Acidiphilium cryptum	Nitrobacter winogradskyi	0.877812514831243	0
Acidiphilium cryptum	Nitrosospira multiformis	0.870809774291364	0
Acidiphilium cryptum	Nocardia brasiliensis	0.835770942868735	0
Acidiphilium cryptum	Nocardia cyriacigeorgica	0.854836207188799	0
Acidiphilium cryptum	Nocardia farcinica	0.890294366692729	0
Acidiphilium cryptum	Nocardioides sp.	0.867607112992318	0
Acidiphilium cryptum	Novosphingobium aromaticivorans	0.883797568025817	0
Acidiphilium cryptum	Novosphingobium sp.	0.837362962852716	0
Acidiphilium cryptum	Octadecabacter antarcticus	0.862210637498447	0
Acidiphilium cryptum	Opitutus terrae	0.867367665327423	0
Acidiphilium cryptum	Paracoccus aminophilus	0.839110490488554	0
Acidiphilium cryptum	Paracoccus denitrificans	0.899748867110078	0
Acidiphilium cryptum	Pirellula staleyi	0.810776792886649	0
Acidiphilium cryptum	Polaribacter sp.	0.817653451512792	0
Acidiphilium cryptum	Polaromonas naphthalenivorans	0.859618761383644	0
Acidiphilium cryptum	Polaromonas sp.	0.872515927344617	0
Acidiphilium cryptum	Polymorphum gilvum	0.86832538977682	0
Acidiphilium cryptum	Propionibacterium acidipropionici	0.881357213324132	0
Acidiphilium cryptum	Propionibacterium avidum	0.860557894000083	0
Acidiphilium cryptum	Propionibacterium propionicum	0.85242616981714	0
Acidiphilium cryptum	Pseudoxanthomonas spadix	0.875260179020128	0
Acidiphilium cryptum	Psychrobacter phage	0.808618779303946	0
Acidiphilium cryptum	Ramlibacter tataouinensis	0.867997815806027	0
Acidiphilium cryptum	Rhodanobacter sp.	0.845438113400152	0
Acidiphilium cryptum	Rhodobacter capsulatus	0.89121433985147	0
Acidiphilium cryptum	Rhodobacter sphaeroides	0.890818969955404	0
Acidiphilium cryptum	Rhodoferax ferrireducens	0.862419043900626	0
Acidiphilium cryptum	Rhodospirillum centenum	0.886499143257151	0
Acidiphilium cryptum	Rhodospirillum photometricum	0.801177860011001	0
Acidiphilium cryptum	Roseobacter denitrificans	0.876729272513703	0
Acidiphilium cryptum	Rubrivivax gelatinosus	0.837920414453394	0
Acidiphilium cryptum	Ruegeria pomeroyi	0.896166341482638	0
Acidiphilium cryptum	Runella slithyformis	0.838911165730181	0
Acidiphilium cryptum	Saccharothrix espanaensis	0.837613194612262	0
Acidiphilium cryptum	Salinispora arenicola	0.914391226103548	0
Acidiphilium cryptum	Salinispora tropica	0.895535270669972	0
Acidiphilium cryptum	Sanguibacter keddieii	0.865979372361764	0
Acidiphilium cryptum	Sideroxydans lithotrophicus	0.867356894380742	0
Acidiphilium cryptum	Silicibacter sp.	0.809841431916145	0
Acidiphilium cryptum	Sphingobium chlorophenolicum	0.891156950483147	0
Acidiphilium cryptum	Sphingobium japonicum	0.816043849435162	0
Acidiphilium cryptum	Sphingobium sp.	0.888960885850129	0
Acidiphilium cryptum	Sphingomonas sp.	0.841224649973835	0
Acidiphilium cryptum	Sphingomonas wittichii	0.847615281484834	0
Acidiphilium cryptum	Sphingopyxis alaskensis	0.88530152327018	0
Acidiphilium cryptum	Stackebrandtia nassauensis	0.817322272818778	0
Acidiphilium cryptum	Streptococcus sp.	0.804761689112842	0
Acidiphilium cryptum	Streptomyces bingchenggensis	0.819307846930513	0
Acidiphilium cryptum	Streptomyces collinus	0.87182582201529	0
Acidiphilium cryptum	Streptomyces flavogriseus	0.833281862146803	0
Acidiphilium cryptum	Streptomyces fulvissimus	0.873032277969915	0
Acidiphilium cryptum	Streptomyces hygroscopicus	0.91362155263315	0
Acidiphilium cryptum	Streptomyces scabiei	0.814969597121992	0
Acidiphilium cryptum	Streptomyces sp.	0.856065872812987	0
Acidiphilium cryptum	Streptomyces venezuelae	0.817903704805459	0
Acidiphilium cryptum	Streptosporangium roseum	0.821460646226819	0
Acidiphilium cryptum	Thermobispora bispora	0.826145133513516	0
Acidiphilium cryptum	Thermomonospora curvata	0.822135977748939	0
Acidiphilium cryptum	Thioflavicoccus mobilis	0.812847284341225	0
Acidiphilium cryptum	Thiomonas intermedia	0.842481931818849	0
Acidiphilium cryptum	Thiomonas sp.	0.871483001063491	0
Acidiphilium cryptum	Tsukamurella paurometabola	0.812458257449281	0
Acidiphilium cryptum	Variovorax paradoxus	0.810048412458555	0
Acidiphilium cryptum	Verminephrobacter eiseniae	0.882844891307229	0
Acidiphilium cryptum	Verrucosispora maris	0.849193046380842	0
Acidiphilium cryptum	Xanthomonas albilineans	0.85409398401241	0
Acidiphilium cryptum	Xanthomonas axonopodis	0.911096502264658	0
Acidiphilium cryptum	Xanthomonas campestris	0.874686213103257	0
Acidiphilium cryptum	Xanthomonas citri	0.846246574335036	0
Acidiphilium cryptum	Xanthomonas fuscans	0.84917467079189	0
Acidiphilium cryptum	Xanthomonas oryzae	0.86849786332329	0
Acidiphilium cryptum	Xylanimonas cellulosilytica	0.847798114983181	0
Acidiphilium cryptum	[Cellvibrio] gilvus	0.821545380285227	0
Acidiphilium multivorum	Actinoplanes friuliensis	0.824342770383729	3.18E-09
Acidiphilium multivorum	Actinoplanes missouriensis	0.812083170819343	3.18E-09
Acidiphilium multivorum	Actinosynnema mirum	0.822665295985185	3.18E-09
Acidiphilium multivorum	Agromonas oligotrophica	0.844045948435288	3.18E-09
Acidiphilium multivorum	Alicyclobacillus acidocaldarius	0.816287241100613	3.18E-09
Acidiphilium multivorum	Allochromatium vinosum	0.910740936758691	3.18E-09
Acidiphilium multivorum	Anaeromyxobacter dehalogenans	0.934631018872661	3.18E-09
Acidiphilium multivorum	Anaeromyxobacter sp.	0.88074952120436	3.18E-09
Acidiphilium multivorum	Azospirillum lipoferum	0.889196718275054	3.18E-09
Acidiphilium multivorum	Beijerinckia indica	0.895326518421874	3.18E-09
Acidiphilium multivorum	Blastococcus saxobsidens	0.830051727318386	3.18E-09
Acidiphilium multivorum	Bordetella pertussis	0.811897381555217	3.18E-09
Acidiphilium multivorum	Bradyrhizobium sp.	0.843717427489571	3.18E-09
Acidiphilium multivorum	Catenulispora acidiphila	0.8107694185495	3.18E-09
Acidiphilium multivorum	Caulobacter sp.	0.8511398399077	3.18E-09
Acidiphilium multivorum	Clavibacter michiganensis	0.843141901883361	3.18E-09
Acidiphilium multivorum	Clostridium thermocellum	0.848558201358329	3.18E-09
Acidiphilium multivorum	Conexibacter woesei	0.90809257270833	3.18E-09
Acidiphilium multivorum	Cyanobium gracile	0.821105620982348	3.18E-09
Acidiphilium multivorum	Dechloromonas aromatica	0.873933556149332	3.18E-09
Acidiphilium multivorum	Deinococcus maricopensis	0.804443290823479	3.18E-09
Acidiphilium multivorum	Deinococcus peraridilitoris	0.818346524017709	3.18E-09
Acidiphilium multivorum	Desulfomonile tiedjei	0.88507142288406	3.18E-09
Acidiphilium multivorum	Desulfovibrio aespoeensis	0.872051021447359	3.18E-09
Acidiphilium multivorum	Frankia alni	0.821728179419873	3.18E-09
Acidiphilium multivorum	Geitlerinema sp.	0.843772006990533	3.18E-09
Acidiphilium multivorum	Geobacter sp.	0.847229853481451	3.18E-09
Acidiphilium multivorum	Gordonia sp.	0.80723631647056	3.18E-09
Acidiphilium multivorum	Ilumatobacter coccineus	0.802082005065422	3.18E-09
Acidiphilium multivorum	Magnetospirillum magneticum	0.849906718356305	3.18E-09
Acidiphilium multivorum	Maricaulis maris	0.844463995323892	3.18E-09
Acidiphilium multivorum	Methylobacterium nodulans	0.846220158844419	3.18E-09
Acidiphilium multivorum	Methylobacterium sp.	0.824918551075692	3.18E-09
Acidiphilium multivorum	Methylocella silvestris	0.858198174155466	3.18E-09
Acidiphilium multivorum	Methylocystis sp.	0.888415946391752	3.18E-09
Acidiphilium multivorum	Microbacterium testaceum	0.816824678057327	3.18E-09
Acidiphilium multivorum	Modestobacter marinus	0.823957985188864	3.18E-09
Acidiphilium multivorum	Mycobacterium abscessus	0.842668892862639	3.18E-09
Acidiphilium multivorum	Mycobacterium chubuense	0.858460250522341	3.18E-09
Acidiphilium multivorum	Mycobacterium kansasii	0.887829471023256	3.18E-09
Acidiphilium multivorum	Mycobacterium smegmatis	0.885761149962483	3.18E-09
Acidiphilium multivorum	Mycobacterium vanbaalenii	0.833042069045755	3.18E-09
Acidiphilium multivorum	Nakamurella multipartita	0.855420686457628	3.18E-09
Acidiphilium multivorum	Nocardiopsis alba	0.85771441705513	3.18E-09
Acidiphilium multivorum	Nocardiopsis dassonvillei	0.83182117466812	3.18E-09
Acidiphilium multivorum	Oceanithermus profundus	0.873538388424672	3.18E-09
Acidiphilium multivorum	Phycisphaera mikurensis	0.809115872430569	3.18E-09
Acidiphilium multivorum	Pseudonocardia dioxanivorans	0.870153258675101	3.18E-09
Acidiphilium multivorum	Rhizobium etli	0.834696816909042	3.18E-09
Acidiphilium multivorum	Rhodococcus equi	0.839115116959094	3.18E-09
Acidiphilium multivorum	Rhodococcus jostii	0.933058423784118	3.18E-09
Acidiphilium multivorum	Rhodococcus opacus	0.843491337411102	3.18E-09
Acidiphilium multivorum	Rhodopseudomonas palustris	0.861057681079574	3.18E-09
Acidiphilium multivorum	Rubrobacter xylanophilus	0.834484973291036	3.18E-09
Acidiphilium multivorum	Saccharopolyspora erythraea	0.852011899838689	3.18E-09
Acidiphilium multivorum	Segniliparus rotundus	0.889309162125384	3.18E-09
Acidiphilium multivorum	Sorangium cellulosum	0.85702099582742	3.18E-09
Acidiphilium multivorum	Spiribacter sp.	0.876444912271514	3.18E-09
Acidiphilium multivorum	Stackebrandtia nassauensis	0.855501885697277	3.18E-09
Acidiphilium multivorum	Starkeya novella	0.904983627979854	3.18E-09
Acidiphilium multivorum	Streptococcus parauberis	0.831432442365586	3.18E-09
Acidiphilium multivorum	Streptomyces albus	0.845809776519344	3.18E-09
Acidiphilium multivorum	Streptomyces avermitilis	0.857925722659797	3.18E-09
Acidiphilium multivorum	Streptomyces bingchenggensis	0.856313534189164	3.18E-09
Acidiphilium multivorum	Streptomyces cattleya	0.848584137662206	3.18E-09
Acidiphilium multivorum	Streptomyces coelicolor	0.858942138979924	3.18E-09
Acidiphilium multivorum	Streptomyces davawensis	0.835530918929248	3.18E-09
Acidiphilium multivorum	Streptomyces flavogriseus	0.817316349505199	3.18E-09
Acidiphilium multivorum	Streptomyces griseus	0.82806893691766	3.18E-09
Acidiphilium multivorum	Streptomyces rapamycinicus	0.828173558503134	3.18E-09
Acidiphilium multivorum	Streptomyces scabiei	0.841131452998099	3.18E-09
Acidiphilium multivorum	Streptomyces violaceusniger	0.856783191659764	3.18E-09
Acidiphilium multivorum	Streptosporangium roseum	0.812055722236721	3.18E-09
Acidiphilium multivorum	Thermomonospora curvata	0.807014588127848	3.18E-09
Acidiphilium multivorum	Thioalkalivibrio nitratireducens	0.913475073551454	3.18E-09
Acidiphilium multivorum	Thiobacillus denitrificans	0.893939749529195	3.18E-09
Acidiphilium multivorum	Thioflavicoccus mobilis	0.80291174813571	3.18E-09
Acidiphilium multivorum	Variovorax paradoxus	0.81601593941733	3.18E-09
Acidithiobacillus caldus	Aliivibrio salmonicida	0.810207437467366	6.04E-145
Acidithiobacillus caldus	Azotobacter vinelandii	0.880468109183065	6.04E-145
Acidithiobacillus caldus	Brachybacterium faecium	0.817097407713434	6.04E-145
Acidithiobacillus caldus	Candidatus Puniceispirillum	0.818639892284457	6.04E-145
Acidithiobacillus caldus	Chromohalobacter salexigens	0.857661160039098	6.04E-145
Acidithiobacillus caldus	Cycloclasticus zancles	0.811029430988229	6.04E-145
Acidithiobacillus caldus	Ferrimonas balearica	0.860879756708578	6.04E-145
Acidithiobacillus caldus	Frateuria aurantia	0.82374312591634	6.04E-145
Acidithiobacillus caldus	Gallionella capsiferriformans	0.819917932306004	6.04E-145
Acidithiobacillus caldus	Gibberella zeae	0.803503087340042	6.04E-145
Acidithiobacillus caldus	Halomonas elongata	0.809736154471371	6.04E-145
Acidithiobacillus caldus	Marinomonas posidonica	0.812841244426255	6.04E-145
Acidithiobacillus caldus	Methylobacterium populi	0.843712327646558	6.04E-145
Acidithiobacillus caldus	Methylomonas methanica	0.83825810470844	6.04E-145
Acidithiobacillus caldus	Methylotenera mobilis	0.807634883585021	6.04E-145
Acidithiobacillus caldus	Nitrosococcus oceani	0.809654151957464	6.04E-145
Acidithiobacillus caldus	Pseudoalteromonas atlantica	0.819329391172748	6.04E-145
Acidithiobacillus caldus	Psychromonas ingrahamii	0.815689619790733	6.04E-145
Acidithiobacillus caldus	Roseiflexus sp.	0.886900017822989	6.04E-145
Acidithiobacillus caldus	Shewanella frigidimarina	0.815702296949232	6.04E-145
Acidithiobacillus caldus	Shewanella halifaxensis	0.813329503760899	6.04E-145
Acidithiobacillus caldus	Shewanella pealeana	0.870699350044142	6.04E-145
Acidithiobacillus caldus	Simiduia agarivorans	0.823585195858196	6.04E-145
Acidithiobacillus caldus	Thioalkalimicrobium cyclicum	0.808159539211944	6.04E-145
Acidithiobacillus caldus	Thioalkalivibrio sp.	0.838376088426097	6.04E-145
Acidithiobacillus caldus	Thioalkalivibrio sulfidophilus	0.911059833551679	6.04E-145
Acidithiobacillus caldus	Thiomicrospira crunogena	0.811845885932833	6.04E-145
Acidithiobacillus caldus	Vibrio vulnificus	0.842337604741365	6.04E-145
Acidithiobacillus ferrivorans	Acidovorax ebreus	0.814079947819147	0
Acidithiobacillus ferrivorans	Actinoplanes friuliensis	0.810362235878134	0
Acidithiobacillus ferrivorans	Actinoplanes sp.	0.827764287950038	0
Acidithiobacillus ferrivorans	Actinosynnema mirum	0.80275112209687	0
Acidithiobacillus ferrivorans	Alicycliphilus denitrificans	0.809249394240991	0
Acidithiobacillus ferrivorans	Amycolatopsis mediterranei	0.885020259026362	0
Acidithiobacillus ferrivorans	Amycolatopsis orientalis	0.850381996005722	0
Acidithiobacillus ferrivorans	Amycolicicoccus subflavus	0.830014228317742	0
Acidithiobacillus ferrivorans	Arthrobacter arilaitensis	0.825065841883886	0
Acidithiobacillus ferrivorans	Arthrobacter chlorophenolicus	0.869777045573901	0
Acidithiobacillus ferrivorans	Arthrobacter phenanthrenivorans	0.88390225081898	0
Acidithiobacillus ferrivorans	Arthrobacter sp.	0.853075328897635	0
Acidithiobacillus ferrivorans	Azorhizobium caulinodans	0.806970114596559	0
Acidithiobacillus ferrivorans	Azospirillum sp.	0.841575437316606	0
Acidithiobacillus ferrivorans	Bacillus megaterium	0.823350301219876	0
Acidithiobacillus ferrivorans	Beutenbergia cavernae	0.844489157281169	0
Acidithiobacillus ferrivorans	Burkholderia pseudomallei	0.841329719766252	0
Acidithiobacillus ferrivorans	Caenorhabditis angaria	0.846000559452563	0
Acidithiobacillus ferrivorans	Caenorhabditis sp.	0.84970350092935	0
Acidithiobacillus ferrivorans	Catenulispora acidiphila	0.847555207211385	0
Acidithiobacillus ferrivorans	Cellulomonas fimi	0.810465169993954	0
Acidithiobacillus ferrivorans	Chelativorans sp.	0.832659126525127	0
Acidithiobacillus ferrivorans	Clavibacter michiganensis	0.804102375072338	0
Acidithiobacillus ferrivorans	Comamonas testosteroni	0.898052156787817	0
Acidithiobacillus ferrivorans	Cupriavidus necator	0.84471910953915	0
Acidithiobacillus ferrivorans	Cupriavidus taiwanensis	0.83697926420996	0
Acidithiobacillus ferrivorans	Cyclobacterium marinum	0.886919462263166	0
Acidithiobacillus ferrivorans	Delftia acidovorans	0.875150541957593	0
Acidithiobacillus ferrivorans	Delftia sp.	0.847145492022737	0
Acidithiobacillus ferrivorans	Dinoroseobacter shibae	0.830437696848568	0
Acidithiobacillus ferrivorans	Erythrobacter litoralis	0.81258304973071	0
Acidithiobacillus ferrivorans	Flavobacterium branchiophilum	0.805526457982347	0
Acidithiobacillus ferrivorans	Flexibacter litoralis	0.820424299352056	0
Acidithiobacillus ferrivorans	Frankia alni	0.811307562714291	0
Acidithiobacillus ferrivorans	Frankia sp.	0.846084300158968	0
Acidithiobacillus ferrivorans	Frankia symbiont	0.874418554331346	0
Acidithiobacillus ferrivorans	Geodermatophilus obscurus	0.81209177153636	0
Acidithiobacillus ferrivorans	Gluconacetobacter diazotrophicus	0.827399607433609	0
Acidithiobacillus ferrivorans	Gordonia bronchialis	0.885568999027099	0
Acidithiobacillus ferrivorans	Gordonia polyisoprenivorans	0.867698822504561	0
Acidithiobacillus ferrivorans	Gordonia sp.	0.817306509666632	0
Acidithiobacillus ferrivorans	Halomicrobium mukohataei	0.831003919583262	0
Acidithiobacillus ferrivorans	Haloterrigena turkmenica	0.861841427352051	0
Acidithiobacillus ferrivorans	Ilumatobacter coccineus	0.837438194525709	0
Acidithiobacillus ferrivorans	Isoptericola variabilis	0.817792346818206	0
Acidithiobacillus ferrivorans	Janthinobacterium sp.	0.816327500699808	0
Acidithiobacillus ferrivorans	Ketogulonicigenium vulgare	0.847875116987103	0
Acidithiobacillus ferrivorans	Kineococcus radiotolerans	0.814990272849093	0
Acidithiobacillus ferrivorans	Kitasatospora setae	0.84760799669262	0
Acidithiobacillus ferrivorans	Kribbella flavida	0.807570515331082	0
Acidithiobacillus ferrivorans	Krokinobacter sp.	0.850316865598075	0
Acidithiobacillus ferrivorans	Kytococcus sedentarius	0.833366812195087	0
Acidithiobacillus ferrivorans	Laribacter hongkongensis	0.851625724672845	0
Acidithiobacillus ferrivorans	Leifsonia xyli	0.872373951597285	0
Acidithiobacillus ferrivorans	Magnetospirillum magneticum	0.810959911849225	0
Acidithiobacillus ferrivorans	Micrococcus luteus	0.852960554830571	0
Acidithiobacillus ferrivorans	Microlunatus phosphovorus	0.816223954198903	0
Acidithiobacillus ferrivorans	Micromonospora aurantiaca	0.852145593457312	0
Acidithiobacillus ferrivorans	Micromonospora sp.	0.875869172120127	0
Acidithiobacillus ferrivorans	Mycobacterium avium	0.826783532342491	0
Acidithiobacillus ferrivorans	Mycobacterium gilvum	0.871401807121141	0
Acidithiobacillus ferrivorans	Mycobacterium intracellulare	0.85450121822371	0
Acidithiobacillus ferrivorans	Mycobacterium rhodesiae	0.818365937938913	0
Acidithiobacillus ferrivorans	Mycobacterium sp.	0.801765997188956	0
Acidithiobacillus ferrivorans	Nitrobacter winogradskyi	0.812754625162575	0
Acidithiobacillus ferrivorans	Nocardia brasiliensis	0.882612803545428	0
Acidithiobacillus ferrivorans	Nocardia cyriacigeorgica	0.906114629959996	0
Acidithiobacillus ferrivorans	Nocardia farcinica	0.880595846503192	0
Acidithiobacillus ferrivorans	Nonlabens dokdonensis	0.862596537884982	0
Acidithiobacillus ferrivorans	Paracoccus aminophilus	0.882174822277541	0
Acidithiobacillus ferrivorans	Paracoccus denitrificans	0.809672999657135	0
Acidithiobacillus ferrivorans	Phaeobacter gallaeciensis	0.835117111853912	0
Acidithiobacillus ferrivorans	Pirellula staleyi	0.858930963431295	0
Acidithiobacillus ferrivorans	Polymorphum gilvum	0.854778548554053	0
Acidithiobacillus ferrivorans	Propionibacterium acidipropionici	0.835401940797183	0
Acidithiobacillus ferrivorans	Propionibacterium propionicum	0.809881697483224	0
Acidithiobacillus ferrivorans	Psychrobacter arcticus	0.829894971101783	0
Acidithiobacillus ferrivorans	Psychrobacter cryohalolentis	0.812014168466891	0
Acidithiobacillus ferrivorans	Psychrobacter sp.	0.816044965135953	0
Acidithiobacillus ferrivorans	Ralstonia solanacearum	0.826870250506529	0
Acidithiobacillus ferrivorans	Rhizobium leguminosarum	0.805025624050909	0
Acidithiobacillus ferrivorans	Rhodobacter capsulatus	0.808868059854339	0
Acidithiobacillus ferrivorans	Rhodococcus opacus	0.849910238175402	0
Acidithiobacillus ferrivorans	Rhodospirillum photometricum	0.900855678332139	0
Acidithiobacillus ferrivorans	Rhodospirillum rubrum	0.861913188437662	0
Acidithiobacillus ferrivorans	Roseobacter litoralis	0.848500107607179	0
Acidithiobacillus ferrivorans	Ruegeria pomeroyi	0.831107634500734	0
Acidithiobacillus ferrivorans	Saccharothrix espanaensis	0.834745320703237	0
Acidithiobacillus ferrivorans	Salinispora arenicola	0.835480928321943	0
Acidithiobacillus ferrivorans	Salinispora tropica	0.857674308538776	0
Acidithiobacillus ferrivorans	Sideroxydans lithotrophicus	0.804070402072168	0
Acidithiobacillus ferrivorans	Silicibacter sp.	0.871414674661162	0
Acidithiobacillus ferrivorans	Singulisphaera acidiphila	0.85275376312738	0
Acidithiobacillus ferrivorans	Sphingobacterium sp.	0.805336033798771	0
Acidithiobacillus ferrivorans	Sphingomonas wittichii	0.81257589891929	0
Acidithiobacillus ferrivorans	Streptomyces avermitilis	0.82204702229324	0
Acidithiobacillus ferrivorans	Streptomyces bingchenggensis	0.812983788161513	0
Acidithiobacillus ferrivorans	Streptomyces collinus	0.819722147625815	0
Acidithiobacillus ferrivorans	Streptomyces davawensis	0.8041705705514	0
Acidithiobacillus ferrivorans	Streptomyces fulvissimus	0.835050358344403	0
Acidithiobacillus ferrivorans	Streptomyces hygroscopicus	0.851044000770209	0
Acidithiobacillus ferrivorans	Streptomyces rapamycinicus	0.841988166597941	0
Acidithiobacillus ferrivorans	Streptomyces scabiei	0.804442857744849	0
Acidithiobacillus ferrivorans	Streptomyces sp.	0.81342828868796	0
Acidithiobacillus ferrivorans	Streptomyces violaceusniger	0.822450962656698	0
Acidithiobacillus ferrivorans	Streptosporangium roseum	0.806110224262355	0
Acidithiobacillus ferrivorans	Thauera sp.	0.815694700838969	0
Acidithiobacillus ferrivorans	Thermobispora bispora	0.807850952922196	0
Acidithiobacillus ferrivorans	Thermus scotoductus	0.8947809792552	0
Acidithiobacillus ferrivorans	Thiomonas intermedia	0.803760805885384	0
Acidithiobacillus ferrivorans	Thiomonas sp.	0.80891309479938	0
Acidithiobacillus ferrivorans	Tsukamurella paurometabola	0.881409547735356	0
Acidithiobacillus ferrivorans	Verrucosispora maris	0.82563488538707	0
Acidithiobacillus ferrivorans	Xanthomonas albilineans	0.830805905261741	0
Acidithiobacillus ferrivorans	Xanthomonas axonopodis	0.827376222335669	0
Acidithiobacillus ferrivorans	Xanthomonas campestris	0.833402825430652	0
Acidithiobacillus ferrivorans	Xanthomonas citri	0.842239461307188	0
Acidithiobacillus ferrivorans	Xylanimonas cellulosilytica	0.815854689880769	0
Acidithiobacillus ferrooxidans	Candidatus Desulforudis	0.834289238451568	2.74E-14
Acidithiobacillus ferrooxidans	Desulfosporosinus acidiphilus	0.812323295469232	2.74E-14
Acidithiobacillus ferrooxidans	Desulfosporosinus meridiei	0.835308043523875	2.74E-14
Acidithiobacillus ferrooxidans	Mycobacterium marinum	0.825584293666284	2.74E-14
Acidithiobacillus ferrooxidans	Owenweeksia hongkongensis	0.811178130406914	2.74E-14
Acidithiobacillus ferrooxidans	Pelotomaculum thermopropionicum	0.845729160380104	2.74E-14
Acidithiobacillus ferrooxidans	Rhodococcus phage	0.863345966789885	2.74E-14
Acidithiobacillus ferrooxidans	Scheffersomyces stipitis	0.871970170544717	2.74E-14
Acidithiobacillus ferrooxidans	Thermus oshimai	0.818138923307544	2.74E-14
Acidothermus cellulolyticus	Acidovorax avenae	0.904630220788596	0
Acidothermus cellulolyticus	Acidovorax citrulli	0.893215814032316	0
Acidothermus cellulolyticus	Acidovorax ebreus	0.890805553344795	0
Acidothermus cellulolyticus	Acidovorax sp.	0.887817968013615	0
Acidothermus cellulolyticus	Actinoplanes friuliensis	0.879973194211233	0
Acidothermus cellulolyticus	Actinoplanes missouriensis	0.851252079266247	0
Acidothermus cellulolyticus	Actinoplanes sp.	0.884867737085651	0
Acidothermus cellulolyticus	Actinosynnema mirum	0.837310110208898	0
Acidothermus cellulolyticus	Aequorivita sublithincola	0.816873653545681	0
Acidothermus cellulolyticus	Alicycliphilus denitrificans	0.876896502131227	0
Acidothermus cellulolyticus	Amycolatopsis orientalis	0.830909215997255	0
Acidothermus cellulolyticus	Anaeromyxobacter sp.	0.825313733615016	0
Acidothermus cellulolyticus	Arcobacter butzleri	0.833879183345907	0
Acidothermus cellulolyticus	Arcobacter nitrofigilis	0.82834719065347	0
Acidothermus cellulolyticus	Arcobacter sp.	0.832123413889453	0
Acidothermus cellulolyticus	Arthrobacter chlorophenolicus	0.883323948817906	0
Acidothermus cellulolyticus	Arthrobacter phenanthrenivorans	0.851940148046554	0
Acidothermus cellulolyticus	Arthrobacter sp.	0.80123691024312	0
Acidothermus cellulolyticus	Azoarcus aromaticum	0.894456073969761	0
Acidothermus cellulolyticus	Azoarcus sp.	0.881191080791193	0
Acidothermus cellulolyticus	Bacteriovorax marinus	0.853608289370299	0
Acidothermus cellulolyticus	Belliella baltica	0.876113960758563	0
Acidothermus cellulolyticus	Beutenbergia cavernae	0.876749335687069	0
Acidothermus cellulolyticus	Blastococcus saxobsidens	0.821845917882225	0
Acidothermus cellulolyticus	Bordetella bronchiseptica	0.840404114045678	0
Acidothermus cellulolyticus	Bordetella petrii	0.868674300478257	0
Acidothermus cellulolyticus	Brevundimonas subvibrioides	0.85118709460944	0
Acidothermus cellulolyticus	Candidatus Accumulibacter	0.900340172151034	0
Acidothermus cellulolyticus	Candidatus Saccharimonas	0.855575377655138	0
Acidothermus cellulolyticus	Catenulispora acidiphila	0.87239667984942	0
Acidothermus cellulolyticus	Caulobacter segnis	0.896901138809459	0
Acidothermus cellulolyticus	Caulobacter sp.	0.864340604881057	0
Acidothermus cellulolyticus	Cellulomonas fimi	0.852736148712951	0
Acidothermus cellulolyticus	Cellulophaga algicola	0.820398269303636	0
Acidothermus cellulolyticus	Cellulophaga lytica	0.833226358227425	0
Acidothermus cellulolyticus	Chitinophaga pinensis	0.806777705152125	0
Acidothermus cellulolyticus	Chromobacterium violaceum	0.880892134959132	0
Acidothermus cellulolyticus	Clavibacter michiganensis	0.860151341143828	0
Acidothermus cellulolyticus	Clostridium acidurici	0.866943803378273	0
Acidothermus cellulolyticus	Comamonadaceae bacterium	0.801818612929268	0
Acidothermus cellulolyticus	Comamonas testosteroni	0.885545937752036	0
Acidothermus cellulolyticus	Croceibacter atlanticus	0.820891930322273	0
Acidothermus cellulolyticus	Cytophaga hutchinsonii	0.807045503649923	0
Acidothermus cellulolyticus	Dechloromonas aromatica	0.805566544255229	0
Acidothermus cellulolyticus	Dechlorosoma suillum	0.810395726828748	0
Acidothermus cellulolyticus	Dehalogenimonas lykanthroporepellens	0.856232090050179	0
Acidothermus cellulolyticus	Deinococcus peraridilitoris	0.838716157142673	0
Acidothermus cellulolyticus	Delftia acidovorans	0.910526764469593	0
Acidothermus cellulolyticus	Delftia sp.	0.920287173551189	0
Acidothermus cellulolyticus	Dinoroseobacter shibae	0.8203142854171	0
Acidothermus cellulolyticus	Dyadobacter fermentans	0.808293808249027	0
Acidothermus cellulolyticus	Erythrobacter litoralis	0.846459019708616	0
Acidothermus cellulolyticus	Flavobacteriaceae bacterium	0.883653979370569	0
Acidothermus cellulolyticus	Flavobacterium branchiophilum	0.908032276801781	0
Acidothermus cellulolyticus	Flavobacterium columnare	0.898211677726857	0
Acidothermus cellulolyticus	Flavobacterium indicum	0.911971453197363	0
Acidothermus cellulolyticus	Flavobacterium johnsoniae	0.913259619082544	0
Acidothermus cellulolyticus	Flavobacterium psychrophilum	0.896105806175938	0
Acidothermus cellulolyticus	Flexibacter litoralis	0.853997532436444	0
Acidothermus cellulolyticus	Frankia alni	0.848294154123643	0
Acidothermus cellulolyticus	Frankia sp.	0.872893870846154	0
Acidothermus cellulolyticus	Frankia symbiont	0.84107882712045	0
Acidothermus cellulolyticus	Gemmatimonas aurantiaca	0.889404603092362	0
Acidothermus cellulolyticus	Geodermatophilus obscurus	0.849240188334419	0
Acidothermus cellulolyticus	Gordonia bronchialis	0.841822391453823	0
Acidothermus cellulolyticus	Gordonia polyisoprenivorans	0.873887930290226	0
Acidothermus cellulolyticus	Gordonia sp.	0.873247715496332	0
Acidothermus cellulolyticus	Gramella forsetii	0.810073261559171	0
Acidothermus cellulolyticus	Haliangium ochraceum	0.873175835618885	0
Acidothermus cellulolyticus	Haliscomenobacter hydrossis	0.859651193243225	0
Acidothermus cellulolyticus	Halopiger xanaduensis	0.845688021911377	0
Acidothermus cellulolyticus	Halorhodospira halophila	0.814637678537219	0
Acidothermus cellulolyticus	Herminiimonas arsenicoxydans	0.890143628580646	0
Acidothermus cellulolyticus	Ilumatobacter coccineus	0.813848658050341	0
Acidothermus cellulolyticus	Intrasporangium calvum	0.848301381705516	0
Acidothermus cellulolyticus	Isoptericola variabilis	0.865048449470153	0
Acidothermus cellulolyticus	Jannaschia sp.	0.834205750443924	0
Acidothermus cellulolyticus	Janthinobacterium sp.	0.861947029640204	0
Acidothermus cellulolyticus	Ketogulonicigenium vulgare	0.832246298483196	0
Acidothermus cellulolyticus	Kineococcus radiotolerans	0.839411585689472	0
Acidothermus cellulolyticus	Kitasatospora setae	0.855500357659732	0
Acidothermus cellulolyticus	Kribbella flavida	0.862061536365424	0
Acidothermus cellulolyticus	Kytococcus sedentarius	0.861204864810947	0
Acidothermus cellulolyticus	Lacinutrix sp.	0.834012147884329	0
Acidothermus cellulolyticus	Leifsonia xyli	0.874446846906138	0
Acidothermus cellulolyticus	Leptothrix cholodnii	0.875832654468667	0
Acidothermus cellulolyticus	Magnetospirillum magneticum	0.873958298801778	0
Acidothermus cellulolyticus	Marivirga tractuosa	0.811213802159162	0
Acidothermus cellulolyticus	Methylibium petroleiphilum	0.894963951068171	0
Acidothermus cellulolyticus	Methylobacterium nodulans	0.872400423612271	0
Acidothermus cellulolyticus	Methylobacterium sp.	0.824339975552704	0
Acidothermus cellulolyticus	Methylocella silvestris	0.803137345372035	0
Acidothermus cellulolyticus	Microcoleus sp.	0.83820936724166	0
Acidothermus cellulolyticus	Microlunatus phosphovorus	0.879511261178192	0
Acidothermus cellulolyticus	Micromonospora aurantiaca	0.866028936981525	0
Acidothermus cellulolyticus	Micromonospora sp.	0.8118370246711	0
Acidothermus cellulolyticus	Modestobacter marinus	0.80288897158033	0
Acidothermus cellulolyticus	Moraxella catarrhalis	0.801701291940114	0
Acidothermus cellulolyticus	Muricauda ruestringensis	0.844532469091465	0
Acidothermus cellulolyticus	Mycobacterium avium	0.839653546895797	0
Acidothermus cellulolyticus	Mycobacterium chubuense	0.871893662078535	0
Acidothermus cellulolyticus	Mycobacterium gilvum	0.883698807913432	0
Acidothermus cellulolyticus	Mycobacterium intracellulare	0.848854977431615	0
Acidothermus cellulolyticus	Mycobacterium kansasii	0.846336523447429	0
Acidothermus cellulolyticus	Mycobacterium rhodesiae	0.829805725292901	0
Acidothermus cellulolyticus	Mycobacterium vanbaalenii	0.903966180482269	0
Acidothermus cellulolyticus	Myxococcus fulvus	0.851370129458963	0
Acidothermus cellulolyticus	Myxococcus stipitatus	0.859781205826567	0
Acidothermus cellulolyticus	Myxococcus xanthus	0.820301261908096	0
Acidothermus cellulolyticus	Nakamurella multipartita	0.851577639817096	0
Acidothermus cellulolyticus	Niastella koreensis	0.840844848384336	0
Acidothermus cellulolyticus	Nitrobacter hamburgensis	0.884999517321416	0
Acidothermus cellulolyticus	Nitrobacter winogradskyi	0.842390129490269	0
Acidothermus cellulolyticus	Nocardia brasiliensis	0.85232631199487	0
Acidothermus cellulolyticus	Nocardia cyriacigeorgica	0.816462963379337	0
Acidothermus cellulolyticus	Nocardia farcinica	0.834099168544237	0
Acidothermus cellulolyticus	Nocardioides sp.	0.835002801691605	0
Acidothermus cellulolyticus	Nocardiopsis dassonvillei	0.825272590016726	0
Acidothermus cellulolyticus	Novosphingobium aromaticivorans	0.882210858024286	0
Acidothermus cellulolyticus	Novosphingobium sp.	0.868875518537157	0
Acidothermus cellulolyticus	Octadecabacter arcticus	0.809701403966554	0
Acidothermus cellulolyticus	Opitutus terrae	0.859196805861465	0
Acidothermus cellulolyticus	Paracoccus aminophilus	0.860996741493088	0
Acidothermus cellulolyticus	Paracoccus denitrificans	0.837012946797336	0
Acidothermus cellulolyticus	Pedobacter heparinus	0.900590079962034	0
Acidothermus cellulolyticus	Pedobacter saltans	0.885711047329646	0
Acidothermus cellulolyticus	Phenylobacterium zucineum	0.916190522966319	0
Acidothermus cellulolyticus	Phytophthora cambivora	0.874740851948354	0
Acidothermus cellulolyticus	Polaribacter sp.	0.854662194156373	0
Acidothermus cellulolyticus	Polaromonas naphthalenivorans	0.886504894328708	0
Acidothermus cellulolyticus	Polaromonas sp.	0.899811585473435	0
Acidothermus cellulolyticus	Polymorphum gilvum	0.857602185120813	0
Acidothermus cellulolyticus	Propionibacterium acidipropionici	0.862398407799937	0
Acidothermus cellulolyticus	Propionibacterium avidum	0.855408150645476	0
Acidothermus cellulolyticus	Propionibacterium propionicum	0.868908908462995	0
Acidothermus cellulolyticus	Pseudonocardia dioxanivorans	0.850899130716269	0
Acidothermus cellulolyticus	Pseudoxanthomonas spadix	0.878966425533428	0
Acidothermus cellulolyticus	Psychrobacter phage	0.834627084889104	0
Acidothermus cellulolyticus	Psychroflexus torquis	0.865953816739744	0
Acidothermus cellulolyticus	Ramlibacter tataouinensis	0.894486696241532	0
Acidothermus cellulolyticus	Rhodanobacter sp.	0.880349802549648	0
Acidothermus cellulolyticus	Rhodobacter capsulatus	0.843877920109295	0
Acidothermus cellulolyticus	Rhodobacter sphaeroides	0.832616687383573	0
Acidothermus cellulolyticus	Rhodococcus equi	0.843306735928134	0
Acidothermus cellulolyticus	Rhodococcus opacus	0.852964932977343	0
Acidothermus cellulolyticus	Rhodoferax ferrireducens	0.900906398764266	0
Acidothermus cellulolyticus	Rhodospirillum centenum	0.811952337419524	0
Acidothermus cellulolyticus	Roseobacter litoralis	0.810465193942349	0
Acidothermus cellulolyticus	Rubrivivax gelatinosus	0.928010862253514	0
Acidothermus cellulolyticus	Rubrobacter xylanophilus	0.860526277406472	0
Acidothermus cellulolyticus	Ruegeria pomeroyi	0.85758274132279	0
Acidothermus cellulolyticus	Saccharothrix espanaensis	0.884425515275142	0
Acidothermus cellulolyticus	Salinispora tropica	0.828374776076158	0
Acidothermus cellulolyticus	Sanguibacter keddieii	0.817855251369236	0
Acidothermus cellulolyticus	Silicibacter sp.	0.912796088446212	0
Acidothermus cellulolyticus	Singulisphaera acidiphila	0.885189865916468	0
Acidothermus cellulolyticus	Sinorhizobium meliloti	0.859119940158734	0
Acidothermus cellulolyticus	Sphingomonas sp.	0.860925256824725	0
Acidothermus cellulolyticus	Sphingomonas wittichii	0.88362555396358	0
Acidothermus cellulolyticus	Sphingopyxis alaskensis	0.865470865380765	0
Acidothermus cellulolyticus	Stackebrandtia nassauensis	0.84055528645096	0
Acidothermus cellulolyticus	Starkeya novella	0.81038936068691	0
Acidothermus cellulolyticus	Streptomyces avermitilis	0.834666214923918	0
Acidothermus cellulolyticus	Streptomyces bingchenggensis	0.809463751896671	0
Acidothermus cellulolyticus	Streptomyces cattleya	0.846359384527779	0
Acidothermus cellulolyticus	Streptomyces coelicolor	0.834526749968994	0
Acidothermus cellulolyticus	Streptomyces collinus	0.844786674552578	0
Acidothermus cellulolyticus	Streptomyces davawensis	0.853994818184673	0
Acidothermus cellulolyticus	Streptomyces flavogriseus	0.82012120669669	0
Acidothermus cellulolyticus	Streptomyces fulvissimus	0.839406282842514	0
Acidothermus cellulolyticus	Streptomyces hygroscopicus	0.80260769482793	0
Acidothermus cellulolyticus	Streptomyces rapamycinicus	0.850379797661535	0
Acidothermus cellulolyticus	Streptomyces scabiei	0.866860433528188	0
Acidothermus cellulolyticus	Streptomyces sp.	0.858280904965026	0
Acidothermus cellulolyticus	Streptomyces venezuelae	0.869607054264093	0
Acidothermus cellulolyticus	Streptomyces violaceusniger	0.857646280860388	0
Acidothermus cellulolyticus	Streptosporangium roseum	0.870037564797395	0
Acidothermus cellulolyticus	Thauera sp.	0.92138693134631	0
Acidothermus cellulolyticus	Thermobispora bispora	0.846725399986111	0
Acidothermus cellulolyticus	Thermomonospora curvata	0.869786810575999	0
Acidothermus cellulolyticus	Thiomonas intermedia	0.819904668155972	0
Acidothermus cellulolyticus	Thiomonas sp.	0.858443025168523	0
Acidothermus cellulolyticus	Tistrella mobilis	0.831355985160725	0
Acidothermus cellulolyticus	Tsukamurella paurometabola	0.882424680948322	0
Acidothermus cellulolyticus	Variovorax paradoxus	0.896705544569075	0
Acidothermus cellulolyticus	Verminephrobacter eiseniae	0.891251817396713	0
Acidothermus cellulolyticus	Verrucosispora maris	0.84280679764784	0
Acidothermus cellulolyticus	Xanthomonas albilineans	0.880299751457585	0
Acidothermus cellulolyticus	Xanthomonas axonopodis	0.834518081856646	0
Acidothermus cellulolyticus	Xanthomonas campestris	0.856936262658892	0
Acidothermus cellulolyticus	Xanthomonas fuscans	0.875704233215032	0
Acidothermus cellulolyticus	Xanthomonas oryzae	0.86200795901451	0
Acidothermus cellulolyticus	Xylanimonas cellulosilytica	0.863051563639274	0
Acidothermus cellulolyticus	Zunongwangia profunda	0.882496342600282	0
Acidothermus cellulolyticus	[Cellvibrio] gilvus	0.838001179166034	0
Acidovorax avenae	Acidovorax citrulli	0.99777130801757	0
Acidovorax avenae	Acidovorax ebreus	0.993646382059501	0
Acidovorax avenae	Acidovorax sp.	0.990010677049002	0
Acidovorax avenae	Actinoplanes friuliensis	0.928456009930664	0
Acidovorax avenae	Actinoplanes missouriensis	0.942387034661184	0
Acidovorax avenae	Actinoplanes sp.	0.961239420786173	0
Acidovorax avenae	Actinosynnema mirum	0.908057033207931	0
Acidovorax avenae	Alicycliphilus denitrificans	0.97387290078808	0
Acidovorax avenae	Amycolatopsis mediterranei	0.919256318264872	0
Acidovorax avenae	Amycolatopsis orientalis	0.916974540144705	0
Acidovorax avenae	Arcobacter butzleri	0.859337277111155	0
Acidovorax avenae	Arcobacter nitrofigilis	0.844926990471239	0
Acidovorax avenae	Arcobacter sp.	0.858079107413933	0
Acidovorax avenae	Arthrobacter chlorophenolicus	0.947567293088621	0
Acidovorax avenae	Arthrobacter phenanthrenivorans	0.92581279778515	0
Acidovorax avenae	Azoarcus aromaticum	0.987732344520355	0
Acidovorax avenae	Azoarcus sp.	0.940092350776073	0
Acidovorax avenae	Azospirillum brasilense	0.821985856140465	0
Acidovorax avenae	Azospirillum lipoferum	0.867803640524341	0
Acidovorax avenae	Bacteriovorax marinus	0.876294483794566	0
Acidovorax avenae	Belliella baltica	0.89307077234663	0
Acidovorax avenae	Beutenbergia cavernae	0.969199725811297	0
Acidovorax avenae	Bifidobacterium animalis	0.913458964523032	0
Acidovorax avenae	Bifidobacterium bifidum	0.846253952579775	0
Acidovorax avenae	Blastococcus saxobsidens	0.896940924452355	0
Acidovorax avenae	Bordetella bronchiseptica	0.913707426149355	0
Acidovorax avenae	Bordetella petrii	0.902839962784027	0
Acidovorax avenae	Brevundimonas subvibrioides	0.872387717342575	0
Acidovorax avenae	Caenorhabditis japonica	0.900192722640816	0
Acidovorax avenae	Candidatus Accumulibacter	0.866478554228814	0
Acidovorax avenae	Candidatus Saccharimonas	0.950629521599837	0
Acidovorax avenae	Capnocytophaga canimorsus	0.80299479043115	0
Acidovorax avenae	Catenulispora acidiphila	0.933775946327744	0
Acidovorax avenae	Caulobacter crescentus	0.805425093238919	0
Acidovorax avenae	Caulobacter segnis	0.962113973622675	0
Acidovorax avenae	Caulobacter sp.	0.885673930859688	0
Acidovorax avenae	Cellulomonas fimi	0.953679237727351	0
Acidovorax avenae	Chitinophaga pinensis	0.855691088902497	0
Acidovorax avenae	Chlorobium chlorochromatii	0.933878126473741	0
Acidovorax avenae	Chromobacterium violaceum	0.933501648736814	0
Acidovorax avenae	Clavibacter michiganensis	0.921761753324967	0
Acidovorax avenae	Clostridium acidurici	0.888136011403253	0
Acidovorax avenae	Comamonadaceae bacterium	0.935527997255401	0
Acidovorax avenae	Comamonas testosteroni	0.898174570411524	0
Acidovorax avenae	Croceibacter atlanticus	0.805090562190684	0
Acidovorax avenae	Cupriavidus necator	0.812644999586069	0
Acidovorax avenae	Cupriavidus taiwanensis	0.825634799682333	0
Acidovorax avenae	Cyclobacterium marinum	0.852305761690727	0
Acidovorax avenae	Cytophaga hutchinsonii	0.812528650692181	0
Acidovorax avenae	Dechloromonas aromatica	0.829216577741277	0
Acidovorax avenae	Dechlorosoma suillum	0.863897124287263	0
Acidovorax avenae	Dehalogenimonas lykanthroporepellens	0.865116364187732	0
Acidovorax avenae	Deinococcus deserti	0.804869876500913	0
Acidovorax avenae	Deinococcus maricopensis	0.845642840369813	0
Acidovorax avenae	Deinococcus peraridilitoris	0.892636418869738	0
Acidovorax avenae	Delftia acidovorans	0.945642228083781	0
Acidovorax avenae	Delftia sp.	0.949268718606942	0
Acidovorax avenae	Dinoroseobacter shibae	0.965574331797346	0
Acidovorax avenae	Dyadobacter fermentans	0.872309289215793	0
Acidovorax avenae	Erythrobacter litoralis	0.983035645516601	0
Acidovorax avenae	Flavobacteriaceae bacterium	0.946713890332203	0
Acidovorax avenae	Flavobacterium branchiophilum	0.891860796297843	0
Acidovorax avenae	Flavobacterium columnare	0.846621283204556	0
Acidovorax avenae	Flavobacterium indicum	0.893826839854062	0
Acidovorax avenae	Flavobacterium johnsoniae	0.920396386555517	0
Acidovorax avenae	Flavobacterium psychrophilum	0.888593916069496	0
Acidovorax avenae	Flexibacter litoralis	0.908576827080755	0
Acidovorax avenae	Frankia alni	0.938751636958598	0
Acidovorax avenae	Frankia sp.	0.956942878539626	0
Acidovorax avenae	Frankia symbiont	0.95927295705313	0
Acidovorax avenae	Gemmatimonas aurantiaca	0.980628068391153	0
Acidovorax avenae	Geodermatophilus obscurus	0.933900508863949	0
Acidovorax avenae	Gordonia bronchialis	0.935961936821571	0
Acidovorax avenae	Gordonia polyisoprenivorans	0.927220083624081	0
Acidovorax avenae	Gordonia sp.	0.939021909901712	0
Acidovorax avenae	Gramella forsetii	0.817772187819026	0
Acidovorax avenae	Haliangium ochraceum	0.899162619692408	0
Acidovorax avenae	Haliscomenobacter hydrossis	0.900735702640794	0
Acidovorax avenae	Halopiger xanaduensis	0.878257521719225	0
Acidovorax avenae	Herminiimonas arsenicoxydans	0.980038060292258	0
Acidovorax avenae	Ilumatobacter coccineus	0.925850017623451	0
Acidovorax avenae	Intrasporangium calvum	0.976230382346472	0
Acidovorax avenae	Isoptericola variabilis	0.969746215031832	0
Acidovorax avenae	Jannaschia sp.	0.967249881691369	0
Acidovorax avenae	Janthinobacterium sp.	0.857750412408019	0
Acidovorax avenae	Ketogulonigenium vulgarum	0.832180326907696	0
Acidovorax avenae	Kineococcus radiotolerans	0.947476256997209	0
Acidovorax avenae	Kitasatospora setae	0.946121888834268	0
Acidovorax avenae	Kribbella flavida	0.96556520060111	0
Acidovorax avenae	Kytococcus sedentarius	0.9623162466467	0
Acidovorax avenae	Lactobacillus salivarius	0.877774850523141	0
Acidovorax avenae	Laribacter hongkongensis	0.853399455780879	0
Acidovorax avenae	Leifsonia xyli	0.927783470954577	0
Acidovorax avenae	Leptothrix cholodnii	0.994122976230308	0
Acidovorax avenae	Magnetospirillum magneticum	0.917344273879592	0
Acidovorax avenae	Marivirga tractuosa	0.815867291506341	0
Acidovorax avenae	Methylibium petroleiphilum	0.994416071219065	0
Acidovorax avenae	Methylobacterium nodulans	0.900088233482154	0
Acidovorax avenae	Methylobacterium sp.	0.820085044787468	0
Acidovorax avenae	Microbacterium testaceum	0.832228964364384	0
Acidovorax avenae	Microcoleus sp.	0.90331656101098	0
Acidovorax avenae	Microlunatus phosphovorus	0.971845169463292	0
Acidovorax avenae	Micromonospora aurantiaca	0.957380597700596	0
Acidovorax avenae	Micromonospora sp.	0.934015334437895	0
Acidovorax avenae	Modestobacter marinus	0.856714812657771	0
Acidovorax avenae	Muricauda ruestringensis	0.878306103859438	0
Acidovorax avenae	Mycobacterium abscessus	0.824129469069326	0
Acidovorax avenae	Mycobacterium avium	0.865993269366447	0
Acidovorax avenae	Mycobacterium chubuense	0.923403612850607	0
Acidovorax avenae	Mycobacterium gilvum	0.939389193373211	0
Acidovorax avenae	Mycobacterium intracellulare	0.830292530654855	0
Acidovorax avenae	Mycobacterium kansasii	0.848601580593585	0
Acidovorax avenae	Mycobacterium rhodesiae	0.968020345061495	0
Acidovorax avenae	Mycobacterium vanbaalenii	0.940129003799433	0
Acidovorax avenae	Myxococcus fulvus	0.97282586095709	0
Acidovorax avenae	Myxococcus stipitatus	0.96674552256691	0
Acidovorax avenae	Myxococcus xanthus	0.969966517140106	0
Acidovorax avenae	Nakamurella multipartita	0.907264126990583	0
Acidovorax avenae	Niastella koreensis	0.916305595607522	0
Acidovorax avenae	Nitrobacter hamburgensis	0.959154082464901	0
Acidovorax avenae	Nitrobacter winogradskyi	0.974718484359264	0
Acidovorax avenae	Nitrosospira multiformis	0.957287254281383	0
Acidovorax avenae	Nocardia brasiliensis	0.91956424934893	0
Acidovorax avenae	Nocardia cyriacigeorgica	0.895021239774111	0
Acidovorax avenae	Nocardia farcinica	0.941005356370568	0
Acidovorax avenae	Nocardioides sp.	0.969713086397549	0
Acidovorax avenae	Nocardiopsis dassonvillei	0.888533841850474	0
Acidovorax avenae	Novosphingobium aromaticivorans	0.988802277323902	0
Acidovorax avenae	Novosphingobium sp.	0.954124787726103	0
Acidovorax avenae	Octadecabacter antarcticus	0.869377371283594	0
Acidovorax avenae	Octadecabacter arcticus	0.815279907355546	0
Acidovorax avenae	Opitutus terrae	0.948799635695367	0
Acidovorax avenae	Oscillatoria nigro-viridis	0.881726571862678	0
Acidovorax avenae	Paludibacter propionicigenes	0.814465070124104	0
Acidovorax avenae	Paracoccus aminophilus	0.944002878382455	0
Acidovorax avenae	Paracoccus denitrificans	0.976587865128988	0
Acidovorax avenae	Pedobacter heparinus	0.879114478578275	0
Acidovorax avenae	Pedobacter saltans	0.863909744287009	0
Acidovorax avenae	Phaeobacter gallaeciensis	0.849216424404347	0
Acidovorax avenae	Phenylobacterium zucineum	0.968430994092209	0
Acidovorax avenae	Phycisphaera mikurensis	0.801401945343513	0
Acidovorax avenae	Phytophthora cambivora	0.848094902024727	0
Acidovorax avenae	Polaribacter sp.	0.886720679175219	0
Acidovorax avenae	Polaromonas naphthalenivorans	0.989955475365722	0
Acidovorax avenae	Polaromonas sp.	0.992957125753438	0
Acidovorax avenae	Polymorphum gilvum	0.968538832685244	0
Acidovorax avenae	Propionibacterium acidipropionici	0.963671916047069	0
Acidovorax avenae	Propionibacterium avidum	0.939191847033462	0
Acidovorax avenae	Propionibacterium propionicum	0.968336831331473	0
Acidovorax avenae	Pseudogulbenkiania sp.	0.854180109335205	0
Acidovorax avenae	Pseudonocardia dioxanivorans	0.915231388859111	0
Acidovorax avenae	Pseudoxanthomonas spadix	0.990786103713768	0
Acidovorax avenae	Psychrobacter phage	0.895554842404097	0
Acidovorax avenae	Psychroflexus torquis	0.819089455072522	0
Acidovorax avenae	Ralstonia solanacearum	0.808069192157332	0
Acidovorax avenae	Ramlibacter tataouinensis	0.994786612849716	0
Acidovorax avenae	Rhodanobacter sp.	0.990363309104033	0
Acidovorax avenae	Rhodobacter capsulatus	0.980440010881904	0
Acidovorax avenae	Rhodobacter sphaeroides	0.979597937329914	0
Acidovorax avenae	Rhodococcus equi	0.892978506255517	0
Acidovorax avenae	Rhodococcus jostii	0.80855746100235	0
Acidovorax avenae	Rhodococcus opacus	0.872395485723695	0
Acidovorax avenae	Rhodoferax ferrireducens	0.991303943941998	0
Acidovorax avenae	Rhodospirillum centenum	0.923562960811515	0
Acidovorax avenae	Rhodospirillum photometricum	0.842983236436021	0
Acidovorax avenae	Roseobacter denitrificans	0.88560633413325	0
Acidovorax avenae	Rubrivivax gelatinosus	0.991122966979588	0
Acidovorax avenae	Rubrobacter xylanophilus	0.882869910605725	0
Acidovorax avenae	Ruegeria pomeroyi	0.97964858221005	0
Acidovorax avenae	Runella slithyformis	0.86576561634455	0
Acidovorax avenae	Saccharopolyspora erythraea	0.82668537543275	0
Acidovorax avenae	Saccharothrix espanaensis	0.958934019597388	0
Acidovorax avenae	Salinispora arenicola	0.938618497114059	0
Acidovorax avenae	Salinispora tropica	0.957798902358869	0
Acidovorax avenae	Sanguibacter keddieii	0.918680469036404	0
Acidovorax avenae	Sideroxydans lithotrophicus	0.818779026601235	0
Acidovorax avenae	Silicibacter sp.	0.931742411367396	0
Acidovorax avenae	Singulisphaera acidiphila	0.941248405332287	0
Acidovorax avenae	Sinorhizobium fredii	0.830090929470692	0
Acidovorax avenae	Sinorhizobium meliloti	0.847694024733519	0
Acidovorax avenae	Sorangium cellulosum	0.854684438502135	0
Acidovorax avenae	Sphaerobacter thermophilus	0.849662337417375	0
Acidovorax avenae	Sphingobium chlorophenolicum	0.86244077060287	0
Acidovorax avenae	Sphingobium japonicum	0.873373751739784	0
Acidovorax avenae	Sphingobium sp.	0.902273872731155	0
Acidovorax avenae	Sphingomonas sp.	0.944613888950708	0
Acidovorax avenae	Sphingomonas wittichii	0.947822376588948	0
Acidovorax avenae	Sphingopyxis alaskensis	0.989521995648101	0
Acidovorax avenae	Stackebrandtia nassauensis	0.928348625624848	0
Acidovorax avenae	Streptococcus sp.	0.838256114223111	0
Acidovorax avenae	Streptomyces avermitilis	0.890049757905052	0
Acidovorax avenae	Streptomyces bingchenggensis	0.900658207615139	0
Acidovorax avenae	Streptomyces cattleya	0.897143956709391	0
Acidovorax avenae	Streptomyces coelicolor	0.906127423680446	0
Acidovorax avenae	Streptomyces collinus	0.953273717816008	0
Acidovorax avenae	Streptomyces davawensis	0.920817052702053	0
Acidovorax avenae	Streptomyces flavogriseus	0.913915814907891	0
Acidovorax avenae	Streptomyces fulvissimus	0.940187798937953	0
Acidovorax avenae	Streptomyces griseus	0.885104694444253	0
Acidovorax avenae	Streptomyces hygroscopicus	0.953324586080447	0
Acidovorax avenae	Streptomyces rapamycinicus	0.911467130372219	0
Acidovorax avenae	Streptomyces scabiei	0.927404921808866	0
Acidovorax avenae	Streptomyces sp.	0.952625472996959	0
Acidovorax avenae	Streptomyces venezuelae	0.950189758754407	0
Acidovorax avenae	Streptomyces violaceusniger	0.872016353426713	0
Acidovorax avenae	Streptosporangium roseum	0.947635162139659	0
Acidovorax avenae	Thauera sp.	0.96144572886948	0
Acidovorax avenae	Thermobispora bispora	0.933400882866205	0
Acidovorax avenae	Thermomonospora curvata	0.938997248424344	0
Acidovorax avenae	Thermus scotoductus	0.80897844719028	0
Acidovorax avenae	Thioflavicoccus mobilis	0.836631078681849	0
Acidovorax avenae	Thiomonas intermedia	0.935520121331746	0
Acidovorax avenae	Thiomonas sp.	0.969107525171061	0
Acidovorax avenae	Tistrella mobilis	0.846844669153201	0
Acidovorax avenae	Tsukamurella paurometabola	0.926731149974551	0
Acidovorax avenae	Variovorax paradoxus	0.939419637821644	0
Acidovorax avenae	Verminephrobacter eiseniae	0.996310156532086	0
Acidovorax avenae	Verrucosispora maris	0.956046589743458	0
Acidovorax avenae	Xanthomonas albilineans	0.974700410934523	0
Acidovorax avenae	Xanthomonas axonopodis	0.959792547833466	0
Acidovorax avenae	Xanthomonas campestris	0.960544872992602	0
Acidovorax avenae	Xanthomonas citri	0.867720069391227	0
Acidovorax avenae	Xanthomonas fuscans	0.966917192225486	0
Acidovorax avenae	Xanthomonas oryzae	0.980968927419223	0
Acidovorax avenae	Xylanimonas cellulosilytica	0.963346991078717	0
Acidovorax avenae	Zunongwangia profunda	0.867231661443438	0
Acidovorax avenae	[Cellvibrio] gilvus	0.944140553383946	0
Acidovorax citrulli	Acidovorax ebreus	0.991801239972207	0
Acidovorax citrulli	Acidovorax sp.	0.990970143226204	0
Acidovorax citrulli	Actinoplanes friuliensis	0.919056499171671	0
Acidovorax citrulli	Actinoplanes missouriensis	0.934019303901	0
Acidovorax citrulli	Actinoplanes sp.	0.953999835574609	0
Acidovorax citrulli	Actinosynnema mirum	0.901888970795162	0
Acidovorax citrulli	Alicycliphilus denitrificans	0.970069889800842	0
Acidovorax citrulli	Amycolatopsis mediterranei	0.918706628627828	0
Acidovorax citrulli	Amycolatopsis orientalis	0.909049004665952	0
Acidovorax citrulli	Arcobacter butzleri	0.861842952105859	0
Acidovorax citrulli	Arcobacter nitrofigilis	0.847437903875214	0
Acidovorax citrulli	Arcobacter sp.	0.860478736282156	0
Acidovorax citrulli	Arthrobacter chlorophenolicus	0.941296954319671	0
Acidovorax citrulli	Arthrobacter phenanthrenivorans	0.920467746182599	0
Acidovorax citrulli	Azoarcus aromaticum	0.984151350048376	0
Acidovorax citrulli	Azoarcus sp.	0.924517251719518	0
Acidovorax citrulli	Azospirillum brasilense	0.817562291663895	0
Acidovorax citrulli	Azospirillum lipoferum	0.858511818837888	0
Acidovorax citrulli	Bacteriovorax marinus	0.876885071790575	0
Acidovorax citrulli	Belliella baltica	0.887544045619883	0
Acidovorax citrulli	Beutenbergia cavernae	0.965704857976898	0
Acidovorax citrulli	Bifidobacterium animalis	0.923837778602059	0
Acidovorax citrulli	Bifidobacterium bifidum	0.836582971717399	0
Acidovorax citrulli	Blastococcus saxobsidens	0.888151299569432	0
Acidovorax citrulli	Bordetella bronchiseptica	0.904032271582919	0
Acidovorax citrulli	Bordetella petrii	0.893848207217168	0
Acidovorax citrulli	Brevundimonas subvibrioides	0.867311544922811	0
Acidovorax citrulli	Caenorhabditis japonica	0.885405641354284	0
Acidovorax citrulli	Candidatus Accumulibacter	0.8477354998766	0
Acidovorax citrulli	Candidatus Saccharimonas	0.946512515980837	0
Acidovorax citrulli	Catenulispora acidiphila	0.923439601778785	0
Acidovorax citrulli	Caulobacter segnis	0.955241756060008	0
Acidovorax citrulli	Caulobacter sp.	0.869351025071253	0
Acidovorax citrulli	Cellulomonas fimi	0.949882504519326	0
Acidovorax citrulli	Chitinophaga pinensis	0.862598384003782	0
Acidovorax citrulli	Chlorobium chlorochromatii	0.942649085613008	0
Acidovorax citrulli	Chromobacterium violaceum	0.923665014892675	0
Acidovorax citrulli	Clavibacter michiganensis	0.912011782631553	0
Acidovorax citrulli	Clostridium acidurici	0.889279157613014	0
Acidovorax citrulli	Comamonadaceae bacterium	0.928629058623794	0
Acidovorax citrulli	Comamonas testosteroni	0.889267078927438	0
Acidovorax citrulli	Cupriavidus necator	0.800329617698336	0
Acidovorax citrulli	Cupriavidus taiwanensis	0.813535755025961	0
Acidovorax citrulli	Cyclobacterium marinum	0.846240150644676	0
Acidovorax citrulli	Cytophaga hutchinsonii	0.812802054158968	0
Acidovorax citrulli	Dechloromonas aromatica	0.809434346182841	0
Acidovorax citrulli	Dechlorosoma suillum	0.841516605690157	0
Acidovorax citrulli	Dehalogenimonas lykanthroporepellens	0.86639303604144	0
Acidovorax citrulli	Deinococcus deserti	0.800284601972903	0
Acidovorax citrulli	Deinococcus maricopensis	0.837040955809592	0
Acidovorax citrulli	Deinococcus peraridilitoris	0.882881840887598	0
Acidovorax citrulli	Delftia acidovorans	0.938195777069743	0
Acidovorax citrulli	Delftia sp.	0.941595327956483	0
Acidovorax citrulli	Dinoroseobacter shibae	0.966652172038614	0
Acidovorax citrulli	Dyadobacter fermentans	0.868254707839079	0
Acidovorax citrulli	Erythrobacter litoralis	0.980901654601648	0
Acidovorax citrulli	Flavobacteriaceae bacterium	0.945467607030401	0
Acidovorax citrulli	Flavobacterium branchiophilum	0.882461528585117	0
Acidovorax citrulli	Flavobacterium columnare	0.834628908913519	0
Acidovorax citrulli	Flavobacterium indicum	0.888356349879716	0
Acidovorax citrulli	Flavobacterium johnsoniae	0.912000393021411	0
Acidovorax citrulli	Flavobacterium psychrophilum	0.88256234574065	0
Acidovorax citrulli	Flexibacter litoralis	0.905387928774553	0
Acidovorax citrulli	Frankia alni	0.92831670842015	0
Acidovorax citrulli	Frankia sp.	0.946995460743348	0
Acidovorax citrulli	Frankia symbiont	0.95600983114373	0
Acidovorax citrulli	Gemmatimonas aurantiaca	0.975939778846442	0
Acidovorax citrulli	Geodermatophilus obscurus	0.928163074396542	0
Acidovorax citrulli	Gordonia bronchialis	0.925478528532884	0
Acidovorax citrulli	Gordonia polyisoprenivorans	0.919946106545953	0
Acidovorax citrulli	Gordonia sp.	0.928815583716432	0
Acidovorax citrulli	Gramella forsetii	0.812154839129048	0
Acidovorax citrulli	Haliangium ochraceum	0.876918683432784	0
Acidovorax citrulli	Haliscomenobacter hydrossis	0.890774514713265	0
Acidovorax citrulli	Halopiger xanaduensis	0.871248253862119	0
Acidovorax citrulli	Herminiimonas arsenicoxydans	0.981338326015945	0
Acidovorax citrulli	Ilumatobacter coccineus	0.914191359751883	0
Acidovorax citrulli	Intrasporangium calvum	0.974626801471276	0
Acidovorax citrulli	Isoptericola variabilis	0.966182294233396	0
Acidovorax citrulli	Jannaschia sp.	0.967820895908859	0
Acidovorax citrulli	Janthinobacterium sp.	0.851278167362539	0
Acidovorax citrulli	Ketogulonigenium vulgarum	0.850770041236386	0
Acidovorax citrulli	Kineococcus radiotolerans	0.939954303202203	0
Acidovorax citrulli	Kitasatospora setae	0.940898979852065	0
Acidovorax citrulli	Kribbella flavida	0.960960503451499	0
Acidovorax citrulli	Kytococcus sedentarius	0.956621725029892	0
Acidovorax citrulli	Lactobacillus salivarius	0.879342783345872	0
Acidovorax citrulli	Laribacter hongkongensis	0.850468778776448	0
Acidovorax citrulli	Leifsonia xyli	0.918963532603695	0
Acidovorax citrulli	Leptothrix cholodnii	0.992446745177136	0
Acidovorax citrulli	Magnetospirillum magneticum	0.898176996982416	0
Acidovorax citrulli	Marivirga tractuosa	0.811352505256514	0
Acidovorax citrulli	Methylibium petroleiphilum	0.990516273836862	0
Acidovorax citrulli	Methylobacterium nodulans	0.887318148790635	0
Acidovorax citrulli	Methylobacterium sp.	0.801615551409788	0
Acidovorax citrulli	Microbacterium testaceum	0.824116317036178	0
Acidovorax citrulli	Microcoleus sp.	0.89986290429254	0
Acidovorax citrulli	Microlunatus phosphovorus	0.965966383987048	0
Acidovorax citrulli	Micromonospora aurantiaca	0.951189416145833	0
Acidovorax citrulli	Micromonospora sp.	0.931164756328226	0
Acidovorax citrulli	Modestobacter marinus	0.846065747423641	0
Acidovorax citrulli	Muricauda ruestringensis	0.875086873312307	0
Acidovorax citrulli	Mycobacterium abscessus	0.816400147853739	0
Acidovorax citrulli	Mycobacterium avium	0.853802322200024	0
Acidovorax citrulli	Mycobacterium chubuense	0.912791157047004	0
Acidovorax citrulli	Mycobacterium gilvum	0.930490020956265	0
Acidovorax citrulli	Mycobacterium intracellulare	0.813680924861276	0
Acidovorax citrulli	Mycobacterium kansasii	0.833098856506775	0
Acidovorax citrulli	Mycobacterium rhodesiae	0.96417721995358	0
Acidovorax citrulli	Mycobacterium vanbaalenii	0.930624093456211	0
Acidovorax citrulli	Myxococcus fulvus	0.971854430029384	0
Acidovorax citrulli	Myxococcus stipitatus	0.965141204607389	0
Acidovorax citrulli	Myxococcus xanthus	0.969595770955275	0
Acidovorax citrulli	Nakamurella multipartita	0.897250830869062	0
Acidovorax citrulli	Niastella koreensis	0.90733929673568	0
Acidovorax citrulli	Nitrobacter hamburgensis	0.955007332078155	0
Acidovorax citrulli	Nitrobacter winogradskyi	0.97454405147126	0
Acidovorax citrulli	Nitrosospira multiformis	0.965260573499155	0
Acidovorax citrulli	Nocardia brasiliensis	0.909313850936927	0
Acidovorax citrulli	Nocardia cyriacigeorgica	0.88335219771374	0
Acidovorax citrulli	Nocardia farcinica	0.932705520831323	0
Acidovorax citrulli	Nocardioides sp.	0.968292439433955	0
Acidovorax citrulli	Nocardiopsis dassonvillei	0.88307975684732	0
Acidovorax citrulli	Novosphingobium aromaticivorans	0.986875301690761	0
Acidovorax citrulli	Novosphingobium sp.	0.950880344978626	0
Acidovorax citrulli	Octadecabacter antarcticus	0.877056385086835	0
Acidovorax citrulli	Octadecabacter arcticus	0.805204102085854	0
Acidovorax citrulli	Opitutus terrae	0.945450240021724	0
Acidovorax citrulli	Oscillatoria nigro-viridis	0.883230052560455	0
Acidovorax citrulli	Paludibacter propionicigenes	0.801234836001159	0
Acidovorax citrulli	Paracoccus aminophilus	0.939565525559466	0
Acidovorax citrulli	Paracoccus denitrificans	0.979563794332207	0
Acidovorax citrulli	Pedobacter heparinus	0.8748918198082	0
Acidovorax citrulli	Pedobacter saltans	0.8556033970698	0
Acidovorax citrulli	Phaeobacter gallaeciensis	0.853984287652131	0
Acidovorax citrulli	Phenylobacterium zucineum	0.96269554965264	0
Acidovorax citrulli	Phytophthora cambivora	0.840045572529656	0
Acidovorax citrulli	Polaribacter sp.	0.882616876534875	0
Acidovorax citrulli	Polaromonas naphthalenivorans	0.988205023650825	0
Acidovorax citrulli	Polaromonas sp.	0.989970153606101	0
Acidovorax citrulli	Polymorphum gilvum	0.963760204327941	0
Acidovorax citrulli	Propionibacterium acidipropionici	0.957515829253018	0
Acidovorax citrulli	Propionibacterium avidum	0.933828424607736	0
Acidovorax citrulli	Propionibacterium propionicum	0.967699410322609	0
Acidovorax citrulli	Pseudogulbenkiania sp.	0.836848606026572	0
Acidovorax citrulli	Pseudonocardia dioxanivorans	0.904532501045762	0
Acidovorax citrulli	Pseudoxanthomonas spadix	0.989116472132605	0
Acidovorax citrulli	Psychrobacter phage	0.895539829576463	0
Acidovorax citrulli	Psychroflexus torquis	0.814429927154673	0
Acidovorax citrulli	Ramlibacter tataouinensis	0.992083467924311	0
Acidovorax citrulli	Rhodanobacter sp.	0.99263805059035	0
Acidovorax citrulli	Rhodobacter capsulatus	0.980627777057923	0
Acidovorax citrulli	Rhodobacter sphaeroides	0.980051784362856	0
Acidovorax citrulli	Rhodococcus equi	0.884723590162305	0
Acidovorax citrulli	Rhodococcus opacus	0.857101531501843	0
Acidovorax citrulli	Rhodoferax ferrireducens	0.990702919045102	0
Acidovorax citrulli	Rhodospirillum centenum	0.908174643352048	0
Acidovorax citrulli	Rhodospirillum photometricum	0.840001000410645	0
Acidovorax citrulli	Roseobacter denitrificans	0.878264304804847	0
Acidovorax citrulli	Rubrivivax gelatinosus	0.985912128452472	0
Acidovorax citrulli	Rubrobacter xylanophilus	0.872023574802796	0
Acidovorax citrulli	Ruegeria pomeroyi	0.978253428562213	0
Acidovorax citrulli	Runella slithyformis	0.84249138110867	0
Acidovorax citrulli	Saccharopolyspora erythraea	0.821079500682206	0
Acidovorax citrulli	Saccharothrix espanaensis	0.952601041908947	0
Acidovorax citrulli	Salinispora arenicola	0.930734557620971	0
Acidovorax citrulli	Salinispora tropica	0.952136770400779	0
Acidovorax citrulli	Sanguibacter keddieii	0.915719659739447	0
Acidovorax citrulli	Sideroxydans lithotrophicus	0.813448564868196	0
Acidovorax citrulli	Silicibacter sp.	0.92212904087689	0
Acidovorax citrulli	Singulisphaera acidiphila	0.933556328920026	0
Acidovorax citrulli	Sinorhizobium fredii	0.814349288605001	0
Acidovorax citrulli	Sinorhizobium meliloti	0.838587688019772	0
Acidovorax citrulli	Sorangium cellulosum	0.847598614468802	0
Acidovorax citrulli	Sphaerobacter thermophilus	0.844929333499936	0
Acidovorax citrulli	Sphingobium chlorophenolicum	0.855567856960272	0
Acidovorax citrulli	Sphingobium japonicum	0.86804331899455	0
Acidovorax citrulli	Sphingobium sp.	0.896963361574521	0
Acidovorax citrulli	Sphingomonas sp.	0.938482724739476	0
Acidovorax citrulli	Sphingomonas wittichii	0.939658441798825	0
Acidovorax citrulli	Sphingopyxis alaskensis	0.988111724748822	0
Acidovorax citrulli	Stackebrandtia nassauensis	0.920661872003039	0
Acidovorax citrulli	Streptococcus sp.	0.833021059065144	0
Acidovorax citrulli	Streptomyces avermitilis	0.876898949061215	0
Acidovorax citrulli	Streptomyces bingchenggensis	0.887214156467598	0
Acidovorax citrulli	Streptomyces cattleya	0.890629863267586	0
Acidovorax citrulli	Streptomyces coelicolor	0.894970814925968	0
Acidovorax citrulli	Streptomyces collinus	0.944583563042855	0
Acidovorax citrulli	Streptomyces davawensis	0.912258821039813	0
Acidovorax citrulli	Streptomyces flavogriseus	0.899860921651396	0
Acidovorax citrulli	Streptomyces fulvissimus	0.930174608644686	0
Acidovorax citrulli	Streptomyces griseus	0.881013853994568	0
Acidovorax citrulli	Streptomyces hygroscopicus	0.949872087185711	0
Acidovorax citrulli	Streptomyces rapamycinicus	0.901401761753682	0
Acidovorax citrulli	Streptomyces scabiei	0.913579224666542	0
Acidovorax citrulli	Streptomyces sp.	0.945497215516066	0
Acidovorax citrulli	Streptomyces venezuelae	0.944748007771715	0
Acidovorax citrulli	Streptomyces violaceusniger	0.859401198107773	0
Acidovorax citrulli	Streptosporangium roseum	0.939155631468812	0
Acidovorax citrulli	Thauera sp.	0.957069674152678	0
Acidovorax citrulli	Thermobispora bispora	0.926446046545293	0
Acidovorax citrulli	Thermomonospora curvata	0.928220884326537	0
Acidovorax citrulli	Thermus scotoductus	0.810570318389555	0
Acidovorax citrulli	Thioflavicoccus mobilis	0.82001918117271	0
Acidovorax citrulli	Thiomonas intermedia	0.935928318779875	0
Acidovorax citrulli	Thiomonas sp.	0.966729065017771	0
Acidovorax citrulli	Tistrella mobilis	0.84104376527164	0
Acidovorax citrulli	Tsukamurella paurometabola	0.918117870044875	0
Acidovorax citrulli	Variovorax paradoxus	0.926596654919539	0
Acidovorax citrulli	Verminephrobacter eiseniae	0.994247398312606	0
Acidovorax citrulli	Verrucosispora maris	0.951619465864799	0
Acidovorax citrulli	Xanthomonas albilineans	0.97302939071555	0
Acidovorax citrulli	Xanthomonas axonopodis	0.957324252561505	0
Acidovorax citrulli	Xanthomonas campestris	0.956597818397073	0
Acidovorax citrulli	Xanthomonas citri	0.860330913744666	0
Acidovorax citrulli	Xanthomonas fuscans	0.960616513383043	0
Acidovorax citrulli	Xanthomonas oryzae	0.981655098426761	0
Acidovorax citrulli	Xylanimonas cellulosilytica	0.959150954779889	0
Acidovorax citrulli	Zunongwangia profunda	0.860568797629103	0
Acidovorax citrulli	[Cellvibrio] gilvus	0.94126365071193	0
Acidovorax ebreus	Acidovorax sp.	0.990869966105693	0
Acidovorax ebreus	Actinoplanes friuliensis	0.906247049142175	0
Acidovorax ebreus	Actinoplanes missouriensis	0.920117500846267	0
Acidovorax ebreus	Actinoplanes sp.	0.944591553194227	0
Acidovorax ebreus	Actinosynnema mirum	0.876119567511798	0
Acidovorax ebreus	Alicycliphilus denitrificans	0.964579300902186	0
Acidovorax ebreus	Amycolatopsis mediterranei	0.923323181943732	0
Acidovorax ebreus	Amycolatopsis orientalis	0.89774483970292	0
Acidovorax ebreus	Arcobacter butzleri	0.867611683066675	0
Acidovorax ebreus	Arcobacter nitrofigilis	0.852409851538469	0
Acidovorax ebreus	Arcobacter sp.	0.869637916143745	0
Acidovorax ebreus	Arthrobacter chlorophenolicus	0.949037296588772	0
Acidovorax ebreus	Arthrobacter phenanthrenivorans	0.932978267144366	0
Acidovorax ebreus	Azoarcus aromaticum	0.978320943495675	0
Acidovorax ebreus	Azoarcus sp.	0.920510138202007	0
Acidovorax ebreus	Azospirillum brasilense	0.821645779705594	0
Acidovorax ebreus	Azospirillum lipoferum	0.824568591405666	0
Acidovorax ebreus	Bacteriovorax marinus	0.89840675091961	0
Acidovorax ebreus	Belliella baltica	0.905661135311194	0
Acidovorax ebreus	Beutenbergia cavernae	0.955066237461031	0
Acidovorax ebreus	Bifidobacterium animalis	0.898379341679377	0
Acidovorax ebreus	Bifidobacterium bifidum	0.816712213772298	0
Acidovorax ebreus	Blastococcus saxobsidens	0.865114286209634	0
Acidovorax ebreus	Bordetella bronchiseptica	0.902325007584953	0
Acidovorax ebreus	Bordetella petrii	0.87134133569722	0
Acidovorax ebreus	Brevundimonas subvibrioides	0.850670547710063	0
Acidovorax ebreus	Caenorhabditis japonica	0.907499967458185	0
Acidovorax ebreus	Candidatus Accumulibacter	0.84735632625978	0
Acidovorax ebreus	Candidatus Saccharimonas	0.923590923519999	0
Acidovorax ebreus	Capnocytophaga canimorsus	0.805500566095978	0
Acidovorax ebreus	Catenulispora acidiphila	0.916460051020866	0
Acidovorax ebreus	Caulobacter segnis	0.947484835824322	0
Acidovorax ebreus	Caulobacter sp.	0.846860036061779	0
Acidovorax ebreus	Cellulomonas fimi	0.930357249204905	0
Acidovorax ebreus	Chitinophaga pinensis	0.858484114145044	0
Acidovorax ebreus	Chlorobium chlorochromatii	0.957041484677635	0
Acidovorax ebreus	Chromobacterium violaceum	0.927931432987645	0
Acidovorax ebreus	Clavibacter michiganensis	0.895984756603127	0
Acidovorax ebreus	Clostridium acidurici	0.900131979245833	0
Acidovorax ebreus	Comamonadaceae bacterium	0.933805967123584	0
Acidovorax ebreus	Comamonas testosteroni	0.894664189606086	0
Acidovorax ebreus	Croceibacter atlanticus	0.809888589645723	0
Acidovorax ebreus	Cupriavidus necator	0.81393248664312	0
Acidovorax ebreus	Cupriavidus taiwanensis	0.813000845389711	0
Acidovorax ebreus	Cyclobacterium marinum	0.872148299021327	0
Acidovorax ebreus	Cytophaga hutchinsonii	0.80763320018925	0
Acidovorax ebreus	Dechlorosoma suillum	0.837909775004276	0
Acidovorax ebreus	Dehalogenimonas lykanthroporepellens	0.866605977294701	0
Acidovorax ebreus	Deinococcus maricopensis	0.806688345519632	0
Acidovorax ebreus	Deinococcus peraridilitoris	0.85236371675777	0
Acidovorax ebreus	Delftia acidovorans	0.944137152605789	0
Acidovorax ebreus	Delftia sp.	0.931992483848946	0
Acidovorax ebreus	Dinoroseobacter shibae	0.97324673703498	0
Acidovorax ebreus	Dyadobacter fermentans	0.859475231996057	0
Acidovorax ebreus	Erythrobacter litoralis	0.98842146614062	0
Acidovorax ebreus	Flavobacteriaceae bacterium	0.958128502260434	0
Acidovorax ebreus	Flavobacterium branchiophilum	0.902982872643649	0
Acidovorax ebreus	Flavobacterium columnare	0.862103255229098	0
Acidovorax ebreus	Flavobacterium indicum	0.901765066875441	0
Acidovorax ebreus	Flavobacterium johnsoniae	0.92919590063364	0
Acidovorax ebreus	Flavobacterium psychrophilum	0.903160659911978	0
Acidovorax ebreus	Flexibacter litoralis	0.93184911964479	0
Acidovorax ebreus	Frankia alni	0.915719944765286	0
Acidovorax ebreus	Frankia sp.	0.93882451519684	0
Acidovorax ebreus	Frankia symbiont	0.954989154100413	0
Acidovorax ebreus	Gemmatimonas aurantiaca	0.97437915067471	0
Acidovorax ebreus	Geodermatophilus obscurus	0.910200753561159	0
Acidovorax ebreus	Gordonia bronchialis	0.924665516751086	0
Acidovorax ebreus	Gordonia polyisoprenivorans	0.907954173648496	0
Acidovorax ebreus	Gordonia sp.	0.91658948010084	0
Acidovorax ebreus	Gramella forsetii	0.834338052923254	0
Acidovorax ebreus	Haliangium ochraceum	0.878455698849929	0
Acidovorax ebreus	Haliscomenobacter hydrossis	0.893866473815839	0
Acidovorax ebreus	Halopiger xanaduensis	0.913755933670078	0
Acidovorax ebreus	Herminiimonas arsenicoxydans	0.978296670187701	0
Acidovorax ebreus	Ilumatobacter coccineus	0.910646103258134	0
Acidovorax ebreus	Intrasporangium calvum	0.967067977513394	0
Acidovorax ebreus	Isoptericola variabilis	0.952594353354391	0
Acidovorax ebreus	Jannaschia sp.	0.963335808374979	0
Acidovorax ebreus	Janthinobacterium sp.	0.839049613225908	0
Acidovorax ebreus	Ketogulonigenium vulgarum	0.829606674567407	0
Acidovorax ebreus	Kineococcus radiotolerans	0.929513125769392	0
Acidovorax ebreus	Kitasatospora setae	0.933456978670984	0
Acidovorax ebreus	Kribbella flavida	0.949809957854601	0
Acidovorax ebreus	Kytococcus sedentarius	0.950556503457601	0
Acidovorax ebreus	Lactobacillus salivarius	0.905849902945193	0
Acidovorax ebreus	Laribacter hongkongensis	0.86701547825718	0
Acidovorax ebreus	Leifsonia xyli	0.916933716493344	0
Acidovorax ebreus	Leptothrix cholodnii	0.99142441429939	0
Acidovorax ebreus	Magnetospirillum magneticum	0.897247719518982	0
Acidovorax ebreus	Marinithermus hydrothermalis	0.802348946864435	0
Acidovorax ebreus	Marivirga tractuosa	0.816113999519383	0
Acidovorax ebreus	Meiothermus silvanus	0.818800037535356	0
Acidovorax ebreus	Methylibium petroleiphilum	0.984959468968193	0
Acidovorax ebreus	Methylobacterium nodulans	0.868074843514701	0
Acidovorax ebreus	Microcoleus sp.	0.903973627552445	0
Acidovorax ebreus	Microlunatus phosphovorus	0.956039581214576	0
Acidovorax ebreus	Micromonospora aurantiaca	0.946617103043338	0
Acidovorax ebreus	Micromonospora sp.	0.924934006927298	0
Acidovorax ebreus	Modestobacter marinus	0.821525089546902	0
Acidovorax ebreus	Muricauda ruestringensis	0.881812646023727	0
Acidovorax ebreus	Mycobacterium avium	0.829434320708022	0
Acidovorax ebreus	Mycobacterium chubuense	0.89684266699723	0
Acidovorax ebreus	Mycobacterium gilvum	0.940498249516223	0
Acidovorax ebreus	Mycobacterium intracellulare	0.816139064452853	0
Acidovorax ebreus	Mycobacterium kansasii	0.8128390513727	0
Acidovorax ebreus	Mycobacterium rhodesiae	0.956590635452875	0
Acidovorax ebreus	Mycobacterium vanbaalenii	0.910294222932617	0
Acidovorax ebreus	Myxococcus fulvus	0.977038878209947	0
Acidovorax ebreus	Myxococcus stipitatus	0.977806088890528	0
Acidovorax ebreus	Myxococcus xanthus	0.975080835896077	0
Acidovorax ebreus	Nakamurella multipartita	0.879295145367033	0
Acidovorax ebreus	Niastella koreensis	0.927553846181397	0
Acidovorax ebreus	Nitrobacter hamburgensis	0.955114189333634	0
Acidovorax ebreus	Nitrobacter winogradskyi	0.972318174826649	0
Acidovorax ebreus	Nitrosospira multiformis	0.967127555859941	0
Acidovorax ebreus	Nocardia brasiliensis	0.907886002108462	0
Acidovorax ebreus	Nocardia cyriacigeorgica	0.888832488217751	0
Acidovorax ebreus	Nocardia farcinica	0.931924417305284	0
Acidovorax ebreus	Nocardioides sp.	0.957111617559063	0
Acidovorax ebreus	Nocardiopsis dassonvillei	0.859078427383358	0
Acidovorax ebreus	Nonlabens dokdonensis	0.801089872257378	0
Acidovorax ebreus	Novosphingobium aromaticivorans	0.985085565703125	0
Acidovorax ebreus	Novosphingobium sp.	0.935128045276876	0
Acidovorax ebreus	Octadecabacter antarcticus	0.883705535507845	0
Acidovorax ebreus	Octadecabacter arcticus	0.844664986041233	0
Acidovorax ebreus	Opitutus terrae	0.962716788961112	0
Acidovorax ebreus	Oscillatoria nigro-viridis	0.890343896382856	0
Acidovorax ebreus	Paludibacter propionicigenes	0.813811650297458	0
Acidovorax ebreus	Paracoccus aminophilus	0.939846185963205	0
Acidovorax ebreus	Paracoccus denitrificans	0.97795095703194	0
Acidovorax ebreus	Pedobacter heparinus	0.878981726560213	0
Acidovorax ebreus	Pedobacter saltans	0.878354625119721	0
Acidovorax ebreus	Phaeobacter gallaeciensis	0.850720098025371	0
Acidovorax ebreus	Phenylobacterium zucineum	0.947381076174664	0
Acidovorax ebreus	Phytophthora cambivora	0.866597418338712	0
Acidovorax ebreus	Polaribacter sp.	0.898321986164023	0
Acidovorax ebreus	Polaromonas naphthalenivorans	0.980686107202987	0
Acidovorax ebreus	Polaromonas sp.	0.988237649956464	0
Acidovorax ebreus	Polymorphum gilvum	0.957651242966206	0
Acidovorax ebreus	Propionibacterium acidipropionici	0.957109786195446	0
Acidovorax ebreus	Propionibacterium avidum	0.923744177743201	0
Acidovorax ebreus	Propionibacterium propionicum	0.960894753219852	0
Acidovorax ebreus	Pseudogulbenkiania sp.	0.832015671716147	0
Acidovorax ebreus	Pseudonocardia dioxanivorans	0.885028966808951	0
Acidovorax ebreus	Pseudoxanthomonas spadix	0.987782019651775	0
Acidovorax ebreus	Psychrobacter phage	0.90337087905899	0
Acidovorax ebreus	Psychroflexus torquis	0.811090358571927	0
Acidovorax ebreus	Ralstonia solanacearum	0.803500424773945	0
Acidovorax ebreus	Ramlibacter tataouinensis	0.984805562749833	0
Acidovorax ebreus	Rhodanobacter sp.	0.986995484357708	0
Acidovorax ebreus	Rhodobacter capsulatus	0.982725486836966	0
Acidovorax ebreus	Rhodobacter sphaeroides	0.980548504048486	0
Acidovorax ebreus	Rhodococcus equi	0.862923749978975	0
Acidovorax ebreus	Rhodococcus opacus	0.852881412050359	0
Acidovorax ebreus	Rhodoferax ferrireducens	0.989541610167835	0
Acidovorax ebreus	Rhodospirillum centenum	0.901143845438376	0
Acidovorax ebreus	Rhodospirillum photometricum	0.854123914288011	0
Acidovorax ebreus	Roseobacter denitrificans	0.901857617652071	0
Acidovorax ebreus	Rubrivivax gelatinosus	0.979644735127626	0
Acidovorax ebreus	Rubrobacter xylanophilus	0.851139814001025	0
Acidovorax ebreus	Ruegeria pomeroyi	0.981198294200138	0
Acidovorax ebreus	Runella slithyformis	0.863906537960971	0
Acidovorax ebreus	Saccharothrix espanaensis	0.945181745600503	0
Acidovorax ebreus	Salinispora arenicola	0.934723734733512	0
Acidovorax ebreus	Salinispora tropica	0.952431625689833	0
Acidovorax ebreus	Sanguibacter keddieii	0.900978131991516	0
Acidovorax ebreus	Saprospira grandis	0.811447074095724	0
Acidovorax ebreus	Sideroxydans lithotrophicus	0.820756745753849	0
Acidovorax ebreus	Silicibacter sp.	0.924673007939513	0
Acidovorax ebreus	Singulisphaera acidiphila	0.93458078580194	0
Acidovorax ebreus	Sinorhizobium fredii	0.803218907913379	0
Acidovorax ebreus	Sinorhizobium meliloti	0.827972368918273	0
Acidovorax ebreus	Sorangium cellulosum	0.828327267833992	0
Acidovorax ebreus	Sphaerobacter thermophilus	0.848005501581668	0
Acidovorax ebreus	Sphingobium chlorophenolicum	0.85621039766899	0
Acidovorax ebreus	Sphingobium japonicum	0.85068934311261	0
Acidovorax ebreus	Sphingobium sp.	0.889268228480294	0
Acidovorax ebreus	Sphingomonas sp.	0.920949154865183	0
Acidovorax ebreus	Sphingomonas wittichii	0.930033132813105	0
Acidovorax ebreus	Sphingopyxis alaskensis	0.982211957394786	0
Acidovorax ebreus	Stackebrandtia nassauensis	0.89449778225983	0
Acidovorax ebreus	Streptococcus sp.	0.870606209161497	0
Acidovorax ebreus	Streptomyces avermitilis	0.868227566876219	0
Acidovorax ebreus	Streptomyces bingchenggensis	0.877754719525861	0
Acidovorax ebreus	Streptomyces cattleya	0.867567292935257	0
Acidovorax ebreus	Streptomyces coelicolor	0.875563609026333	0
Acidovorax ebreus	Streptomyces collinus	0.939889732848133	0
Acidovorax ebreus	Streptomyces davawensis	0.898197003133854	0
Acidovorax ebreus	Streptomyces flavogriseus	0.899544717733425	0
Acidovorax ebreus	Streptomyces fulvissimus	0.925291096136317	0
Acidovorax ebreus	Streptomyces griseus	0.850928150396851	0
Acidovorax ebreus	Streptomyces hygroscopicus	0.945995808945817	0
Acidovorax ebreus	Streptomyces rapamycinicus	0.892726214247646	0
Acidovorax ebreus	Streptomyces scabiei	0.91108309657191	0
Acidovorax ebreus	Streptomyces sp.	0.933258048538067	0
Acidovorax ebreus	Streptomyces venezuelae	0.930326017957083	0
Acidovorax ebreus	Streptomyces violaceusniger	0.852330388574521	0
Acidovorax ebreus	Streptosporangium roseum	0.929392867606179	0
Acidovorax ebreus	Thauera sp.	0.966526179236052	0
Acidovorax ebreus	Thermobispora bispora	0.914937277359391	0
Acidovorax ebreus	Thermomonospora curvata	0.925080366012995	0
Acidovorax ebreus	Thermus scotoductus	0.808015289406338	0
Acidovorax ebreus	Thioflavicoccus mobilis	0.803593027459892	0
Acidovorax ebreus	Thiomonas intermedia	0.933172565657049	0
Acidovorax ebreus	Thiomonas sp.	0.965144341693457	0
Acidovorax ebreus	Tistrella mobilis	0.814579283243465	0
Acidovorax ebreus	Tsukamurella paurometabola	0.911900749183137	0
Acidovorax ebreus	Variovorax paradoxus	0.907149617517594	0
Acidovorax ebreus	Verminephrobacter eiseniae	0.993675840956715	0
Acidovorax ebreus	Verrucosispora maris	0.944846946966997	0
Acidovorax ebreus	Xanthomonas albilineans	0.976713851199915	0
Acidovorax ebreus	Xanthomonas axonopodis	0.957315216112808	0
Acidovorax ebreus	Xanthomonas campestris	0.954207418224184	0
Acidovorax ebreus	Xanthomonas citri	0.857301155621741	0
Acidovorax ebreus	Xanthomonas fuscans	0.947668939386231	0
Acidovorax ebreus	Xanthomonas oryzae	0.968913614709204	0
Acidovorax ebreus	Xylanimonas cellulosilytica	0.947009126645948	0
Acidovorax ebreus	Zunongwangia profunda	0.876810112656353	0
Acidovorax ebreus	[Cellvibrio] gilvus	0.915498198192927	0
Acidovorax sp.	Actinoplanes friuliensis	0.893805897167874	0
Acidovorax sp.	Actinoplanes missouriensis	0.91377887212848	0
Acidovorax sp.	Actinoplanes sp.	0.935164381081268	0
Acidovorax sp.	Actinosynnema mirum	0.866647689261777	0
Acidovorax sp.	Alicycliphilus denitrificans	0.940486612037685	0
Acidovorax sp.	Amycolatopsis mediterranei	0.889591035398733	0
Acidovorax sp.	Amycolatopsis orientalis	0.877955920041371	0
Acidovorax sp.	Arcobacter butzleri	0.906614682956826	0
Acidovorax sp.	Arcobacter nitrofigilis	0.893606010404399	0
Acidovorax sp.	Arcobacter sp.	0.908377017228351	0
Acidovorax sp.	Arthrobacter chlorophenolicus	0.939609421791517	0
Acidovorax sp.	Arthrobacter phenanthrenivorans	0.916912487300174	0
Acidovorax sp.	Azoarcus aromaticum	0.982162046269149	0
Acidovorax sp.	Azoarcus sp.	0.897803437831366	0
Acidovorax sp.	Azospirillum lipoferum	0.811063575479441	0
Acidovorax sp.	Bacteriovorax marinus	0.918096447553882	0
Acidovorax sp.	Belliella baltica	0.925361013881908	0
Acidovorax sp.	Beutenbergia cavernae	0.941827652472807	0
Acidovorax sp.	Bifidobacterium animalis	0.904784806617563	0
Acidovorax sp.	Bifidobacterium bifidum	0.826539192189594	0
Acidovorax sp.	Blastococcus saxobsidens	0.859101798264008	0
Acidovorax sp.	Bordetella bronchiseptica	0.863786404159604	0
Acidovorax sp.	Bordetella petrii	0.841291920973187	0
Acidovorax sp.	Brevundimonas subvibrioides	0.821364028996103	0
Acidovorax sp.	Caenorhabditis japonica	0.906418997977488	0
Acidovorax sp.	Candidatus Accumulibacter	0.81867610528141	0
Acidovorax sp.	Candidatus Saccharimonas	0.944985091856725	0
Acidovorax sp.	Catenulispora acidiphila	0.899347373508004	0
Acidovorax sp.	Caulobacter segnis	0.93382456931782	0
Acidovorax sp.	Caulobacter sp.	0.831304727757216	0
Acidovorax sp.	Cellulomonas fimi	0.919610862488673	0
Acidovorax sp.	Chitinophaga pinensis	0.853966694846838	0
Acidovorax sp.	Chlorobium chlorochromatii	0.96162579195663	0
Acidovorax sp.	Chromobacterium violaceum	0.901531379645883	0
Acidovorax sp.	Clavibacter michiganensis	0.87837784378374	0
Acidovorax sp.	Clostridium acidurici	0.915922425293025	0
Acidovorax sp.	Comamonadaceae bacterium	0.926189747767356	0
Acidovorax sp.	Comamonas testosteroni	0.861874541291011	0
Acidovorax sp.	Croceibacter atlanticus	0.808943087764024	0
Acidovorax sp.	Cyclobacterium marinum	0.829810132835033	0
Acidovorax sp.	Cytophaga hutchinsonii	0.808213752990074	0
Acidovorax sp.	Dechlorosoma suillum	0.803522033776637	0
Acidovorax sp.	Dehalogenimonas lykanthroporepellens	0.87941818654007	0
Acidovorax sp.	Deinococcus peraridilitoris	0.85586294299904	0
Acidovorax sp.	Delftia acidovorans	0.921268128804171	0
Acidovorax sp.	Delftia sp.	0.912212460798275	0
Acidovorax sp.	Dinoroseobacter shibae	0.963447685674141	0
Acidovorax sp.	Dyadobacter fermentans	0.851853838169306	0
Acidovorax sp.	Erythrobacter litoralis	0.976869433330098	0
Acidovorax sp.	Flavobacteriaceae bacterium	0.972883564884152	0
Acidovorax sp.	Flavobacterium branchiophilum	0.906169773285846	0
Acidovorax sp.	Flavobacterium columnare	0.847609159154076	0
Acidovorax sp.	Flavobacterium indicum	0.909210283380535	0
Acidovorax sp.	Flavobacterium johnsoniae	0.939673666534806	0
Acidovorax sp.	Flavobacterium psychrophilum	0.910493932996311	0
Acidovorax sp.	Flexibacter litoralis	0.925141183815706	0
Acidovorax sp.	Frankia alni	0.905514758079224	0
Acidovorax sp.	Frankia sp.	0.927042484378831	0
Acidovorax sp.	Frankia symbiont	0.931240939011039	0
Acidovorax sp.	Gemmatimonas aurantiaca	0.988857103711483	0
Acidovorax sp.	Geodermatophilus obscurus	0.901452325281794	0
Acidovorax sp.	Gordonia bronchialis	0.902734105232869	0
Acidovorax sp.	Gordonia polyisoprenivorans	0.884177282545494	0
Acidovorax sp.	Gordonia sp.	0.900521343249379	0
Acidovorax sp.	Gramella forsetii	0.831081470291401	0
Acidovorax sp.	Haliangium ochraceum	0.879743711669953	0
Acidovorax sp.	Haliscomenobacter hydrossis	0.925206868343543	0
Acidovorax sp.	Halopiger xanaduensis	0.904533083399054	0
Acidovorax sp.	Herminiimonas arsenicoxydans	0.984027872666113	0
Acidovorax sp.	Ilumatobacter coccineus	0.8874838142118	0
Acidovorax sp.	Intrasporangium calvum	0.96861590619278	0
Acidovorax sp.	Isoptericola variabilis	0.945402354776244	0
Acidovorax sp.	Jannaschia sp.	0.963090863189455	0
Acidovorax sp.	Ketogulonigenium vulgarum	0.823727927084586	0
Acidovorax sp.	Kineococcus radiotolerans	0.916916220886579	0
Acidovorax sp.	Kitasatospora setae	0.920714904259808	0
Acidovorax sp.	Kribbella flavida	0.945348196202287	0
Acidovorax sp.	Kytococcus sedentarius	0.945906855431854	0
Acidovorax sp.	Lactobacillus salivarius	0.914493498206628	0
Acidovorax sp.	Laribacter hongkongensis	0.813717125955467	0
Acidovorax sp.	Leifsonia xyli	0.888756022249973	0
Acidovorax sp.	Leptothrix cholodnii	0.99140246365872	0
Acidovorax sp.	Magnetospirillum magneticum	0.876893491324902	0
Acidovorax sp.	Marivirga tractuosa	0.830240407075145	0
Acidovorax sp.	Methylibium petroleiphilum	0.984542002726993	0
Acidovorax sp.	Methylobacterium nodulans	0.844413998195027	0
Acidovorax sp.	Microcoleus sp.	0.929769954222349	0
Acidovorax sp.	Microlunatus phosphovorus	0.949437120727529	0
Acidovorax sp.	Micromonospora aurantiaca	0.936561744100642	0
Acidovorax sp.	Micromonospora sp.	0.904595560933327	0
Acidovorax sp.	Modestobacter marinus	0.807605945705907	0
Acidovorax sp.	Muricauda ruestringensis	0.894527128536259	0
Acidovorax sp.	Mycobacterium avium	0.805993188553281	0
Acidovorax sp.	Mycobacterium chubuense	0.888075446079424	0
Acidovorax sp.	Mycobacterium gilvum	0.921183713228836	0
Acidovorax sp.	Mycobacterium rhodesiae	0.944408193517546	0
Acidovorax sp.	Mycobacterium vanbaalenii	0.904864178658658	0
Acidovorax sp.	Myxococcus fulvus	0.983302709073379	0
Acidovorax sp.	Myxococcus stipitatus	0.986757820524649	0
Acidovorax sp.	Myxococcus xanthus	0.976514742880557	0
Acidovorax sp.	Nakamurella multipartita	0.866220848094071	0
Acidovorax sp.	Niastella koreensis	0.944215904039357	0
Acidovorax sp.	Nitrobacter hamburgensis	0.939923249362744	0
Acidovorax sp.	Nitrobacter winogradskyi	0.965500210930221	0
Acidovorax sp.	Nitrosospira multiformis	0.974720895445127	0
Acidovorax sp.	Nocardia brasiliensis	0.880745522409776	0
Acidovorax sp.	Nocardia cyriacigeorgica	0.859113805839265	0
Acidovorax sp.	Nocardia farcinica	0.913725758603946	0
Acidovorax sp.	Nocardioides sp.	0.953653143004225	0
Acidovorax sp.	Nocardiopsis dassonvillei	0.853861049351292	0
Acidovorax sp.	Novosphingobium aromaticivorans	0.979732408046183	0
Acidovorax sp.	Novosphingobium sp.	0.918617738686775	0
Acidovorax sp.	Octadecabacter antarcticus	0.86500605461733	0
Acidovorax sp.	Octadecabacter arcticus	0.838367298123607	0
Acidovorax sp.	Opitutus terrae	0.963056113626878	0
Acidovorax sp.	Oscillatoria nigro-viridis	0.912247398343835	0
Acidovorax sp.	Paludibacter propionicigenes	0.838840117069293	0
Acidovorax sp.	Paracoccus aminophilus	0.922345555762726	0
Acidovorax sp.	Paracoccus denitrificans	0.964527794717646	0
Acidovorax sp.	Pedobacter heparinus	0.877991343418922	0
Acidovorax sp.	Pedobacter saltans	0.876710916689228	0
Acidovorax sp.	Phaeobacter gallaeciensis	0.832453111631239	0
Acidovorax sp.	Phenylobacterium zucineum	0.944489935658612	0
Acidovorax sp.	Phytophthora cambivora	0.85716608292055	0
Acidovorax sp.	Polaribacter sp.	0.893963811631506	0
Acidovorax sp.	Polaromonas naphthalenivorans	0.987703621470992	0
Acidovorax sp.	Polaromonas sp.	0.989859850447158	0
Acidovorax sp.	Polymorphum gilvum	0.940320876645167	0
Acidovorax sp.	Propionibacterium acidipropionici	0.951142643549505	0
Acidovorax sp.	Propionibacterium avidum	0.928518450601355	0
Acidovorax sp.	Propionibacterium propionicum	0.964782660271911	0
Acidovorax sp.	Pseudonocardia dioxanivorans	0.874119736991816	0
Acidovorax sp.	Pseudoxanthomonas spadix	0.985605176372991	0
Acidovorax sp.	Psychrobacter phage	0.888733157613048	0
Acidovorax sp.	Psychroflexus torquis	0.811666500602181	0
Acidovorax sp.	Ramlibacter tataouinensis	0.989568445387597	0
Acidovorax sp.	Rhodanobacter sp.	0.987442680607109	0
Acidovorax sp.	Rhodobacter capsulatus	0.97480656947332	0
Acidovorax sp.	Rhodobacter sphaeroides	0.980441678341197	0
Acidovorax sp.	Rhodococcus equi	0.849975663790746	0
Acidovorax sp.	Rhodococcus opacus	0.828283937431355	0
Acidovorax sp.	Rhodoferax ferrireducens	0.995912061113341	0
Acidovorax sp.	Rhodospirillum centenum	0.883515232367168	0
Acidovorax sp.	Rhodospirillum photometricum	0.809436279753432	0
Acidovorax sp.	Roseobacter denitrificans	0.89414187736344	0
Acidovorax sp.	Rubrivivax gelatinosus	0.983641082425301	0
Acidovorax sp.	Rubrobacter xylanophilus	0.869393516432098	0
Acidovorax sp.	Ruegeria pomeroyi	0.979870660748263	0
Acidovorax sp.	Runella slithyformis	0.859425012688003	0
Acidovorax sp.	Saccharothrix espanaensis	0.935529619268583	0
Acidovorax sp.	Salinispora arenicola	0.91428217949993	0
Acidovorax sp.	Salinispora tropica	0.939178206552797	0
Acidovorax sp.	Sanguibacter keddieii	0.874654250598865	0
Acidovorax sp.	Saprospira grandis	0.811632026451793	0
Acidovorax sp.	Silicibacter sp.	0.913892573598591	0
Acidovorax sp.	Singulisphaera acidiphila	0.913816154113	0
Acidovorax sp.	Sorangium cellulosum	0.816097576080363	0
Acidovorax sp.	Sphaerobacter thermophilus	0.821501358204204	0
Acidovorax sp.	Sphingobium chlorophenolicum	0.834690371437133	0
Acidovorax sp.	Sphingobium japonicum	0.822930477635346	0
Acidovorax sp.	Sphingobium sp.	0.851082002557281	0
Acidovorax sp.	Sphingomonas sp.	0.896759643676777	0
Acidovorax sp.	Sphingomonas wittichii	0.901903427263822	0
Acidovorax sp.	Sphingopyxis alaskensis	0.983827154739237	0
Acidovorax sp.	Stackebrandtia nassauensis	0.900195543911831	0
Acidovorax sp.	Streptococcus sp.	0.858554744192229	0
Acidovorax sp.	Streptomyces avermitilis	0.852824182421017	0
Acidovorax sp.	Streptomyces bingchenggensis	0.861781690984175	0
Acidovorax sp.	Streptomyces cattleya	0.876864659052326	0
Acidovorax sp.	Streptomyces coelicolor	0.871172664503145	0
Acidovorax sp.	Streptomyces collinus	0.928853403545253	0
Acidovorax sp.	Streptomyces davawensis	0.88922767646123	0
Acidovorax sp.	Streptomyces flavogriseus	0.89102922662717	0
Acidovorax sp.	Streptomyces fulvissimus	0.911165497957701	0
Acidovorax sp.	Streptomyces griseus	0.844162885458664	0
Acidovorax sp.	Streptomyces hygroscopicus	0.928696129973028	0
Acidovorax sp.	Streptomyces rapamycinicus	0.872735520773475	0
Acidovorax sp.	Streptomyces scabiei	0.90212983692887	0
Acidovorax sp.	Streptomyces sp.	0.929107819702407	0
Acidovorax sp.	Streptomyces venezuelae	0.928390822476619	0
Acidovorax sp.	Streptomyces violaceusniger	0.836176062731121	0
Acidovorax sp.	Streptosporangium roseum	0.922320393257707	0
Acidovorax sp.	Thauera sp.	0.96802330100245	0
Acidovorax sp.	Thermobispora bispora	0.906612157161451	0
Acidovorax sp.	Thermomonospora curvata	0.918510383105177	0
Acidovorax sp.	Thiomonas intermedia	0.901154822554722	0
Acidovorax sp.	Thiomonas sp.	0.94869963316784	0
Acidovorax sp.	Tsukamurella paurometabola	0.891554125114813	0
Acidovorax sp.	Variovorax paradoxus	0.894073143090279	0
Acidovorax sp.	Verminephrobacter eiseniae	0.994238831504501	0
Acidovorax sp.	Verrucosispora maris	0.93036478536833	0
Acidovorax sp.	Xanthomonas albilineans	0.959379623593463	0
Acidovorax sp.	Xanthomonas axonopodis	0.926446285937243	0
Acidovorax sp.	Xanthomonas campestris	0.928551374530076	0
Acidovorax sp.	Xanthomonas citri	0.819471823509221	0
Acidovorax sp.	Xanthomonas fuscans	0.930728398148197	0
Acidovorax sp.	Xanthomonas oryzae	0.956382926285537	0
Acidovorax sp.	Xylanimonas cellulosilytica	0.938186165290769	0
Acidovorax sp.	Zunongwangia profunda	0.866180760246773	0
Acidovorax sp.	[Cellvibrio] gilvus	0.902923245982061	0
Acinetobacter baumannii	Agrobacterium vitis	0.892257396529906	0
Acinetobacter baumannii	Alkaliphilus oremlandii	0.802478215377752	0
Acinetobacter baumannii	Alteromonas macleodii	0.824826333090066	0
Acinetobacter baumannii	Anabaena sp.	0.826301473236887	0
Acinetobacter baumannii	Arthrobacter aurescens	0.863890131014263	0
Acinetobacter baumannii	Bradyrhizobium japonicum	0.807639224696855	0
Acinetobacter baumannii	Caenorhabditis sp.	0.806574408077431	0
Acinetobacter baumannii	Candidatus Koribacter	0.899686934248254	0
Acinetobacter baumannii	Chlorobium limicola	0.804090807152272	0
Acinetobacter baumannii	Corynebacterium argentoratense	0.871731253415137	0
Acinetobacter baumannii	Corynebacterium aurimucosum	0.837500251582359	0
Acinetobacter baumannii	Corynebacterium diphtheriae	0.833423738223032	0
Acinetobacter baumannii	Corynebacterium jeikeium	0.802687282636561	0
Acinetobacter baumannii	Corynebacterium pseudotuberculosis	0.869271234084185	0
Acinetobacter baumannii	Corynebacterium resistens	0.864938537509406	0
Acinetobacter baumannii	Corynebacterium terpenotabidum	0.840107155286853	0
Acinetobacter baumannii	Corynebacterium urealyticum	0.805870403796425	0
Acinetobacter baumannii	Desulfitobacterium dehalogenans	0.821056180963594	0
Acinetobacter baumannii	Emticicia oligotrophica	0.810487685861112	0
Acinetobacter baumannii	Enterobacter sp.	0.839265314987143	0
Acinetobacter baumannii	Glaciecola sp.	0.808739065390438	0
Acinetobacter baumannii	Jonesia denitrificans	0.820286926364753	0
Acinetobacter baumannii	Klebsiella oxytoca	0.866646171647166	0
Acinetobacter baumannii	Leadbetterella byssophila	0.84733541490916	0
Acinetobacter baumannii	Paenibacillus terrae	0.809246428260025	0
Acinetobacter baumannii	Pseudomonas phage	0.822153580252163	0
Acinetobacter baumannii	Psychrobacter cryohalolentis	0.820798029462185	0
Acinetobacter baumannii	Psychrobacter sp.	0.828066099790969	0
Acinetobacter baumannii	Pythium irregulare	0.80042570453514	0
Acinetobacter baumannii	Renibacterium salmoninarum	0.843484191316553	0
Acinetobacter baumannii	Riemerella anatipestifer	0.849363062281689	0
Acinetobacter baumannii	Rothia dentocariosa	0.834248018056912	0
Acinetobacter baumannii	Rothia mucilaginosa	0.856953834629991	0
Acinetobacter baumannii	Salmonella enterica	0.882414255988588	0
Acinetobacter baumannii	Sphingobacterium sp.	0.806363578748536	0
Acinetobacter baumannii	Streptococcus pneumoniae	0.808281477016602	0
Acinetobacter baumannii	Weeksella virosa	0.864949292084679	0
Acinetobacter calcoaceticus	Acinetobacter oleivorans	0.992501503701094	0
Acinetobacter calcoaceticus	Acinetobacter sp.	0.991554223212803	0
Acinetobacter calcoaceticus	Exiguobacterium sibiricum	0.872761088984211	0
Acinetobacter calcoaceticus	Nitrosomonas sp.	0.858014666833328	0
Acinetobacter calcoaceticus	Pseudomonas mendocina	0.800641589396163	0
Acinetobacter calcoaceticus	Pseudomonas resinovorans	0.831180523826952	0
Acinetobacter oleivorans	Acinetobacter sp.	0.991522657084516	0
Acinetobacter oleivorans	Exiguobacterium sibiricum	0.88201506042133	0
Acinetobacter oleivorans	Nitrosomonas sp.	0.858874604347007	0
Acinetobacter oleivorans	Pseudomonas aeruginosa	0.804336778770799	0
Acinetobacter oleivorans	Pseudomonas mendocina	0.807747085271357	0
Acinetobacter oleivorans	Pseudomonas resinovorans	0.827316136498236	0
Acinetobacter sp.	Edwardsiella ictaluri	0.802021980582763	2.19E-12
Acinetobacter sp.	Exiguobacterium sibiricum	0.890651224238377	2.19E-12
Acinetobacter sp.	Macrococcus caseolyticus	0.805923193504127	2.19E-12
Acinetobacter sp.	Mycobacterium massiliense	0.806819573980623	2.19E-12
Acinetobacter sp.	Nitrosomonas sp.	0.832535345174957	2.19E-12
Acinetobacter sp.	Photorhabdus luminescens	0.828084409303669	2.19E-12
Acinetobacter sp.	Pseudomonas aeruginosa	0.814125460796541	2.19E-12
Acinetobacter sp.	Pseudomonas mendocina	0.810380700047589	2.19E-12
Acinetobacter sp.	Pseudomonas resinovorans	0.836853588893779	2.19E-12
Acinetobacter sp.	Shimwellia blattae	0.808882059502888	2.19E-12
Actinobacillus pleuropneumoniae	Actinobacillus suis	0.829199720493407	5.75E-72
Actinobacillus pleuropneumoniae	Bacillus clausii	0.861756265595065	5.75E-72
Actinobacillus pleuropneumoniae	Bacillus pumilus	0.879463050776889	5.75E-72
Actinobacillus pleuropneumoniae	Bacillus sp.	0.873595947755501	5.75E-72
Actinobacillus pleuropneumoniae	Bombus impatiens	0.821336974403413	5.75E-72
Actinobacillus pleuropneumoniae	Brachybacterium faecium	0.804410096266414	5.75E-72
Actinobacillus pleuropneumoniae	Clonorchis sinensis	0.827928342319177	5.75E-72
Actinobacillus pleuropneumoniae	Desulfurispirillum indicum	0.809299572448636	5.75E-72
Actinobacillus pleuropneumoniae	Enterococcus faecalis	0.835956579892961	5.75E-72
Actinobacillus pleuropneumoniae	Glaciecola psychrophila	0.853332456193622	5.75E-72
Actinobacillus pleuropneumoniae	Haemophilus influenzae	0.87498841122026	5.75E-72
Actinobacillus pleuropneumoniae	Haemophilus parasuis	0.809138622951342	5.75E-72
Actinobacillus pleuropneumoniae	Halobacillus halophilus	0.807605004388044	5.75E-72
Actinobacillus pleuropneumoniae	Hirschia baltica	0.893763011987914	5.75E-72
Actinobacillus pleuropneumoniae	Listeria seeligeri	0.848570569107176	5.75E-72
Actinobacillus pleuropneumoniae	Marinomonas sp.	0.810075325641738	5.75E-72
Actinobacillus pleuropneumoniae	Melissococcus plutonius	0.824131136588082	5.75E-72
Actinobacillus pleuropneumoniae	Methylotenera mobilis	0.831526986754824	5.75E-72
Actinobacillus pleuropneumoniae	Microbacterium phage	0.900770084257167	5.75E-72
Actinobacillus pleuropneumoniae	Nannochloropsis gaditana	0.859629030243927	5.75E-72
Actinobacillus pleuropneumoniae	Proteus mirabilis	0.837482270677704	5.75E-72
Actinobacillus pleuropneumoniae	Pseudomonas stutzeri	0.806645054793976	5.75E-72
Actinobacillus pleuropneumoniae	Shewanella woodyi	0.812666418201911	5.75E-72
Actinobacillus pleuropneumoniae	Terriglobus saanensis	0.869794294063296	5.75E-72
Actinobacillus pleuropneumoniae	Vibrio alginolyticus	0.849704354626736	5.75E-72
Actinobacillus pleuropneumoniae	Vibrio nigripulchritudo	0.854661087902257	5.75E-72
Actinobacillus succinogenes	Dehalobacter sp.	0.838438934926464	0.00845032691247497
Actinobacillus suis	Aggregatibacter actinomycetemcomitans	0.830042932453845	0
Actinobacillus suis	Aggregatibacter aphrophilus	0.838014970650743	0
Actinobacillus suis	Alcanivorax borkumensis	0.803328050291769	0
Actinobacillus suis	Aliivibrio salmonicida	0.854952007111344	0
Actinobacillus suis	Alteromonas sp.	0.834810134509044	0
Actinobacillus suis	Azotobacter vinelandii	0.848786514360719	0
Actinobacillus suis	Beta proteobacterium	0.801654645998189	0
Actinobacillus suis	Bombus impatiens	0.943285756530604	0
Actinobacillus suis	Buchnera aphidicola	0.88528993635366	0
Actinobacillus suis	Candidatus Pelagibacter	0.811669683705665	0
Actinobacillus suis	Candidatus Portiera	0.897178106563247	0
Actinobacillus suis	Candidatus Puniceispirillum	0.904045680460737	0
Actinobacillus suis	Candidatus Vesicomyosocius	0.802520340404018	0
Actinobacillus suis	Chromohalobacter salexigens	0.837405574515794	0
Actinobacillus suis	Colwellia psychrerythraea	0.86996810019989	0
Actinobacillus suis	Cycloclasticus sp.	0.923633068220904	0
Actinobacillus suis	Cycloclasticus zancles	0.86778279253363	0
Actinobacillus suis	Desulfotalea psychrophila	0.83415638502743	0
Actinobacillus suis	Desulfurispirillum indicum	0.838509851250988	0
Actinobacillus suis	Eremothecium cymbalariae	0.872030071382814	0
Actinobacillus suis	Francisella noatunensis	0.8607621712391	0
Actinobacillus suis	Francisella sp.	0.898707655884675	0
Actinobacillus suis	Glaciecola nitratireducens	0.902005294226337	0
Actinobacillus suis	Glaciecola psychrophila	0.895700219325485	0
Actinobacillus suis	Haemophilus influenzae	0.926869088114488	0
Actinobacillus suis	Haemophilus parasuis	0.891421356265962	0
Actinobacillus suis	Hahella chejuensis	0.828903927883238	0
Actinobacillus suis	Halobacillus halophilus	0.831195378968934	0
Actinobacillus suis	Hirschia baltica	0.869885502198815	0
Actinobacillus suis	Idiomarina loihiensis	0.8424067295124	0
Actinobacillus suis	Kangiella koreensis	0.908068789200977	0
Actinobacillus suis	Listeria ivanovii	0.820961249453841	0
Actinobacillus suis	Listeria seeligeri	0.874851371357648	0
Actinobacillus suis	Listonella anguillarum	0.810935962294552	0
Actinobacillus suis	Mannheimia haemolytica	0.833249631013868	0
Actinobacillus suis	Mannheimia succiniciproducens	0.865490873066763	0
Actinobacillus suis	Marinobacter adhaerens	0.832008818841744	0
Actinobacillus suis	Marinobacter sp.	0.847564446644046	0
Actinobacillus suis	Marinomonas mediterranea	0.877281926481089	0
Actinobacillus suis	Marinomonas posidonica	0.860757174867007	0
Actinobacillus suis	Methylomonas methanica	0.830723731861797	0
Actinobacillus suis	Methylophaga sp.	0.854506971333041	0
Actinobacillus suis	Methylotenera mobilis	0.850746836028824	0
Actinobacillus suis	Nannochloropsis gaditana	0.830212701283439	0
Actinobacillus suis	Neisseria lactamica	0.866204290409607	0
Actinobacillus suis	Neisseria meningitidis	0.960975468392896	0
Actinobacillus suis	Nitrosococcus oceani	0.878777522838001	0
Actinobacillus suis	Nitrosococcus watsoni	0.885810257210009	0
Actinobacillus suis	Oceanobacillus iheyensis	0.910514089616926	0
Actinobacillus suis	Pectobacterium wasabiae	0.871810046598028	0
Actinobacillus suis	Pelobacter carbinolicus	0.897114766489517	0
Actinobacillus suis	Photobacterium profundum	0.805478808296856	0
Actinobacillus suis	Polynucleobacter necessarius	0.803147017102031	0
Actinobacillus suis	Pseudoalteromonas atlantica	0.804663057659153	0
Actinobacillus suis	Pseudoalteromonas sp.	0.839848841649641	0
Actinobacillus suis	Pseudomonas stutzeri	0.815577993138997	0
Actinobacillus suis	Psychromonas ingrahamii	0.861926491059503	0
Actinobacillus suis	Psychromonas sp.	0.827628715418132	0
Actinobacillus suis	Saccharophagus degradans	0.8212566633956	0
Actinobacillus suis	Secondary endosymbiont	0.805714957749177	0
Actinobacillus suis	Serratia symbiotica	0.82661462380941	0
Actinobacillus suis	Shewanella amazonensis	0.87104415346568	0
Actinobacillus suis	Shewanella halifaxensis	0.823993143093556	0
Actinobacillus suis	Shewanella loihica	0.874491272985383	0
Actinobacillus suis	Shewanella pealeana	0.811386041484931	0
Actinobacillus suis	Shewanella piezotolerans	0.829692404886885	0
Actinobacillus suis	Shewanella sediminis	0.923985697466633	0
Actinobacillus suis	Shewanella violacea	0.806767739730431	0
Actinobacillus suis	Shewanella woodyi	0.901958667765821	0
Actinobacillus suis	Simiduia agarivorans	0.929353748131593	0
Actinobacillus suis	Taylorella asinigenitalis	0.803319411456785	0
Actinobacillus suis	Taylorella equigenitalis	0.892506001001369	0
Actinobacillus suis	Teredinibacter turnerae	0.867100222933843	0
Actinobacillus suis	Thalassolituus oleivorans	0.882856306633912	0
Actinobacillus suis	Thioalkalimicrobium cyclicum	0.926007034481255	0
Actinobacillus suis	Thiomicrospira crunogena	0.899362328628284	0
Actinobacillus suis	Vibrio alginolyticus	0.90296784963905	0
Actinobacillus suis	Vibrio fischeri	0.86251902573951	0
Actinobacillus suis	Vibrio furnissii	0.852659588167213	0
Actinobacillus suis	Vibrio nigripulchritudo	0.858213925717736	0
Actinobacillus suis	Vibrio splendidus	0.862276455381815	0
Actinobacillus suis	Vibrio vulnificus	0.842134280398534	0
Actinobacillus suis	Wolbachia endosymbiont	0.872030071382814	0
Actinoplanes friuliensis	Actinoplanes missouriensis	0.982365739298631	0
Actinoplanes friuliensis	Actinoplanes sp.	0.985671711105643	0
Actinoplanes friuliensis	Actinosynnema mirum	0.970586433220812	0
Actinoplanes friuliensis	Alicycliphilus denitrificans	0.9064231502541	0
Actinoplanes friuliensis	Amycolatopsis mediterranei	0.918844499619704	0
Actinoplanes friuliensis	Amycolatopsis orientalis	0.970790567266852	0
Actinoplanes friuliensis	Amycolicicoccus subflavus	0.841635945191957	0
Actinoplanes friuliensis	Anaeromyxobacter dehalogenans	0.83905524135792	0
Actinoplanes friuliensis	Anaeromyxobacter sp.	0.870212724660132	0
Actinoplanes friuliensis	Arthrobacter chlorophenolicus	0.939416960056453	0
Actinoplanes friuliensis	Arthrobacter phenanthrenivorans	0.920433270894564	0
Actinoplanes friuliensis	Arthrobacter sp.	0.872440431992688	0
Actinoplanes friuliensis	Azoarcus aromaticum	0.931461992003181	0
Actinoplanes friuliensis	Azoarcus sp.	0.955681318125742	0
Actinoplanes friuliensis	Azorhizobium caulinodans	0.805918352505604	0
Actinoplanes friuliensis	Azospirillum brasilense	0.807892243503482	0
Actinoplanes friuliensis	Azospirillum lipoferum	0.93801104815528	0
Actinoplanes friuliensis	Azospirillum sp.	0.837512795171604	0
Actinoplanes friuliensis	Beutenbergia cavernae	0.970044836497465	0
Actinoplanes friuliensis	Bifidobacterium adolescentis	0.864471820888935	0
Actinoplanes friuliensis	Bifidobacterium animalis	0.840796755889323	0
Actinoplanes friuliensis	Bifidobacterium bifidum	0.877749756638436	0
Actinoplanes friuliensis	Blastococcus saxobsidens	0.962269360276124	0
Actinoplanes friuliensis	Bordetella bronchiseptica	0.909826077707381	0
Actinoplanes friuliensis	Bordetella pertussis	0.818355303612862	0
Actinoplanes friuliensis	Bordetella petrii	0.943010319204827	0
Actinoplanes friuliensis	Brevundimonas subvibrioides	0.838670201369673	0
Actinoplanes friuliensis	Caenorhabditis japonica	0.822296206990545	0
Actinoplanes friuliensis	Candidatus Accumulibacter	0.897584978618982	0
Actinoplanes friuliensis	Candidatus Saccharimonas	0.930181527355766	0
Actinoplanes friuliensis	Catenulispora acidiphila	0.981653850059255	0
Actinoplanes friuliensis	Caulobacter crescentus	0.803324247299598	0
Actinoplanes friuliensis	Caulobacter segnis	0.896184004647237	0
Actinoplanes friuliensis	Caulobacter sp.	0.903804319492268	0
Actinoplanes friuliensis	Cellulomonas fimi	0.974080853096011	0
Actinoplanes friuliensis	Chromobacterium violaceum	0.876761963068172	0
Actinoplanes friuliensis	Clavibacter michiganensis	0.984427090592781	0
Actinoplanes friuliensis	Comamonadaceae bacterium	0.843935150020513	0
Actinoplanes friuliensis	Comamonas testosteroni	0.887236936524533	0
Actinoplanes friuliensis	Conexibacter woesei	0.831865442158033	0
Actinoplanes friuliensis	Cupriavidus taiwanensis	0.840130119226253	0
Actinoplanes friuliensis	Cyclobacterium marinum	0.801191349417007	0
Actinoplanes friuliensis	Dechloromonas aromatica	0.88035312639775	0
Actinoplanes friuliensis	Dechlorosoma suillum	0.897808436160168	0
Actinoplanes friuliensis	Deinococcus deserti	0.816106700188798	0
Actinoplanes friuliensis	Deinococcus gobiensis	0.802666100679241	0
Actinoplanes friuliensis	Deinococcus maricopensis	0.899243390489186	0
Actinoplanes friuliensis	Deinococcus peraridilitoris	0.907438418140571	0
Actinoplanes friuliensis	Delftia acidovorans	0.890345721201513	0
Actinoplanes friuliensis	Delftia sp.	0.93391652581673	0
Actinoplanes friuliensis	Dinoroseobacter shibae	0.880557166424448	0
Actinoplanes friuliensis	Dyadobacter fermentans	0.823589170037509	0
Actinoplanes friuliensis	Erythrobacter litoralis	0.900838797617484	0
Actinoplanes friuliensis	Flavobacteriaceae bacterium	0.841372631083633	0
Actinoplanes friuliensis	Flavobacterium branchiophilum	0.815818697873539	0
Actinoplanes friuliensis	Flavobacterium johnsoniae	0.812085139905091	0
Actinoplanes friuliensis	Flexibacter litoralis	0.817445693318964	0
Actinoplanes friuliensis	Frankia alni	0.971652537263507	0
Actinoplanes friuliensis	Frankia sp.	0.970938334996046	0
Actinoplanes friuliensis	Frankia symbiont	0.944600850767907	0
Actinoplanes friuliensis	Gemmatimonas aurantiaca	0.892974882323679	0
Actinoplanes friuliensis	Geobacter sp.	0.88047342399741	0
Actinoplanes friuliensis	Geodermatophilus obscurus	0.9681306782684	0
Actinoplanes friuliensis	Gordonia bronchialis	0.927395841506727	0
Actinoplanes friuliensis	Gordonia polyisoprenivorans	0.943706226073023	0
Actinoplanes friuliensis	Gordonia sp.	0.962145323441213	0
Actinoplanes friuliensis	Haliangium ochraceum	0.889193669280673	0
Actinoplanes friuliensis	Haliscomenobacter hydrossis	0.800437495007258	0
Actinoplanes friuliensis	Halorhodospira halophila	0.850036267773276	0
Actinoplanes friuliensis	Herminiimonas arsenicoxydans	0.861315413679031	0
Actinoplanes friuliensis	Ilumatobacter coccineus	0.960318356542079	0
Actinoplanes friuliensis	Intrasporangium calvum	0.940589614964719	0
Actinoplanes friuliensis	Isoptericola variabilis	0.96846070904075	0
Actinoplanes friuliensis	Jannaschia sp.	0.900921777757746	0
Actinoplanes friuliensis	Janthinobacterium sp.	0.841625337887794	0
Actinoplanes friuliensis	Kineococcus radiotolerans	0.96908978732867	0
Actinoplanes friuliensis	Kitasatospora setae	0.97361334861994	0
Actinoplanes friuliensis	Kribbella flavida	0.972328266619974	0
Actinoplanes friuliensis	Kytococcus sedentarius	0.965183043037223	0
Actinoplanes friuliensis	Laribacter hongkongensis	0.811009398518384	0
Actinoplanes friuliensis	Leifsonia xyli	0.955285040186514	0
Actinoplanes friuliensis	Leptothrix cholodnii	0.921283855455849	0
Actinoplanes friuliensis	Magnetospirillum magneticum	0.957304400429382	0
Actinoplanes friuliensis	Maricaulis maris	0.829332056129431	0
Actinoplanes friuliensis	Methylibium petroleiphilum	0.938592581389316	0
Actinoplanes friuliensis	Methylobacterium nodulans	0.976498002631051	0
Actinoplanes friuliensis	Methylobacterium sp.	0.934553632769121	0
Actinoplanes friuliensis	Methylocella silvestris	0.854681204186531	0
Actinoplanes friuliensis	Microbacterium testaceum	0.903951149434445	0
Actinoplanes friuliensis	Micrococcus luteus	0.804427249347789	0
Actinoplanes friuliensis	Microcoleus sp.	0.802258037005926	0
Actinoplanes friuliensis	Microlunatus phosphovorus	0.976195706211684	0
Actinoplanes friuliensis	Micromonospora aurantiaca	0.965772564944391	0
Actinoplanes friuliensis	Micromonospora sp.	0.948151069768251	0
Actinoplanes friuliensis	Modestobacter marinus	0.94768524074223	0
Actinoplanes friuliensis	Mycobacterium abscessus	0.932527913040743	0
Actinoplanes friuliensis	Mycobacterium avium	0.912858922426091	0
Actinoplanes friuliensis	Mycobacterium chubuense	0.985317961277908	0
Actinoplanes friuliensis	Mycobacterium gilvum	0.952823125353957	0
Actinoplanes friuliensis	Mycobacterium intracellulare	0.854384041579037	0
Actinoplanes friuliensis	Mycobacterium kansasii	0.953720132474049	0
Actinoplanes friuliensis	Mycobacterium rhodesiae	0.948983025411788	0
Actinoplanes friuliensis	Mycobacterium vanbaalenii	0.9778975477076	0
Actinoplanes friuliensis	Myxococcus fulvus	0.90708162643239	0
Actinoplanes friuliensis	Myxococcus stipitatus	0.876624506422405	0
Actinoplanes friuliensis	Myxococcus xanthus	0.892788478191745	0
Actinoplanes friuliensis	Nakamurella multipartita	0.97598134752266	0
Actinoplanes friuliensis	Niastella koreensis	0.800289125439063	0
Actinoplanes friuliensis	Nitrobacter hamburgensis	0.892281479028944	0
Actinoplanes friuliensis	Nitrobacter winogradskyi	0.897387938888734	0
Actinoplanes friuliensis	Nitrosospira multiformis	0.833047936714552	0
Actinoplanes friuliensis	Nocardia brasiliensis	0.961723511381119	0
Actinoplanes friuliensis	Nocardia cyriacigeorgica	0.932711444170269	0
Actinoplanes friuliensis	Nocardia farcinica	0.942351839588433	0
Actinoplanes friuliensis	Nocardioides sp.	0.949030650983647	0
Actinoplanes friuliensis	Nocardiopsis alba	0.879079275107713	0
Actinoplanes friuliensis	Nocardiopsis dassonvillei	0.964744386139335	0
Actinoplanes friuliensis	Novosphingobium aromaticivorans	0.936140445734084	0
Actinoplanes friuliensis	Novosphingobium sp.	0.949029979991704	0
Actinoplanes friuliensis	Octadecabacter antarcticus	0.821560594220695	0
Actinoplanes friuliensis	Opitutus terrae	0.85133168715142	0
Actinoplanes friuliensis	Paracoccus aminophilus	0.913656666840792	0
Actinoplanes friuliensis	Paracoccus denitrificans	0.894889185271481	0
Actinoplanes friuliensis	Pelagibacterium halotolerans	0.816823831882183	0
Actinoplanes friuliensis	Phenylobacterium zucineum	0.965742039720749	0
Actinoplanes friuliensis	Phycisphaera mikurensis	0.855559985029175	0
Actinoplanes friuliensis	Polaromonas naphthalenivorans	0.898467617555765	0
Actinoplanes friuliensis	Polaromonas sp.	0.904918605076408	0
Actinoplanes friuliensis	Polymorphum gilvum	0.950705254002763	0
Actinoplanes friuliensis	Propionibacterium acidipropionici	0.955169574020971	0
Actinoplanes friuliensis	Propionibacterium avidum	0.939688849326912	0
Actinoplanes friuliensis	Propionibacterium propionicum	0.944985937021735	0
Actinoplanes friuliensis	Pseudogulbenkiania sp.	0.921693452485636	0
Actinoplanes friuliensis	Pseudonocardia dioxanivorans	0.982857417259368	0
Actinoplanes friuliensis	Pseudoxanthomonas spadix	0.914601546343486	0
Actinoplanes friuliensis	Psychrobacter phage	0.848967412463546	0
Actinoplanes friuliensis	Psychroflexus torquis	0.809723400828108	0
Actinoplanes friuliensis	Ralstonia eutropha	0.814711283321915	0
Actinoplanes friuliensis	Ralstonia solanacearum	0.806371549303443	0
Actinoplanes friuliensis	Ramlibacter tataouinensis	0.930449972472049	0
Actinoplanes friuliensis	Rhizobium leguminosarum	0.859949053651466	0
Actinoplanes friuliensis	Rhodanobacter sp.	0.909521242416839	0
Actinoplanes friuliensis	Rhodobacter capsulatus	0.908667951206017	0
Actinoplanes friuliensis	Rhodobacter sphaeroides	0.90664448324029	0
Actinoplanes friuliensis	Rhodococcus equi	0.970341718885841	0
Actinoplanes friuliensis	Rhodococcus jostii	0.92862715424761	0
Actinoplanes friuliensis	Rhodococcus opacus	0.956479440372556	0
Actinoplanes friuliensis	Rhodoferax ferrireducens	0.897890184052876	0
Actinoplanes friuliensis	Rhodospirillum centenum	0.904224935863531	0
Actinoplanes friuliensis	Rhodospirillum photometricum	0.808448339920137	0
Actinoplanes friuliensis	Roseobacter denitrificans	0.801555155114532	0
Actinoplanes friuliensis	Rubrivivax gelatinosus	0.945163887844993	0
Actinoplanes friuliensis	Rubrobacter xylanophilus	0.937258881182429	0
Actinoplanes friuliensis	Ruegeria pomeroyi	0.914532435166812	0
Actinoplanes friuliensis	Runella slithyformis	0.824680648575007	0
Actinoplanes friuliensis	Saccharopolyspora erythraea	0.931584680639036	0
Actinoplanes friuliensis	Saccharothrix espanaensis	0.979115180775214	0
Actinoplanes friuliensis	Salinispora arenicola	0.921616470983721	0
Actinoplanes friuliensis	Salinispora tropica	0.94112394579938	0
Actinoplanes friuliensis	Sanguibacter keddieii	0.923703706262984	0
Actinoplanes friuliensis	Segniliparus rotundus	0.881143325578645	0
Actinoplanes friuliensis	Silicibacter sp.	0.900109458702334	0
Actinoplanes friuliensis	Singulisphaera acidiphila	0.973429944319794	0
Actinoplanes friuliensis	Sinorhizobium fredii	0.837367661687231	0
Actinoplanes friuliensis	Sinorhizobium meliloti	0.886815846336011	0
Actinoplanes friuliensis	Sorangium cellulosum	0.949119953449316	0
Actinoplanes friuliensis	Sphaerobacter thermophilus	0.903058672326933	0
Actinoplanes friuliensis	Sphingobium japonicum	0.857930945760385	0
Actinoplanes friuliensis	Sphingobium sp.	0.86896129111603	0
Actinoplanes friuliensis	Sphingomonas sp.	0.954928657441506	0
Actinoplanes friuliensis	Sphingomonas wittichii	0.959225251452225	0
Actinoplanes friuliensis	Sphingopyxis alaskensis	0.921422746545156	0
Actinoplanes friuliensis	Stackebrandtia nassauensis	0.961316089941607	0
Actinoplanes friuliensis	Starkeya novella	0.909988896140728	0
Actinoplanes friuliensis	Streptomyces albus	0.903762405689448	0
Actinoplanes friuliensis	Streptomyces avermitilis	0.967723424524515	0
Actinoplanes friuliensis	Streptomyces bingchenggensis	0.957731187585887	0
Actinoplanes friuliensis	Streptomyces cattleya	0.952269348494163	0
Actinoplanes friuliensis	Streptomyces coelicolor	0.9707121443861	0
Actinoplanes friuliensis	Streptomyces collinus	0.970029316510199	0
Actinoplanes friuliensis	Streptomyces davawensis	0.979974283094936	0
Actinoplanes friuliensis	Streptomyces flavogriseus	0.953498018585888	0
Actinoplanes friuliensis	Streptomyces fulvissimus	0.962617930465321	0
Actinoplanes friuliensis	Streptomyces griseus	0.95424957648546	0
Actinoplanes friuliensis	Streptomyces hygroscopicus	0.92141536890585	0
Actinoplanes friuliensis	Streptomyces rapamycinicus	0.968661500809655	0
Actinoplanes friuliensis	Streptomyces scabiei	0.972053424346512	0
Actinoplanes friuliensis	Streptomyces sp.	0.966135431142988	0
Actinoplanes friuliensis	Streptomyces venezuelae	0.977089439631775	0
Actinoplanes friuliensis	Streptomyces violaceusniger	0.954687573966546	0
Actinoplanes friuliensis	Streptosporangium roseum	0.977072394252276	0
Actinoplanes friuliensis	Thauera sp.	0.909062744058227	0
Actinoplanes friuliensis	Thermobispora bispora	0.973926458001047	0
Actinoplanes friuliensis	Thermomonospora curvata	0.974685894742984	0
Actinoplanes friuliensis	Thioalkalivibrio nitratireducens	0.80116959761623	0
Actinoplanes friuliensis	Thiobacillus denitrificans	0.82972434861747	0
Actinoplanes friuliensis	Thioflavicoccus mobilis	0.85152272630393	0
Actinoplanes friuliensis	Thiomonas intermedia	0.888248045770928	0
Actinoplanes friuliensis	Thiomonas sp.	0.900299997390737	0
Actinoplanes friuliensis	Tistrella mobilis	0.90538466724106	0
Actinoplanes friuliensis	Tsukamurella paurometabola	0.963167193927014	0
Actinoplanes friuliensis	Variovorax paradoxus	0.946978810084677	0
Actinoplanes friuliensis	Verminephrobacter eiseniae	0.907992544104774	0
Actinoplanes friuliensis	Verrucosispora maris	0.96500037982276	0
Actinoplanes friuliensis	Xanthomonas albilineans	0.909486127370524	0
Actinoplanes friuliensis	Xanthomonas axonopodis	0.887418433664685	0
Actinoplanes friuliensis	Xanthomonas campestris	0.89662066023005	0
Actinoplanes friuliensis	Xanthomonas citri	0.879916730935936	0
Actinoplanes friuliensis	Xanthomonas fuscans	0.94114933169355	0
Actinoplanes friuliensis	Xanthomonas oryzae	0.913272070449365	0
Actinoplanes friuliensis	Xylanimonas cellulosilytica	0.971829435721011	0
Actinoplanes friuliensis	[Cellvibrio] gilvus	0.957036648286327	0
Actinoplanes missouriensis	Actinoplanes sp.	0.992511859633314	0
Actinoplanes missouriensis	Actinosynnema mirum	0.981884976757518	0
Actinoplanes missouriensis	Alicycliphilus denitrificans	0.916759455318994	0
Actinoplanes missouriensis	Amycolatopsis mediterranei	0.928473901680548	0
Actinoplanes missouriensis	Amycolatopsis orientalis	0.9835552951482	0
Actinoplanes missouriensis	Amycolicicoccus subflavus	0.818790808175611	0
Actinoplanes missouriensis	Anaeromyxobacter dehalogenans	0.847642913402734	0
Actinoplanes missouriensis	Anaeromyxobacter sp.	0.850014152773544	0
Actinoplanes missouriensis	Arthrobacter chlorophenolicus	0.939690347361846	0
Actinoplanes missouriensis	Arthrobacter phenanthrenivorans	0.918577999843132	0
Actinoplanes missouriensis	Arthrobacter sp.	0.841498814510324	0
Actinoplanes missouriensis	Azoarcus aromaticum	0.944546557809826	0
Actinoplanes missouriensis	Azoarcus sp.	0.961040690755555	0
Actinoplanes missouriensis	Azospirillum lipoferum	0.949235809907219	0
Actinoplanes missouriensis	Azospirillum sp.	0.815722105816242	0
Actinoplanes missouriensis	Beutenbergia cavernae	0.983071334178401	0
Actinoplanes missouriensis	Bifidobacterium adolescentis	0.867908804185986	0
Actinoplanes missouriensis	Bifidobacterium animalis	0.867544257953591	0
Actinoplanes missouriensis	Bifidobacterium bifidum	0.897076542718827	0
Actinoplanes missouriensis	Blastococcus saxobsidens	0.983034175871234	0
Actinoplanes missouriensis	Bordetella bronchiseptica	0.904604532930434	0
Actinoplanes missouriensis	Bordetella pertussis	0.804261769029721	0
Actinoplanes missouriensis	Bordetella petrii	0.933273504176424	0
Actinoplanes missouriensis	Brevundimonas subvibrioides	0.820387520034812	0
Actinoplanes missouriensis	Caenorhabditis japonica	0.838341010191609	0
Actinoplanes missouriensis	Candidatus Accumulibacter	0.867570711197628	0
Actinoplanes missouriensis	Candidatus Saccharimonas	0.958528153395318	0
Actinoplanes missouriensis	Catenulispora acidiphila	0.988986141183891	0
Actinoplanes missouriensis	Caulobacter segnis	0.889283702879331	0
Actinoplanes missouriensis	Caulobacter sp.	0.898762661938915	0
Actinoplanes missouriensis	Cellulomonas fimi	0.989286815608994	0
Actinoplanes missouriensis	Chlorobium chlorochromatii	0.816896239665394	0
Actinoplanes missouriensis	Chromobacterium violaceum	0.854983365412939	0
Actinoplanes missouriensis	Clavibacter michiganensis	0.965224466096956	0
Actinoplanes missouriensis	Comamonadaceae bacterium	0.861546141418422	0
Actinoplanes missouriensis	Comamonas testosteroni	0.850105164058258	0
Actinoplanes missouriensis	Conexibacter woesei	0.827666352446863	0
Actinoplanes missouriensis	Cupriavidus taiwanensis	0.831711883994353	0
Actinoplanes missouriensis	Cyclobacterium marinum	0.800256618695601	0
Actinoplanes missouriensis	Dechloromonas aromatica	0.868867297295229	0
Actinoplanes missouriensis	Dechlorosoma suillum	0.884146182077347	0
Actinoplanes missouriensis	Deinococcus deserti	0.831313951846344	0
Actinoplanes missouriensis	Deinococcus geothermalis	0.808191598617219	0
Actinoplanes missouriensis	Deinococcus gobiensis	0.810193885387601	0
Actinoplanes missouriensis	Deinococcus maricopensis	0.915921967615486	0
Actinoplanes missouriensis	Deinococcus peraridilitoris	0.931543139624848	0
Actinoplanes missouriensis	Delftia acidovorans	0.870538282905682	0
Actinoplanes missouriensis	Delftia sp.	0.918924821037373	0
Actinoplanes missouriensis	Dinoroseobacter shibae	0.904458969653538	0
Actinoplanes missouriensis	Dyadobacter fermentans	0.829271032917147	0
Actinoplanes missouriensis	Erythrobacter litoralis	0.922258042577862	0
Actinoplanes missouriensis	Flavobacteriaceae bacterium	0.848691310865883	0
Actinoplanes missouriensis	Flavobacterium johnsoniae	0.803169966515002	0
Actinoplanes missouriensis	Flexibacter litoralis	0.806005866131786	0
Actinoplanes missouriensis	Frankia alni	0.988414461816063	0
Actinoplanes missouriensis	Frankia sp.	0.983015232837351	0
Actinoplanes missouriensis	Frankia symbiont	0.961917163165753	0
Actinoplanes missouriensis	Gemmatimonas aurantiaca	0.914636401428307	0
Actinoplanes missouriensis	Geobacter sp.	0.876477660314445	0
Actinoplanes missouriensis	Geodermatophilus obscurus	0.986019969332405	0
Actinoplanes missouriensis	Gordonia bronchialis	0.933247674115874	0
Actinoplanes missouriensis	Gordonia polyisoprenivorans	0.938664776552298	0
Actinoplanes missouriensis	Gordonia sp.	0.963794660845798	0
Actinoplanes missouriensis	Haliangium ochraceum	0.896867594950077	0
Actinoplanes missouriensis	Haliscomenobacter hydrossis	0.814209804592953	0
Actinoplanes missouriensis	Halorhodospira halophila	0.800686725810507	0
Actinoplanes missouriensis	Herminiimonas arsenicoxydans	0.873793499468284	0
Actinoplanes missouriensis	Ilumatobacter coccineus	0.968855158104006	0
Actinoplanes missouriensis	Intrasporangium calvum	0.972884445462982	0
[truncated: 34,291 more rows]

## Sheet: 2.LI_correlatedSpecies
Correlation values of the microbes from the gut microbiomes.
Species 1	Species 2	Correlation value	Bonferroni corrected p value
Acanthamoeba castellanii	Oceanithermus profundus	0.815691486562754	0
Acetobacterium woodii	Actinoplanes friuliensis	0.971626315080031	3.7055E-195
Acetobacterium woodii	Actinoplanes missouriensis	0.979592491652394	3.7055E-195
Acetobacterium woodii	Actinoplanes sp.	0.982549218205167	3.7055E-195
Acetobacterium woodii	Amycolatopsis mediterranei	0.984110792881881	3.7055E-195
Acetobacterium woodii	Arthrobacter arilaitensis	0.981439744083911	3.7055E-195
Acetobacterium woodii	Aspergillus fumigatus	0.876455974593125	3.7055E-195
Acetobacterium woodii	Bacillus pumilus	0.833609154194659	3.7055E-195
Acetobacterium woodii	Bacillus subtilis	0.820846141803669	3.7055E-195
Acetobacterium woodii	Bdellovibrio bacteriovorus	0.819959879015075	3.7055E-195
Acetobacterium woodii	Beutenbergia cavernae	0.955704537852757	3.7055E-195
Acetobacterium woodii	Candidatus Portiera	0.901547200512043	3.7055E-195
Acetobacterium woodii	Catenulispora acidiphila	0.982285685556911	3.7055E-195
Acetobacterium woodii	Clostridium autoethanogenum	0.831262428576781	3.7055E-195
Acetobacterium woodii	Clostridium phage	0.942479655722739	3.7055E-195
Acetobacterium woodii	Conexibacter woesei	0.936157294121727	3.7055E-195
Acetobacterium woodii	Corallococcus coralloides	0.944906621821464	3.7055E-195
Acetobacterium woodii	Corynebacterium callunae	0.962710295656808	3.7055E-195
Acetobacterium woodii	Corynebacterium diphtheriae	0.958472017120214	3.7055E-195
Acetobacterium woodii	Corynebacterium resistens	0.979900735063152	3.7055E-195
Acetobacterium woodii	Deinococcus gobiensis	0.838603408510068	3.7055E-195
Acetobacterium woodii	Desulfosporosinus acidiphilus	0.839216057796322	3.7055E-195
Acetobacterium woodii	Desulfovibrio gigas	0.893880474252803	3.7055E-195
Acetobacterium woodii	Dictyostelium purpureum	0.851299101428743	3.7055E-195
Acetobacterium woodii	Dinoroseobacter shibae	0.848606710662924	3.7055E-195
Acetobacterium woodii	Frankia alni	0.956230639075775	3.7055E-195
Acetobacterium woodii	Frankia sp.	0.983731668472693	3.7055E-195
Acetobacterium woodii	Frankia symbiont	0.959916018841431	3.7055E-195
Acetobacterium woodii	Gordonia sp.	0.950253511707793	3.7055E-195
Acetobacterium woodii	Kocuria rhizophila	0.874483981939468	3.7055E-195
Acetobacterium woodii	Micrococcus luteus	0.95460379106452	3.7055E-195
Acetobacterium woodii	Micromonospora aurantiaca	0.957356482592413	3.7055E-195
Acetobacterium woodii	Micromonospora sp.	0.945898600133685	3.7055E-195
Acetobacterium woodii	Mycobacterium abscessus	0.840142464743613	3.7055E-195
Acetobacterium woodii	Mycobacterium avium	0.977190013945037	3.7055E-195
Acetobacterium woodii	Mycobacterium chubuense	0.975083531151841	3.7055E-195
Acetobacterium woodii	Mycobacterium gilvum	0.934032808725329	3.7055E-195
Acetobacterium woodii	Mycobacterium indicus	0.968232799876329	3.7055E-195
Acetobacterium woodii	Mycobacterium intracellulare	0.953246367002403	3.7055E-195
Acetobacterium woodii	Mycobacterium kansasii	0.954058228751033	3.7055E-195
Acetobacterium woodii	Mycobacterium rhodesiae	0.96423811575892	3.7055E-195
Acetobacterium woodii	Mycobacterium smegmatis	0.92207694340985	3.7055E-195
Acetobacterium woodii	Mycobacterium sp.	0.976190476464662	3.7055E-195
Acetobacterium woodii	Mycobacterium ulcerans	0.87143759696043	3.7055E-195
Acetobacterium woodii	Nakamurella multipartita	0.981837177848419	3.7055E-195
Acetobacterium woodii	Phenylobacterium zucineum	0.822072950877333	3.7055E-195
Acetobacterium woodii	Propionibacterium avidum	0.955066357768213	3.7055E-195
Acetobacterium woodii	Pseudonocardia dioxanivorans	0.976919577931279	3.7055E-195
Acetobacterium woodii	Psychrobacter sp.	0.857899583644349	3.7055E-195
Acetobacterium woodii	Rhodobacter sphaeroides	0.803450064443	3.7055E-195
Acetobacterium woodii	Rhodococcus opacus	0.831657398637382	3.7055E-195
Acetobacterium woodii	Rhodothermus marinus	0.956593820421196	3.7055E-195
Acetobacterium woodii	Rothia dentocariosa	0.910122925932123	3.7055E-195
Acetobacterium woodii	Rubrobacter xylanophilus	0.896583321207516	3.7055E-195
Acetobacterium woodii	Ruegeria pomeroyi	0.819800421270424	3.7055E-195
Acetobacterium woodii	Saccharomonospora viridis	0.961931302771928	3.7055E-195
Acetobacterium woodii	Saccharopolyspora erythraea	0.979699224781582	3.7055E-195
Acetobacterium woodii	Salinispora arenicola	0.964502730213183	3.7055E-195
Acetobacterium woodii	Salinispora tropica	0.9671534541603	3.7055E-195
Acetobacterium woodii	Segniliparus rotundus	0.979317608470931	3.7055E-195
Acetobacterium woodii	Shigella dysenteriae	0.924982496560549	3.7055E-195
Acetobacterium woodii	Sorangium cellulosum	0.949491468515361	3.7055E-195
Acetobacterium woodii	Sphaerochaeta pleomorpha	0.909927370680455	3.7055E-195
Acetobacterium woodii	Stackebrandtia nassauensis	0.972065033323994	3.7055E-195
Acetobacterium woodii	Streptococcus mitis	0.930088576263659	3.7055E-195
Acetobacterium woodii	Streptomyces albus	0.96983342169859	3.7055E-195
Acetobacterium woodii	Streptomyces avermitilis	0.979713190010291	3.7055E-195
Acetobacterium woodii	Streptomyces bingchenggensis	0.980097733449284	3.7055E-195
Acetobacterium woodii	Streptomyces coelicolor	0.982394733288149	3.7055E-195
Acetobacterium woodii	Streptomyces collinus	0.972725837535492	3.7055E-195
Acetobacterium woodii	Streptomyces davawensis	0.98383218336145	3.7055E-195
Acetobacterium woodii	Streptomyces scabiei	0.979186979846056	3.7055E-195
Acetobacterium woodii	Streptomyces sp.	0.9842879409158	3.7055E-195
Acetobacterium woodii	Streptomyces venezuelae	0.981047807061416	3.7055E-195
Acetobacterium woodii	Streptomyces violaceusniger	0.971247496302307	3.7055E-195
Acetobacterium woodii	Streptosporangium roseum	0.986710426283233	3.7055E-195
Acetobacterium woodii	Thermobifida fusca	0.984067329885245	3.7055E-195
Acetobacterium woodii	Thioalkalivibrio nitratireducens	0.854138643077954	3.7055E-195
Acetobacterium woodii	Truepera radiovictrix	0.936069310638853	3.7055E-195
Acetobacterium woodii	Tsukamurella paurometabola	0.945137513122215	3.7055E-195
Acetobacterium woodii	Verrucosispora maris	0.968056491519872	3.7055E-195
Acetohalobium arabaticum	Hahella chejuensis	0.802961848458402	1.18086E-32
Acetohalobium arabaticum	Spiroplasma taiwanense	0.851406235230674	1.18086E-32
Acetohalobium arabaticum	Thermoanaerobacterium xylanolyticum	0.805870376596219	1.18086E-32
Achromobacter xylosoxidans	Acidithiobacillus caldus	0.83158970646626	2.50389E-20
Achromobacter xylosoxidans	Acidovorax avenae	0.956794540299574	2.50389E-20
Achromobacter xylosoxidans	Acidovorax citrulli	0.932854107657358	2.50389E-20
Achromobacter xylosoxidans	Acidovorax ebreus	0.927860415884267	2.50389E-20
Achromobacter xylosoxidans	Acidovorax sp.	0.923769213394035	2.50389E-20
Achromobacter xylosoxidans	Advenella kashmirensis	0.846400206776529	2.50389E-20
Achromobacter xylosoxidans	Alkalilimnicola ehrlichii	0.852551805212592	2.50389E-20
Achromobacter xylosoxidans	Anaeromyxobacter sp.	0.814998054484734	2.50389E-20
Achromobacter xylosoxidans	Azoarcus aromaticum	0.887903836823703	2.50389E-20
Achromobacter xylosoxidans	Azoarcus sp.	0.893824159493471	2.50389E-20
Achromobacter xylosoxidans	Azorhizobium caulinodans	0.852821788661126	2.50389E-20
Achromobacter xylosoxidans	Azospirillum lipoferum	0.839033986406426	2.50389E-20
Achromobacter xylosoxidans	Bordetella bronchiseptica	0.907935083422685	2.50389E-20
Achromobacter xylosoxidans	Bordetella parapertussis	0.86113825426222	2.50389E-20
Achromobacter xylosoxidans	Bordetella pertussis	0.803683111457703	2.50389E-20
Achromobacter xylosoxidans	Bordetella petrii	0.966843520356141	2.50389E-20
Achromobacter xylosoxidans	Brachyspira intermedia	0.813296636916391	2.50389E-20
Achromobacter xylosoxidans	Burkholderia ambifaria	0.874516750204301	2.50389E-20
Achromobacter xylosoxidans	Burkholderia cenocepacia	0.880312069480373	2.50389E-20
Achromobacter xylosoxidans	Burkholderia gladioli	0.983677201728805	2.50389E-20
Achromobacter xylosoxidans	Burkholderia glumae	0.946256575369309	2.50389E-20
Achromobacter xylosoxidans	Burkholderia phenoliruptrix	0.871931792965129	2.50389E-20
Achromobacter xylosoxidans	Burkholderia phymatum	0.848628542370852	2.50389E-20
Achromobacter xylosoxidans	Burkholderia phytofirmans	0.902984797071711	2.50389E-20
Achromobacter xylosoxidans	Burkholderia pseudomallei	0.825327051653343	2.50389E-20
Achromobacter xylosoxidans	Burkholderia sp.	0.945515697328459	2.50389E-20
Achromobacter xylosoxidans	Burkholderia thailandensis	0.8840117474877	2.50389E-20
Achromobacter xylosoxidans	Burkholderia xenovorans	0.857600678575197	2.50389E-20
Achromobacter xylosoxidans	Candidatus Accumulibacter	0.803159680261188	2.50389E-20
Achromobacter xylosoxidans	Candidatus Profftella	0.853262751511843	2.50389E-20
Achromobacter xylosoxidans	Chromobacterium violaceum	0.912274760610342	2.50389E-20
Achromobacter xylosoxidans	Comamonadaceae bacterium	0.836756548861999	2.50389E-20
Achromobacter xylosoxidans	Cupriavidus metallidurans	0.87659110797127	2.50389E-20
Achromobacter xylosoxidans	Cupriavidus necator	0.889533979007061	2.50389E-20
Achromobacter xylosoxidans	Cupriavidus taiwanensis	0.971645176174228	2.50389E-20
Achromobacter xylosoxidans	Dechloromonas aromatica	0.87230507527767	2.50389E-20
Achromobacter xylosoxidans	Dechlorosoma suillum	0.912340585766436	2.50389E-20
Achromobacter xylosoxidans	Delftia acidovorans	0.891431104864081	2.50389E-20
Achromobacter xylosoxidans	Delftia sp.	0.956665520797186	2.50389E-20
Achromobacter xylosoxidans	Denitrovibrio acetiphilus	0.810386555671423	2.50389E-20
Achromobacter xylosoxidans	Fusobacterium nucleatum	0.819125972756253	2.50389E-20
Achromobacter xylosoxidans	Fusobacterium sp.	0.804957260856672	2.50389E-20
Achromobacter xylosoxidans	Gallionella capsiferriformans	0.879814541737998	2.50389E-20
Achromobacter xylosoxidans	Geobacter metallireducens	0.823246796321595	2.50389E-20
Achromobacter xylosoxidans	Gluconobacter oxydans	0.831606229143865	2.50389E-20
Achromobacter xylosoxidans	Halorhodospira halophila	0.846462381079928	2.50389E-20
Achromobacter xylosoxidans	Ilyobacter polytropus	0.829212725017341	2.50389E-20
Achromobacter xylosoxidans	Laribacter hongkongensis	0.877128726425881	2.50389E-20
Achromobacter xylosoxidans	Leptothrix cholodnii	0.920503916720082	2.50389E-20
Achromobacter xylosoxidans	Leptotrichia buccalis	0.845443694122206	2.50389E-20
Achromobacter xylosoxidans	Methylibium petroleiphilum	0.932764028668607	2.50389E-20
Achromobacter xylosoxidans	Methylobacillus flagellatus	0.925367305927964	2.50389E-20
Achromobacter xylosoxidans	Methylotenera mobilis	0.8238611795008	2.50389E-20
Achromobacter xylosoxidans	Methylovorus sp.	0.823764697882293	2.50389E-20
Achromobacter xylosoxidans	Nannochloropsis gaditana	0.804578271793979	2.50389E-20
Achromobacter xylosoxidans	Nitrosomonas europaea	0.912329461953487	2.50389E-20
Achromobacter xylosoxidans	Nitrosomonas eutropha	0.812336184058008	2.50389E-20
Achromobacter xylosoxidans	Nitrosomonas sp.	0.810819485219623	2.50389E-20
Achromobacter xylosoxidans	Parvibaculum lavamentivorans	0.827047802682883	2.50389E-20
Achromobacter xylosoxidans	Pelobacter propionicus	0.826666380873722	2.50389E-20
Achromobacter xylosoxidans	Polaromonas naphthalenivorans	0.924539936462752	2.50389E-20
Achromobacter xylosoxidans	Polaromonas sp.	0.943313533909133	2.50389E-20
Achromobacter xylosoxidans	Pseudogulbenkiania sp.	0.892567459068357	2.50389E-20
Achromobacter xylosoxidans	Pseudomonas aeruginosa	0.925368475413716	2.50389E-20
Achromobacter xylosoxidans	Pseudomonas fulva	0.80806729026477	2.50389E-20
Achromobacter xylosoxidans	Pseudomonas resinovorans	0.80454178730224	2.50389E-20
Achromobacter xylosoxidans	Pseudoxanthomonas spadix	0.825432729736726	2.50389E-20
Achromobacter xylosoxidans	Pseudoxanthomonas suwonensis	0.816084866772908	2.50389E-20
Achromobacter xylosoxidans	Pusillimonas sp.	0.902413880572758	2.50389E-20
Achromobacter xylosoxidans	Ralstonia eutropha	0.976213631659795	2.50389E-20
Achromobacter xylosoxidans	Ralstonia pickettii	0.829318175626266	2.50389E-20
Achromobacter xylosoxidans	Ralstonia solanacearum	0.98123707055916	2.50389E-20
Achromobacter xylosoxidans	Ramlibacter tataouinensis	0.916564662226527	2.50389E-20
Achromobacter xylosoxidans	Rhodanobacter sp.	0.873478684443558	2.50389E-20
Achromobacter xylosoxidans	Rubrivivax gelatinosus	0.838509247716106	2.50389E-20
Achromobacter xylosoxidans	Sebaldella termitidis	0.82800892891389	2.50389E-20
Achromobacter xylosoxidans	Shewanella woodyi	0.843352666995011	2.50389E-20
Achromobacter xylosoxidans	Sideroxydans lithotrophicus	0.887125043767336	2.50389E-20
Achromobacter xylosoxidans	Simiduia agarivorans	0.846394989758593	2.50389E-20
Achromobacter xylosoxidans	Sphingomonas wittichii	0.842238238134045	2.50389E-20
Achromobacter xylosoxidans	Spiribacter salinus	0.815416356375167	2.50389E-20
Achromobacter xylosoxidans	Spiribacter sp.	0.824351101665067	2.50389E-20
Achromobacter xylosoxidans	Streptobacillus moniliformis	0.829370062735416	2.50389E-20
Achromobacter xylosoxidans	Streptococcus pyogenes	0.861972001170275	2.50389E-20
Achromobacter xylosoxidans	Sulfuricella denitrificans	0.80545590875966	2.50389E-20
Achromobacter xylosoxidans	Thauera sp.	0.881827916771278	2.50389E-20
Achromobacter xylosoxidans	Thioalkalivibrio sp.	0.803042203163336	2.50389E-20
Achromobacter xylosoxidans	Thioalkalivibrio sulfidophilus	0.901220911081388	2.50389E-20
Achromobacter xylosoxidans	Thiobacillus denitrificans	0.857999836543409	2.50389E-20
Achromobacter xylosoxidans	Thioflavicoccus mobilis	0.822594335350709	2.50389E-20
Achromobacter xylosoxidans	Thiomonas intermedia	0.874139877123396	2.50389E-20
Achromobacter xylosoxidans	Thiomonas sp.	0.82685086355927	2.50389E-20
Achromobacter xylosoxidans	Tistrella mobilis	0.809735911357976	2.50389E-20
Achromobacter xylosoxidans	Variovorax paradoxus	0.976207706736856	2.50389E-20
Achromobacter xylosoxidans	Verminephrobacter eiseniae	0.897495198910419	2.50389E-20
Achromobacter xylosoxidans	gamma proteobacterium	0.872231305727225	2.50389E-20
Acidaminococcus fermentans	Acidaminococcus intestini	0.834809712768978	1
Acidaminococcus fermentans	Acidithiobacillus caldus	0.869716417179419	1
Acidaminococcus fermentans	Acidithiobacillus ferrivorans	0.863613605555513	1
Acidaminococcus fermentans	Alkalilimnicola ehrlichii	0.870214015492316	1
Acidaminococcus fermentans	Allochromatium vinosum	0.88017718188117	1
Acidaminococcus fermentans	Alpha proteobacterium	0.82921567071401	1
Acidaminococcus fermentans	Azotobacter vinelandii	0.851104419139083	1
Acidaminococcus fermentans	Bacteriovorax marinus	0.846697019750929	1
Acidaminococcus fermentans	Belliella baltica	0.928885521959736	1
Acidaminococcus fermentans	Bifidobacterium adolescentis	0.946921352602602	1
Acidaminococcus fermentans	Bifidobacterium dentium	0.868132810318445	1
Acidaminococcus fermentans	Blattabacterium sp.	0.808685941258649	1
Acidaminococcus fermentans	Bordetella parapertussis	0.828761481090113	1
Acidaminococcus fermentans	Brachyspira hyodysenteriae	0.927811211360062	1
Acidaminococcus fermentans	Brachyspira intermedia	0.841203650354071	1
Acidaminococcus fermentans	Brachyspira murdochii	0.89658984997472	1
Acidaminococcus fermentans	Brachyspira pilosicoli	0.88316796655607	1
Acidaminococcus fermentans	Burkholderia mallei	0.941261566950655	1
Acidaminococcus fermentans	Burkholderia multivorans	0.858817001880424	1
Acidaminococcus fermentans	Burkholderia phenoliruptrix	0.813752105663759	1
Acidaminococcus fermentans	Burkholderia phymatum	0.85780367622995	1
Acidaminococcus fermentans	Burkholderia rhizoxinica	0.90783167384098	1
Acidaminococcus fermentans	Butyrivibrio fibrisolvens	0.925595188921785	1
Acidaminococcus fermentans	Butyrivibrio proteoclasticus	0.811211285026358	1
Acidaminococcus fermentans	Caldicellulosiruptor saccharolyticus	0.83225881051658	1
Acidaminococcus fermentans	Candidatus Accumulibacter	0.912452564056791	1
Acidaminococcus fermentans	Candidatus Kinetoplastibacterium	0.945951831607793	1
Acidaminococcus fermentans	Candidatus Liberibacter	0.822450093453752	1
Acidaminococcus fermentans	Carboxydothermus hydrogenoformans	0.886685643229219	1
Acidaminococcus fermentans	Caulobacter segnis	0.832414159770325	1
Acidaminococcus fermentans	Chlorobium luteolum	0.881687509905006	1
Acidaminococcus fermentans	Clostridium clariflavum	0.887316057743974	1
Acidaminococcus fermentans	Clostridium stercorarium	0.808426967823978	1
Acidaminococcus fermentans	Clostridium sticklandii	0.86886469642858	1
Acidaminococcus fermentans	Comamonadaceae bacterium	0.800376514124314	1
Acidaminococcus fermentans	Coprococcus sp.	0.958220512879497	1
Acidaminococcus fermentans	Corynebacterium kroppenstedtii	0.937098765846495	1
Acidaminococcus fermentans	Desulfotomaculum carboxydivorans	0.840868459748019	1
Acidaminococcus fermentans	Desulfotomaculum kuznetsovii	0.876767597538723	1
Acidaminococcus fermentans	Desulfotomaculum reducens	0.91926571082309	1
Acidaminococcus fermentans	Desulfovibrio africanus	0.826485606510451	1
Acidaminococcus fermentans	Desulfovibrio salexigens	0.857715638238613	1
Acidaminococcus fermentans	Desulfurivibrio alkaliphilus	0.876894874515727	1
Acidaminococcus fermentans	Entamoeba nuttalli	0.877894713225705	1
Acidaminococcus fermentans	Ethanoligenens harbinense	0.934338976231034	1
Acidaminococcus fermentans	Eubacterium eligens	0.889222169905072	1
Acidaminococcus fermentans	Eubacterium siraeum	0.882957609346421	1
Acidaminococcus fermentans	Faecalibacterium prausnitzii	0.800571291610579	1
Acidaminococcus fermentans	Filifactor alocis	0.946137763150535	1
Acidaminococcus fermentans	Francisella sp.	0.921111250331475	1
Acidaminococcus fermentans	Fusobacterium nucleatum	0.853757841898216	1
Acidaminococcus fermentans	Fusobacterium sp.	0.872805753050347	1
Acidaminococcus fermentans	Gallionella capsiferriformans	0.811944562870976	1
Acidaminococcus fermentans	Gardnerella vaginalis	0.85439378585173	1
Acidaminococcus fermentans	Geobacter daltonii	0.837235696732125	1
Acidaminococcus fermentans	Geobacter sp.	0.80698851708146	1
Acidaminococcus fermentans	Geobacter uraniireducens	0.818409624127806	1
Acidaminococcus fermentans	Gloeobacter kilaueensis	0.932837760011662	1
Acidaminococcus fermentans	Gluconacetobacter xylinus	0.873503218642683	1
Acidaminococcus fermentans	Gramella forsetii	0.842360522121427	1
Acidaminococcus fermentans	Halanaerobium praevalens	0.814911105723183	1
Acidaminococcus fermentans	Halobacteroides halobius	0.817928531110128	1
Acidaminococcus fermentans	Halothermothrix orenii	0.807959360158423	1
Acidaminococcus fermentans	Helicobacter bizzozeronii	0.914326727327029	1
Acidaminococcus fermentans	Heliobacterium modesticaldum	0.943982543866629	1
Acidaminococcus fermentans	Ilyobacter polytropus	0.840977048485702	1
Acidaminococcus fermentans	Jannaschia sp.	0.861939299246757	1
Acidaminococcus fermentans	Lactobacillus ruminis	0.849296095442326	1
Acidaminococcus fermentans	Leptothrix cholodnii	0.816865044063828	1
Acidaminococcus fermentans	Marinitoga piezophila	0.882191293156411	1
Acidaminococcus fermentans	Megamonas hypermegale	0.865807832279187	1
Acidaminococcus fermentans	Methanothermococcus okinawensis	0.878581635405905	1
Acidaminococcus fermentans	Methylotenera mobilis	0.830994109432448	1
Acidaminococcus fermentans	Methylovorus glucosetrophus	0.905072883312485	1
Acidaminococcus fermentans	Mobiluncus curtisii	0.807386546464932	1
Acidaminococcus fermentans	Nannochloropsis gaditana	0.870950674211339	1
Acidaminococcus fermentans	Natranaerobius thermophilus	0.941226244117181	1
Acidaminococcus fermentans	Nitrosospira multiformis	0.925288054954533	1
Acidaminococcus fermentans	Nonlabens dokdonensis	0.914512738474648	1
Acidaminococcus fermentans	Paenibacillus mucilaginosus	0.859764041492718	1
Acidaminococcus fermentans	Pasteurella multocida	0.821778122381328	1
Acidaminococcus fermentans	Pelobacter propionicus	0.881908898754222	1
Acidaminococcus fermentans	Phaeobacter gallaeciensis	0.842077253571177	1
Acidaminococcus fermentans	Polaromonas naphthalenivorans	0.809358559397024	1
Acidaminococcus fermentans	Pseudoxanthomonas suwonensis	0.90275166199947	1
Acidaminococcus fermentans	Pusillimonas sp.	0.80454949604437	1
Acidaminococcus fermentans	Rubrivivax gelatinosus	0.886590117726864	1
Acidaminococcus fermentans	Ruminococcus albus	0.872360321104579	1
Acidaminococcus fermentans	Ruminococcus champanellensis	0.905725949223718	1
Acidaminococcus fermentans	Saprolegnia diclina	0.898985671420624	1
Acidaminococcus fermentans	Sebaldella termitidis	0.824896632535586	1
Acidaminococcus fermentans	Selenomonas ruminantium	0.976528719196162	1
Acidaminococcus fermentans	Selenomonas sputigena	0.947708740072763	1
Acidaminococcus fermentans	Shewanella woodyi	0.82402665555559	1
Acidaminococcus fermentans	Sideroxydans lithotrophicus	0.853536479932255	1
Acidaminococcus fermentans	Spiribacter salinus	0.831587146101517	1
Acidaminococcus fermentans	Spiroplasma diminutum	0.818237133181214	1
Acidaminococcus fermentans	Streptococcus pneumoniae	0.925531801058614	1
Acidaminococcus fermentans	Streptococcus pseudopneumoniae	0.923044253089585	1
Acidaminococcus fermentans	Sulfuricella denitrificans	0.902126543232129	1
Acidaminococcus fermentans	Synechococcus sp.	0.858363213958616	1
Acidaminococcus fermentans	Tepidanaerobacter acetatoxydans	0.810861200154565	1
Acidaminococcus fermentans	Thermaerobacter marianensis	0.934461826557118	1
Acidaminococcus fermentans	Thermodesulfobacterium geofontis	0.825503809642755	1
Acidaminococcus fermentans	Thermodesulfobium narugense	0.945201238441175	1
Acidaminococcus fermentans	Thermosipho melanesiensis	0.953483675227204	1
Acidaminococcus fermentans	Thioalkalivibrio sp.	0.878768143741075	1
Acidaminococcus fermentans	Thiocystis violascens	0.84728295516132	1
Acidaminococcus fermentans	Thioflavicoccus mobilis	0.840771637978162	1
Acidaminococcus fermentans	Veillonella parvula	0.951651224707745	1
Acidaminococcus fermentans	gamma proteobacterium	0.850802564541202	1
Acidaminococcus intestini	Acidithiobacillus caldus	0.866791248870434	4.6357E-132
Acidaminococcus intestini	Acidovorax citrulli	0.856269731794889	4.6357E-132
Acidaminococcus intestini	Acidovorax ebreus	0.808771330165624	4.6357E-132
Acidaminococcus intestini	Advenella kashmirensis	0.879213238591764	4.6357E-132
Acidaminococcus intestini	Alkalilimnicola ehrlichii	0.862430427893689	4.6357E-132
Acidaminococcus intestini	Allochromatium vinosum	0.817937875430234	4.6357E-132
Acidaminococcus intestini	Anaeromyxobacter sp.	0.83526715112588	4.6357E-132
Acidaminococcus intestini	Azoarcus aromaticum	0.891622940594041	4.6357E-132
Acidaminococcus intestini	Azoarcus sp.	0.885248987451217	4.6357E-132
Acidaminococcus intestini	Azospirillum lipoferum	0.819227221660309	4.6357E-132
Acidaminococcus intestini	Bordetella bronchiseptica	0.878159964086213	4.6357E-132
Acidaminococcus intestini	Bordetella parapertussis	0.845542135495032	4.6357E-132
Acidaminococcus intestini	Bordetella pertussis	0.859484956333503	4.6357E-132
Acidaminococcus intestini	Bordetella petrii	0.812700605532177	4.6357E-132
Acidaminococcus intestini	Brachyspira intermedia	0.850034042732369	4.6357E-132
Acidaminococcus intestini	Brachyspira murdochii	0.814147924802756	4.6357E-132
Acidaminococcus intestini	Brachyspira pilosicoli	0.854302814171313	4.6357E-132
Acidaminococcus intestini	Burkholderia ambifaria	0.819251823969397	4.6357E-132
Acidaminococcus intestini	Burkholderia glumae	0.858824062096499	4.6357E-132
Acidaminococcus intestini	Burkholderia multivorans	0.829942062508341	4.6357E-132
Acidaminococcus intestini	Burkholderia phenoliruptrix	0.860830848523571	4.6357E-132
Acidaminococcus intestini	Burkholderia phymatum	0.828178315632155	4.6357E-132
Acidaminococcus intestini	Burkholderia pseudomallei	0.85719400048543	4.6357E-132
Acidaminococcus intestini	Burkholderia sp.	0.855156344502711	4.6357E-132
Acidaminococcus intestini	Burkholderia thailandensis	0.899283554604864	4.6357E-132
Acidaminococcus intestini	Candidatus Accumulibacter	0.8144743484605	4.6357E-132
Acidaminococcus intestini	Candidatus Profftella	0.863568068695307	4.6357E-132
Acidaminococcus intestini	Chromobacterium violaceum	0.891239533012133	4.6357E-132
Acidaminococcus intestini	Comamonadaceae bacterium	0.871212799298224	4.6357E-132
Acidaminococcus intestini	Dechloromonas aromatica	0.894061165489957	4.6357E-132
Acidaminococcus intestini	Dechlorosoma suillum	0.886653319486934	4.6357E-132
Acidaminococcus intestini	Delftia sp.	0.843157623168842	4.6357E-132
Acidaminococcus intestini	Fusobacterium nucleatum	0.855381797937184	4.6357E-132
Acidaminococcus intestini	Fusobacterium sp.	0.848544110040696	4.6357E-132
Acidaminococcus intestini	Gallionella capsiferriformans	0.88800449384271	4.6357E-132
Acidaminococcus intestini	Geobacter metallireducens	0.812424181231839	4.6357E-132
Acidaminococcus intestini	Halorhodospira halophila	0.862908739430815	4.6357E-132
Acidaminococcus intestini	Ilyobacter polytropus	0.858085153466979	4.6357E-132
Acidaminococcus intestini	Laribacter hongkongensis	0.882782023688624	4.6357E-132
Acidaminococcus intestini	Leptothrix cholodnii	0.870464564934447	4.6357E-132
Acidaminococcus intestini	Leptotrichia buccalis	0.872748182538363	4.6357E-132
Acidaminococcus intestini	Methylibium petroleiphilum	0.881085369883297	4.6357E-132
Acidaminococcus intestini	Methylobacillus flagellatus	0.853638818769283	4.6357E-132
Acidaminococcus intestini	Methylotenera mobilis	0.87797537666149	4.6357E-132
Acidaminococcus intestini	Methylovorus sp.	0.886844942218978	4.6357E-132
Acidaminococcus intestini	Nannochloropsis gaditana	0.851293346099938	4.6357E-132
Acidaminococcus intestini	Natranaerobius thermophilus	0.811663976202031	4.6357E-132
Acidaminococcus intestini	Nitrosomonas europaea	0.80483199658433	4.6357E-132
Acidaminococcus intestini	Nitrosomonas eutropha	0.811044870200965	4.6357E-132
Acidaminococcus intestini	Nitrosomonas sp.	0.858395272550657	4.6357E-132
Acidaminococcus intestini	Pelobacter propionicus	0.845897868560057	4.6357E-132
Acidaminococcus intestini	Persephonella marina	0.874651647001599	4.6357E-132
Acidaminococcus intestini	Polaromonas naphthalenivorans	0.825488127435358	4.6357E-132
Acidaminococcus intestini	Polaromonas sp.	0.812094948981448	4.6357E-132
Acidaminococcus intestini	Pseudogulbenkiania sp.	0.800053205178771	4.6357E-132
Acidaminococcus intestini	Pseudoxanthomonas suwonensis	0.84452487651558	4.6357E-132
Acidaminococcus intestini	Pusillimonas sp.	0.845785443390615	4.6357E-132
Acidaminococcus intestini	Ralstonia solanacearum	0.801317600904171	4.6357E-132
Acidaminococcus intestini	Ramlibacter tataouinensis	0.858243904135676	4.6357E-132
Acidaminococcus intestini	Rhodanobacter sp.	0.863360879961022	4.6357E-132
Acidaminococcus intestini	Rubrivivax gelatinosus	0.870427237265459	4.6357E-132
Acidaminococcus intestini	Ruminococcus bromii	0.92001352014315	4.6357E-132
Acidaminococcus intestini	Sebaldella termitidis	0.82845751302032	4.6357E-132
Acidaminococcus intestini	Shewanella woodyi	0.891881620678225	4.6357E-132
Acidaminococcus intestini	Sideroxydans lithotrophicus	0.876531068139178	4.6357E-132
Acidaminococcus intestini	Simiduia agarivorans	0.851083696764163	4.6357E-132
Acidaminococcus intestini	Spiribacter salinus	0.811002529298059	4.6357E-132
Acidaminococcus intestini	Streptobacillus moniliformis	0.847198408871678	4.6357E-132
Acidaminococcus intestini	Streptococcus pyogenes	0.904959931826309	4.6357E-132
Acidaminococcus intestini	Sulfuricella denitrificans	0.863006989173395	4.6357E-132
Acidaminococcus intestini	Thauera sp.	0.873481487620675	4.6357E-132
Acidaminococcus intestini	Thioalkalivibrio sulfidophilus	0.80413795966825	4.6357E-132
Acidaminococcus intestini	Thiobacillus denitrificans	0.896365488537162	4.6357E-132
Acidaminococcus intestini	Thiocystis violascens	0.811454855898953	4.6357E-132
Acidaminococcus intestini	Thioflavicoccus mobilis	0.86718235065883	4.6357E-132
Acidaminococcus intestini	Thiomonas intermedia	0.902413524549805	4.6357E-132
Acidaminococcus intestini	Thiomonas sp.	0.800193797007609	4.6357E-132
Acidaminococcus intestini	Veillonella parvula	0.806430961966738	4.6357E-132
Acidaminococcus intestini	Wigglesworthia glossinidia	0.805804347716148	4.6357E-132
Acidaminococcus intestini	gamma proteobacterium	0.866891632274186	4.6357E-132
Acidiphilium multivorum	Alicyclobacillus acidocaldarius	0.845644944169316	5.63439E-17
Acidiphilium multivorum	Alkaliphilus metalliredigens	0.809114644701654	5.63439E-17
Acidiphilium multivorum	Anaeromyxobacter dehalogenans	0.804078922181454	5.63439E-17
Acidiphilium multivorum	Caulobacter segnis	0.803863847908291	5.63439E-17
Acidiphilium multivorum	Clostridium difficile	0.810508140946084	5.63439E-17
Acidiphilium multivorum	Exiguobacterium antarcticum	0.871306489975022	5.63439E-17
Acidiphilium multivorum	Faecalibacterium prausnitzii	0.88004217262395	5.63439E-17
Acidiphilium multivorum	Halobacteroides halobius	0.819962761471356	5.63439E-17
Acidiphilium multivorum	Halothermothrix orenii	0.803855854032648	5.63439E-17
Acidiphilium multivorum	Methanosphaera stadtmanae	0.841789036736891	5.63439E-17
Acidiphilium multivorum	Methylobacterium nodulans	0.83754277556809	5.63439E-17
Acidiphilium multivorum	Solibacillus silvestris	0.846700334263532	5.63439E-17
Acidiphilium multivorum	Spirochaeta africana	0.890175444410455	5.63439E-17
Acidiphilium multivorum	Synergistetes sp.	0.826911479537715	5.63439E-17
Acidiphilium multivorum	Thermoanaerobacterium saccharolyticum	0.844321314502822	5.63439E-17
Acidithiobacillus caldus	Acidovorax citrulli	0.922570318583425	1
Acidithiobacillus caldus	Acidovorax ebreus	0.909492817362763	1
Acidithiobacillus caldus	Advenella kashmirensis	0.926440947257968	1
Acidithiobacillus caldus	Alkalilimnicola ehrlichii	0.955617904940713	1
Acidithiobacillus caldus	Alkaliphilus metalliredigens	0.802022035937054	1
Acidithiobacillus caldus	Allochromatium vinosum	0.952156655238687	1
Acidithiobacillus caldus	Alpha proteobacterium	0.805018365946023	1
Acidithiobacillus caldus	Anaeromyxobacter sp.	0.844492146383536	1
Acidithiobacillus caldus	Azoarcus aromaticum	0.954760479944766	1
Acidithiobacillus caldus	Azoarcus sp.	0.970226249594054	1
Acidithiobacillus caldus	Azorhizobium caulinodans	0.815797853006068	1
Acidithiobacillus caldus	Azospirillum lipoferum	0.915058992838103	1
Acidithiobacillus caldus	Belliella baltica	0.809633217693938	1
Acidithiobacillus caldus	Bifidobacterium adolescentis	0.801857233043466	1
Acidithiobacillus caldus	Bordetella bronchiseptica	0.925933846755659	1
Acidithiobacillus caldus	Bordetella parapertussis	0.932024820898494	1
Acidithiobacillus caldus	Bordetella pertussis	0.93656002568291	1
Acidithiobacillus caldus	Bordetella petrii	0.871586251762449	1
Acidithiobacillus caldus	Brachyspira hyodysenteriae	0.918087836455494	1
Acidithiobacillus caldus	Brachyspira intermedia	0.969530709356657	1
Acidithiobacillus caldus	Brachyspira murdochii	0.95746883388757	1
Acidithiobacillus caldus	Brachyspira pilosicoli	0.963430816909848	1
Acidithiobacillus caldus	Burkholderia ambifaria	0.813790476266568	1
Acidithiobacillus caldus	Burkholderia gladioli	0.851286577964426	1
Acidithiobacillus caldus	Burkholderia glumae	0.929916408739134	1
Acidithiobacillus caldus	Burkholderia mallei	0.892247466007394	1
Acidithiobacillus caldus	Burkholderia multivorans	0.944153572341029	1
Acidithiobacillus caldus	Burkholderia phenoliruptrix	0.954028867747404	1
Acidithiobacillus caldus	Burkholderia phymatum	0.965707075500342	1
Acidithiobacillus caldus	Burkholderia pseudomallei	0.877984966980555	1
Acidithiobacillus caldus	Burkholderia rhizoxinica	0.88686069262644	1
Acidithiobacillus caldus	Burkholderia sp.	0.937843968304597	1
Acidithiobacillus caldus	Burkholderia thailandensis	0.958825619834225	1
Acidithiobacillus caldus	Butyrivibrio fibrisolvens	0.920876983169799	1
Acidithiobacillus caldus	Butyrivibrio proteoclasticus	0.854637930586645	1
Acidithiobacillus caldus	Caldicellulosiruptor owensensis	0.803028943771426	1
Acidithiobacillus caldus	Caldicellulosiruptor saccharolyticus	0.814106508288464	1
Acidithiobacillus caldus	Candidatus Accumulibacter	0.955470037969703	1
Acidithiobacillus caldus	Candidatus Kinetoplastibacterium	0.939525644017315	1
Acidithiobacillus caldus	Candidatus Liberibacter	0.801258616212453	1
Acidithiobacillus caldus	Candidatus Profftella	0.900900614088289	1
Acidithiobacillus caldus	Caulobacter segnis	0.833307316102926	1
Acidithiobacillus caldus	Chlorobium luteolum	0.831541774565447	1
Acidithiobacillus caldus	Chromobacterium violaceum	0.936719408345977	1
Acidithiobacillus caldus	Clostridium clariflavum	0.839519782037632	1
Acidithiobacillus caldus	Clostridium sticklandii	0.889173981653794	1
Acidithiobacillus caldus	Comamonadaceae bacterium	0.958580098801935	1
Acidithiobacillus caldus	Coprococcus sp.	0.818620945756302	1
Acidithiobacillus caldus	Corynebacterium kroppenstedtii	0.836643378610757	1
Acidithiobacillus caldus	Cupriavidus taiwanensis	0.8228118881033	1
Acidithiobacillus caldus	Dechloromonas aromatica	0.962259742052607	1
Acidithiobacillus caldus	Dechlorosoma suillum	0.958248713627076	1
Acidithiobacillus caldus	Delftia sp.	0.901663004075236	1
Acidithiobacillus caldus	Denitrovibrio acetiphilus	0.852816677506957	1
Acidithiobacillus caldus	Desulfotomaculum acetoxidans	0.897630285658449	1
Acidithiobacillus caldus	Desulfotomaculum reducens	0.87886356478035	1
Acidithiobacillus caldus	Desulfovibrio desulfuricans	0.868862025836553	1
Acidithiobacillus caldus	Entamoeba nuttalli	0.92951454863982	1
Acidithiobacillus caldus	Ethanoligenens harbinense	0.914392181410781	1
Acidithiobacillus caldus	Eubacterium eligens	0.878847505750828	1
Acidithiobacillus caldus	Eubacterium siraeum	0.85248254060459	1
Acidithiobacillus caldus	Filifactor alocis	0.867396737376647	1
Acidithiobacillus caldus	Francisella cf.	0.863762466599681	1
Acidithiobacillus caldus	Francisella sp.	0.836729745409571	1
Acidithiobacillus caldus	Fusobacterium nucleatum	0.973448663574337	1
Acidithiobacillus caldus	Fusobacterium sp.	0.971167170634096	1
Acidithiobacillus caldus	Gallionella capsiferriformans	0.9461413649903	1
Acidithiobacillus caldus	Gloeobacter kilaueensis	0.941237450672458	1
Acidithiobacillus caldus	Gluconacetobacter xylinus	0.90991944515942	1
Acidithiobacillus caldus	Gluconobacter oxydans	0.861499908510738	1
Acidithiobacillus caldus	Halanaerobium praevalens	0.856989416697273	1
Acidithiobacillus caldus	Halobacteroides halobius	0.844511421234215	1
Acidithiobacillus caldus	Halorhodospira halophila	0.9631405368713	1
Acidithiobacillus caldus	Helicobacter bizzozeronii	0.813981808694355	1
Acidithiobacillus caldus	Heliobacterium modesticaldum	0.923508131435818	1
Acidithiobacillus caldus	Ilyobacter polytropus	0.976754833831869	1
Acidithiobacillus caldus	Laribacter hongkongensis	0.946060795835674	1
Acidithiobacillus caldus	Leptothrix cholodnii	0.968234543332955	1
Acidithiobacillus caldus	Leptotrichia buccalis	0.97182101965472	1
Acidithiobacillus caldus	Marinitoga piezophila	0.891810117458179	1
Acidithiobacillus caldus	Methanothermococcus okinawensis	0.831101963658016	1
Acidithiobacillus caldus	Methylibium petroleiphilum	0.940771201346552	1
Acidithiobacillus caldus	Methylobacillus flagellatus	0.8973583356834	1
Acidithiobacillus caldus	Methylotenera mobilis	0.962777090358336	1
Acidithiobacillus caldus	Methylovorus glucosetrophus	0.80830309315216	1
Acidithiobacillus caldus	Methylovorus sp.	0.904954806515083	1
Acidithiobacillus caldus	Nannochloropsis gaditana	0.979498122876589	1
Acidithiobacillus caldus	Natranaerobius thermophilus	0.955663654836606	1
Acidithiobacillus caldus	Neisseria meningitidis	0.846597573299298	1
Acidithiobacillus caldus	Nitrosomonas eutropha	0.843571036229216	1
Acidithiobacillus caldus	Nitrosomonas sp.	0.928550619364184	1
Acidithiobacillus caldus	Nitrosospira multiformis	0.935640077473485	1
Acidithiobacillus caldus	Nonlabens dokdonensis	0.817611857423512	1
Acidithiobacillus caldus	Oceanimonas sp.	0.859628997297885	1
Acidithiobacillus caldus	Pelobacter propionicus	0.982555059875655	1
Acidithiobacillus caldus	Persephonella marina	0.920991538874633	1
Acidithiobacillus caldus	Polaromonas naphthalenivorans	0.915301996507041	1
Acidithiobacillus caldus	Polaromonas sp.	0.872497750666535	1
Acidithiobacillus caldus	Pseudogulbenkiania sp.	0.816739793420367	1
Acidithiobacillus caldus	Pseudoxanthomonas suwonensis	0.951796889710602	1
Acidithiobacillus caldus	Pusillimonas sp.	0.94073944922118	1
Acidithiobacillus caldus	Ralstonia eutropha	0.809732219983439	1
Acidithiobacillus caldus	Ralstonia solanacearum	0.854611585809656	1
Acidithiobacillus caldus	Ramlibacter tataouinensis	0.92709000345496	1
Acidithiobacillus caldus	Rhodanobacter sp.	0.898333432971053	1
Acidithiobacillus caldus	Rubrivivax gelatinosus	0.97833016317331	1
Acidithiobacillus caldus	Ruminococcus albus	0.878914566973315	1
Acidithiobacillus caldus	Ruminococcus champanellensis	0.915149563788863	1
Acidithiobacillus caldus	Sebaldella termitidis	0.960618855930666	1
Acidithiobacillus caldus	Selenomonas ruminantium	0.881230201303536	1
Acidithiobacillus caldus	Selenomonas sputigena	0.871138785920931	1
Acidithiobacillus caldus	Shewanella woodyi	0.976469171109928	1
Acidithiobacillus caldus	Sideroxydans lithotrophicus	0.966429063647897	1
Acidithiobacillus caldus	Simiduia agarivorans	0.936852216779405	1
Acidithiobacillus caldus	Spiribacter salinus	0.94087650274501	1
Acidithiobacillus caldus	Spiroplasma diminutum	0.890829775157833	1
Acidithiobacillus caldus	Streptobacillus moniliformis	0.956251998702851	1
Acidithiobacillus caldus	Streptococcus pneumoniae	0.825693157249601	1
Acidithiobacillus caldus	Streptococcus pyogenes	0.961641388981544	1
Acidithiobacillus caldus	Sulfuricella denitrificans	0.961460769672036	1
Acidithiobacillus caldus	Synechococcus sp.	0.941578462004852	1
Acidithiobacillus caldus	Thauera sp.	0.939258801756984	1
Acidithiobacillus caldus	Thermaerobacter marianensis	0.931937621963178	1
Acidithiobacillus caldus	Thermoanaerobacter tengcongensis	0.864866919958571	1
Acidithiobacillus caldus	Thermodesulfobacterium geofontis	0.808846816962407	1
Acidithiobacillus caldus	Thermodesulfobium narugense	0.838133249535405	1
Acidithiobacillus caldus	Thermosipho melanesiensis	0.851858268124143	1
Acidithiobacillus caldus	Thioalkalivibrio sp.	0.926921404576577	1
Acidithiobacillus caldus	Thioalkalivibrio sulfidophilus	0.925671996182983	1
Acidithiobacillus caldus	Thiobacillus denitrificans	0.963482243377799	1
Acidithiobacillus caldus	Thiocystis violascens	0.953026393896657	1
Acidithiobacillus caldus	Thioflavicoccus mobilis	0.968583567733576	1
Acidithiobacillus caldus	Thiomonas intermedia	0.96458732201026	1
Acidithiobacillus caldus	Thiomonas sp.	0.801606325348048	1
Acidithiobacillus caldus	Variovorax paradoxus	0.810712998542423	1
Acidithiobacillus caldus	Veillonella parvula	0.935972513441579	1
Acidithiobacillus caldus	Wigglesworthia glossinidia	0.885873604733412	1
Acidithiobacillus caldus	gamma proteobacterium	0.952661529209322	1
Acidithiobacillus ferrivorans	Alkalilimnicola ehrlichii	0.811893352790942	3.7291E-159
Acidithiobacillus ferrivorans	Allochromatium vinosum	0.860818545604535	3.7291E-159
Acidithiobacillus ferrivorans	Alpha proteobacterium	0.860675191000182	3.7291E-159
Acidithiobacillus ferrivorans	Azotobacter vinelandii	0.828616002379508	3.7291E-159
Acidithiobacillus ferrivorans	Bacteriovorax marinus	0.808965564923642	3.7291E-159
Acidithiobacillus ferrivorans	Belliella baltica	0.891785295192915	3.7291E-159
Acidithiobacillus ferrivorans	Bifidobacterium adolescentis	0.896288621540077	3.7291E-159
Acidithiobacillus ferrivorans	Blattabacterium sp.	0.858818121289948	3.7291E-159
Acidithiobacillus ferrivorans	Brachyspira hyodysenteriae	0.897544285349519	3.7291E-159
Acidithiobacillus ferrivorans	Brachyspira murdochii	0.855380396300824	3.7291E-159
Acidithiobacillus ferrivorans	Brachyspira pilosicoli	0.818573068629681	3.7291E-159
Acidithiobacillus ferrivorans	Burkholderia mallei	0.908506316110965	3.7291E-159
Acidithiobacillus ferrivorans	Burkholderia phymatum	0.807046515180871	3.7291E-159
Acidithiobacillus ferrivorans	Burkholderia rhizoxinica	0.901624013292548	3.7291E-159
Acidithiobacillus ferrivorans	Butyrivibrio fibrisolvens	0.853764300685538	3.7291E-159
Acidithiobacillus ferrivorans	Caldicellulosiruptor saccharolyticus	0.824579166773206	3.7291E-159
Acidithiobacillus ferrivorans	Candidatus Accumulibacter	0.879290431391961	3.7291E-159
Acidithiobacillus ferrivorans	Candidatus Kinetoplastibacterium	0.887268147671324	3.7291E-159
Acidithiobacillus ferrivorans	Candidatus Liberibacter	0.815765694785586	3.7291E-159
Acidithiobacillus ferrivorans	Carboxydothermus hydrogenoformans	0.855523140758004	3.7291E-159
Acidithiobacillus ferrivorans	Caulobacter segnis	0.89285069676985	3.7291E-159
Acidithiobacillus ferrivorans	Chlorobium luteolum	0.881781682992038	3.7291E-159
Acidithiobacillus ferrivorans	Clostridium clariflavum	0.848364682748872	3.7291E-159
Acidithiobacillus ferrivorans	Clostridium sticklandii	0.802751157215044	3.7291E-159
Acidithiobacillus ferrivorans	Clostridium thermocellum	0.81065997796169	3.7291E-159
Acidithiobacillus ferrivorans	Coprococcus sp.	0.839705204254637	3.7291E-159
Acidithiobacillus ferrivorans	Corynebacterium kroppenstedtii	0.917832608974834	3.7291E-159
Acidithiobacillus ferrivorans	Desulfotomaculum reducens	0.853439984902883	3.7291E-159
Acidithiobacillus ferrivorans	Desulfovibrio africanus	0.866433780502189	3.7291E-159
Acidithiobacillus ferrivorans	Desulfovibrio salexigens	0.805942016744697	3.7291E-159
Acidithiobacillus ferrivorans	Desulfurivibrio alkaliphilus	0.86742508545774	3.7291E-159
Acidithiobacillus ferrivorans	Ethanoligenens harbinense	0.852910445332499	3.7291E-159
Acidithiobacillus ferrivorans	Filifactor alocis	0.907028622838135	3.7291E-159
Acidithiobacillus ferrivorans	Francisella sp.	0.916485049832277	3.7291E-159
Acidithiobacillus ferrivorans	Geobacter daltonii	0.829802206743696	3.7291E-159
Acidithiobacillus ferrivorans	Geobacter sp.	0.836345128488396	3.7291E-159
Acidithiobacillus ferrivorans	Geobacter uraniireducens	0.829519021042001	3.7291E-159
Acidithiobacillus ferrivorans	Gloeobacter kilaueensis	0.900110636672224	3.7291E-159
Acidithiobacillus ferrivorans	Gluconacetobacter xylinus	0.888849671889049	3.7291E-159
Acidithiobacillus ferrivorans	Gramella forsetii	0.932471336410545	3.7291E-159
Acidithiobacillus ferrivorans	Halanaerobium praevalens	0.80221358159136	3.7291E-159
Acidithiobacillus ferrivorans	Helicobacter bizzozeronii	0.888028919678005	3.7291E-159
Acidithiobacillus ferrivorans	Heliobacterium modesticaldum	0.919281916047868	3.7291E-159
Acidithiobacillus ferrivorans	Jannaschia sp.	0.888122462492469	3.7291E-159
Acidithiobacillus ferrivorans	Kangiella koreensis	0.809475729101908	3.7291E-159
Acidithiobacillus ferrivorans	Lactobacillus ruminis	0.808612471037236	3.7291E-159
Acidithiobacillus ferrivorans	Marinitoga piezophila	0.848454744663374	3.7291E-159
Acidithiobacillus ferrivorans	Methanothermococcus okinawensis	0.844699014183997	3.7291E-159
Acidithiobacillus ferrivorans	Methylovorus glucosetrophus	0.877942390374201	3.7291E-159
Acidithiobacillus ferrivorans	Nannochloropsis gaditana	0.824247411417586	3.7291E-159
Acidithiobacillus ferrivorans	Natranaerobius thermophilus	0.864833447749362	3.7291E-159
Acidithiobacillus ferrivorans	Nitrosospira multiformis	0.89974626362093	3.7291E-159
Acidithiobacillus ferrivorans	Nonlabens dokdonensis	0.875786897909471	3.7291E-159
Acidithiobacillus ferrivorans	Paenibacillus mucilaginosus	0.858186953753609	3.7291E-159
Acidithiobacillus ferrivorans	Pasteurella multocida	0.819874270867238	3.7291E-159
Acidithiobacillus ferrivorans	Phaeobacter gallaeciensis	0.829666596477778	3.7291E-159
Acidithiobacillus ferrivorans	Pseudoxanthomonas suwonensis	0.877335246992499	3.7291E-159
Acidithiobacillus ferrivorans	Riemerella anatipestifer	0.816900679103626	3.7291E-159
Acidithiobacillus ferrivorans	Rubrivivax gelatinosus	0.833022636588721	3.7291E-159
Acidithiobacillus ferrivorans	Ruminococcus albus	0.843938738003253	3.7291E-159
Acidithiobacillus ferrivorans	Ruminococcus champanellensis	0.856346811606511	3.7291E-159
Acidithiobacillus ferrivorans	Saprolegnia diclina	0.89694908235155	3.7291E-159
Acidithiobacillus ferrivorans	Selenomonas ruminantium	0.88546761193038	3.7291E-159
Acidithiobacillus ferrivorans	Selenomonas sputigena	0.853697180262661	3.7291E-159
Acidithiobacillus ferrivorans	Streptococcus pneumoniae	0.884733261442683	3.7291E-159
Acidithiobacillus ferrivorans	Streptococcus pseudopneumoniae	0.872417474112746	3.7291E-159
Acidithiobacillus ferrivorans	Sulfuricella denitrificans	0.836817272904536	3.7291E-159
Acidithiobacillus ferrivorans	Sulfurimonas autotrophica	0.819345201444917	3.7291E-159
Acidithiobacillus ferrivorans	Synergistetes sp.	0.811709252078331	3.7291E-159
Acidithiobacillus ferrivorans	Thermaerobacter marianensis	0.895698435854188	3.7291E-159
Acidithiobacillus ferrivorans	Thermodesulfobacterium geofontis	0.862713355559817	3.7291E-159
Acidithiobacillus ferrivorans	Thermodesulfobium narugense	0.879008832350082	3.7291E-159
Acidithiobacillus ferrivorans	Thermosipho melanesiensis	0.863644125042508	3.7291E-159
Acidithiobacillus ferrivorans	Thioalkalivibrio sp.	0.860067189294009	3.7291E-159
Acidithiobacillus ferrivorans	Thiocystis violascens	0.831257621257488	3.7291E-159
Acidithiobacillus ferrivorans	Veillonella parvula	0.89770901543375	3.7291E-159
Acidovorax avenae	Acidovorax citrulli	0.857382993123715	1.001E-92
Acidovorax avenae	Acidovorax ebreus	0.888883817926383	1.001E-92
Acidovorax avenae	Acidovorax sp.	0.912620654573143	1.001E-92
Acidovorax avenae	Azoarcus sp.	0.801449745174015	1.001E-92
Acidovorax avenae	Bordetella bronchiseptica	0.820686018611526	1.001E-92
Acidovorax avenae	Bordetella petrii	0.924439504507675	1.001E-92
Acidovorax avenae	Burkholderia ambifaria	0.817557171755308	1.001E-92
Acidovorax avenae	Burkholderia cenocepacia	0.817124878212321	1.001E-92
Acidovorax avenae	Burkholderia gladioli	0.948207567642474	1.001E-92
Acidovorax avenae	Burkholderia glumae	0.888067455350181	1.001E-92
Acidovorax avenae	Burkholderia phytofirmans	0.873025502183335	1.001E-92
Acidovorax avenae	Burkholderia sp.	0.868266653229749	1.001E-92
Acidovorax avenae	Burkholderia xenovorans	0.870652212184773	1.001E-92
Acidovorax avenae	Chromobacterium violaceum	0.825612127670014	1.001E-92
Acidovorax avenae	Cupriavidus metallidurans	0.911575549054722	1.001E-92
Acidovorax avenae	Cupriavidus necator	0.917082273761568	1.001E-92
Acidovorax avenae	Cupriavidus taiwanensis	0.927618284515816	1.001E-92
Acidovorax avenae	Dechlorosoma suillum	0.82322583676934	1.001E-92
Acidovorax avenae	Delftia acidovorans	0.878572288413077	1.001E-92
Acidovorax avenae	Delftia sp.	0.883273203992771	1.001E-92
Acidovorax avenae	Janthinobacterium sp.	0.814082469975563	1.001E-92
Acidovorax avenae	Leptothrix cholodnii	0.832917038869315	1.001E-92
Acidovorax avenae	Methylibium petroleiphilum	0.856027836577049	1.001E-92
Acidovorax avenae	Methylobacillus flagellatus	0.840714806696926	1.001E-92
Acidovorax avenae	Nitrosomonas europaea	0.850816567489518	1.001E-92
Acidovorax avenae	Parvibaculum lavamentivorans	0.802136704992087	1.001E-92
Acidovorax avenae	Polaromonas naphthalenivorans	0.863348436579085	1.001E-92
Acidovorax avenae	Polaromonas sp.	0.875671505887564	1.001E-92
Acidovorax avenae	Pseudogulbenkiania sp.	0.827528530009448	1.001E-92
Acidovorax avenae	Pseudomonas aeruginosa	0.90246237513999	1.001E-92
Acidovorax avenae	Pseudomonas fulva	0.80551053503335	1.001E-92
Acidovorax avenae	Pseudomonas resinovorans	0.838754471415533	1.001E-92
Acidovorax avenae	Pseudoxanthomonas spadix	0.877523072111349	1.001E-92
Acidovorax avenae	Pusillimonas sp.	0.827476974874082	1.001E-92
Acidovorax avenae	Ralstonia eutropha	0.936088699400553	1.001E-92
Acidovorax avenae	Ralstonia pickettii	0.875233780554221	1.001E-92
Acidovorax avenae	Ralstonia solanacearum	0.944453562093993	1.001E-92
Acidovorax avenae	Ramlibacter tataouinensis	0.833578648755122	1.001E-92
Acidovorax avenae	Sphingomonas wittichii	0.840065403632056	1.001E-92
Acidovorax avenae	Thioalkalivibrio sulfidophilus	0.804839136561594	1.001E-92
Acidovorax avenae	Variovorax paradoxus	0.957064256270749	1.001E-92
Acidovorax avenae	Verminephrobacter eiseniae	0.89540223925686	1.001E-92
Acidovorax avenae	gamma proteobacterium	0.801205004510184	1.001E-92
Acidovorax citrulli	Acidovorax ebreus	0.91829100443927	33837501.62
Acidovorax citrulli	Advenella kashmirensis	0.930258481775396	33837501.62
Acidovorax citrulli	Alkalilimnicola ehrlichii	0.915388920407384	33837501.62
Acidovorax citrulli	Allochromatium vinosum	0.880439831073388	33837501.62
Acidovorax citrulli	Anaeromyxobacter sp.	0.894654931484111	33837501.62
Acidovorax citrulli	Azoarcus aromaticum	0.960338337185713	33837501.62
Acidovorax citrulli	Azoarcus sp.	0.959034637603485	33837501.62
Acidovorax citrulli	Azorhizobium caulinodans	0.887224551581423	33837501.62
Acidovorax citrulli	Azospirillum lipoferum	0.928135643986213	33837501.62
Acidovorax citrulli	Bordetella bronchiseptica	0.954955113386435	33837501.62
Acidovorax citrulli	Bordetella parapertussis	0.921109039986429	33837501.62
Acidovorax citrulli	Bordetella pertussis	0.892131114514733	33837501.62
Acidovorax citrulli	Bordetella petrii	0.929397964956432	33837501.62
Acidovorax citrulli	Brachyspira intermedia	0.894074977275289	33837501.62
Acidovorax citrulli	Brachyspira murdochii	0.860928821902812	33837501.62
Acidovorax citrulli	Brachyspira pilosicoli	0.893270304898116	33837501.62
Acidovorax citrulli	Burkholderia ambifaria	0.911122878757144	33837501.62
Acidovorax citrulli	Burkholderia cenocepacia	0.861764265818699	33837501.62
Acidovorax citrulli	Burkholderia gladioli	0.93590692250275	33837501.62
Acidovorax citrulli	Burkholderia glumae	0.949596971161693	33837501.62
Acidovorax citrulli	Burkholderia multivorans	0.879963922154168	33837501.62
Acidovorax citrulli	Burkholderia phenoliruptrix	0.919682009353346	33837501.62
Acidovorax citrulli	Burkholderia phymatum	0.912330310895343	33837501.62
Acidovorax citrulli	Burkholderia phytofirmans	0.846069045805605	33837501.62
Acidovorax citrulli	Burkholderia pseudomallei	0.90453586209119	33837501.62
Acidovorax citrulli	Burkholderia sp.	0.961896364681466	33837501.62
Acidovorax citrulli	Burkholderia thailandensis	0.963120657656617	33837501.62
Acidovorax citrulli	Caldisericum exile	0.802213096704211	33837501.62
Acidovorax citrulli	Candidatus Accumulibacter	0.875756852777356	33837501.62
Acidovorax citrulli	Candidatus Kinetoplastibacterium	0.815580457944194	33837501.62
Acidovorax citrulli	Candidatus Profftella	0.934643438421787	33837501.62
Acidovorax citrulli	Chromobacterium violaceum	0.977932573706784	33837501.62
Acidovorax citrulli	Chromohalobacter salexigens	0.841532476508564	33837501.62
Acidovorax citrulli	Comamonadaceae bacterium	0.925237162612109	33837501.62
Acidovorax citrulli	Cupriavidus taiwanensis	0.903416179101484	33837501.62
Acidovorax citrulli	Dechloromonas aromatica	0.954477951044077	33837501.62
Acidovorax citrulli	Dechlorosoma suillum	0.968281895921029	33837501.62
Acidovorax citrulli	Delftia acidovorans	0.801219510477515	33837501.62
Acidovorax citrulli	Delftia sp.	0.963011948280702	33837501.62
Acidovorax citrulli	Denitrovibrio acetiphilus	0.819765780734005	33837501.62
Acidovorax citrulli	Desulfotomaculum acetoxidans	0.826231590134481	33837501.62
Acidovorax citrulli	Francisella cf.	0.857106571798298	33837501.62
Acidovorax citrulli	Fusobacterium nucleatum	0.899426788123718	33837501.62
Acidovorax citrulli	Fusobacterium sp.	0.885704148631778	33837501.62
Acidovorax citrulli	Gallionella capsiferriformans	0.9415363467203	33837501.62
Acidovorax citrulli	Geobacter metallireducens	0.886277122649603	33837501.62
Acidovorax citrulli	Gloeobacter kilaueensis	0.828203348963148	33837501.62
Acidovorax citrulli	Gluconobacter oxydans	0.867196096448719	33837501.62
Acidovorax citrulli	Halorhodospira halophila	0.936234413990826	33837501.62
Acidovorax citrulli	Heliobacterium modesticaldum	0.803881781152049	33837501.62
Acidovorax citrulli	Ilyobacter polytropus	0.907036658469675	33837501.62
Acidovorax citrulli	Laribacter hongkongensis	0.954208335994102	33837501.62
Acidovorax citrulli	Leptothrix cholodnii	0.971589086281579	33837501.62
Acidovorax citrulli	Leptotrichia buccalis	0.925848907041208	33837501.62
Acidovorax citrulli	Methylibium petroleiphilum	0.970213055937685	33837501.62
Acidovorax citrulli	Methylobacillus flagellatus	0.937820987010413	33837501.62
Acidovorax citrulli	Methylotenera mobilis	0.925265430846395	33837501.62
Acidovorax citrulli	Methylovorus sp.	0.910271881228356	33837501.62
Acidovorax citrulli	Nannochloropsis gaditana	0.903115387853403	33837501.62
Acidovorax citrulli	Natranaerobius thermophilus	0.834627068878327	33837501.62
Acidovorax citrulli	Nitrosomonas europaea	0.891137610629085	33837501.62
Acidovorax citrulli	Nitrosomonas eutropha	0.887191198629721	33837501.62
Acidovorax citrulli	Nitrosomonas sp.	0.897385582507892	33837501.62
Acidovorax citrulli	Nitrosospira multiformis	0.827123971681052	33837501.62
Acidovorax citrulli	Pelobacter propionicus	0.891415562830681	33837501.62
Acidovorax citrulli	Persephonella marina	0.871995666524234	33837501.62
Acidovorax citrulli	Polaromonas naphthalenivorans	0.926721607072347	33837501.62
Acidovorax citrulli	Polaromonas sp.	0.916159950657115	33837501.62
Acidovorax citrulli	Pseudogulbenkiania sp.	0.919983457600221	33837501.62
Acidovorax citrulli	Pseudomonas aeruginosa	0.833933538245649	33837501.62
Acidovorax citrulli	Pseudoxanthomonas suwonensis	0.899649384441272	33837501.62
Acidovorax citrulli	Pusillimonas sp.	0.918553955843358	33837501.62
Acidovorax citrulli	Ralstonia eutropha	0.896096275319583	33837501.62
Acidovorax citrulli	Ralstonia solanacearum	0.938960871847249	33837501.62
Acidovorax citrulli	Ramlibacter tataouinensis	0.950301075907902	33837501.62
Acidovorax citrulli	Rhodanobacter sp.	0.943653699108967	33837501.62
Acidovorax citrulli	Rubrivivax gelatinosus	0.92521937136564	33837501.62
Acidovorax citrulli	Sebaldella termitidis	0.895152376285986	33837501.62
Acidovorax citrulli	Shewanella woodyi	0.938822848049338	33837501.62
Acidovorax citrulli	Sideroxydans lithotrophicus	0.943245760899107	33837501.62
Acidovorax citrulli	Simiduia agarivorans	0.943442346478656	33837501.62
Acidovorax citrulli	Spiribacter salinus	0.882608835776506	33837501.62
Acidovorax citrulli	Spiribacter sp.	0.850016884392998	33837501.62
Acidovorax citrulli	Streptobacillus moniliformis	0.897912980025365	33837501.62
Acidovorax citrulli	Streptococcus pyogenes	0.956424067195261	33837501.62
Acidovorax citrulli	Sulfuricella denitrificans	0.900545454147823	33837501.62
Acidovorax citrulli	Synechococcus sp.	0.828350120836992	33837501.62
Acidovorax citrulli	Thauera sp.	0.952249669612829	33837501.62
Acidovorax citrulli	Thermaerobacter marianensis	0.831409165911179	33837501.62
Acidovorax citrulli	Thioalkalivibrio sp.	0.851648402677907	33837501.62
Acidovorax citrulli	Thioalkalivibrio sulfidophilus	0.932970612638962	33837501.62
Acidovorax citrulli	Thiobacillus denitrificans	0.950184367123105	33837501.62
Acidovorax citrulli	Thiocystis violascens	0.89173174621021	33837501.62
Acidovorax citrulli	Thioflavicoccus mobilis	0.926868635118048	33837501.62
Acidovorax citrulli	Thiomonas intermedia	0.96037734131259	33837501.62
Acidovorax citrulli	Thiomonas sp.	0.867426414610149	33837501.62
Acidovorax citrulli	Tistrella mobilis	0.827751999334967	33837501.62
Acidovorax citrulli	Variovorax paradoxus	0.909544125620022	33837501.62
Acidovorax citrulli	Veillonella parvula	0.826401918928198	33837501.62
Acidovorax citrulli	Wigglesworthia glossinidia	0.878548486805099	33837501.62
Acidovorax citrulli	gamma proteobacterium	0.933482885661455	33837501.62
Acidovorax ebreus	Acidovorax sp.	0.822351664374998	1
Acidovorax ebreus	Advenella kashmirensis	0.870789312555558	1
Acidovorax ebreus	Alkalilimnicola ehrlichii	0.934972351672385	1
Acidovorax ebreus	Allochromatium vinosum	0.899924982057393	1
Acidovorax ebreus	Azoarcus aromaticum	0.918096528696479	1
Acidovorax ebreus	Azoarcus sp.	0.928136033143754	1
Acidovorax ebreus	Azorhizobium caulinodans	0.801175343314495	1
Acidovorax ebreus	Azospirillum lipoferum	0.856355357210801	1
Acidovorax ebreus	Azospirillum sp.	0.845680945506584	1
Acidovorax ebreus	Bordetella bronchiseptica	0.915920576856496	1
Acidovorax ebreus	Bordetella parapertussis	0.92367236499751	1
Acidovorax ebreus	Bordetella pertussis	0.864227435757182	1
Acidovorax ebreus	Bordetella petrii	0.942267048311741	1
Acidovorax ebreus	Brachyspira hyodysenteriae	0.84468172575768	1
Acidovorax ebreus	Brachyspira intermedia	0.881520503734941	1
Acidovorax ebreus	Brachyspira murdochii	0.891043247101127	1
Acidovorax ebreus	Brachyspira pilosicoli	0.890970315889947	1
Acidovorax ebreus	Burkholderia ambifaria	0.818127214830915	1
Acidovorax ebreus	Burkholderia gladioli	0.942627801862344	1
Acidovorax ebreus	Burkholderia glumae	0.963770377567812	1
Acidovorax ebreus	Burkholderia mallei	0.82620412556354	1
Acidovorax ebreus	Burkholderia multivorans	0.892152755668874	1
Acidovorax ebreus	Burkholderia phenoliruptrix	0.924822421055537	1
Acidovorax ebreus	Burkholderia phymatum	0.917568197276564	1
Acidovorax ebreus	Burkholderia phytofirmans	0.808187083243971	1
Acidovorax ebreus	Burkholderia pseudomallei	0.81892402097115	1
Acidovorax ebreus	Burkholderia rhizoxinica	0.818892626074916	1
Acidovorax ebreus	Burkholderia sp.	0.948902604979255	1
Acidovorax ebreus	Burkholderia thailandensis	0.911169797789875	1
Acidovorax ebreus	Butyrivibrio fibrisolvens	0.833672111778058	1
Acidovorax ebreus	Candidatus Accumulibacter	0.911099761852257	1
Acidovorax ebreus	Candidatus Kinetoplastibacterium	0.860361781861215	1
Acidovorax ebreus	Candidatus Profftella	0.840057705687014	1
Acidovorax ebreus	Chromobacterium violaceum	0.919041895207336	1
Acidovorax ebreus	Comamonadaceae bacterium	0.894689408381057	1
Acidovorax ebreus	Cupriavidus metallidurans	0.811596385873851	1
Acidovorax ebreus	Cupriavidus taiwanensis	0.908262716579894	1
Acidovorax ebreus	Dechloromonas aromatica	0.915224189536319	1
Acidovorax ebreus	Dechlorosoma suillum	0.929908746525949	1
Acidovorax ebreus	Delftia acidovorans	0.85910217770309	1
Acidovorax ebreus	Delftia sp.	0.925661757357328	1
Acidovorax ebreus	Denitrovibrio acetiphilus	0.820718192190338	1
Acidovorax ebreus	Desulfotomaculum reducens	0.80077547979373	1
Acidovorax ebreus	Desulfovibrio desulfuricans	0.816306539151896	1
Acidovorax ebreus	Entamoeba nuttalli	0.815597702497322	1
Acidovorax ebreus	Ethanoligenens harbinense	0.847083090981673	1
Acidovorax ebreus	Eubacterium siraeum	0.804005653737771	1
Acidovorax ebreus	Fusobacterium nucleatum	0.890524309161527	1
Acidovorax ebreus	Fusobacterium sp.	0.886698157143021	1
Acidovorax ebreus	Gallionella capsiferriformans	0.913522516015867	1
Acidovorax ebreus	Gloeobacter kilaueensis	0.87282235762525	1
Acidovorax ebreus	Gluconacetobacter xylinus	0.853903678785289	1
Acidovorax ebreus	Gluconobacter oxydans	0.805907455717709	1
Acidovorax ebreus	Halorhodospira halophila	0.872000489247257	1
Acidovorax ebreus	Heliobacterium modesticaldum	0.854103383840363	1
Acidovorax ebreus	Ilyobacter polytropus	0.890476427352084	1
Acidovorax ebreus	Laribacter hongkongensis	0.893359660941768	1
Acidovorax ebreus	Leptothrix cholodnii	0.952898862424472	1
Acidovorax ebreus	Leptotrichia buccalis	0.883868006177073	1
Acidovorax ebreus	Methylibium petroleiphilum	0.935535890911588	1
Acidovorax ebreus	Methylobacillus flagellatus	0.909904662632595	1
Acidovorax ebreus	Methylotenera mobilis	0.895433143654234	1
Acidovorax ebreus	Methylovorus sp.	0.862770190347921	1
Acidovorax ebreus	Nannochloropsis gaditana	0.901198330905136	1
Acidovorax ebreus	Natranaerobius thermophilus	0.87333609798506	1
Acidovorax ebreus	Nitrosomonas europaea	0.853734577546725	1
Acidovorax ebreus	Nitrosomonas sp.	0.863288920170579	1
Acidovorax ebreus	Nitrosospira multiformis	0.879666422082267	1
Acidovorax ebreus	Nonlabens dokdonensis	0.800014073975982	1
Acidovorax ebreus	Oceanimonas sp.	0.809717946359674	1
Acidovorax ebreus	Pelobacter propionicus	0.913297616010061	1
Acidovorax ebreus	Persephonella marina	0.826204860500144	1
Acidovorax ebreus	Polaromonas naphthalenivorans	0.931045831203082	1
Acidovorax ebreus	Polaromonas sp.	0.91854139972976	1
Acidovorax ebreus	Pseudogulbenkiania sp.	0.829183513112266	1
Acidovorax ebreus	Pseudoxanthomonas suwonensis	0.901135814379897	1
Acidovorax ebreus	Pusillimonas sp.	0.938929936787181	1
Acidovorax ebreus	Ralstonia eutropha	0.91284120057645	1
Acidovorax ebreus	Ralstonia solanacearum	0.941526173050327	1
Acidovorax ebreus	Ramlibacter tataouinensis	0.908661553362415	1
Acidovorax ebreus	Rhodanobacter sp.	0.856588618730074	1
Acidovorax ebreus	Rubrivivax gelatinosus	0.928338663836908	1
Acidovorax ebreus	Ruminococcus albus	0.814184080387013	1
Acidovorax ebreus	Ruminococcus champanellensis	0.849562716408379	1
Acidovorax ebreus	Sebaldella termitidis	0.87929931996662	1
Acidovorax ebreus	Selenomonas ruminantium	0.801039076414378	1
Acidovorax ebreus	Shewanella woodyi	0.912057147661865	1
Acidovorax ebreus	Sideroxydans lithotrophicus	0.933824535415603	1
Acidovorax ebreus	Simiduia agarivorans	0.860670777159177	1
Acidovorax ebreus	Sphingomonas wittichii	0.827530981021705	1
Acidovorax ebreus	Spiribacter salinus	0.920963776663702	1
Acidovorax ebreus	Streptobacillus moniliformis	0.872084686187253	1
Acidovorax ebreus	Streptococcus pyogenes	0.899542878018561	1
Acidovorax ebreus	Sulfuricella denitrificans	0.906982399402242	1
Acidovorax ebreus	Synechococcus sp.	0.844045899581551	1
Acidovorax ebreus	Thauera sp.	0.898994271337667	1
Acidovorax ebreus	Thermaerobacter marianensis	0.871367086127947	1
Acidovorax ebreus	Thioalkalivibrio sp.	0.916035841933752	1
Acidovorax ebreus	Thioalkalivibrio sulfidophilus	0.910042672343179	1
Acidovorax ebreus	Thiobacillus denitrificans	0.901860144838443	1
Acidovorax ebreus	Thiocystis violascens	0.887035820692124	1
Acidovorax ebreus	Thioflavicoccus mobilis	0.902762142708589	1
Acidovorax ebreus	Thiomonas intermedia	0.914936004575223	1
Acidovorax ebreus	Tistrella mobilis	0.802448937311078	1
Acidovorax ebreus	Variovorax paradoxus	0.941603010245674	1
Acidovorax ebreus	Veillonella parvula	0.872554583356536	1
Acidovorax ebreus	Wigglesworthia glossinidia	0.817224588835239	1
Acidovorax ebreus	gamma proteobacterium	0.931436289310776	1
Acidovorax sp.	Alicycliphilus denitrificans	0.831490451355426	1
Acidovorax sp.	Bordetella petrii	0.880889562606741	1
Acidovorax sp.	Burkholderia gladioli	0.896611265646257	1
Acidovorax sp.	Burkholderia glumae	0.822412081136373	1
Acidovorax sp.	Burkholderia phytofirmans	0.878787852128432	1
Acidovorax sp.	Burkholderia sp.	0.82446443879612	1
Acidovorax sp.	Burkholderia xenovorans	0.845736435244083	1
Acidovorax sp.	Cupriavidus metallidurans	0.881981620661936	1
Acidovorax sp.	Cupriavidus necator	0.913272734977447	1
Acidovorax sp.	Cupriavidus taiwanensis	0.913521749106064	1
Acidovorax sp.	Delftia acidovorans	0.93784229664748	1
Acidovorax sp.	Delftia sp.	0.814534813230247	1
Acidovorax sp.	Herminiimonas arsenicoxydans	0.82713103868196	1
Acidovorax sp.	Heterorhabditis bacteriophora	0.811294785867063	1
Acidovorax sp.	Janthinobacterium sp.	0.807728074281851	1
Acidovorax sp.	Mesorhizobium australicum	0.836983715028474	1
Acidovorax sp.	Mesorhizobium ciceri	0.825027880022982	1
Acidovorax sp.	Mesorhizobium loti	0.830521341069713	1
Acidovorax sp.	Mesorhizobium opportunistum	0.816921800126703	1
Acidovorax sp.	Parvibaculum lavamentivorans	0.82143662435737	1
Acidovorax sp.	Polaromonas naphthalenivorans	0.829906200887041	1
Acidovorax sp.	Polaromonas sp.	0.879529655115826	1
Acidovorax sp.	Pseudomonas aeruginosa	0.886013528033814	1
Acidovorax sp.	Pseudomonas fulva	0.889599077506053	1
Acidovorax sp.	Pseudomonas resinovorans	0.871438399315452	1
Acidovorax sp.	Pseudomonas stutzeri	0.803493099415955	1
Acidovorax sp.	Pusillimonas sp.	0.808080149783442	1
Acidovorax sp.	Ralstonia eutropha	0.942208694431516	1
Acidovorax sp.	Ralstonia pickettii	0.903285045740687	1
Acidovorax sp.	Ralstonia solanacearum	0.881878969821795	1
Acidovorax sp.	Variovorax paradoxus	0.919916891769559	1
Acidovorax sp.	Verminephrobacter eiseniae	0.86103417077569	1
Acinetobacter baumannii	Aliivibrio salmonicida	0.810796471637235	160523.3473
Acinetobacter baumannii	Biomphalaria glabrata	0.876625711902633	160523.3473
Acinetobacter baumannii	Cronobacter turicensis	0.919530488849318	160523.3473
Acinetobacter baumannii	Desulfotomaculum ruminis	0.908850227845709	160523.3473
Acinetobacter baumannii	Dickeya dadantii	0.933463285293561	160523.3473
Acinetobacter baumannii	Dickeya zeae	0.908490209667717	160523.3473
Acinetobacter baumannii	Enterobacter asburiae	0.873892557421644	160523.3473
Acinetobacter baumannii	Enterobacter lignolyticus	0.878165840542895	160523.3473
Acinetobacter baumannii	Enterobacter sp.	0.949505473431316	160523.3473
Acinetobacter baumannii	Enterobacteriaceae bacterium	0.942205982930915	160523.3473
Acinetobacter baumannii	Enterococcus hirae	0.850794825235662	160523.3473
Acinetobacter baumannii	Erwinia billingiae	0.919848031527644	160523.3473
Acinetobacter baumannii	Erwinia carotovora	0.904141242442789	160523.3473
Acinetobacter baumannii	Erwinia sp.	0.887329679674713	160523.3473
Acinetobacter baumannii	Erwinia tasmaniensis	0.950367251738775	160523.3473
Acinetobacter baumannii	Flavobacterium johnsoniae	0.952568876111147	160523.3473
Acinetobacter baumannii	Lactococcus garvieae	0.898814020813426	160523.3473
Acinetobacter baumannii	Pantoea sp.	0.929589033502016	160523.3473
Acinetobacter baumannii	Pantoea vagans	0.900677632841145	160523.3473
Acinetobacter baumannii	Pectobacterium carotovorum	0.932073251151396	160523.3473
Acinetobacter baumannii	Pectobacterium sp.	0.893527265424292	160523.3473
Acinetobacter baumannii	Photorhabdus asymbiotica	0.942729245263757	160523.3473
Acinetobacter baumannii	Photorhabdus luminescens	0.920634819956255	160523.3473
Acinetobacter baumannii	Psychromonas sp.	0.862544827120162	160523.3473
Acinetobacter baumannii	Rahnella sp.	0.834539871012217	160523.3473
Acinetobacter baumannii	Raoultella ornithinolytica	0.951992956231171	160523.3473
Acinetobacter baumannii	Salmonella bongori	0.920938186817945	160523.3473
Acinetobacter baumannii	Serratia liquefaciens	0.849822179094981	160523.3473
Acinetobacter baumannii	Serratia marcescens	0.897550728597445	160523.3473
Acinetobacter baumannii	Serratia proteamaculans	0.906162990600699	160523.3473
Acinetobacter baumannii	Vibrio nigripulchritudo	0.855411073597131	160523.3473
Acinetobacter baumannii	Xenorhabdus bovienii	0.955108515804192	160523.3473
Acinetobacter baumannii	Xenorhabdus nematophila	0.909620737042044	160523.3473
Acinetobacter baumannii	Yersinia enterocolitica	0.941323432703761	160523.3473
Actinobacillus pleuropneumoniae	Alteromonas macleodii	0.815144943930243	0
Actinobacillus pleuropneumoniae	Methanothermus fervidus	0.846235172035113	0
Actinoplanes friuliensis	Actinoplanes missouriensis	0.994329307503677	0
Actinoplanes friuliensis	Actinoplanes sp.	0.989018250709249	0
Actinoplanes friuliensis	Amycolatopsis mediterranei	0.974547376574603	0
Actinoplanes friuliensis	Arthrobacter arilaitensis	0.9646892618587	0
Actinoplanes friuliensis	Aspergillus fumigatus	0.896703466633359	0
Actinoplanes friuliensis	Bacillus pumilus	0.833691368475956	0
Actinoplanes friuliensis	Bacillus subtilis	0.817072433030631	0
Actinoplanes friuliensis	Beutenbergia cavernae	0.923234362184248	0
Actinoplanes friuliensis	Candidatus Portiera	0.829318210195527	0
Actinoplanes friuliensis	Catenulispora acidiphila	0.989217739580119	0
Actinoplanes friuliensis	Clostridium phage	0.964909657197116	0
Actinoplanes friuliensis	Conexibacter woesei	0.943390693970358	0
Actinoplanes friuliensis	Corallococcus coralloides	0.963087223876904	0
Actinoplanes friuliensis	Corynebacterium callunae	0.977178503916988	0
Actinoplanes friuliensis	Corynebacterium diphtheriae	0.984990846267797	0
Actinoplanes friuliensis	Corynebacterium resistens	0.987283368889869	0
Actinoplanes friuliensis	Deinococcus gobiensis	0.823891777696972	0
Actinoplanes friuliensis	Desulfosporosinus acidiphilus	0.811632210524556	0
Actinoplanes friuliensis	Desulfovibrio gigas	0.948729832284349	0
Actinoplanes friuliensis	Dictyostelium purpureum	0.821732801747059	0
Actinoplanes friuliensis	Dinoroseobacter shibae	0.897123022743209	0
Actinoplanes friuliensis	Frankia alni	0.971124963051079	0
Actinoplanes friuliensis	Frankia sp.	0.98761779722473	0
Actinoplanes friuliensis	Frankia symbiont	0.988797254087905	0
Actinoplanes friuliensis	Gordonia sp.	0.895102416284932	0
Actinoplanes friuliensis	Kocuria rhizophila	0.806520001985313	0
Actinoplanes friuliensis	Methylobacterium nodulans	0.814473731540947	0
Actinoplanes friuliensis	Micrococcus luteus	0.919837277347553	0
Actinoplanes friuliensis	Micromonospora aurantiaca	0.984931537279973	0
Actinoplanes friuliensis	Micromonospora sp.	0.982275709261641	0
Actinoplanes friuliensis	Mycobacterium avium	0.980003542846972	0
Actinoplanes friuliensis	Mycobacterium chubuense	0.970696887737826	0
Actinoplanes friuliensis	Mycobacterium gilvum	0.886312514833897	0
Actinoplanes friuliensis	Mycobacterium indicus	0.973464797149489	0
Actinoplanes friuliensis	Mycobacterium intracellulare	0.938279315013352	0
Actinoplanes friuliensis	Mycobacterium kansasii	0.93462157340916	0
Actinoplanes friuliensis	Mycobacterium marinum	0.821729864171656	0
Actinoplanes friuliensis	Mycobacterium rhodesiae	0.953563516849414	0
Actinoplanes friuliensis	Mycobacterium smegmatis	0.910145992897892	0
Actinoplanes friuliensis	Mycobacterium sp.	0.944723122828817	0
Actinoplanes friuliensis	Mycobacterium ulcerans	0.858304041164402	0
Actinoplanes friuliensis	Mycoplasma penetrans	0.830049694190456	0
Actinoplanes friuliensis	Nakamurella multipartita	0.967981153541486	0
Actinoplanes friuliensis	Novosphingobium aromaticivorans	0.80935612125443	0
Actinoplanes friuliensis	Propionibacterium avidum	0.952349166866587	0
Actinoplanes friuliensis	Pseudonocardia dioxanivorans	0.991080389264079	0
Actinoplanes friuliensis	Psychrobacter cryohalolentis	0.819375552298419	0
Actinoplanes friuliensis	Psychrobacter sp.	0.891617700402823	0
Actinoplanes friuliensis	Rhodobacter sphaeroides	0.856940173710467	0
Actinoplanes friuliensis	Rhodothermus marinus	0.975015960525864	0
Actinoplanes friuliensis	Rothia dentocariosa	0.829591492655453	0
Actinoplanes friuliensis	Rubrobacter xylanophilus	0.916479449303321	0
Actinoplanes friuliensis	Ruegeria pomeroyi	0.844710132373914	0
Actinoplanes friuliensis	Saccharomonospora viridis	0.918265133286652	0
Actinoplanes friuliensis	Saccharopolyspora erythraea	0.970831236220784	0
Actinoplanes friuliensis	Salinispora arenicola	0.9750633795462	0
Actinoplanes friuliensis	Salinispora tropica	0.973200024916907	0
Actinoplanes friuliensis	Segniliparus rotundus	0.981617699778829	0
Actinoplanes friuliensis	Shigella dysenteriae	0.953839506679842	0
Actinoplanes friuliensis	Sorangium cellulosum	0.979725204531917	0
Actinoplanes friuliensis	Sphaerochaeta pleomorpha	0.948024910254479	0
Actinoplanes friuliensis	Stackebrandtia nassauensis	0.977139680024509	0
Actinoplanes friuliensis	Stigmatella aurantiaca	0.807215610315811	0
Actinoplanes friuliensis	Streptococcus mitis	0.92979262865027	0
Actinoplanes friuliensis	Streptomyces albus	0.989264471735815	0
Actinoplanes friuliensis	Streptomyces avermitilis	0.977399201464484	0
Actinoplanes friuliensis	Streptomyces bingchenggensis	0.964531883470197	0
Actinoplanes friuliensis	Streptomyces coelicolor	0.985252965872383	0
Actinoplanes friuliensis	Streptomyces collinus	0.984118020172782	0
Actinoplanes friuliensis	Streptomyces davawensis	0.963114211232417	0
Actinoplanes friuliensis	Streptomyces scabiei	0.990950928617739	0
Actinoplanes friuliensis	Streptomyces sp.	0.987192220748242	0
Actinoplanes friuliensis	Streptomyces venezuelae	0.97709361241393	0
Actinoplanes friuliensis	Streptomyces violaceusniger	0.985215174360733	0
Actinoplanes friuliensis	Streptosporangium roseum	0.981450354222145	0
Actinoplanes friuliensis	Thermobifida fusca	0.971003179912589	0
Actinoplanes friuliensis	Thioalkalivibrio nitratireducens	0.910201305607044	0
Actinoplanes friuliensis	Truepera radiovictrix	0.915504613808691	0
Actinoplanes friuliensis	Tsukamurella paurometabola	0.901435023407299	0
Actinoplanes friuliensis	Verrucosispora maris	0.988128541846993	0
Actinoplanes missouriensis	Actinoplanes sp.	0.997546499727159	0
Actinoplanes missouriensis	Amycolatopsis mediterranei	0.988091354772205	0
Actinoplanes missouriensis	Arthrobacter arilaitensis	0.983197338520287	0
Actinoplanes missouriensis	Aspergillus fumigatus	0.891370669020976	0
Actinoplanes missouriensis	Bacillus pumilus	0.821181156866518	0
Actinoplanes missouriensis	Bacillus subtilis	0.804535698732113	0
Actinoplanes missouriensis	Beutenbergia cavernae	0.94420043734519	0
Actinoplanes missouriensis	Candidatus Portiera	0.861781693570807	0
Actinoplanes missouriensis	Catenulispora acidiphila	0.997671630758601	0
Actinoplanes missouriensis	Clostridium phage	0.967663547803708	0
Actinoplanes missouriensis	Conexibacter woesei	0.953038491924127	0
Actinoplanes missouriensis	Corallococcus coralloides	0.959910528368931	0
Actinoplanes missouriensis	Corynebacterium callunae	0.979390981077878	0
Actinoplanes missouriensis	Corynebacterium diphtheriae	0.981816429597786	0
Actinoplanes missouriensis	Corynebacterium resistens	0.994464615510121	0
Actinoplanes missouriensis	Deinococcus gobiensis	0.841401831406238	0
Actinoplanes missouriensis	Desulfosporosinus acidiphilus	0.808758068166818	0
Actinoplanes missouriensis	Desulfovibrio gigas	0.92822270513768	0
Actinoplanes missouriensis	Dictyostelium purpureum	0.832132350778031	0
Actinoplanes missouriensis	Dinoroseobacter shibae	0.894580531253185	0
Actinoplanes missouriensis	Frankia alni	0.975782606990493	0
Actinoplanes missouriensis	Frankia sp.	0.997056174478634	0
Actinoplanes missouriensis	Frankia symbiont	0.98897965118092	0
Actinoplanes missouriensis	Gordonia sp.	0.92289256751123	0
Actinoplanes missouriensis	Kocuria rhizophila	0.818317171477881	0
Actinoplanes missouriensis	Micrococcus luteus	0.93543880534494	0
Actinoplanes missouriensis	Micromonospora aurantiaca	0.987740712858532	0
Actinoplanes missouriensis	Micromonospora sp.	0.983389861970825	0
Actinoplanes missouriensis	Mycobacterium avium	0.990503652999831	0
Actinoplanes missouriensis	Mycobacterium chubuense	0.983994098580104	0
Actinoplanes missouriensis	Mycobacterium gilvum	0.914442836072706	0
Actinoplanes missouriensis	Mycobacterium indicus	0.981948786955307	0
Actinoplanes missouriensis	Mycobacterium intracellulare	0.945026680840617	0
Actinoplanes missouriensis	Mycobacterium kansasii	0.947055325822396	0
Actinoplanes missouriensis	Mycobacterium marinum	0.802105082375962	0
Actinoplanes missouriensis	Mycobacterium rhodesiae	0.968662453513136	0
Actinoplanes missouriensis	Mycobacterium smegmatis	0.926366759396165	0
Actinoplanes missouriensis	Mycobacterium sp.	0.962751495444396	0
Actinoplanes missouriensis	Mycobacterium ulcerans	0.876353660466893	0
Actinoplanes missouriensis	Nakamurella multipartita	0.986043068457051	0
Actinoplanes missouriensis	Propionibacterium avidum	0.9612692811237	0
Actinoplanes missouriensis	Pseudonocardia dioxanivorans	0.997820372569249	0
Actinoplanes missouriensis	Psychrobacter cryohalolentis	0.813569391519112	0
Actinoplanes missouriensis	Psychrobacter sp.	0.881324387815185	0
Actinoplanes missouriensis	Rhodobacter sphaeroides	0.822167531183072	0
Actinoplanes missouriensis	Rhodothermus marinus	0.976284813002926	0
Actinoplanes missouriensis	Rothia dentocariosa	0.862695564440909	0
Actinoplanes missouriensis	Rubrobacter xylanophilus	0.903705524162645	0
Actinoplanes missouriensis	Ruegeria pomeroyi	0.85722768633352	0
Actinoplanes missouriensis	Saccharomonospora viridis	0.939677745443652	0
Actinoplanes missouriensis	Saccharopolyspora erythraea	0.982910681762289	0
Actinoplanes missouriensis	Salinispora arenicola	0.982876429750187	0
Actinoplanes missouriensis	Salinispora tropica	0.982799410548852	0
Actinoplanes missouriensis	Segniliparus rotundus	0.990402505970797	0
Actinoplanes missouriensis	Shigella dysenteriae	0.953753125184026	0
Actinoplanes missouriensis	Sorangium cellulosum	0.966961903797595	0
Actinoplanes missouriensis	Sphaerochaeta pleomorpha	0.943908266449031	0
Actinoplanes missouriensis	Stackebrandtia nassauensis	0.987320820439857	0
Actinoplanes missouriensis	Streptococcus mitis	0.927498619695594	0
Actinoplanes missouriensis	Streptomyces albus	0.993777571355046	0
Actinoplanes missouriensis	Streptomyces avermitilis	0.989984178387737	0
Actinoplanes missouriensis	Streptomyces bingchenggensis	0.980829432324627	0
Actinoplanes missouriensis	Streptomyces coelicolor	0.996053350392061	0
Actinoplanes missouriensis	Streptomyces collinus	0.993232728550039	0
Actinoplanes missouriensis	Streptomyces davawensis	0.980617046045953	0
Actinoplanes missouriensis	Streptomyces scabiei	0.998380615046478	0
Actinoplanes missouriensis	Streptomyces sp.	0.997019841601289	0
Actinoplanes missouriensis	Streptomyces venezuelae	0.981081333364667	0
Actinoplanes missouriensis	Streptomyces violaceusniger	0.994663083720198	0
Actinoplanes missouriensis	Streptosporangium roseum	0.994261887401591	0
Actinoplanes missouriensis	Thermobifida fusca	0.983756205929072	0
Actinoplanes missouriensis	Thioalkalivibrio nitratireducens	0.879075845311273	0
Actinoplanes missouriensis	Truepera radiovictrix	0.932876257583869	0
Actinoplanes missouriensis	Tsukamurella paurometabola	0.925653469052041	0
Actinoplanes missouriensis	Verrucosispora maris	0.993397760230654	0
Actinoplanes sp.	Amycolatopsis mediterranei	0.993692031738617	1
Actinoplanes sp.	Arthrobacter arilaitensis	0.987907374394399	1
Actinoplanes sp.	Aspergillus fumigatus	0.886808305467134	1
Actinoplanes sp.	Bacillus pumilus	0.820308996251573	1
Actinoplanes sp.	Beutenbergia cavernae	0.954540828877649	1
Actinoplanes sp.	Candidatus Portiera	0.873396528927447	1
Actinoplanes sp.	Catenulispora acidiphila	0.998709288513637	1
Actinoplanes sp.	Clostridium phage	0.960719311340244	1
Actinoplanes sp.	Conexibacter woesei	0.94395073544656	1
Actinoplanes sp.	Corallococcus coralloides	0.956969297296502	1
Actinoplanes sp.	Corynebacterium callunae	0.977421151644014	1
Actinoplanes sp.	Corynebacterium diphtheriae	0.980099519032533	1
Actinoplanes sp.	Corynebacterium resistens	0.996193564308859	1
Actinoplanes sp.	Deinococcus gobiensis	0.846428370465373	1
Actinoplanes sp.	Desulfosporosinus acidiphilus	0.801533530718219	1
Actinoplanes sp.	Desulfovibrio gigas	0.918410802431884	1
Actinoplanes sp.	Dictyostelium purpureum	0.835648200286462	1
Actinoplanes sp.	Dinoroseobacter shibae	0.89259773295684	1
Actinoplanes sp.	Frankia alni	0.975632381121945	1
Actinoplanes sp.	Frankia sp.	0.998743859068979	1
Actinoplanes sp.	Frankia symbiont	0.986460273827511	1
Actinoplanes sp.	Gordonia sp.	0.935244882041459	1
Actinoplanes sp.	Kocuria rhizophila	0.826747576932614	1
Actinoplanes sp.	Micrococcus luteus	0.945010775872776	1
Actinoplanes sp.	Micromonospora aurantiaca	0.984884502624834	1
Actinoplanes sp.	Micromonospora sp.	0.978841205509768	1
Actinoplanes sp.	Mycobacterium abscessus	0.811372200841892	1
Actinoplanes sp.	Mycobacterium avium	0.994032145527416	1
Actinoplanes sp.	Mycobacterium chubuense	0.986139465509785	1
Actinoplanes sp.	Mycobacterium gilvum	0.927218972746122	1
Actinoplanes sp.	Mycobacterium indicus	0.983568467194561	1
Actinoplanes sp.	Mycobacterium intracellulare	0.942397098029869	1
Actinoplanes sp.	Mycobacterium kansasii	0.952892487646337	1
Actinoplanes sp.	Mycobacterium rhodesiae	0.966862720988601	1
Actinoplanes sp.	Mycobacterium smegmatis	0.921312695476533	1
Actinoplanes sp.	Mycobacterium sp.	0.970665326869205	1
Actinoplanes sp.	Mycobacterium ulcerans	0.885956344437686	1
Actinoplanes sp.	Nakamurella multipartita	0.989685457601489	1
Actinoplanes sp.	Propionibacterium avidum	0.964244710409168	1
Actinoplanes sp.	Pseudonocardia dioxanivorans	0.997868681467815	1
Actinoplanes sp.	Psychrobacter cryohalolentis	0.815868391814222	1
Actinoplanes sp.	Psychrobacter sp.	0.87853263592325	1
Actinoplanes sp.	Rhodobacter sphaeroides	0.808053542688709	1
Actinoplanes sp.	Rhodothermus marinus	0.974309026100494	1
Actinoplanes sp.	Rothia dentocariosa	0.880320912917803	1
Actinoplanes sp.	Rubrobacter xylanophilus	0.899387396489291	1
Actinoplanes sp.	Ruegeria pomeroyi	0.855332106334346	1
Actinoplanes sp.	Saccharomonospora viridis	0.950002478870488	1
Actinoplanes sp.	Saccharopolyspora erythraea	0.988406898317657	1
Actinoplanes sp.	Salinispora arenicola	0.981500232047491	1
Actinoplanes sp.	Salinispora tropica	0.981629090693194	1
Actinoplanes sp.	Segniliparus rotundus	0.992395916197704	1
Actinoplanes sp.	Shigella dysenteriae	0.94821642629829	1
Actinoplanes sp.	Sorangium cellulosum	0.953957558289625	1
Actinoplanes sp.	Sphaerochaeta pleomorpha	0.941151755308568	1
Actinoplanes sp.	Stackebrandtia nassauensis	0.98950090382513	1
Actinoplanes sp.	Streptococcus mitis	0.920001725453498	1
Actinoplanes sp.	Streptomyces albus	0.992471261394029	1
Actinoplanes sp.	Streptomyces avermitilis	0.989622437692409	1
Actinoplanes sp.	Streptomyces bingchenggensis	0.985414773960438	1
Actinoplanes sp.	Streptomyces coelicolor	0.998560140303127	1
Actinoplanes sp.	Streptomyces collinus	0.994147209743184	1
Actinoplanes sp.	Streptomyces davawensis	0.985315632970548	1
Actinoplanes sp.	Streptomyces scabiei	0.995901831774789	1
Actinoplanes sp.	Streptomyces sp.	0.998070512732344	1
Actinoplanes sp.	Streptomyces venezuelae	0.97979308560016	1
Actinoplanes sp.	Streptomyces violaceusniger	0.994390509529716	1
Actinoplanes sp.	Streptosporangium roseum	0.996291688111535	1
Actinoplanes sp.	Thermobifida fusca	0.989075840174503	1
Actinoplanes sp.	Thioalkalivibrio nitratireducens	0.861257943649881	1
Actinoplanes sp.	Truepera radiovictrix	0.941045424103552	1
Actinoplanes sp.	Tsukamurella paurometabola	0.936910633419801	1
Actinoplanes sp.	Verrucosispora maris	0.99030848118514	1
Adlercreutzia equolifaciens	Alkaliphilus oremlandii	0.929749199961268	2.34844E-50
Adlercreutzia equolifaciens	Amycolicicoccus subflavus	0.828876530379001	2.34844E-50
Adlercreutzia equolifaciens	Arthrobacter aurescens	0.882373602189069	2.34844E-50
Adlercreutzia equolifaciens	Arthrobacter chlorophenolicus	0.890357736706231	2.34844E-50
Adlercreutzia equolifaciens	Arthrobacter phenanthrenivorans	0.914098822072141	2.34844E-50
Adlercreutzia equolifaciens	Arthrobacter sp.	0.902127896510484	2.34844E-50
Adlercreutzia equolifaciens	Bacillus clausii	0.845713386949532	2.34844E-50
Adlercreutzia equolifaciens	Clostridium sp.	0.967973945923879	2.34844E-50
Adlercreutzia equolifaciens	Desulfitobacterium dehalogenans	0.952464009534544	2.34844E-50
Adlercreutzia equolifaciens	Desulfosporosinus orientis	0.86040937245253	2.34844E-50
Adlercreutzia equolifaciens	Eggerthella lenta	0.975980246462457	2.34844E-50
Adlercreutzia equolifaciens	Erysipelothrix rhusiopathiae	0.930255206504528	2.34844E-50
Adlercreutzia equolifaciens	Eubacterium limosum	0.987828735628327	2.34844E-50
Adlercreutzia equolifaciens	Exiguobacterium sibiricum	0.938242016146343	2.34844E-50
Adlercreutzia equolifaciens	Exiguobacterium sp.	0.836975889575771	2.34844E-50
Adlercreutzia equolifaciens	Gordonibacter pamelaeae	0.946990957922494	2.34844E-50
Adlercreutzia equolifaciens	Myxococcus xanthus	0.844976423323641	2.34844E-50
Adlercreutzia equolifaciens	Oceanobacillus iheyensis	0.802009347046955	2.34844E-50
Adlercreutzia equolifaciens	Paenibacillus terrae	0.867612446706261	2.34844E-50
Adlercreutzia equolifaciens	Pectobacterium wasabiae	0.831383684857283	2.34844E-50
Adlercreutzia equolifaciens	Rhodococcus erythropolis	0.943837381066137	2.34844E-50
Adlercreutzia equolifaciens	Rothia mucilaginosa	0.921302677237483	2.34844E-50
Adlercreutzia equolifaciens	Sanguibacter keddieii	0.88476018136667	2.34844E-50
Adlercreutzia equolifaciens	Slackia heliotrinireducens	0.902260672932444	2.34844E-50
Adlercreutzia equolifaciens	Streptococcus intermedius	0.910104600164635	2.34844E-50
Adlercreutzia equolifaciens	Thermoanaerobacter wiegelii	0.909763053392908	2.34844E-50
Adlercreutzia equolifaciens	Thermoanaerobacterium thermosaccharolyticum	0.951809726463943	2.34844E-50
Adlercreutzia equolifaciens	Thermoanaerobacterium xylanolyticum	0.858962627386917	2.34844E-50
Adlercreutzia equolifaciens	Treponema pedis	0.880750782755074	2.34844E-50
Advenella kashmirensis	Alkalilimnicola ehrlichii	0.91076752137227	8.55121E-71
Advenella kashmirensis	Allochromatium vinosum	0.863524052273536	8.55121E-71
Advenella kashmirensis	Anaeromyxobacter sp.	0.929694885582671	8.55121E-71
Advenella kashmirensis	Azoarcus aromaticum	0.977631192155174	8.55121E-71
Advenella kashmirensis	Azoarcus sp.	0.976089255576368	8.55121E-71
Advenella kashmirensis	Azorhizobium caulinodans	0.823314395098361	8.55121E-71
Advenella kashmirensis	Azospirillum lipoferum	0.888684419075204	8.55121E-71
Advenella kashmirensis	Bordetella bronchiseptica	0.982238884671245	8.55121E-71
Advenella kashmirensis	Bordetella parapertussis	0.928494032488358	8.55121E-71
Advenella kashmirensis	Bordetella pertussis	0.975650304218843	8.55121E-71
Advenella kashmirensis	Bordetella petrii	0.895311673590732	8.55121E-71
Advenella kashmirensis	Brachyspira hyodysenteriae	0.812523739441745	8.55121E-71
Advenella kashmirensis	Brachyspira intermedia	0.898522606993554	8.55121E-71
Advenella kashmirensis	Brachyspira murdochii	0.867944359517551	8.55121E-71
Advenella kashmirensis	Brachyspira pilosicoli	0.928576576405431	8.55121E-71
Advenella kashmirensis	Burkholderia ambifaria	0.917960016193516	8.55121E-71
Advenella kashmirensis	Burkholderia cenocepacia	0.895219466013175	8.55121E-71
Advenella kashmirensis	Burkholderia gladioli	0.87496362721627	8.55121E-71
Advenella kashmirensis	Burkholderia glumae	0.926822382099628	8.55121E-71
Advenella kashmirensis	Burkholderia mallei	0.804557363306521	8.55121E-71
Advenella kashmirensis	Burkholderia multivorans	0.925598594590693	8.55121E-71
Advenella kashmirensis	Burkholderia phenoliruptrix	0.951671824118171	8.55121E-71
Advenella kashmirensis	Burkholderia phymatum	0.882577139519095	8.55121E-71
Advenella kashmirensis	Burkholderia pseudomallei	0.987708304707218	8.55121E-71
Advenella kashmirensis	Burkholderia sp.	0.95597611651266	8.55121E-71
Advenella kashmirensis	Burkholderia thailandensis	0.977401997163086	8.55121E-71
Advenella kashmirensis	Candidatus Accumulibacter	0.869401351557179	8.55121E-71
Advenella kashmirensis	Candidatus Kinetoplastibacterium	0.83445871228957	8.55121E-71
Advenella kashmirensis	Candidatus Profftella	0.970901609937484	8.55121E-71
Advenella kashmirensis	Chromobacterium violaceum	0.973995506762363	8.55121E-71
Advenella kashmirensis	Chromohalobacter salexigens	0.824037456857041	8.55121E-71
Advenella kashmirensis	Comamonadaceae bacterium	0.982570544892956	8.55121E-71
Advenella kashmirensis	Cupriavidus taiwanensis	0.850318702042786	8.55121E-71
Advenella kashmirensis	Dechloromonas aromatica	0.983163053325562	8.55121E-71
Advenella kashmirensis	Dechlorosoma suillum	0.971662515388726	8.55121E-71
Advenella kashmirensis	Delftia sp.	0.933479193301143	8.55121E-71
Advenella kashmirensis	Denitrovibrio acetiphilus	0.834035867277486	8.55121E-71
Advenella kashmirensis	Desulfovibrio vulgaris	0.801289932827066	8.55121E-71
Advenella kashmirensis	Entamoeba nuttalli	0.817113594347222	8.55121E-71
Advenella kashmirensis	Ethanoligenens harbinense	0.800875009957832	8.55121E-71
Advenella kashmirensis	Francisella cf.	0.872195946266031	8.55121E-71
Advenella kashmirensis	Fusobacterium nucleatum	0.925405337158432	8.55121E-71
Advenella kashmirensis	Fusobacterium sp.	0.911870537853556	8.55121E-71
Advenella kashmirensis	Gallionella capsiferriformans	0.947893106007997	8.55121E-71
Advenella kashmirensis	Geobacter metallireducens	0.913779343858637	8.55121E-71
Advenella kashmirensis	Gloeobacter kilaueensis	0.818081427867742	8.55121E-71
Advenella kashmirensis	Gluconacetobacter xylinus	0.832249400577835	8.55121E-71
Advenella kashmirensis	Gluconobacter oxydans	0.896000622610898	8.55121E-71
Advenella kashmirensis	Halorhodospira halophila	0.9309467948078	8.55121E-71
Advenella kashmirensis	Heliobacterium modesticaldum	0.818861555998391	8.55121E-71
Advenella kashmirensis	Ilyobacter polytropus	0.927561226218495	8.55121E-71
Advenella kashmirensis	Laribacter hongkongensis	0.982259698076734	8.55121E-71
Advenella kashmirensis	Leptothrix cholodnii	0.949569420845077	8.55121E-71
Advenella kashmirensis	Leptotrichia buccalis	0.954918972486574	8.55121E-71
Advenella kashmirensis	Methylibium petroleiphilum	0.973544604249639	8.55121E-71
Advenella kashmirensis	Methylobacillus flagellatus	0.883712156987777	8.55121E-71
Advenella kashmirensis	Methylotenera mobilis	0.958278913576566	8.55121E-71
Advenella kashmirensis	Methylovorus sp.	0.908879607281801	8.55121E-71
Advenella kashmirensis	Nannochloropsis gaditana	0.934988616573056	8.55121E-71
Advenella kashmirensis	Natranaerobius thermophilus	0.829516973516361	8.55121E-71
Advenella kashmirensis	Nitrosomonas europaea	0.860855639359249	8.55121E-71
Advenella kashmirensis	Nitrosomonas eutropha	0.953132174005605	8.55121E-71
Advenella kashmirensis	Nitrosomonas sp.	0.982581254233178	8.55121E-71
Advenella kashmirensis	Nitrosospira multiformis	0.830860372225355	8.55121E-71
Advenella kashmirensis	Pelobacter propionicus	0.910248349266609	8.55121E-71
Advenella kashmirensis	Persephonella marina	0.917721144277836	8.55121E-71
Advenella kashmirensis	Polaromonas naphthalenivorans	0.873739980579752	8.55121E-71
Advenella kashmirensis	Polaromonas sp.	0.850191391135514	8.55121E-71
Advenella kashmirensis	Pseudogulbenkiania sp.	0.925170540204678	8.55121E-71
Advenella kashmirensis	Pseudoxanthomonas suwonensis	0.873088491506554	8.55121E-71
Advenella kashmirensis	Pusillimonas sp.	0.927193967542631	8.55121E-71
Advenella kashmirensis	Pythium vexans	0.809294089475541	8.55121E-71
Advenella kashmirensis	Ralstonia eutropha	0.825116117636732	8.55121E-71
Advenella kashmirensis	Ralstonia solanacearum	0.875966361490814	8.55121E-71
Advenella kashmirensis	Ramlibacter tataouinensis	0.961582413328397	8.55121E-71
Advenella kashmirensis	Rhodanobacter sp.	0.966332248329703	8.55121E-71
Advenella kashmirensis	Rubrivivax gelatinosus	0.928594111071781	8.55121E-71
Advenella kashmirensis	Sebaldella termitidis	0.890615418539789	8.55121E-71
Advenella kashmirensis	Shewanella woodyi	0.976839830249649	8.55121E-71
Advenella kashmirensis	Sideroxydans lithotrophicus	0.941877388492289	8.55121E-71
Advenella kashmirensis	Simiduia agarivorans	0.942002065459444	8.55121E-71
Advenella kashmirensis	Singulisphaera acidiphila	0.803989082659673	8.55121E-71
Advenella kashmirensis	Spiribacter salinus	0.874415660155749	8.55121E-71
Advenella kashmirensis	Spiribacter sp.	0.907764851839881	8.55121E-71
Advenella kashmirensis	Streptobacillus moniliformis	0.915064213302018	8.55121E-71
Advenella kashmirensis	Streptococcus agalactiae	0.827384960475064	8.55121E-71
Advenella kashmirensis	Streptococcus pyogenes	0.959562798535925	8.55121E-71
Advenella kashmirensis	Streptococcus suis	0.83139168901636	8.55121E-71
Advenella kashmirensis	Sulfuricella denitrificans	0.919607787536701	8.55121E-71
Advenella kashmirensis	Synechococcus sp.	0.811867968965394	8.55121E-71
Advenella kashmirensis	Taylorella asinigenitalis	0.893848213833014	8.55121E-71
Advenella kashmirensis	Thauera sp.	0.979972631438558	8.55121E-71
Advenella kashmirensis	Thermaerobacter marianensis	0.805540144439492	8.55121E-71
Advenella kashmirensis	Thermoanaerobacter tengcongensis	0.800062209460898	8.55121E-71
Advenella kashmirensis	Thioalkalivibrio sp.	0.833596751140973	8.55121E-71
Advenella kashmirensis	Thioalkalivibrio sulfidophilus	0.890897405532641	8.55121E-71
Advenella kashmirensis	Thiobacillus denitrificans	0.99083083103564	8.55121E-71
Advenella kashmirensis	Thiocystis violascens	0.881691752831259	8.55121E-71
Advenella kashmirensis	Thioflavicoccus mobilis	0.940406847862972	8.55121E-71
Advenella kashmirensis	Thiomonas intermedia	0.982097850637534	8.55121E-71
Advenella kashmirensis	Thiomonas sp.	0.929535134619332	8.55121E-71
Advenella kashmirensis	Variovorax paradoxus	0.81365800838239	8.55121E-71
Advenella kashmirensis	Veillonella parvula	0.824725282593422	8.55121E-71
Advenella kashmirensis	Wigglesworthia glossinidia	0.871410502119084	8.55121E-71
Advenella kashmirensis	gamma proteobacterium	0.942686889108019	8.55121E-71
Aerococcus urinae	Agrobacterium sp.	0.860796002175471	1
Aerococcus urinae	Enterobacter cloacae	0.913919751454618	1
Aerococcus urinae	Enterococcus faecium	0.969748661578238	1
Aerococcus urinae	Enterococcus sp.	0.934764970332043	1
Aerococcus urinae	Klebsiella pneumoniae	0.958418404566972	1
Aerococcus urinae	Klebsiella variicola	0.83707599486561	1
Aerococcus urinae	Lactobacillus casei	0.807638120788027	1
Aerococcus urinae	Lactobacillus paracasei	0.963440538922228	1
Aerococcus urinae	Lactobacillus sakei	0.884667030249265	1
Aerococcus urinae	Leuconostoc carnosum	0.862941264521297	1
Aerococcus urinae	Leuconostoc sp.	0.966830008656873	1
Aerococcus urinae	Listeria innocua	0.993173879052211	1
Aerococcus urinae	Marinobacter aquaeolei	0.827501335324353	1
Aerococcus urinae	Proteus mirabilis	0.983421070504616	1
Aerococcus urinae	Pythium irregulare	0.84811525635022	1
Aerococcus urinae	Staphylococcus haemolyticus	0.947687690114556	1
Aerococcus urinae	Staphylococcus pseudintermedius	0.968312209980899	1
Aerococcus urinae	Tetragenococcus halophilus	0.980181964246995	1
Aerococcus urinae	Thermacetogenium phaeum	0.98040204251125	1
Aerococcus urinae	Vibrio fischeri	0.805989270857004	1
Aerococcus urinae	Yersinia pestis	0.845742576020942	1
Aeromonas veronii	Ferrimonas balearica	0.829676839490822	1
Aeromonas veronii	Vibrio vulnificus	0.807985295753984	1
Aggregatibacter aphrophilus	Bacillus toyonensis	0.814850290023181	0.000219743080911185
Aggregatibacter aphrophilus	Cronobacter turicensis	0.812184015305776	0.000219743080911185
Aggregatibacter aphrophilus	Haemophilus parasuis	0.84885205849146	0.000219743080911185
Aggregatibacter aphrophilus	Klebsiella oxytoca	0.835345382912039	0.000219743080911185
Aggregatibacter aphrophilus	Klebsiella variicola	0.825609380119911	0.000219743080911185
Aggregatibacter aphrophilus	Pantoea ananatis	0.804025643588964	0.000219743080911185
Aggregatibacter aphrophilus	Pectobacterium carotovorum	0.800874475951769	0.000219743080911185
Aggregatibacter aphrophilus	Photorhabdus asymbiotica	0.819298655690163	0.000219743080911185
Aggregatibacter aphrophilus	Photorhabdus luminescens	0.827016689155902	0.000219743080911185
Aggregatibacter aphrophilus	Psychromonas ingrahamii	0.891964379864945	0.000219743080911185
Aggregatibacter aphrophilus	Rahnella aquatilis	0.85636847565596	0.000219743080911185
Aggregatibacter aphrophilus	Serratia liquefaciens	0.820236977166223	0.000219743080911185
Aggregatibacter aphrophilus	Serratia proteamaculans	0.80130459874371	0.000219743080911185
Aggregatibacter aphrophilus	Xenorhabdus nematophila	0.842255630001811	0.000219743080911185
Aggregatibacter aphrophilus	Yersinia pseudotuberculosis	0.849339640831474	0.000219743080911185
Agrobacterium radiobacter	Pseudomonas poae	0.802874168446425	1
Agrobacterium sp.	Enterobacter cloacae	0.817941719392333	6.5291E-191
Agrobacterium sp.	Enterococcus faecium	0.868953071570943	6.5291E-191
Agrobacterium sp.	Enterococcus sp.	0.815981517163446	6.5291E-191
Agrobacterium sp.	Klebsiella pneumoniae	0.866281836458843	6.5291E-191
Agrobacterium sp.	Lactobacillus casei	0.805006086425491	6.5291E-191
Agrobacterium sp.	Lactobacillus paracasei	0.862649745388055	6.5291E-191
Agrobacterium sp.	Lactobacillus sakei	0.807060015968072	6.5291E-191
Agrobacterium sp.	Leuconostoc sp.	0.860699640999215	6.5291E-191
Agrobacterium sp.	Listeria innocua	0.860736677390464	6.5291E-191
Agrobacterium sp.	Proteus mirabilis	0.867703996977521	6.5291E-191
Agrobacterium sp.	Staphylococcus haemolyticus	0.817240703105858	6.5291E-191
Agrobacterium sp.	Staphylococcus pseudintermedius	0.871648228430619	6.5291E-191
Agrobacterium sp.	Tetragenococcus halophilus	0.851667898196124	6.5291E-191
Agrobacterium sp.	Thermacetogenium phaeum	0.856593817992704	6.5291E-191
Agrobacterium tumefaciens	Rhizobium leguminosarum	0.814965998645272	1
Agrobacterium tumefaciens	Treponema primitia	0.82037348325026	1
Agrobacterium vitis	Sphingomonas sp.	0.801698344891548	9.9192E-132
Agromonas oligotrophica	Starkeya novella	0.800628142268205	4.24946E-68
Akkermansia muciniphila	Lactobacillus phage	0.888885323182301	0.00161810823663525
Akkermansia muciniphila	Streptococcus thermophilus	0.843484050915796	0.00161810823663525
Alcanivorax borkumensis	Caldicellulosiruptor hydrothermalis	0.882209293341276	5.0965E-105
Alcanivorax borkumensis	Kangiella koreensis	0.856764735973467	5.0965E-105
Alcanivorax borkumensis	Mycoplasma gallisepticum	0.884817889023991	5.0965E-105
Alcanivorax borkumensis	Sulfurimonas autotrophica	0.813344111262096	5.0965E-105
Alcanivorax dieselolei	Polymorphum gilvum	0.846843739730603	2.2923E-121
Alicycliphilus denitrificans	Collimonas fungivorans	0.953704452595801	1.78287E-46
Alicycliphilus denitrificans	Cupriavidus metallidurans	0.870878049703936	1.78287E-46
Alicycliphilus denitrificans	Cupriavidus necator	0.875296033132803	1.78287E-46
Alicycliphilus denitrificans	Herbaspirillum seropedicae	0.976280400215191	1.78287E-46
Alicycliphilus denitrificans	Herminiimonas arsenicoxydans	0.894353214018868	1.78287E-46
Alicycliphilus denitrificans	Janthinobacterium sp.	0.845122602572342	1.78287E-46
Alicycliphilus denitrificans	Mesorhizobium australicum	0.901216315517268	1.78287E-46
Alicycliphilus denitrificans	Mesorhizobium ciceri	0.973317887152763	1.78287E-46
Alicycliphilus denitrificans	Mesorhizobium loti	0.905131380334347	1.78287E-46
Alicycliphilus denitrificans	Mesorhizobium opportunistum	0.929453143693804	1.78287E-46
Alicycliphilus denitrificans	Ochrobactrum anthropi	0.977266872931683	1.78287E-46
Alicycliphilus denitrificans	Pseudomonas brassicacearum	0.95116696995058	1.78287E-46
Alicycliphilus denitrificans	Pseudomonas denitrificans	0.945038578386597	1.78287E-46
Alicycliphilus denitrificans	Pseudomonas entomophila	0.804098509091196	1.78287E-46
Alicycliphilus denitrificans	Pseudomonas fluorescens	0.976795905020054	1.78287E-46
Alicycliphilus denitrificans	Pseudomonas fulva	0.803720502460672	1.78287E-46
Alicycliphilus denitrificans	Pseudomonas mendocina	0.857412397497252	1.78287E-46
Alicycliphilus denitrificans	Pseudomonas poae	0.973234147263159	1.78287E-46
Alicycliphilus denitrificans	Pseudomonas protegens	0.838074147204399	1.78287E-46
Alicycliphilus denitrificans	Pseudomonas putida	0.956597303466333	1.78287E-46
Alicycliphilus denitrificans	Pseudomonas resinovorans	0.843659043571876	1.78287E-46
Alicycliphilus denitrificans	Pseudomonas stutzeri	0.811562376884754	1.78287E-46
Alicycliphilus denitrificans	Ralstonia pickettii	0.924139808410582	1.78287E-46
Alicycliphilus denitrificans	Saccoglossus kowalevskii	0.942422712701898	1.78287E-46
Alicycliphilus denitrificans	Sphingomonas sp.	0.853079594018549	1.78287E-46
Alicycliphilus denitrificans	Stenotrophomonas maltophilia	0.975045806966912	1.78287E-46
Alicycliphilus denitrificans	Xanthomonas campestris	0.801483732778457	1.78287E-46
Alicyclobacillus acidocaldarius	Alkaliphilus metalliredigens	0.828499519278233	1
Alicyclobacillus acidocaldarius	Alpha proteobacterium	0.885104442611172	1
Alicyclobacillus acidocaldarius	Anaeromyxobacter dehalogenans	0.801574369010483	1
Alicyclobacillus acidocaldarius	Bifidobacterium adolescentis	0.800774412529863	1
Alicyclobacillus acidocaldarius	Butyrivibrio fibrisolvens	0.836621551598185	1
Alicyclobacillus acidocaldarius	Butyrivibrio proteoclasticus	0.808190299274618	1
Alicyclobacillus acidocaldarius	Caulobacter segnis	0.846954273413989	1
Alicyclobacillus acidocaldarius	Clostridium clariflavum	0.828613997004699	1
Alicyclobacillus acidocaldarius	Clostridium difficile	0.895880966899155	1
Alicyclobacillus acidocaldarius	Clostridium kluyveri	0.866007620308098	1
Alicyclobacillus acidocaldarius	Clostridium sticklandii	0.865860144258332	1
Alicyclobacillus acidocaldarius	Clostridium thermocellum	0.856286275109104	1
Alicyclobacillus acidocaldarius	Coprococcus sp.	0.844056564072895	1
Alicyclobacillus acidocaldarius	Corynebacterium kroppenstedtii	0.850300516767984	1
Alicyclobacillus acidocaldarius	Desulfotomaculum carboxydivorans	0.860224877698355	1
Alicyclobacillus acidocaldarius	Desulfotomaculum kuznetsovii	0.854849079437344	1
Alicyclobacillus acidocaldarius	Desulfurivibrio alkaliphilus	0.834359118893591	1
Alicyclobacillus acidocaldarius	Eubacterium cylindroides	0.876162743813499	1
Alicyclobacillus acidocaldarius	Eubacterium eligens	0.826170368898126	1
Alicyclobacillus acidocaldarius	Exiguobacterium antarcticum	0.861940544986741	1
Alicyclobacillus acidocaldarius	Faecalibacterium prausnitzii	0.961607045680044	1
Alicyclobacillus acidocaldarius	Filifactor alocis	0.817705093773805	1
Alicyclobacillus acidocaldarius	Geobacter sp.	0.861592889897954	1
Alicyclobacillus acidocaldarius	Geobacter uraniireducens	0.82408440830874	1
Alicyclobacillus acidocaldarius	Gloeobacter kilaueensis	0.823874610766708	1
Alicyclobacillus acidocaldarius	Gramella forsetii	0.82383659004468	1
Alicyclobacillus acidocaldarius	Halobacteroides halobius	0.883896761662185	1
Alicyclobacillus acidocaldarius	Halothermothrix orenii	0.861029840521834	1
Alicyclobacillus acidocaldarius	Helicobacter bizzozeronii	0.809793671782225	1
Alicyclobacillus acidocaldarius	Jannaschia sp.	0.82573055197316	1
Alicyclobacillus acidocaldarius	Lysinibacillus sphaericus	0.819693309889341	1
Alicyclobacillus acidocaldarius	Marinitoga piezophila	0.827361659870218	1
Alicyclobacillus acidocaldarius	Methanosphaera stadtmanae	0.800919393793419	1
Alicyclobacillus acidocaldarius	Methanothermococcus okinawensis	0.827621926323074	1
Alicyclobacillus acidocaldarius	Methylobacterium nodulans	0.873793360958118	1
Alicyclobacillus acidocaldarius	Mycobacterium marinum	0.815858999301439	1
Alicyclobacillus acidocaldarius	Mycoplasma penetrans	0.822792151952397	1
Alicyclobacillus acidocaldarius	Natranaerobius thermophilus	0.809656908879326	1
Alicyclobacillus acidocaldarius	Novosphingobium aromaticivorans	0.816126496758096	1
Alicyclobacillus acidocaldarius	Penicillium chrysogenum	0.834084556436493	1
Alicyclobacillus acidocaldarius	Rhodospirillum centenum	0.826070145214432	1
Alicyclobacillus acidocaldarius	Selenomonas ruminantium	0.839425043188855	1
Alicyclobacillus acidocaldarius	Selenomonas sputigena	0.86813652534764	1
Alicyclobacillus acidocaldarius	Solibacillus silvestris	0.881859802414311	1
Alicyclobacillus acidocaldarius	Spirochaeta africana	0.851453172051747	1
Alicyclobacillus acidocaldarius	Synergistetes sp.	0.839394693404481	1
Alicyclobacillus acidocaldarius	Thermaerobacter marianensis	0.856837153452606	1
Alicyclobacillus acidocaldarius	Thermoanaerobacterium saccharolyticum	0.837844305454016	1
Alicyclobacillus acidocaldarius	Ureaplasma urealyticum	0.835277228638761	1
Aliivibrio salmonicida	Biomphalaria glabrata	0.859196449142838	3.3339E-269
Aliivibrio salmonicida	Cronobacter turicensis	0.887025391678115	3.3339E-269
Aliivibrio salmonicida	Desulfotalea psychrophila	0.80489870862463	3.3339E-269
Aliivibrio salmonicida	Desulfotomaculum ruminis	0.865892766078655	3.3339E-269
Aliivibrio salmonicida	Dickeya dadantii	0.866418870849522	3.3339E-269
Aliivibrio salmonicida	Dickeya zeae	0.819716031643429	3.3339E-269
Aliivibrio salmonicida	Enterobacter asburiae	0.85507792871694	3.3339E-269
Aliivibrio salmonicida	Enterobacter sp.	0.875579531170389	3.3339E-269
Aliivibrio salmonicida	Enterobacteriaceae bacterium	0.811475187863569	3.3339E-269
Aliivibrio salmonicida	Enterococcus hirae	0.922512234762359	3.3339E-269
Aliivibrio salmonicida	Erwinia billingiae	0.894132074205675	3.3339E-269
Aliivibrio salmonicida	Erwinia carotovora	0.844255979956021	3.3339E-269
Aliivibrio salmonicida	Erwinia sp.	0.849092855514873	3.3339E-269
Aliivibrio salmonicida	Erwinia tasmaniensis	0.859084636726442	3.3339E-269
Aliivibrio salmonicida	Flavobacterium johnsoniae	0.820448203047256	3.3339E-269
Aliivibrio salmonicida	Haemophilus parainfluenzae	0.871431834702976	3.3339E-269
Aliivibrio salmonicida	Haemophilus parasuis	0.921275208043686	3.3339E-269
Aliivibrio salmonicida	Klebsiella oxytoca	0.824623111564184	3.3339E-269
Aliivibrio salmonicida	Lactococcus garvieae	0.821386692839457	3.3339E-269
Aliivibrio salmonicida	Listeria ivanovii	0.870444448277618	3.3339E-269
Aliivibrio salmonicida	Mycoplasma pulmonis	0.809755418741881	3.3339E-269
Aliivibrio salmonicida	Paenibacillus polymyxa	0.867108986686279	3.3339E-269
Aliivibrio salmonicida	Pantoea sp.	0.835349466589467	3.3339E-269
Aliivibrio salmonicida	Pantoea vagans	0.829257349213668	3.3339E-269
Aliivibrio salmonicida	Pectobacterium carotovorum	0.881983469611363	3.3339E-269
Aliivibrio salmonicida	Pectobacterium sp.	0.867810264314211	3.3339E-269
Aliivibrio salmonicida	Photorhabdus asymbiotica	0.90399815975744	3.3339E-269
Aliivibrio salmonicida	Photorhabdus luminescens	0.920860740399573	3.3339E-269
Aliivibrio salmonicida	Psychromonas ingrahamii	0.849920082129643	3.3339E-269
Aliivibrio salmonicida	Psychromonas sp.	0.871581628025394	3.3339E-269
Aliivibrio salmonicida	Rahnella aquatilis	0.843901223489696	3.3339E-269
Aliivibrio salmonicida	Raoultella ornithinolytica	0.846980658309033	3.3339E-269
Aliivibrio salmonicida	Salmonella bongori	0.829603662505957	3.3339E-269
Aliivibrio salmonicida	Serratia liquefaciens	0.895901763979658	3.3339E-269
Aliivibrio salmonicida	Serratia marcescens	0.833042263372406	3.3339E-269
Aliivibrio salmonicida	Serratia proteamaculans	0.88781777657708	3.3339E-269
Aliivibrio salmonicida	Vibrio nigripulchritudo	0.832671647373423	3.3339E-269
Aliivibrio salmonicida	Xenorhabdus bovienii	0.873892436381488	3.3339E-269
Aliivibrio salmonicida	Xenorhabdus nematophila	0.910116007023863	3.3339E-269
Aliivibrio salmonicida	Yersinia enterocolitica	0.877786533515733	3.3339E-269
Aliivibrio salmonicida	Yersinia pseudotuberculosis	0.919669427955561	3.3339E-269
Alistipes finegoldii	Alistipes shahii	0.940979146966854	0
Alistipes finegoldii	Bacteroides salanitronis	0.92419264665692	0
Alistipes finegoldii	Bacteroides thetaiotaomicron	0.902394640888579	0
Alistipes finegoldii	Odoribacter splanchnicus	0.967616661311343	0
Alistipes finegoldii	Streptococcus gallolyticus	0.804024270909779	0
Alistipes finegoldii	Streptococcus macedonicus	0.810065884382671	0
Alistipes finegoldii	Streptococcus pasteurianus	0.803154855511801	0
Alistipes finegoldii	Tannerella forsythia	0.95779421085692	0
Alistipes shahii	Bacteroides salanitronis	0.954662846591316	1.25128E-32
Alistipes shahii	Bacteroides thetaiotaomicron	0.850499440473999	1.25128E-32
Alistipes shahii	Odoribacter splanchnicus	0.969957115803299	1.25128E-32
Alistipes shahii	Streptococcus gallolyticus	0.915127134717782	1.25128E-32
Alistipes shahii	Streptococcus macedonicus	0.873249303362151	1.25128E-32
Alistipes shahii	Streptococcus pasteurianus	0.820426067866784	1.25128E-32
Alistipes shahii	Tannerella forsythia	0.875159369346892	1.25128E-32
Alkalilimnicola ehrlichii	Allochromatium vinosum	0.972383977293977	1.3049E-117
Alkalilimnicola ehrlichii	Anaeromyxobacter sp.	0.844258322815559	1.3049E-117
Alkalilimnicola ehrlichii	Azoarcus aromaticum	0.958040158229229	1.3049E-117
Alkalilimnicola ehrlichii	Azoarcus sp.	0.960326102419291	1.3049E-117
Alkalilimnicola ehrlichii	Azospirillum lipoferum	0.907618415875508	1.3049E-117
Alkalilimnicola ehrlichii	Azospirillum sp.	0.817453048636488	1.3049E-117
Alkalilimnicola ehrlichii	Bifidobacterium adolescentis	0.825388466047827	1.3049E-117
Alkalilimnicola ehrlichii	Bordetella bronchiseptica	0.934259386792669	1.3049E-117
Alkalilimnicola ehrlichii	Bordetella parapertussis	0.934668816264949	1.3049E-117
Alkalilimnicola ehrlichii	Bordetella pertussis	0.906688601907807	1.3049E-117
Alkalilimnicola ehrlichii	Bordetella petrii	0.898420887730827	1.3049E-117
Alkalilimnicola ehrlichii	Brachyspira hyodysenteriae	0.908853787760109	1.3049E-117
Alkalilimnicola ehrlichii	Brachyspira intermedia	0.922974151243104	1.3049E-117
Alkalilimnicola ehrlichii	Brachyspira murdochii	0.938078205391965	1.3049E-117
Alkalilimnicola ehrlichii	Brachyspira pilosicoli	0.943807553574842	1.3049E-117
Alkalilimnicola ehrlichii	Burkholderia gladioli	0.885336278510751	1.3049E-117
Alkalilimnicola ehrlichii	Burkholderia glumae	0.948992266391119	1.3049E-117
Alkalilimnicola ehrlichii	Burkholderia mallei	0.912274195575366	1.3049E-117
Alkalilimnicola ehrlichii	Burkholderia multivorans	0.927441192208887	1.3049E-117
Alkalilimnicola ehrlichii	Burkholderia phenoliruptrix	0.969080090099958	1.3049E-117
Alkalilimnicola ehrlichii	Burkholderia phymatum	0.938462640743572	1.3049E-117
Alkalilimnicola ehrlichii	Burkholderia pseudomallei	0.855688629518628	1.3049E-117
Alkalilimnicola ehrlichii	Burkholderia rhizoxinica	0.888051361687903	1.3049E-117
Alkalilimnicola ehrlichii	Burkholderia sp.	0.94864943150015	1.3049E-117
Alkalilimnicola ehrlichii	Burkholderia thailandensis	0.952403899675738	1.3049E-117
Alkalilimnicola ehrlichii	Butyrivibrio fibrisolvens	0.864358251490162	1.3049E-117
Alkalilimnicola ehrlichii	Candidatus Accumulibacter	0.966956970305788	1.3049E-117
Alkalilimnicola ehrlichii	Candidatus Kinetoplastibacterium	0.91873928912998	1.3049E-117
Alkalilimnicola ehrlichii	Candidatus Profftella	0.871892224522559	1.3049E-117
Alkalilimnicola ehrlichii	Caulobacter segnis	0.876991362368395	1.3049E-117
Alkalilimnicola ehrlichii	Chromobacterium violaceum	0.939188545789221	1.3049E-117
Alkalilimnicola ehrlichii	Clostridium sticklandii	0.809088567514123	1.3049E-117
Alkalilimnicola ehrlichii	Comamonadaceae bacterium	0.931239764515909	1.3049E-117
Alkalilimnicola ehrlichii	Coprococcus sp.	0.80443248983571	1.3049E-117
Alkalilimnicola ehrlichii	Corynebacterium kroppenstedtii	0.846687069901816	1.3049E-117
Alkalilimnicola ehrlichii	Cupriavidus taiwanensis	0.862819074380963	1.3049E-117
Alkalilimnicola ehrlichii	Dechloromonas aromatica	0.956882018757529	1.3049E-117
Alkalilimnicola ehrlichii	Dechlorosoma suillum	0.958600117056403	1.3049E-117
Alkalilimnicola ehrlichii	Delftia sp.	0.890329789059855	1.3049E-117
Alkalilimnicola ehrlichii	Denitrovibrio acetiphilus	0.837439737463298	1.3049E-117
Alkalilimnicola ehrlichii	Desulfotomaculum reducens	0.863584368015945	1.3049E-117
Alkalilimnicola ehrlichii	Entamoeba nuttalli	0.867756824152374	1.3049E-117
Alkalilimnicola ehrlichii	Ethanoligenens harbinense	0.905385527526173	1.3049E-117
Alkalilimnicola ehrlichii	Eubacterium eligens	0.801993533118445	1.3049E-117
Alkalilimnicola ehrlichii	Filifactor alocis	0.850340395551524	1.3049E-117
Alkalilimnicola ehrlichii	Francisella sp.	0.823263940581432	1.3049E-117
Alkalilimnicola ehrlichii	Fusobacterium nucleatum	0.931500635161719	1.3049E-117
Alkalilimnicola ehrlichii	Fusobacterium sp.	0.927068650582735	1.3049E-117
Alkalilimnicola ehrlichii	Gallionella capsiferriformans	0.949558598193181	1.3049E-117
Alkalilimnicola ehrlichii	Geobacter sp.	0.832820279879573	1.3049E-117
Alkalilimnicola ehrlichii	Gloeobacter kilaueensis	0.949079950423347	1.3049E-117
Alkalilimnicola ehrlichii	Gluconacetobacter xylinus	0.93037393491721	1.3049E-117
Alkalilimnicola ehrlichii	Gluconobacter oxydans	0.840149899607508	1.3049E-117
Alkalilimnicola ehrlichii	Gramella forsetii	0.828016443069748	1.3049E-117
Alkalilimnicola ehrlichii	Halanaerobium praevalens	0.806007097261567	1.3049E-117
Alkalilimnicola ehrlichii	Halorhodospira halophila	0.904601837637539	1.3049E-117
Alkalilimnicola ehrlichii	Helicobacter bizzozeronii	0.814926298453426	1.3049E-117
Alkalilimnicola ehrlichii	Heliobacterium modesticaldum	0.929629521309378	1.3049E-117
Alkalilimnicola ehrlichii	Ilyobacter polytropus	0.923972051384892	1.3049E-117
Alkalilimnicola ehrlichii	Jannaschia sp.	0.81999473622388	1.3049E-117
Alkalilimnicola ehrlichii	Laribacter hongkongensis	0.921071882618235	1.3049E-117
Alkalilimnicola ehrlichii	Leptothrix cholodnii	0.962960793889031	1.3049E-117
Alkalilimnicola ehrlichii	Leptotrichia buccalis	0.91049493314898	1.3049E-117
Alkalilimnicola ehrlichii	Marinitoga piezophila	0.833708357296626	1.3049E-117
Alkalilimnicola ehrlichii	Methylibium petroleiphilum	0.929570857230645	1.3049E-117
Alkalilimnicola ehrlichii	Methylobacillus flagellatus	0.882617311270016	1.3049E-117
Alkalilimnicola ehrlichii	Methylotenera mobilis	0.965252505418141	1.3049E-117
Alkalilimnicola ehrlichii	Methylovorus glucosetrophus	0.830625340778478	1.3049E-117
Alkalilimnicola ehrlichii	Methylovorus sp.	0.886250814120364	1.3049E-117
Alkalilimnicola ehrlichii	Nannochloropsis gaditana	0.965676193370153	1.3049E-117
Alkalilimnicola ehrlichii	Natranaerobius thermophilus	0.930294550620589	1.3049E-117
Alkalilimnicola ehrlichii	Nitrosomonas eutropha	0.818567210756605	1.3049E-117
Alkalilimnicola ehrlichii	Nitrosomonas sp.	0.914803196040418	1.3049E-117
Alkalilimnicola ehrlichii	Nitrosospira multiformis	0.945962354348938	1.3049E-117
Alkalilimnicola ehrlichii	Nonlabens dokdonensis	0.817289352793467	1.3049E-117
Alkalilimnicola ehrlichii	Oceanimonas sp.	0.872694861524275	1.3049E-117
Alkalilimnicola ehrlichii	Pelobacter propionicus	0.954305383477148	1.3049E-117
Alkalilimnicola ehrlichii	Persephonella marina	0.901344568513731	1.3049E-117
Alkalilimnicola ehrlichii	Polaromonas naphthalenivorans	0.94180017098089	1.3049E-117
Alkalilimnicola ehrlichii	Polaromonas sp.	0.901835160922424	1.3049E-117
Alkalilimnicola ehrlichii	Pseudogulbenkiania sp.	0.811863305987529	1.3049E-117
Alkalilimnicola ehrlichii	Pseudoxanthomonas suwonensis	0.973096078541082	1.3049E-117
Alkalilimnicola ehrlichii	Pusillimonas sp.	0.946053803006705	1.3049E-117
Alkalilimnicola ehrlichii	Ralstonia eutropha	0.846336429703569	1.3049E-117
Alkalilimnicola ehrlichii	Ralstonia solanacearum	0.879611209342603	1.3049E-117
Alkalilimnicola ehrlichii	Ramlibacter tataouinensis	0.924516859121895	1.3049E-117
Alkalilimnicola ehrlichii	Rhodanobacter sp.	0.888814523051731	1.3049E-117
Alkalilimnicola ehrlichii	Rhodospirillum centenum	0.812624128197983	1.3049E-117
Alkalilimnicola ehrlichii	Rubrivivax gelatinosus	0.987650943436934	1.3049E-117
Alkalilimnicola ehrlichii	Ruminococcus albus	0.846859146156348	1.3049E-117
Alkalilimnicola ehrlichii	Ruminococcus champanellensis	0.880716343553501	1.3049E-117
Alkalilimnicola ehrlichii	Saprolegnia diclina	0.813449325428908	1.3049E-117
Alkalilimnicola ehrlichii	Sebaldella termitidis	0.901100014373637	1.3049E-117
Alkalilimnicola ehrlichii	Selenomonas ruminantium	0.863282338703385	1.3049E-117
Alkalilimnicola ehrlichii	Selenomonas sputigena	0.83004082033261	1.3049E-117
Alkalilimnicola ehrlichii	Shewanella woodyi	0.960939972421771	1.3049E-117
Alkalilimnicola ehrlichii	Sideroxydans lithotrophicus	0.975296359436305	1.3049E-117
Alkalilimnicola ehrlichii	Simiduia agarivorans	0.910530524574198	1.3049E-117
Alkalilimnicola ehrlichii	Spiribacter salinus	0.923275308266445	1.3049E-117
Alkalilimnicola ehrlichii	Spiroplasma diminutum	0.82706376760874	1.3049E-117
Alkalilimnicola ehrlichii	Streptobacillus moniliformis	0.903147288839299	1.3049E-117
Alkalilimnicola ehrlichii	Streptococcus pneumoniae	0.844935481960092	1.3049E-117
Alkalilimnicola ehrlichii	Streptococcus pseudopneumoniae	0.805958576217468	1.3049E-117
Alkalilimnicola ehrlichii	Streptococcus pyogenes	0.936524506784635	1.3049E-117
Alkalilimnicola ehrlichii	Sulfuricella denitrificans	0.974945715159114	1.3049E-117
Alkalilimnicola ehrlichii	Synechococcus sp.	0.874077362627207	1.3049E-117
Alkalilimnicola ehrlichii	Thauera sp.	0.937888419222366	1.3049E-117
Alkalilimnicola ehrlichii	Thermaerobacter marianensis	0.936324399544216	1.3049E-117
Alkalilimnicola ehrlichii	Thermodesulfobium narugense	0.818127301211869	1.3049E-117
Alkalilimnicola ehrlichii	Thermosipho melanesiensis	0.839633368606708	1.3049E-117
Alkalilimnicola ehrlichii	Thioalkalivibrio sp.	0.969430640720164	1.3049E-117
Alkalilimnicola ehrlichii	Thioalkalivibrio sulfidophilus	0.927217357662144	1.3049E-117
Alkalilimnicola ehrlichii	Thiobacillus denitrificans	0.946233508692192	1.3049E-117
Alkalilimnicola ehrlichii	Thiocystis violascens	0.945476815060471	1.3049E-117
Alkalilimnicola ehrlichii	Thioflavicoccus mobilis	0.979887668745646	1.3049E-117
Alkalilimnicola ehrlichii	Thiomonas intermedia	0.956297134595919	1.3049E-117
Alkalilimnicola ehrlichii	Tistrella mobilis	0.813521173307418	1.3049E-117
Alkalilimnicola ehrlichii	Variovorax paradoxus	0.861424707888334	1.3049E-117
Alkalilimnicola ehrlichii	Veillonella parvula	0.943966388450077	1.3049E-117
Alkalilimnicola ehrlichii	Wigglesworthia glossinidia	0.890903305596827	1.3049E-117
Alkalilimnicola ehrlichii	gamma proteobacterium	0.944581606198305	1.3049E-117
Alkaliphilus metalliredigens	Alkaliphilus oremlandii	0.83728370730372	6.8561E-109
Alkaliphilus metalliredigens	Alpha proteobacterium	0.882934743609055	6.8561E-109
Alkaliphilus metalliredigens	Amphibacillus xylanus	0.931583074653735	6.8561E-109
Alkaliphilus metalliredigens	Anaerococcus prevotii	0.914571031391793	6.8561E-109
Alkaliphilus metalliredigens	Bacillus clausii	0.849998932672868	6.8561E-109
Alkaliphilus metalliredigens	Bacillus sp.	0.852352187716437	6.8561E-109
Alkaliphilus metalliredigens	Bacteriovorax marinus	0.807490285487372	6.8561E-109
Alkaliphilus metalliredigens	Brachyspira intermedia	0.807778237780006	6.8561E-109
Alkaliphilus metalliredigens	Burkholderia phymatum	0.80349863600353	6.8561E-109
Alkaliphilus metalliredigens	Butyrivibrio fibrisolvens	0.883498990241451	6.8561E-109
Alkaliphilus metalliredigens	Butyrivibrio proteoclasticus	0.926382772836686	6.8561E-109
Alkaliphilus metalliredigens	Caldicellulosiruptor saccharolyticus	0.877357445699657	6.8561E-109
Alkaliphilus metalliredigens	Clostridium acidurici	0.971169313768573	6.8561E-109
Alkaliphilus metalliredigens	Clostridium clariflavum	0.864778849920145	6.8561E-109
Alkaliphilus metalliredigens	Clostridium difficile	0.913976831559424	6.8561E-109
Alkaliphilus metalliredigens	Clostridium kluyveri	0.809964992103156	6.8561E-109
Alkaliphilus metalliredigens	Clostridium pasteurianum	0.826645871005077	6.8561E-109
Alkaliphilus metalliredigens	Clostridium sticklandii	0.945392036170652	6.8561E-109
Alkaliphilus metalliredigens	Clostridium thermocellum	0.83223835930656	6.8561E-109
Alkaliphilus metalliredigens	Deinococcus peraridilitoris	0.913871301038511	6.8561E-109
Alkaliphilus metalliredigens	Desulfosporosinus orientis	0.89047678792309	6.8561E-109
Alkaliphilus metalliredigens	Desulfotomaculum acetoxidans	0.892476829691355	6.8561E-109
Alkaliphilus metalliredigens	Desulfotomaculum carboxydivorans	0.894852902392641	6.8561E-109
Alkaliphilus metalliredigens	Desulfotomaculum kuznetsovii	0.808282279890098	6.8561E-109
Alkaliphilus metalliredigens	Desulfovibrio desulfuricans	0.918068651190579	6.8561E-109
Alkaliphilus metalliredigens	Entamoeba nuttalli	0.850713766467635	6.8561E-109
Alkaliphilus metalliredigens	Ethanoligenens harbinense	0.80119685641711	6.8561E-109
Alkaliphilus metalliredigens	Eubacterium eligens	0.912648670450501	6.8561E-109
Alkaliphilus metalliredigens	Eubacterium siraeum	0.843653450566188	6.8561E-109
Alkaliphilus metalliredigens	Exiguobacterium antarcticum	0.878440105325307	6.8561E-109
Alkaliphilus metalliredigens	Exiguobacterium sibiricum	0.80926755750751	6.8561E-109
Alkaliphilus metalliredigens	Exiguobacterium sp.	0.868129809766889	6.8561E-109
Alkaliphilus metalliredigens	Faecalibacterium prausnitzii	0.920621425856316	6.8561E-109
Alkaliphilus metalliredigens	Filifactor alocis	0.813724884751858	6.8561E-109
Alkaliphilus metalliredigens	Finegoldia magna	0.822773733066396	6.8561E-109
Alkaliphilus metalliredigens	Francisella noatunensis	0.814779044523708	6.8561E-109
Alkaliphilus metalliredigens	Fusobacterium sp.	0.816669614231351	6.8561E-109
Alkaliphilus metalliredigens	Gardnerella vaginalis	0.8477483579247	6.8561E-109
Alkaliphilus metalliredigens	Gloeobacter kilaueensis	0.817492766717018	6.8561E-109
Alkaliphilus metalliredigens	Halanaerobium hydrogeniformans	0.878273164404869	6.8561E-109
Alkaliphilus metalliredigens	Halanaerobium praevalens	0.872112839057989	6.8561E-109
Alkaliphilus metalliredigens	Halobacillus halophilus	0.83521337747233	6.8561E-109
Alkaliphilus metalliredigens	Halobacteroides halobius	0.948373929268641	6.8561E-109
Alkaliphilus metalliredigens	Halothermothrix orenii	0.894510116373508	6.8561E-109
Alkaliphilus metalliredigens	Ilyobacter polytropus	0.812001524908598	6.8561E-109
Alkaliphilus metalliredigens	Leptotrichia buccalis	0.801448538648418	6.8561E-109
Alkaliphilus metalliredigens	Lysinibacillus sphaericus	0.950098486257092	6.8561E-109
Alkaliphilus metalliredigens	Marinitoga piezophila	0.879831256256161	6.8561E-109
Alkaliphilus metalliredigens	Methanosphaera stadtmanae	0.886219757924132	6.8561E-109
Alkaliphilus metalliredigens	Methanothermococcus okinawensis	0.837290138129597	6.8561E-109
Alkaliphilus metalliredigens	Methylobacterium radiotolerans	0.807184289525308	6.8561E-109
Alkaliphilus metalliredigens	Mycoplasma capricolum	0.869096285108786	6.8561E-109
Alkaliphilus metalliredigens	Natranaerobius thermophilus	0.85077996399043	6.8561E-109
Alkaliphilus metalliredigens	Paenibacillus terrae	0.88890487506952	6.8561E-109
Alkaliphilus metalliredigens	Parachlamydia-related symbiont	0.861861789681819	6.8561E-109
Alkaliphilus metalliredigens	Paracoccus aminophilus	0.835792105025693	6.8561E-109
Alkaliphilus metalliredigens	Penicillium chrysogenum	0.881519306777059	6.8561E-109
Alkaliphilus metalliredigens	Ruminococcus albus	0.814111935463932	6.8561E-109
Alkaliphilus metalliredigens	Ruminococcus champanellensis	0.841711545528339	6.8561E-109
Alkaliphilus metalliredigens	Saccharophagus degradans	0.813750457919179	6.8561E-109
Alkaliphilus metalliredigens	Sebaldella termitidis	0.833073882719453	6.8561E-109
Alkaliphilus metalliredigens	Selenomonas ruminantium	0.810905668276802	6.8561E-109
Alkaliphilus metalliredigens	Selenomonas sputigena	0.883387001504763	6.8561E-109
Alkaliphilus metalliredigens	Solibacillus silvestris	0.930392898087601	6.8561E-109
Alkaliphilus metalliredigens	Spirochaeta africana	0.890874986885845	6.8561E-109
Alkaliphilus metalliredigens	Spiroplasma diminutum	0.814178815619805	6.8561E-109
Alkaliphilus metalliredigens	Streptococcus equi	0.885384055318893	6.8561E-109
Alkaliphilus metalliredigens	Streptococcus intermedius	0.859685537638657	6.8561E-109
Alkaliphilus metalliredigens	Synechococcus sp.	0.894675449335241	6.8561E-109
Alkaliphilus metalliredigens	Synergistetes sp.	0.829534110863551	6.8561E-109
Alkaliphilus metalliredigens	Thermaerobacter marianensis	0.812627800559208	6.8561E-109
Alkaliphilus metalliredigens	Thermoanaerobacter tengcongensis	0.853067700042829	6.8561E-109
Alkaliphilus metalliredigens	Thermoanaerobacterium saccharolyticum	0.863588486790167	6.8561E-109
Alkaliphilus metalliredigens	Thermodesulfobium narugense	0.802864762258793	6.8561E-109
Alkaliphilus oremlandii	Amycolicicoccus subflavus	0.913026894374531	1.43951E-70
Alkaliphilus oremlandii	Anaerococcus prevotii	0.859062546898907	1.43951E-70
Alkaliphilus oremlandii	Arthrobacter aurescens	0.949804976444759	1.43951E-70
Alkaliphilus oremlandii	Arthrobacter chlorophenolicus	0.92753173444448	1.43951E-70
Alkaliphilus oremlandii	Arthrobacter phenanthrenivorans	0.935755837913643	1.43951E-70
Alkaliphilus oremlandii	Arthrobacter sp.	0.938312834469877	1.43951E-70
Alkaliphilus oremlandii	Bacillus clausii	0.936338797719553	1.43951E-70
Alkaliphilus oremlandii	Brevibacillus brevis	0.853302501793586	1.43951E-70
Alkaliphilus oremlandii	Clostridium acidurici	0.883795344142512	1.43951E-70
Alkaliphilus oremlandii	Clostridium pasteurianum	0.866351445374228	1.43951E-70
Alkaliphilus oremlandii	Clostridium sp.	0.93907773383996	1.43951E-70
Alkaliphilus oremlandii	Deinococcus peraridilitoris	0.850325670079581	1.43951E-70
Alkaliphilus oremlandii	Desulfitobacterium dehalogenans	0.957564555921397	1.43951E-70
Alkaliphilus oremlandii	Desulfosporosinus orientis	0.92133858252603	1.43951E-70
Alkaliphilus oremlandii	Eggerthella lenta	0.936285380523053	1.43951E-70
Alkaliphilus oremlandii	Erysipelothrix rhusiopathiae	0.966360758584412	1.43951E-70
Alkaliphilus oremlandii	Eubacterium limosum	0.913059157426999	1.43951E-70
Alkaliphilus oremlandii	Exiguobacterium antarcticum	0.80979663740869	1.43951E-70
Alkaliphilus oremlandii	Exiguobacterium sibiricum	0.983137364138334	1.43951E-70
Alkaliphilus oremlandii	Exiguobacterium sp.	0.905364168708044	1.43951E-70
Alkaliphilus oremlandii	Gordonibacter pamelaeae	0.936797148738046	1.43951E-70
Alkaliphilus oremlandii	Lysinibacillus sphaericus	0.808181947523475	1.43951E-70
Alkaliphilus oremlandii	Methanosphaera stadtmanae	0.817508249373797	1.43951E-70
Alkaliphilus oremlandii	Mycobacterium abscessus	0.806111580241534	1.43951E-70
Alkaliphilus oremlandii	Mycoplasma capricolum	0.880561756938174	1.43951E-70
Alkaliphilus oremlandii	Myxococcus xanthus	0.878293346367718	1.43951E-70
Alkaliphilus oremlandii	Oceanobacillus iheyensis	0.83116542561577	1.43951E-70
Alkaliphilus oremlandii	Paenibacillus terrae	0.931727901816097	1.43951E-70
Alkaliphilus oremlandii	Pectobacterium wasabiae	0.856704123882837	1.43951E-70
Alkaliphilus oremlandii	Phenylobacterium zucineum	0.826144313585732	1.43951E-70
Alkaliphilus oremlandii	Rhodococcus erythropolis	0.891856707620708	1.43951E-70
Alkaliphilus oremlandii	Rhodococcus jostii	0.859572888288088	1.43951E-70
Alkaliphilus oremlandii	Rhodococcus opacus	0.8253251851882	1.43951E-70
Alkaliphilus oremlandii	Rickettsia montanensis	0.822787959935605	1.43951E-70
Alkaliphilus oremlandii	Rothia mucilaginosa	0.932853512496703	1.43951E-70
Alkaliphilus oremlandii	Sanguibacter keddieii	0.926468037497964	1.43951E-70
Alkaliphilus oremlandii	Spiroplasma taiwanense	0.816198861990316	1.43951E-70
Alkaliphilus oremlandii	Streptococcus equi	0.852503028737558	1.43951E-70
Alkaliphilus oremlandii	Streptococcus intermedius	0.910266059646035	1.43951E-70
Alkaliphilus oremlandii	Symbiobacterium thermophilum	0.888062256529202	1.43951E-70
Alkaliphilus oremlandii	Thermoanaerobacter wiegelii	0.917754328793406	1.43951E-70
Alkaliphilus oremlandii	Thermoanaerobacterium thermosaccharolyticum	0.9354305723485	1.43951E-70
Alkaliphilus oremlandii	Thermoanaerobacterium xylanolyticum	0.918086230061725	1.43951E-70
Alkaliphilus oremlandii	Treponema pedis	0.887951775950131	1.43951E-70
Allochromatium vinosum	Alpha proteobacterium	0.856392610318794	5.56494E-27
Allochromatium vinosum	Anaeromyxobacter sp.	0.806691176320582	5.56494E-27
Allochromatium vinosum	Azoarcus aromaticum	0.919747555826026	5.56494E-27
Allochromatium vinosum	Azoarcus sp.	0.928334225783142	5.56494E-27
Allochromatium vinosum	Azospirillum lipoferum	0.92046578519447	5.56494E-27
Allochromatium vinosum	Azospirillum sp.	0.804440001736773	5.56494E-27
Allochromatium vinosum	Belliella baltica	0.831572356308022	5.56494E-27
Allochromatium vinosum	Bifidobacterium adolescentis	0.851813008936193	5.56494E-27
Allochromatium vinosum	Blattabacterium sp.	0.805935490077209	5.56494E-27
Allochromatium vinosum	Bordetella bronchiseptica	0.881293243315671	5.56494E-27
Allochromatium vinosum	Bordetella parapertussis	0.904440123832095	5.56494E-27
Allochromatium vinosum	Bordetella pertussis	0.874368197568985	5.56494E-27
Allochromatium vinosum	Bordetella petrii	0.828534291301147	5.56494E-27
Allochromatium vinosum	Brachyspira hyodysenteriae	0.932459407412667	5.56494E-27
Allochromatium vinosum	Brachyspira intermedia	0.937875880081545	5.56494E-27
Allochromatium vinosum	Brachyspira murdochii	0.957983305888175	5.56494E-27
Allochromatium vinosum	Brachyspira pilosicoli	0.941631616499761	5.56494E-27
Allochromatium vinosum	Burkholderia gladioli	0.81332541165654	5.56494E-27
Allochromatium vinosum	Burkholderia glumae	0.903435953453205	5.56494E-27
Allochromatium vinosum	Burkholderia mallei	0.916332822637014	5.56494E-27
Allochromatium vinosum	Burkholderia multivorans	0.904895643861381	5.56494E-27
Allochromatium vinosum	Burkholderia phenoliruptrix	0.930269991640506	5.56494E-27
Allochromatium vinosum	Burkholderia phymatum	0.94572090489268	5.56494E-27
Allochromatium vinosum	Burkholderia rhizoxinica	0.908341230105488	5.56494E-27
Allochromatium vinosum	Burkholderia sp.	0.89909386402757	5.56494E-27
Allochromatium vinosum	Burkholderia thailandensis	0.912608871465788	5.56494E-27
Allochromatium vinosum	Butyrivibrio fibrisolvens	0.903398408412051	5.56494E-27
Allochromatium vinosum	Caldicellulosiruptor owensensis	0.864854805875092	5.56494E-27
Allochromatium vinosum	Candidatus Accumulibacter	0.973559485316748	5.56494E-27
Allochromatium vinosum	Candidatus Kinetoplastibacterium	0.933868852358495	5.56494E-27
Allochromatium vinosum	Candidatus Liberibacter	0.812055302228601	5.56494E-27
Allochromatium vinosum	Candidatus Profftella	0.828913387641049	5.56494E-27
Allochromatium vinosum	Carboxydothermus hydrogenoformans	0.808199924576364	5.56494E-27
Allochromatium vinosum	Caulobacter segnis	0.916994469632366	5.56494E-27
Allochromatium vinosum	Chlorobium luteolum	0.830217355509934	5.56494E-27
Allochromatium vinosum	Chromobacterium violaceum	0.891112007534292	5.56494E-27
Allochromatium vinosum	Clostridium clariflavum	0.833398368492773	5.56494E-27
Allochromatium vinosum	Clostridium sticklandii	0.856631220203045	5.56494E-27
Allochromatium vinosum	Comamonadaceae bacterium	0.905845787321563	5.56494E-27
Allochromatium vinosum	Coprococcus sp.	0.840331767376435	5.56494E-27
Allochromatium vinosum	Corynebacterium kroppenstedtii	0.888285052709016	5.56494E-27
Allochromatium vinosum	Dechloromonas aromatica	0.922621302209438	5.56494E-27
Allochromatium vinosum	Dechlorosoma suillum	0.919323801765989	5.56494E-27
Allochromatium vinosum	Delftia sp.	0.836934957502085	5.56494E-27
Allochromatium vinosum	Desulfotomaculum acetoxidans	0.810745313511635	5.56494E-27
Allochromatium vinosum	Desulfotomaculum reducens	0.887230938328984	5.56494E-27
Allochromatium vinosum	Desulfovibrio africanus	0.847168602765931	5.56494E-27
Allochromatium vinosum	Desulfovibrio desulfuricans	0.829938114813332	5.56494E-27
Allochromatium vinosum	Desulfurivibrio alkaliphilus	0.82643303143433	5.56494E-27
Allochromatium vinosum	Entamoeba nuttalli	0.892294810984929	5.56494E-27
Allochromatium vinosum	Ethanoligenens harbinense	0.900679363310033	5.56494E-27
Allochromatium vinosum	Eubacterium eligens	0.844417726566945	5.56494E-27
Allochromatium vinosum	Eubacterium siraeum	0.821829780700687	5.56494E-27
Allochromatium vinosum	Filifactor alocis	0.88358166391972	5.56494E-27
Allochromatium vinosum	Francisella sp.	0.876731670810588	5.56494E-27
Allochromatium vinosum	Fusobacterium nucleatum	0.934995751441023	5.56494E-27
Allochromatium vinosum	Fusobacterium sp.	0.934672675844264	5.56494E-27
Allochromatium vinosum	Gallionella capsiferriformans	0.907210383199153	5.56494E-27
Allochromatium vinosum	Geobacter sp.	0.89927277286256	5.56494E-27
Allochromatium vinosum	Geobacter uraniireducens	0.81115534432231	5.56494E-27
Allochromatium vinosum	Gloeobacter kilaueensis	0.973449987049308	5.56494E-27
Allochromatium vinosum	Gluconacetobacter xylinus	0.94145651901092	5.56494E-27
Allochromatium vinosum	Gluconobacter oxydans	0.818235022078464	5.56494E-27
Allochromatium vinosum	Gramella forsetii	0.896570031815461	5.56494E-27
Allochromatium vinosum	Halanaerobium praevalens	0.830070901395056	5.56494E-27
Allochromatium vinosum	Halobacteroides halobius	0.855337563557508	5.56494E-27
Allochromatium vinosum	Halorhodospira halophila	0.901030151853224	5.56494E-27
Allochromatium vinosum	Helicobacter bizzozeronii	0.851535718628799	5.56494E-27
Allochromatium vinosum	Heliobacterium modesticaldum	0.95071543526902	5.56494E-27
Allochromatium vinosum	Ilyobacter polytropus	0.926764952776483	5.56494E-27
Allochromatium vinosum	Jannaschia sp.	0.867252919792151	5.56494E-27
Allochromatium vinosum	Laribacter hongkongensis	0.883135940818338	5.56494E-27
Allochromatium vinosum	Leptothrix cholodnii	0.938562898005748	5.56494E-27
Allochromatium vinosum	Leptotrichia buccalis	0.900927952227108	5.56494E-27
Allochromatium vinosum	Marinitoga piezophila	0.881913544016116	5.56494E-27
Allochromatium vinosum	Methanothermococcus okinawensis	0.833585209029171	5.56494E-27
Allochromatium vinosum	Methylibium petroleiphilum	0.883713817592914	5.56494E-27
Allochromatium vinosum	Methylobacillus flagellatus	0.838628599918304	5.56494E-27
Allochromatium vinosum	Methylotenera mobilis	0.944853613228704	5.56494E-27
Allochromatium vinosum	Methylovorus glucosetrophus	0.840814159543486	5.56494E-27
Allochromatium vinosum	Methylovorus sp.	0.873248582987844	5.56494E-27
Allochromatium vinosum	Mobiluncus curtisii	0.857255494171503	5.56494E-27
Allochromatium vinosum	Nannochloropsis gaditana	0.96325264380794	5.56494E-27
Allochromatium vinosum	Natranaerobius thermophilus	0.950684800513802	5.56494E-27
Allochromatium vinosum	Neisseria meningitidis	0.842564849243083	5.56494E-27
Allochromatium vinosum	Nitrosomonas sp.	0.882200083679504	5.56494E-27
Allochromatium vinosum	Nitrosospira multiformis	0.960847104021971	5.56494E-27
Allochromatium vinosum	Nonlabens dokdonensis	0.845997310066246	5.56494E-27
Allochromatium vinosum	Oceanimonas sp.	0.911394388641184	5.56494E-27
Allochromatium vinosum	Paenibacillus mucilaginosus	0.807613979848929	5.56494E-27
Allochromatium vinosum	Pelobacter propionicus	0.941030193599793	5.56494E-27
Allochromatium vinosum	Persephonella marina	0.898284733019432	5.56494E-27
Allochromatium vinosum	Polaromonas naphthalenivorans	0.894630923787955	5.56494E-27
Allochromatium vinosum	Polaromonas sp.	0.848128089253418	5.56494E-27
Allochromatium vinosum	Pseudoxanthomonas suwonensis	0.980244462723878	5.56494E-27
Allochromatium vinosum	Pusillimonas sp.	0.893268511399646	5.56494E-27
Allochromatium vinosum	Ralstonia solanacearum	0.814837924690957	5.56494E-27
Allochromatium vinosum	Ramlibacter tataouinensis	0.877258220594612	5.56494E-27
Allochromatium vinosum	Rhodanobacter sp.	0.848543806886336	5.56494E-27
Allochromatium vinosum	Rhodospirillum centenum	0.836227231309788	5.56494E-27
Allochromatium vinosum	Rubrivivax gelatinosus	0.977919101341289	5.56494E-27
Allochromatium vinosum	Ruminococcus albus	0.859036504000364	5.56494E-27
Allochromatium vinosum	Ruminococcus champanellensis	0.903169483252839	5.56494E-27
Allochromatium vinosum	Saprolegnia diclina	0.862835372331312	5.56494E-27
Allochromatium vinosum	Sebaldella termitidis	0.9102959141011	5.56494E-27
Allochromatium vinosum	Selenomonas ruminantium	0.892873111897359	5.56494E-27
Allochromatium vinosum	Selenomonas sputigena	0.872513599443929	5.56494E-27
Allochromatium vinosum	Shewanella woodyi	0.936187711657695	5.56494E-27
Allochromatium vinosum	Sideroxydans lithotrophicus	0.952848540016844	5.56494E-27
Allochromatium vinosum	Simiduia agarivorans	0.892348706178373	5.56494E-27
Allochromatium vinosum	Spiribacter salinus	0.937128781565616	5.56494E-27
Allochromatium vinosum	Spiroplasma diminutum	0.867376838066275	5.56494E-27
Allochromatium vinosum	Streptobacillus moniliformis	0.90696681181678	5.56494E-27
Allochromatium vinosum	Streptococcus pneumoniae	0.859442369815741	5.56494E-27
Allochromatium vinosum	Streptococcus pseudopneumoniae	0.833943746764498	5.56494E-27
Allochromatium vinosum	Streptococcus pyogenes	0.907449375638417	5.56494E-27
Allochromatium vinosum	Sulfuricella denitrificans	0.959847335389141	5.56494E-27
Allochromatium vinosum	Synechococcus sp.	0.898260627030399	5.56494E-27
Allochromatium vinosum	Thauera sp.	0.901705858716269	5.56494E-27
Allochromatium vinosum	Thermaerobacter marianensis	0.968431688083872	5.56494E-27
Allochromatium vinosum	Thermodesulfobacterium geofontis	0.812322070045638	5.56494E-27
Allochromatium vinosum	Thermodesulfobium narugense	0.849962187465238	5.56494E-27
Allochromatium vinosum	Thermosipho melanesiensis	0.863191945747661	5.56494E-27
Allochromatium vinosum	Thioalkalivibrio sp.	0.974498555537703	5.56494E-27
Allochromatium vinosum	Thioalkalivibrio sulfidophilus	0.915275539941498	5.56494E-27
Allochromatium vinosum	Thiobacillus denitrificans	0.913170688989439	5.56494E-27
Allochromatium vinosum	Thiocystis violascens	0.965310813316387	5.56494E-27
Allochromatium vinosum	Thioflavicoccus mobilis	0.978535639229132	5.56494E-27
Allochromatium vinosum	Thiomonas intermedia	0.92494966869743	5.56494E-27
Allochromatium vinosum	Tistrella mobilis	0.83946191586181	5.56494E-27
Allochromatium vinosum	Veillonella parvula	0.95175325977659	5.56494E-27
Allochromatium vinosum	Wigglesworthia glossinidia	0.90064015834381	5.56494E-27
Allochromatium vinosum	gamma proteobacterium	0.913731306149513	5.56494E-27
Alpha proteobacterium	Amphibacillus xylanus	0.828970526550044	1.2134E-108
Alpha proteobacterium	Bacteriovorax marinus	0.884280571967476	1.2134E-108
Alpha proteobacterium	Belliella baltica	0.867096148684981	1.2134E-108
Alpha proteobacterium	Bifidobacterium adolescentis	0.848255925560694	1.2134E-108
Alpha proteobacterium	Blattabacterium sp.	0.862872133627261	1.2134E-108
Alpha proteobacterium	Brachyspira hyodysenteriae	0.872189965514724	1.2134E-108
Alpha proteobacterium	Brachyspira intermedia	0.812655784090366	1.2134E-108
Alpha proteobacterium	Brachyspira murdochii	0.838657985907101	1.2134E-108
Alpha proteobacterium	Burkholderia mallei	0.819422543850972	1.2134E-108
Alpha proteobacterium	Burkholderia phymatum	0.817136676399785	1.2134E-108
Alpha proteobacterium	Burkholderia rhizoxinica	0.889045582541998	1.2134E-108
Alpha proteobacterium	Butyrivibrio fibrisolvens	0.919164292896741	1.2134E-108
Alpha proteobacterium	Butyrivibrio proteoclasticus	0.885752469265074	1.2134E-108
Alpha proteobacterium	Caldicellulosiruptor hydrothermalis	0.880604036449813	1.2134E-108
Alpha proteobacterium	Caldicellulosiruptor saccharolyticus	0.954014116868339	1.2134E-108
Alpha proteobacterium	Candidatus Accumulibacter	0.852618688899846	1.2134E-108
Alpha proteobacterium	Candidatus Kinetoplastibacterium	0.858710712755022	1.2134E-108
Alpha proteobacterium	Candidatus Liberibacter	0.906648857888331	1.2134E-108
Alpha proteobacterium	Candidatus Vesicomyosocius	0.83590483371572	1.2134E-108
Alpha proteobacterium	Carboxydothermus hydrogenoformans	0.832122885029919	1.2134E-108
Alpha proteobacterium	Caulobacter segnis	0.884402980726883	1.2134E-108
Alpha proteobacterium	Chlorobium luteolum	0.900581220532869	1.2134E-108
Alpha proteobacterium	Clostridium acidurici	0.849200610801583	1.2134E-108
Alpha proteobacterium	Clostridium clariflavum	0.954996125523783	1.2134E-108
Alpha proteobacterium	Clostridium difficile	0.906418442439024	1.2134E-108
Alpha proteobacterium	Clostridium sticklandii	0.938104987185972	1.2134E-108
Alpha proteobacterium	Clostridium thermocellum	0.926360665106328	1.2134E-108
Alpha proteobacterium	Coprococcus sp.	0.877627981846106	1.2134E-108
Alpha proteobacterium	Corynebacterium kroppenstedtii	0.920858513137949	1.2134E-108
Alpha proteobacterium	Croceibacter atlanticus	0.807335052178924	1.2134E-108
Alpha proteobacterium	Desulfosporosinus meridiei	0.908922731321253	1.2134E-108
Alpha proteobacterium	Desulfotomaculum carboxydivorans	0.897115026886589	1.2134E-108
Alpha proteobacterium	Desulfotomaculum kuznetsovii	0.853387009312175	1.2134E-108
Alpha proteobacterium	Desulfotomaculum reducens	0.87205430906598	1.2134E-108
Alpha proteobacterium	Desulfovibrio africanus	0.875767961911205	1.2134E-108
Alpha proteobacterium	Desulfovibrio desulfuricans	0.835674247386654	1.2134E-108
Alpha proteobacterium	Desulfovibrio salexigens	0.864277580351988	1.2134E-108
Alpha proteobacterium	Desulfurivibrio alkaliphilus	0.881790533833741	1.2134E-108
Alpha proteobacterium	Entamoeba nuttalli	0.851724262662018	1.2134E-108
Alpha proteobacterium	Ethanoligenens harbinense	0.862028123642186	1.2134E-108
Alpha proteobacterium	Eubacterium cylindroides	0.822781763270766	1.2134E-108
Alpha proteobacterium	Eubacterium eligens	0.911095276028792	1.2134E-108
Alpha proteobacterium	Eubacterium siraeum	0.857760064605121	1.2134E-108
Alpha proteobacterium	Exiguobacterium antarcticum	0.86484460496199	1.2134E-108
Alpha proteobacterium	Faecalibacterium prausnitzii	0.929687747674016	1.2134E-108
Alpha proteobacterium	Filifactor alocis	0.921302539250751	1.2134E-108
Alpha proteobacterium	Finegoldia magna	0.814542140156803	1.2134E-108
Alpha proteobacterium	Francisella noatunensis	0.835011923801562	1.2134E-108
Alpha proteobacterium	Francisella sp.	0.906722928987158	1.2134E-108
Alpha proteobacterium	Fusobacterium sp.	0.811760277374315	1.2134E-108
Alpha proteobacterium	Gardnerella vaginalis	0.882379707089257	1.2134E-108
Alpha proteobacterium	Geobacter daltonii	0.827212637388644	1.2134E-108
Alpha proteobacterium	Geobacter sp.	0.910185220881208	1.2134E-108
Alpha proteobacterium	Geobacter uraniireducens	0.835979077295222	1.2134E-108
Alpha proteobacterium	Gloeobacter kilaueensis	0.907500878940824	1.2134E-108
Alpha proteobacterium	Gluconacetobacter xylinus	0.862797618954214	1.2134E-108
Alpha proteobacterium	Gramella forsetii	0.918900242967435	1.2134E-108
Alpha proteobacterium	Halanaerobium hydrogeniformans	0.81930763270671	1.2134E-108
Alpha proteobacterium	Halanaerobium praevalens	0.892479234729796	1.2134E-108
Alpha proteobacterium	Halobacteroides halobius	0.961066953108751	1.2134E-108
Alpha proteobacterium	Halothermothrix orenii	0.91338170632172	1.2134E-108
Alpha proteobacterium	Helicobacter bizzozeronii	0.870394668717142	1.2134E-108
Alpha proteobacterium	Heliobacterium modesticaldum	0.873331953143266	1.2134E-108
Alpha proteobacterium	Jannaschia sp.	0.869927558730314	1.2134E-108
Alpha proteobacterium	Kangiella koreensis	0.815836939624906	1.2134E-108
Alpha proteobacterium	Lactococcus lactis	0.846991625060324	1.2134E-108
Alpha proteobacterium	Lysinibacillus sphaericus	0.899427606724216	1.2134E-108
Alpha proteobacterium	Marinitoga piezophila	0.923131342151798	1.2134E-108
Alpha proteobacterium	Methanosphaera stadtmanae	0.856123108196644	1.2134E-108
Alpha proteobacterium	Methanothermococcus okinawensis	0.923849169086753	1.2134E-108
Alpha proteobacterium	Methylovorus glucosetrophus	0.853491517866791	1.2134E-108
Alpha proteobacterium	Natranaerobius thermophilus	0.897068587328976	1.2134E-108
Alpha proteobacterium	Nitrosospira multiformis	0.846048881918919	1.2134E-108
Alpha proteobacterium	Nonlabens dokdonensis	0.875127275976335	1.2134E-108
Alpha proteobacterium	Oceanimonas sp.	0.801707724851598	1.2134E-108
Alpha proteobacterium	Paenibacillus mucilaginosus	0.81061985401773	1.2134E-108
Alpha proteobacterium	Paracoccus aminophilus	0.832315702908365	1.2134E-108
Alpha proteobacterium	Pelobacter propionicus	0.810034834411698	1.2134E-108
Alpha proteobacterium	Penicillium chrysogenum	0.804469138662829	1.2134E-108
Alpha proteobacterium	Petrotoga mobilis	0.823327947118351	1.2134E-108
Alpha proteobacterium	Pseudoxanthomonas suwonensis	0.83729239988087	1.2134E-108
Alpha proteobacterium	Ruminococcus albus	0.863847418760715	1.2134E-108
Alpha proteobacterium	Ruminococcus champanellensis	0.8841784280917	1.2134E-108
Alpha proteobacterium	Saprolegnia diclina	0.865947478391922	1.2134E-108
Alpha proteobacterium	Sebaldella termitidis	0.802589975697824	1.2134E-108
Alpha proteobacterium	Selenomonas ruminantium	0.89412165444273	1.2134E-108
Alpha proteobacterium	Selenomonas sputigena	0.921954071618936	1.2134E-108
Alpha proteobacterium	Solibacillus silvestris	0.929855291709188	1.2134E-108
Alpha proteobacterium	Spirochaeta africana	0.859456480326293	1.2134E-108
Alpha proteobacterium	Spiroplasma diminutum	0.856645662996193	1.2134E-108
Alpha proteobacterium	Streptococcus pneumoniae	0.867198207226726	1.2134E-108
Alpha proteobacterium	Streptococcus pseudopneumoniae	0.865551032163012	1.2134E-108
Alpha proteobacterium	Sulfurimonas autotrophica	0.806655392911547	1.2134E-108
Alpha proteobacterium	Synechococcus sp.	0.881967620775796	1.2134E-108
Alpha proteobacterium	Synergistetes sp.	0.869832568275184	1.2134E-108
Alpha proteobacterium	Tepidanaerobacter acetatoxydans	0.817372056971635	1.2134E-108
Alpha proteobacterium	Thermaerobacter marianensis	0.902288410182211	1.2134E-108
Alpha proteobacterium	Thermoanaerobacterium saccharolyticum	0.830273276896442	1.2134E-108
Alpha proteobacterium	Thermodesulfobacterium geofontis	0.901254296471701	1.2134E-108
Alpha proteobacterium	Thermodesulfobium narugense	0.912165404632753	1.2134E-108
Alpha proteobacterium	Thermosipho melanesiensis	0.864772446838318	1.2134E-108
Alpha proteobacterium	Thermovirga lienii	0.806922737357404	1.2134E-108
Alpha proteobacterium	Thioalkalivibrio sp.	0.87075658823345	1.2134E-108
Alpha proteobacterium	Veillonella parvula	0.842579152093026	1.2134E-108
Alteromonas macleodii	Escherichia fergusonii	0.812123690519242	1.04794E-49
Alteromonas macleodii	Escherichia phage	0.806569118958431	1.04794E-49
Amphibacillus xylanus	Anaerococcus prevotii	0.933201948478558	0
Amphibacillus xylanus	Bacillus clausii	0.804922997907001	0
Amphibacillus xylanus	Bacillus sp.	0.813543030126939	0
Amphibacillus xylanus	Brevibacillus brevis	0.847826241190276	0
Amphibacillus xylanus	Butyrivibrio fibrisolvens	0.8304037088561	0
Amphibacillus xylanus	Butyrivibrio proteoclasticus	0.855275078710143	0
Amphibacillus xylanus	Caldicellulosiruptor saccharolyticus	0.847689582361646	0
Amphibacillus xylanus	Clostridium acidurici	0.917496097373691	0
Amphibacillus xylanus	Clostridium clariflavum	0.833630654075989	0
Amphibacillus xylanus	Clostridium difficile	0.832125871632503	0
Amphibacillus xylanus	Clostridium sticklandii	0.888185290894034	0
Amphibacillus xylanus	Deinococcus peraridilitoris	0.874208869976262	0
Amphibacillus xylanus	Desulfosporosinus orientis	0.858150424558212	0
Amphibacillus xylanus	Desulfotomaculum acetoxidans	0.824172450938058	0
Amphibacillus xylanus	Desulfotomaculum carboxydivorans	0.829856245721532	0
Amphibacillus xylanus	Desulfovibrio desulfuricans	0.861810741475046	0
Amphibacillus xylanus	Eubacterium eligens	0.868670626514461	0
Amphibacillus xylanus	Eubacterium siraeum	0.807542708888884	0
Amphibacillus xylanus	Exiguobacterium sp.	0.876707326723281	0
Amphibacillus xylanus	Faecalibacterium prausnitzii	0.829421758833763	0
Amphibacillus xylanus	Finegoldia magna	0.883815669398636	0
Amphibacillus xylanus	Gardnerella vaginalis	0.861282681896809	0
Amphibacillus xylanus	Halanaerobium hydrogeniformans	0.818662192014974	0
Amphibacillus xylanus	Halanaerobium praevalens	0.851663109177662	0
Amphibacillus xylanus	Halobacillus halophilus	0.895073205875974	0
Amphibacillus xylanus	Halobacteroides halobius	0.879541057233884	0
Amphibacillus xylanus	Halothermothrix orenii	0.838181339229565	0
Amphibacillus xylanus	Listeria welshimeri	0.838958725796241	0
Amphibacillus xylanus	Lysinibacillus sphaericus	0.929702095524537	0
Amphibacillus xylanus	Marinitoga piezophila	0.823346208495512	0
Amphibacillus xylanus	Methanosphaera stadtmanae	0.808201657568063	0
Amphibacillus xylanus	Paenibacillus terrae	0.818190701960537	0
Amphibacillus xylanus	Paracoccus aminophilus	0.814142831259737	0
Amphibacillus xylanus	Saccharophagus degradans	0.835618132417786	0
Amphibacillus xylanus	Selenomonas sputigena	0.825563299106037	0
Amphibacillus xylanus	Solibacillus silvestris	0.883697539104006	0
Amphibacillus xylanus	Spirochaeta africana	0.807051678826592	0
Amphibacillus xylanus	Spiroplasma diminutum	0.80312782244127	0
Amphibacillus xylanus	Staphylococcus epidermidis	0.809996334406472	0
Amphibacillus xylanus	Streptococcus equi	0.835248949309187	0
Amphibacillus xylanus	Synechococcus sp.	0.859939553671673	0
Amphibacillus xylanus	Thermoanaerobacter tengcongensis	0.813536010663494	0
[truncated: 14,006 more rows]

## Sheet: 3.PhagesSupportingInfo
Supporting information on identified phages.
		Uniprot id	Taxa	Full hit name	Full taxonomy
Salmonella phage SPN3US
	FS
		sp|G5DED5_9CAUD|G5DED5	Salmonella phage SPN3US	SubName: Full=Putative DNA-directed RNA polymerase beta subunit 3;	Viruses; dsDNA viruses, no RNA stage; Caudovirales; Myoviridae
		sp|G5DEE3_9CAUD|G5DEE3	Salmonella phage SPN3US	SubName: Full=Putative virion structural protein 4;	Viruses; dsDNA viruses, no RNA stage; Caudovirales; Myoviridae
		sp|G5DEG8_9CAUD|G5DEG8	Salmonella phage SPN3US	SubName: Full=Putative major capsid protein;	Viruses; dsDNA viruses, no RNA stage; Caudovirales; Myoviridae
		sp|G5DEL7_9CAUD|G5DEL7	Salmonella phage SPN3US	SubName: Full=Tail-associated protein;	Viruses; dsDNA viruses, no RNA stage; Caudovirales; Myoviridae
		sp|G5DEN3_9CAUD|G5DEN3	Salmonella phage SPN3US	SubName: Full=Putative virion structural protein 11;	Viruses; dsDNA viruses, no RNA stage; Caudovirales; Myoviridae
		sp|G5DEN8_9CAUD|G5DEN8	Salmonella phage SPN3US	SubName: Full=Putative virion structural protein 12;	Viruses; dsDNA viruses, no RNA stage; Caudovirales; Myoviridae
		sp|G5DEQ5_9CAUD|G5DEQ5	Salmonella phage SPN3US	SubName: Full=Putative uncharacterized protein;	Viruses; dsDNA viruses, no RNA stage; Caudovirales; Myoviridae
		sp|G5DER1_9CAUD|G5DER1	Salmonella phage SPN3US	SubName: Full=Putative uncharacterized protein;	Viruses; dsDNA viruses, no RNA stage; Caudovirales; Myoviridae
		sp|G5DEU9_9CAUD|G5DEU9	Salmonella phage SPN3US	SubName: Full=Putative endodeoxyribonuclease;	Viruses; dsDNA viruses, no RNA stage; Caudovirales; Myoviridae
		sp|G5DF03_9CAUD|G5DF03	Salmonella phage SPN3US	SubName: Full=Putative terminase large subunit;	Viruses; dsDNA viruses, no RNA stage; Caudovirales; Myoviridae
	LI
		sp|G5DE95_9CAUD|G5DE95	Salmonella phage SPN3US	SubName: Full=Putative uncharacterized protein;	Viruses; dsDNA viruses, no RNA stage; Caudovirales; Myoviridae
		sp|G5DE97_9CAUD|G5DE97	Salmonella phage SPN3US	SubName: Full=Putative uncharacterized protein;	Viruses; dsDNA viruses, no RNA stage; Caudovirales; Myoviridae
		sp|G5DEA2_9CAUD|G5DEA2	Salmonella phage SPN3US	SubName: Full=Putative uncharacterized protein;	Viruses; dsDNA viruses, no RNA stage; Caudovirales; Myoviridae
		sp|G5DEA3_9CAUD|G5DEA3	Salmonella phage SPN3US	SubName: Full=Putative uncharacterized protein;	Viruses; dsDNA viruses, no RNA stage; Caudovirales; Myoviridae
		sp|G5DEA5_9CAUD|G5DEA5	Salmonella phage SPN3US	SubName: Full=Putative uncharacterized protein;	Viruses; dsDNA viruses, no RNA stage; Caudovirales; Myoviridae
		sp|G5DEA7_9CAUD|G5DEA7	Salmonella phage SPN3US	SubName: Full=Putative uncharacterized protein;	Viruses; dsDNA viruses, no RNA stage; Caudovirales; Myoviridae
		sp|G5DEA8_9CAUD|G5DEA8	Salmonella phage SPN3US	SubName: Full=Putative uncharacterized protein;	Viruses; dsDNA viruses, no RNA stage; Caudovirales; Myoviridae
		sp|G5DEB1_9CAUD|G5DEB1	Salmonella phage SPN3US	SubName: Full=Putative uncharacterized protein;	Viruses; dsDNA viruses, no RNA stage; Caudovirales; Myoviridae
		sp|G5DEB2_9CAUD|G5DEB2	Salmonella phage SPN3US	SubName: Full=Putative uncharacterized protein;	Viruses; dsDNA viruses, no RNA stage; Caudovirales; Myoviridae
		sp|G5DEB5_9CAUD|G5DEB5	Salmonella phage SPN3US	SubName: Full=Putative uncharacterized protein;	Viruses; dsDNA viruses, no RNA stage; Caudovirales; Myoviridae
		sp|G5DEB6_9CAUD|G5DEB6	Salmonella phage SPN3US	SubName: Full=Putative DNA-directed RNA polymerase beta subunit 1;	Viruses; dsDNA viruses, no RNA stage; Caudovirales; Myoviridae
		sp|G5DEB7_9CAUD|G5DEB7	Salmonella phage SPN3US	SubName: Full=Putative uncharacterized protein;	Viruses; dsDNA viruses, no RNA stage; Caudovirales; Myoviridae
		sp|G5DEB9_9CAUD|G5DEB9	Salmonella phage SPN3US	SubName: Full=Putative uncharacterized protein;	Viruses; dsDNA viruses, no RNA stage; Caudovirales; Myoviridae
		sp|G5DEC0_9CAUD|G5DEC0	Salmonella phage SPN3US	SubName: Full=Putative nuclease SbcCD D subunit;	Viruses; dsDNA viruses, no RNA stage; Caudovirales; Myoviridae
		sp|G5DEC1_9CAUD|G5DEC1	Salmonella phage SPN3US	SubName: Full=Putative uncharacterized protein;	Viruses; dsDNA viruses, no RNA stage; Caudovirales; Myoviridae
		sp|G5DEC7_9CAUD|G5DEC7	Salmonella phage SPN3US	SubName: Full=Putative DNA-directed RNA polymerase beta subunit 2;	Viruses; dsDNA viruses, no RNA stage; Caudovirales; Myoviridae
		sp|G5DEC8_9CAUD|G5DEC8	Salmonella phage SPN3US	SubName: Full=Putative DNA-directed RNA polymerase beta' subunit;	Viruses; dsDNA viruses, no RNA stage; Caudovirales; Myoviridae
		sp|G5DED0_9CAUD|G5DED0	Salmonella phage SPN3US	SubName: Full=Putative uncharacterized protein;	Viruses; dsDNA viruses, no RNA stage; Caudovirales; Myoviridae
		sp|G5DED1_9CAUD|G5DED1	Salmonella phage SPN3US	SubName: Full=Putative uncharacterized protein;	Viruses; dsDNA viruses, no RNA stage; Caudovirales; Myoviridae
		sp|G5DED2_9CAUD|G5DED2	Salmonella phage SPN3US	SubName: Full=Putative uncharacterized protein;	Viruses; dsDNA viruses, no RNA stage; Caudovirales; Myoviridae
		sp|G5DED3_9CAUD|G5DED3	Salmonella phage SPN3US	SubName: Full=Putative uncharacterized protein;	Viruses; dsDNA viruses, no RNA stage; Caudovirales; Myoviridae
		sp|G5DED7_9CAUD|G5DED7	Salmonella phage SPN3US	SubName: Full=Putative uncharacterized protein;	Viruses; dsDNA viruses, no RNA stage; Caudovirales; Myoviridae
		sp|G5DED8_9CAUD|G5DED8	Salmonella phage SPN3US	SubName: Full=Putative virion structural protein 1;	Viruses; dsDNA viruses, no RNA stage; Caudovirales; Myoviridae
		sp|G5DEE0_9CAUD|G5DEE0	Salmonella phage SPN3US	SubName: Full=Putative uncharacterized protein;	Viruses; dsDNA viruses, no RNA stage; Caudovirales; Myoviridae
		sp|G5DEE1_9CAUD|G5DEE1	Salmonella phage SPN3US	SubName: Full=Putative virion structural protein 2;	Viruses; dsDNA viruses, no RNA stage; Caudovirales; Myoviridae
		sp|G5DEE2_9CAUD|G5DEE2	Salmonella phage SPN3US	SubName: Full=Putative virion structural protein 3;	Viruses; dsDNA viruses, no RNA stage; Caudovirales; Myoviridae
		sp|G5DEE3_9CAUD|G5DEE3	Salmonella phage SPN3US	SubName: Full=Putative virion structural protein 4;	Viruses; dsDNA viruses, no RNA stage; Caudovirales; Myoviridae
		sp|G5DEE5_9CAUD|G5DEE5	Salmonella phage SPN3US	SubName: Full=Putative uncharacterized protein;	Viruses; dsDNA viruses, no RNA stage; Caudovirales; Myoviridae
		sp|G5DEE7_9CAUD|G5DEE7	Salmonella phage SPN3US	SubName: Full=Putative uncharacterized protein;	Viruses; dsDNA viruses, no RNA stage; Caudovirales; Myoviridae
		sp|G5DEF1_9CAUD|G5DEF1	Salmonella phage SPN3US	SubName: Full=Putative dihydrofolate reductase;	Viruses; dsDNA viruses, no RNA stage; Caudovirales; Myoviridae
		sp|G5DEF9_9CAUD|G5DEF9	Salmonella phage SPN3US	SubName: Full=Putative uncharacterized protein;	Viruses; dsDNA viruses, no RNA stage; Caudovirales; Myoviridae
		sp|G5DEG6_9CAUD|G5DEG6	Salmonella phage SPN3US	SubName: Full=Putative helicase;	Viruses; dsDNA viruses, no RNA stage; Caudovirales; Myoviridae
		sp|G5DEG8_9CAUD|G5DEG8	Salmonella phage SPN3US	SubName: Full=Putative major capsid protein;	Viruses; dsDNA viruses, no RNA stage; Caudovirales; Myoviridae
		sp|G5DEH1_9CAUD|G5DEH1	Salmonella phage SPN3US	SubName: Full=Putative uncharacterized protein;	Viruses; dsDNA viruses, no RNA stage; Caudovirales; Myoviridae
		sp|G5DEH3_9CAUD|G5DEH3	Salmonella phage SPN3US	SubName: Full=Putative uncharacterized protein;	Viruses; dsDNA viruses, no RNA stage; Caudovirales; Myoviridae
		sp|G5DEH4_9CAUD|G5DEH4	Salmonella phage SPN3US	SubName: Full=Putative virion structural protein 8;	Viruses; dsDNA viruses, no RNA stage; Caudovirales; Myoviridae
		sp|G5DEH5_9CAUD|G5DEH5	Salmonella phage SPN3US	SubName: Full=Putative virion structural protein 9;	Viruses; dsDNA viruses, no RNA stage; Caudovirales; Myoviridae
		sp|G5DEH6_9CAUD|G5DEH6	Salmonella phage SPN3US	SubName: Full=Putative uncharacterized protein;	Viruses; dsDNA viruses, no RNA stage; Caudovirales; Myoviridae
		sp|G5DEH7_9CAUD|G5DEH7	Salmonella phage SPN3US	SubName: Full=Putative virion structural protein 10;	Viruses; dsDNA viruses, no RNA stage; Caudovirales; Myoviridae
		sp|G5DEH8_9CAUD|G5DEH8	Salmonella phage SPN3US	SubName: Full=Putative uncharacterized protein;	Viruses; dsDNA viruses, no RNA stage; Caudovirales; Myoviridae
		sp|G5DEI1_9CAUD|G5DEI1	Salmonella phage SPN3US	SubName: Full=Putative acetyltransferase;	Viruses; dsDNA viruses, no RNA stage; Caudovirales; Myoviridae
		sp|G5DEI2_9CAUD|G5DEI2	Salmonella phage SPN3US	SubName: Full=Putative uncharacterized protein;	Viruses; dsDNA viruses, no RNA stage; Caudovirales; Myoviridae
		sp|G5DEI4_9CAUD|G5DEI4	Salmonella phage SPN3US	SubName: Full=Putative uncharacterized protein;	Viruses; dsDNA viruses, no RNA stage; Caudovirales; Myoviridae
		sp|G5DEI7_9CAUD|G5DEI7	Salmonella phage SPN3US	SubName: Full=Putative uncharacterized protein;	Viruses; dsDNA viruses, no RNA stage; Caudovirales; Myoviridae
		sp|G5DEI8_9CAUD|G5DEI8	Salmonella phage SPN3US	SubName: Full=Putative GNAT family acetyltransferase;	Viruses; dsDNA viruses, no RNA stage; Caudovirales; Myoviridae
		sp|G5DEI9_9CAUD|G5DEI9	Salmonella phage SPN3US	SubName: Full=Putative uncharacterized protein;	Viruses; dsDNA viruses, no RNA stage; Caudovirales; Myoviridae
		sp|G5DEJ3_9CAUD|G5DEJ3	Salmonella phage SPN3US	SubName: Full=Putative thymidylate kinase;	Viruses; dsDNA viruses, no RNA stage; Caudovirales; Myoviridae
		sp|G5DEJ4_9CAUD|G5DEJ4	Salmonella phage SPN3US	SubName: Full=Putative transcriptional regulator;	Viruses; dsDNA viruses, no RNA stage; Caudovirales; Myoviridae
		sp|G5DEJ7_9CAUD|G5DEJ7	Salmonella phage SPN3US	SubName: Full=Putative GCN5-related N-acetyltransferase;	Viruses; dsDNA viruses, no RNA stage; Caudovirales; Myoviridae
		sp|G5DEK3_9CAUD|G5DEK3	Salmonella phage SPN3US	SubName: Full=Putative uncharacterized protein;	Viruses; dsDNA viruses, no RNA stage; Caudovirales; Myoviridae
		sp|G5DEK7_9CAUD|G5DEK7	Salmonella phage SPN3US	SubName: Full=Putative uncharacterized protein;	Viruses; dsDNA viruses, no RNA stage; Caudovirales; Myoviridae
		sp|G5DEK8_9CAUD|G5DEK8	Salmonella phage SPN3US	SubName: Full=Putative uncharacterized protein;	Viruses; dsDNA viruses, no RNA stage; Caudovirales; Myoviridae
		sp|G5DEL3_9CAUD|G5DEL3	Salmonella phage SPN3US	SubName: Full=Putative uncharacterized protein;	Viruses; dsDNA viruses, no RNA stage; Caudovirales; Myoviridae
		sp|G5DEL5_9CAUD|G5DEL5	Salmonella phage SPN3US	SubName: Full=Putative uncharacterized protein;	Viruses; dsDNA viruses, no RNA stage; Caudovirales; Myoviridae
		sp|G5DEL6_9CAUD|G5DEL6	Salmonella phage SPN3US	SubName: Full=Putative uncharacterized protein;	Viruses; dsDNA viruses, no RNA stage; Caudovirales; Myoviridae
		sp|G5DEL7_9CAUD|G5DEL7	Salmonella phage SPN3US	SubName: Full=Tail-associated protein;	Viruses; dsDNA viruses, no RNA stage; Caudovirales; Myoviridae
		sp|G5DEM4_9CAUD|G5DEM4	Salmonella phage SPN3US	SubName: Full=Putative uncharacterized protein;	Viruses; dsDNA viruses, no RNA stage; Caudovirales; Myoviridae
		sp|G5DEM8_9CAUD|G5DEM8	Salmonella phage SPN3US	SubName: Full=Putative uncharacterized protein;	Viruses; dsDNA viruses, no RNA stage; Caudovirales; Myoviridae
		sp|G5DEN1_9CAUD|G5DEN1	Salmonella phage SPN3US	SubName: Full=Putative uncharacterized protein;	Viruses; dsDNA viruses, no RNA stage; Caudovirales; Myoviridae
		sp|G5DEP9_9CAUD|G5DEP9	Salmonella phage SPN3US	SubName: Full=Putative uncharacterized protein;	Viruses; dsDNA viruses, no RNA stage; Caudovirales; Myoviridae
		sp|G5DEQ1_9CAUD|G5DEQ1	Salmonella phage SPN3US	SubName: Full=Putative uncharacterized protein;	Viruses; dsDNA viruses, no RNA stage; Caudovirales; Myoviridae
		sp|G5DEQ2_9CAUD|G5DEQ2	Salmonella phage SPN3US	SubName: Full=Putative uncharacterized protein;	Viruses; dsDNA viruses, no RNA stage; Caudovirales; Myoviridae
		sp|G5DEQ3_9CAUD|G5DEQ3	Salmonella phage SPN3US	SubName: Full=Putative uncharacterized protein;	Viruses; dsDNA viruses, no RNA stage; Caudovirales; Myoviridae
		sp|G5DEQ4_9CAUD|G5DEQ4	Salmonella phage SPN3US	SubName: Full=Putative uncharacterized protein;	Viruses; dsDNA viruses, no RNA stage; Caudovirales; Myoviridae
		sp|G5DEQ5_9CAUD|G5DEQ5	Salmonella phage SPN3US	SubName: Full=Putative uncharacterized protein;	Viruses; dsDNA viruses, no RNA stage; Caudovirales; Myoviridae
		sp|G5DEQ6_9CAUD|G5DEQ6	Salmonella phage SPN3US	SubName: Full=Putative radical SAM superfamily protein 1;	Viruses; dsDNA viruses, no RNA stage; Caudovirales; Myoviridae
		sp|G5DEQ7_9CAUD|G5DEQ7	Salmonella phage SPN3US	SubName: Full=Putative radical SAM superfamily protein 2;	Viruses; dsDNA viruses, no RNA stage; Caudovirales; Myoviridae
		sp|G5DEQ8_9CAUD|G5DEQ8	Salmonella phage SPN3US	SubName: Full=Putative uncharacterized protein;	Viruses; dsDNA viruses, no RNA stage; Caudovirales; Myoviridae
		sp|G5DER0_9CAUD|G5DER0	Salmonella phage SPN3US	SubName: Full=Putative virion structural protein 20;	Viruses; dsDNA viruses, no RNA stage; Caudovirales; Myoviridae
		sp|G5DER1_9CAUD|G5DER1	Salmonella phage SPN3US	SubName: Full=Putative uncharacterized protein;	Viruses; dsDNA viruses, no RNA stage; Caudovirales; Myoviridae
		sp|G5DER2_9CAUD|G5DER2	Salmonella phage SPN3US	SubName: Full=Putative uncharacterized protein;	Viruses; dsDNA viruses, no RNA stage; Caudovirales; Myoviridae
		sp|G5DER3_9CAUD|G5DER3	Salmonella phage SPN3US	SubName: Full=Putative uncharacterized protein;	Viruses; dsDNA viruses, no RNA stage; Caudovirales; Myoviridae
		sp|G5DER4_9CAUD|G5DER4	Salmonella phage SPN3US	SubName: Full=Putative uncharacterized protein;	Viruses; dsDNA viruses, no RNA stage; Caudovirales; Myoviridae
		sp|G5DER6_9CAUD|G5DER6	Salmonella phage SPN3US	SubName: Full=Putative structural protein;	Viruses; dsDNA viruses, no RNA stage; Caudovirales; Myoviridae
		sp|G5DES3_9CAUD|G5DES3	Salmonella phage SPN3US	SubName: Full=Putative uncharacterized protein;	Viruses; dsDNA viruses, no RNA stage; Caudovirales; Myoviridae
		sp|G5DES7_9CAUD|G5DES7	Salmonella phage SPN3US	SubName: Full=Putative uncharacterized protein;	Viruses; dsDNA viruses, no RNA stage; Caudovirales; Myoviridae
		sp|G5DES8_9CAUD|G5DES8	Salmonella phage SPN3US	SubName: Full=Putative uncharacterized protein;	Viruses; dsDNA viruses, no RNA stage; Caudovirales; Myoviridae
		sp|G5DET6_9CAUD|G5DET6	Salmonella phage SPN3US	SubName: Full=Putative uncharacterized protein;	Viruses; dsDNA viruses, no RNA stage; Caudovirales; Myoviridae
		sp|G5DET7_9CAUD|G5DET7	Salmonella phage SPN3US	SubName: Full=Putative uncharacterized protein;	Viruses; dsDNA viruses, no RNA stage; Caudovirales; Myoviridae
		sp|G5DET9_9CAUD|G5DET9	Salmonella phage SPN3US	SubName: Full=Putative uncharacterized protein;	Viruses; dsDNA viruses, no RNA stage; Caudovirales; Myoviridae
		sp|G5DEU1_9CAUD|G5DEU1	Salmonella phage SPN3US	SubName: Full=Putative endolysin;	Viruses; dsDNA viruses, no RNA stage; Caudovirales; Myoviridae
		sp|G5DEU9_9CAUD|G5DEU9	Salmonella phage SPN3US	SubName: Full=Putative endodeoxyribonuclease;	Viruses; dsDNA viruses, no RNA stage; Caudovirales; Myoviridae
		sp|G5DEV0_9CAUD|G5DEV0	Salmonella phage SPN3US	SubName: Full=Putative ribonuclease H;	Viruses; dsDNA viruses, no RNA stage; Caudovirales; Myoviridae
		sp|G5DEV2_9CAUD|G5DEV2	Salmonella phage SPN3US	SubName: Full=Putative uncharacterized protein;	Viruses; dsDNA viruses, no RNA stage; Caudovirales; Myoviridae
		sp|G5DEV9_9CAUD|G5DEV9	Salmonella phage SPN3US	SubName: Full=Putative uncharacterized protein;	Viruses; dsDNA viruses, no RNA stage; Caudovirales; Myoviridae
		sp|G5DEW1_9CAUD|G5DEW1	Salmonella phage SPN3US	SubName: Full=Putative virion structural protein 22;	Viruses; dsDNA viruses, no RNA stage; Caudovirales; Myoviridae
		sp|G5DEW3_9CAUD|G5DEW3	Salmonella phage SPN3US	SubName: Full=Putative uncharacterized protein;	Viruses; dsDNA viruses, no RNA stage; Caudovirales; Myoviridae
		sp|G5DEW4_9CAUD|G5DEW4	Salmonella phage SPN3US	SubName: Full=Putative uncharacterized protein;	Viruses; dsDNA viruses, no RNA stage; Caudovirales; Myoviridae
		sp|G5DEW6_9CAUD|G5DEW6	Salmonella phage SPN3US	SubName: Full=Putative uncharacterized protein;	Viruses; dsDNA viruses, no RNA stage; Caudovirales; Myoviridae
		sp|G5DEW8_9CAUD|G5DEW8	Salmonella phage SPN3US	SubName: Full=Putative uncharacterized protein;	Viruses; dsDNA viruses, no RNA stage; Caudovirales; Myoviridae
		sp|G5DEX2_9CAUD|G5DEX2	Salmonella phage SPN3US	SubName: Full=Thymidylate synthase;	Viruses; dsDNA viruses, no RNA stage; Caudovirales; Myoviridae
		sp|G5DEX8_9CAUD|G5DEX8	Salmonella phage SPN3US	SubName: Full=Putative uncharacterized protein;	Viruses; dsDNA viruses, no RNA stage; Caudovirales; Myoviridae
		sp|G5DEY0_9CAUD|G5DEY0	Salmonella phage SPN3US	SubName: Full=Putative uncharacterized protein;	Viruses; dsDNA viruses, no RNA stage; Caudovirales; Myoviridae
		sp|G5DEY1_9CAUD|G5DEY1	Salmonella phage SPN3US	SubName: Full=Putative uncharacterized protein;	Viruses; dsDNA viruses, no RNA stage; Caudovirales; Myoviridae
		sp|G5DEY2_9CAUD|G5DEY2	Salmonella phage SPN3US	SubName: Full=Putative tail fibre protein;	Viruses; dsDNA viruses, no RNA stage; Caudovirales; Myoviridae
		sp|G5DEY3_9CAUD|G5DEY3	Salmonella phage SPN3US	SubName: Full=Putative DNA-directed RNA polymerase beta subunit 4;	Viruses; dsDNA viruses, no RNA stage; Caudovirales; Myoviridae
		sp|G5DEY4_9CAUD|G5DEY4	Salmonella phage SPN3US	SubName: Full=Putative DNA-directed RNA polymerase beta subunit 5;	Viruses; dsDNA viruses, no RNA stage; Caudovirales; Myoviridae
		sp|G5DEY5_9CAUD|G5DEY5	Salmonella phage SPN3US	SubName: Full=Putative uncharacterized protein;	Viruses; dsDNA viruses, no RNA stage; Caudovirales; Myoviridae
		sp|G5DEY6_9CAUD|G5DEY6	Salmonella phage SPN3US	SubName: Full=Putative uncharacterized protein;	Viruses; dsDNA viruses, no RNA stage; Caudovirales; Myoviridae
		sp|G5DEZ3_9CAUD|G5DEZ3	Salmonella phage SPN3US	SubName: Full=Putative uncharacterized protein;	Viruses; dsDNA viruses, no RNA stage; Caudovirales; Myoviridae
		sp|G5DEZ4_9CAUD|G5DEZ4	Salmonella phage SPN3US	SubName: Full=Putative HD domain protein;	Viruses; dsDNA viruses, no RNA stage; Caudovirales; Myoviridae
		sp|G5DEZ5_9CAUD|G5DEZ5	Salmonella phage SPN3US	SubName: Full=Putative uncharacterized protein;	Viruses; dsDNA viruses, no RNA stage; Caudovirales; Myoviridae
		sp|G5DEZ9_9CAUD|G5DEZ9	Salmonella phage SPN3US	SubName: Full=Putative tail sheath protein;	Viruses; dsDNA viruses, no RNA stage; Caudovirales; Myoviridae
		sp|G5DF00_9CAUD|G5DF00	Salmonella phage SPN3US	SubName: Full=Putative uncharacterized protein;	Viruses; dsDNA viruses, no RNA stage; Caudovirales; Myoviridae
		sp|G5DF01_9CAUD|G5DF01	Salmonella phage SPN3US	SubName: Full=Putative virion structural protein 25;	Viruses; dsDNA viruses, no RNA stage; Caudovirales; Myoviridae
		sp|G5DF03_9CAUD|G5DF03	Salmonella phage SPN3US	SubName: Full=Putative terminase large subunit;	Viruses; dsDNA viruses, no RNA stage; Caudovirales; Myoviridae
		sp|G5DF04_9CAUD|G5DF04	Salmonella phage SPN3US	SubName: Full=Putative uncharacterized protein;	Viruses; dsDNA viruses, no RNA stage; Caudovirales; Myoviridae
		sp|G5DF05_9CAUD|G5DF05	Salmonella phage SPN3US	SubName: Full=Putative uncharacterized protein;	Viruses; dsDNA viruses, no RNA stage; Caudovirales; Myoviridae
Bordetella phage BPP-1
	FS
		sp|Q774Z7_BPBPP|Q774Z7	Bordetella phage BPP-1	SubName: Full=Bbp48;	Viruses; dsDNA viruses, no RNA stage; Caudovirales; Podoviridae
		sp|Q774Z8_BPBPP|Q774Z8	Bordetella phage BPP-1	SubName: Full=Bbp47;	Viruses; dsDNA viruses, no RNA stage; Caudovirales; Podoviridae
		sp|Q775A2_BPBPP|Q775A2	Bordetella phage BPP-1	SubName: Full=Bbp43;	Viruses; dsDNA viruses, no RNA stage; Caudovirales; Podoviridae
		sp|Q775A5_BPBPP|Q775A5	Bordetella phage BPP-1	SubName: Full=Bbp40;	Viruses; dsDNA viruses, no RNA stage; Caudovirales; Podoviridae
		sp|Q775A7_BPBPP|Q775A7	Bordetella phage BPP-1	SubName: Full=Bbp38;	Viruses; dsDNA viruses, no RNA stage; Caudovirales; Podoviridae
		sp|Q775B5_BPBPP|Q775B5	Bordetella phage BPP-1	SubName: Full=Bbp29;	Viruses; dsDNA viruses, no RNA stage; Caudovirales; Podoviridae
	LI
		sp|Q775D6_BPBPP|Q775D6	Bordetella phage BPP-1	SubName: Full=Phage tail protein;	Viruses; dsDNA viruses, no RNA stage; Caudovirales; Podoviridae
Clostridium phage phiCD119
	LI
		sp|Q24LC5_BPPCD|Q24LC5	Clostridium phage phiCD119 (strain Clostridium difficile/UnitedStates/Govind/2006) (Bacteriophage phiCD119)	SubName: Full=Putative uncharacterized protein;	Viruses; dsDNA viruses, no RNA stage; Caudovirales; Myoviridae
		sp|Q24LC8_BPPCD|Q24LC8	Clostridium phage phiCD119 (strain Clostridium difficile/UnitedStates/Govind/2006) (Bacteriophage phiCD119)	SubName: Full=Methyltransferase;	Viruses; dsDNA viruses, no RNA stage; Caudovirales; Myoviridae
		sp|Q24LD8_BPPCD|Q24LD8	Clostridium phage phiCD119 (strain Clostridium difficile/UnitedStates/Govind/2006) (Bacteriophage phiCD119)	SubName: Full=Putative uncharacterized protein;	Viruses; dsDNA viruses, no RNA stage; Caudovirales; Myoviridae
		sp|Q24LE6_BPPCD|Q24LE6	Clostridium phage phiCD119 (strain Clostridium difficile/UnitedStates/Govind/2006) (Bacteriophage phiCD119)	SubName: Full=Putative replication protein;	Viruses; dsDNA viruses, no RNA stage; Caudovirales; Myoviridae
		sp|Q24LI1_BPPCD|Q24LI1	Clostridium phage phiCD119 (strain Clostridium difficile/UnitedStates/Govind/2006) (Bacteriophage phiCD119)	SubName: Full=Putative tape measure protein;	Viruses; dsDNA viruses, no RNA stage; Caudovirales; Myoviridae	#Viral release from host cell
		sp|Q24LJ3_BPPCD|Q24LJ3	Clostridium phage phiCD119 (strain Clostridium difficile/UnitedStates/Govind/2006) (Bacteriophage phiCD119)	SubName: Full=Putative head protein;	Viruses; dsDNA viruses, no RNA stage; Caudovirales; Myoviridae
		sp|Q24LJ4_BPPCD|Q24LJ4	Clostridium phage phiCD119 (strain Clostridium difficile/UnitedStates/Govind/2006) (Bacteriophage phiCD119)	SubName: Full=Putative portal protein;	Viruses; dsDNA viruses, no RNA stage; Caudovirales; Myoviridae	#Viral entry to host cell
		sp|Q24LJ6_BPPCD|Q24LJ6	Clostridium phage phiCD119 (strain Clostridium difficile/UnitedStates/Govind/2006) (Bacteriophage phiCD119)	SubName: Full=Putative terminase large subunit;	Viruses; dsDNA viruses, no RNA stage; Caudovirales; Myoviridae
	FS
		None
Clostridium phage phiCD6356
	LI
		sp|E2ELI1_9CAUD|E2ELI1	Clostridium phage phiCD6356	SubName: Full=Putative terminase small subunit;	Viruses; dsDNA viruses, no RNA stage; Caudovirales; Siphoviridae
		sp|E2ELI3_9CAUD|E2ELI3	Clostridium phage phiCD6356	SubName: Full=Putative phage portal protein;	Viruses; dsDNA viruses, no RNA stage; Caudovirales; Siphoviridae
		sp|E2ELI4_9CAUD|E2ELI4	Clostridium phage phiCD6356	SubName: Full=Putative phage prohead protease;	Viruses; dsDNA viruses, no RNA stage; Caudovirales; Siphoviridae
		sp|E2ELL1_9CAUD|E2ELL1	Clostridium phage phiCD6356	SubName: Full=Putative uncharacterized protein;	Viruses; dsDNA viruses, no RNA stage; Caudovirales; Siphoviridae
		sp|E2ELL2_9CAUD|E2ELL2	Clostridium phage phiCD6356	SubName: Full=ParA-like protein;	Viruses; dsDNA viruses, no RNA stage; Caudovirales; Siphoviridae
		sp|E2ELN0_9CAUD|E2ELN0	Clostridium phage phiCD6356	RecName: Full=Single-stranded DNA-binding protein;	Viruses; dsDNA viruses, no RNA stage; Caudovirales; Siphoviridae
	FS
		sp|E2ELI2_9CAUD|E2ELI2	Clostridium phage phiCD6356	SubName: Full=Putative terminase large subunit;	Viruses; dsDNA viruses, no RNA stage; Caudovirales; Siphoviridae
		sp|E2ELJ5_9CAUD|E2ELJ5	Clostridium phage phiCD6356	SubName: Full=Putative phage tail tape measure protein;	Viruses; dsDNA viruses, no RNA stage; Caudovirales; Siphoviridae

## Sheet: 4.BiofilmformationGenes
Identified biofilm formation genes.
		Uniprot id	Taxa	Full hit name	Full taxonomy
Biofilm-related proteins
	FS
		sp|F5WUT8_ERYRF|F5WUT8	Erysipelothrix rhusiopathiae (strain Fujisawa)	SubName: Full=Putative biofilm-associated surface protein;	Bacteria; Firmicutes; Erysipelotrichia; Erysipelotrichales; Erysipelotrichaceae; Erysipelothrix
		sp|H8W6K8_MARHY|H8W6K8	Marinobacter hydrocarbonoclasticus ATCC 49840	SubName: Full=Putative large adhesion protein (Lap) involved in biofilm formation;	Bacteria; Proteobacteria; Gammaproteobacteria; Alteromonadales; Alteromonadaceae; Marinobacter
		sp|R7WW58_9BURK|R7WW58	Pandoraea sp. SD6-2	SubName: Full=Secreted pili protein involved in motility and biofilm formation;	Bacteria; Proteobacteria; Betaproteobacteria; Burkholderiales; Burkholderiaceae; Pandoraea
		sp|S2DW67_9BACT|S2DW67	Indibacter alkaliphilus LW1	SubName: Full=Cell wall associated biofilm protein;	Bacteria; Bacteroidetes; Cytophagia; Cytophagales; Cyclobacteriaceae
	LI
		sp|B0S311_FINM2|B0S311	Finegoldia magna (strain ATCC 29328) (Peptostreptococcus magnus)	SubName: Full=Putative biofilm-associated surface protein;	Bacteria; Firmicutes; Clostridia; Clostridiales; Clostridiales Family XI. Incertae Sedis; Finegoldia
		sp|B7NLA3_ECO7I|B7NLA3	Escherichia coli O7:K1 (strain IAI39 / ExPEC)	SubName: Full=Putative outer membrane protein associated with biofilm formation;	Bacteria; Proteobacteria; Gammaproteobacteria; Enterobacteriales; Enterobacteriaceae; Escherichia
		sp|E4SKW3_LACAR|E4SKW3	Lactobacillus amylovorus (strain GRL 1112)	SubName: Full=Putative biofilm-associated surface protein;	Bacteria; Firmicutes; Bacilli; Lactobacillales; Lactobacillaceae; Lactobacillus
		sp|E6NZR7_ECOD1|E6NZR7	Escherichia coli (strain ATCC 33849 / DSM 4235 / NCIB 12045 / K12 /DH1)	SubName: Full=CP4-44 prophage antigen 43 (Ag43)phase-variable biofilm formation autotransporter;	Bacteria; Proteobacteria; Gammaproteobacteria; Enterobacteriales; Enterobacteriaceae; Escherichia
		sp|F5WUT8_ERYRF|F5WUT8	Erysipelothrix rhusiopathiae (strain Fujisawa)	SubName: Full=Putative biofilm-associated surface protein;	Bacteria; Firmicutes; Erysipelotrichia; Erysipelotrichales; Erysipelotrichaceae; Erysipelothrix
		sp|G2F8N8_ECOLX|G2F8N8	Escherichia coli XH001	SubName: Full=CP4-44 prophage; antigen 43 (Ag43) phase-variable biofilm formation autotransporter;	Bacteria; Proteobacteria; Gammaproteobacteria; Enterobacteriales; Enterobacteriaceae; Escherichia
		sp|G2FHX3_9GAMM|G2FHX3	endosymbiont of Tevnia jerichonana (vent Tica)	SubName: Full=Putative cell wall associated biofilm protein;	Bacteria; Proteobacteria; Gammaproteobacteria; sulfur-oxidizing symbionts
		sp|I4QJX7_ECOLX|I4QJX7	Escherichia coli O111:H8 str. CVM9574	SubName: Full=Putative biofilm stress and motility protein A;	Bacteria; Proteobacteria; Gammaproteobacteria; Enterobacteriales; Enterobacteriaceae; Escherichia
		sp|I6T632_ENTHA|I6T632	Enterococcus hirae (strain ATCC 9790 / DSM 20160 / JCM 8729 / LMG 6399/ NBRC 3181 / NCIMB 6459 / NCDO 1258)	SubName: Full=Cell wall associated biofilm protein;SubName: Full=Uncharacterized protein;	Bacteria; Firmicutes; Bacilli; Lactobacillales; Enterococcaceae; Enterococcus
		sp|K9AIT4_9STAP|K9AIT4	Staphylococcus massiliensis S46	SubName: Full=Putative biofilm-associated protein;Flags: Fragment;	Bacteria; Firmicutes; Bacilli; Bacillales; Staphylococcus
		sp|L3XZX3_ECOLX|L3XZX3	Escherichia coli KTE8	SubName: Full=MqsR-controlled colanic acid and biofilm protein A;	Bacteria; Proteobacteria; Gammaproteobacteria; Enterobacteriales; Enterobacteriaceae; Escherichia
		sp|L4FHL4_ECOLX|L4FHL4	Escherichia coli KTE101	SubName: Full=MqsR-controlled colanic acid and biofilm protein A;	Bacteria; Proteobacteria; Gammaproteobacteria; Enterobacteriales; Enterobacteriaceae; Escherichia
		sp|L4QRD6_ECOLX|L4QRD6	Escherichia coli KTE211	SubName: Full=Phage antigen 43 (Ag43) phase-variable biofilm formation autotransporter;Flags: Fragment;	Bacteria; Proteobacteria; Gammaproteobacteria; Enterobacteriales; Enterobacteriaceae; Escherichia
		sp|L4VZR4_ECOLX|L4VZR4	Escherichia coli KTE112	SubName: Full=MqsR-controlled colanic acid and biofilm protein A;	Bacteria; Proteobacteria; Gammaproteobacteria; Enterobacteriales; Enterobacteriaceae; Escherichia
		sp|M2P4Y4_ECOLX|M2P4Y4	Escherichia coli S17	SubName: Full=Ag43 phase-variable biofilm formation autotransporter;	Bacteria; Proteobacteria; Gammaproteobacteria; Enterobacteriales; Enterobacteriaceae; Escherichia
		sp|M7UTM4_ECOLX|M7UTM4	Escherichia coli ONT:H33 str. C48/93	SubName: Full=Putative outer membrane protein associated with biofilm formation;	Bacteria; Proteobacteria; Gammaproteobacteria; Enterobacteriales; Enterobacteriaceae; Escherichia
		sp|M7VBW5_ECOLX|M7VBW5	Escherichia coli ONT:H33 str. C48/93	SubName: Full=Putative glycosyl transferase associated with biofilm formation;	Bacteria; Proteobacteria; Gammaproteobacteria; Enterobacteriales; Enterobacteriaceae; Escherichia
		sp|M7VKY6_ECOLX|M7VKY6	Escherichia coli ONT:H33 str. C48/93	SubName: Full=Putative inner membrane protein associated with biofilm formation;	Bacteria; Proteobacteria; Gammaproteobacteria; Enterobacteriales; Enterobacteriaceae; Escherichia
Biofilm formation genes from Fusobacteria
	LI
		sp|C3WB21_FUSMR|C3WB21	Fusobacterium mortiferum ATCC 9817	SubName: Full=Rubrerythrin;	Bacteria; Fusobacteria; Fusobacteriales; Fusobacteriaceae; Fusobacterium
		sp|C3WG99_FUSMR|C3WG99	Fusobacterium mortiferum ATCC 9817	SubName: Full=Sialic acid-binding periplasmic protein SiaP;	Bacteria; Fusobacteria; Fusobacteriales; Fusobacteriaceae; Fusobacterium
		sp|E3H674_ILYPC|E3H674	Ilyobacter polytropus (strain DSM 2926 / CuHBu1)	SubName: Full=Rubrerythrin;	Bacteria; Fusobacteria; Fusobacteriales; Fusobacteriaceae; Ilyobacter
		sp|E3H8T1_ILYPC|E3H8T1	Ilyobacter polytropus (strain DSM 2926 / CuHBu1)	SubName: Full=Rubrerythrin;Flags: Precursor;	Bacteria; Fusobacteria; Fusobacteriales; Fusobacteriaceae; Ilyobacter
	FS
		None
Biofilm formation genes from Clostridium
	LI
		sp|A5I6U3_CLOBH|A5I6U3	Clostridium botulinum (strain Hall / ATCC 3502 / NCTC 13319 / Type A)	SubName: Full=Putative rubrerythrin;SubName: Full=Rubredoxin/rubrerythrin;	Bacteria; Firmicutes; Clostridia; Clostridiales; Clostridiaceae; Clostridium
		sp|A7FYG4_CLOB1|A7FYG4	Clostridium botulinum (strain ATCC 19397 / Type A)	SubName: Full=Rubredoxin/rubrerythrin;	Bacteria; Firmicutes; Clostridia; Clostridiales; Clostridiaceae; Clostridium
		sp|A9KL14_CLOPH|A9KL14	Clostridium phytofermentans (strain ATCC 700394 / DSM 18823 / ISDg)	SubName: Full=Rubrerythrin;	Bacteria; Firmicutes; Clostridia; Clostridiales; Clostridiaceae; Clostridium
		sp|A9KQG2_CLOPH|A9KQG2	Clostridium phytofermentans (strain ATCC 700394 / DSM 18823 / ISDg)	SubName: Full=Rubrerythrin;	Bacteria; Firmicutes; Clostridia; Clostridiales; Clostridiaceae; Clostridium
		sp|A9KQZ8_CLOPH|A9KQZ8	Clostridium phytofermentans (strain ATCC 700394 / DSM 18823 / ISDg)	SubName: Full=Rubrerythrin;	Bacteria; Firmicutes; Clostridia; Clostridiales; Clostridiaceae; Clostridium
		sp|B0NGS0_EUBSP|B0NGS0	Clostridium scindens ATCC 35704	SubName: Full=Rubrerythrin;	Bacteria; Firmicutes; Clostridia; Clostridiales; Clostridiaceae; Clostridium
		sp|B1BGU6_CLOPF|B1BGU6	Clostridium perfringens C str. JGS1495	SubName: Full=UDP-glucuronate 5'-epimerase (UDP-glucuronic acidepimerase);EC=5.1.3.12;	Bacteria; Firmicutes; Clostridia; Clostridiales; Clostridiaceae; Clostridium
		sp|B1BS64_CLOPF|B1BS64	Clostridium perfringens E str. JGS1987	SubName: Full=Rubrerythrin;	Bacteria; Firmicutes; Clostridia; Clostridiales; Clostridiaceae; Clostridium
		sp|B1R0S2_CLOBU|B1R0S2	Clostridium butyricum 5521	SubName: Full=Rubrerythrin;	Bacteria; Firmicutes; Clostridia; Clostridiales; Clostridiaceae; Clostridium
		sp|B1R6K1_CLOPF|B1R6K1	Clostridium perfringens B str. ATCC 3626	SubName: Full=Rubredoxin/rubrerythrin;	Bacteria; Firmicutes; Clostridia; Clostridiales; Clostridiaceae; Clostridium
		sp|B1R785_CLOPF|B1R785	Clostridium perfringens B str. ATCC 3626	SubName: Full=Rubrerythrin;	Bacteria; Firmicutes; Clostridia; Clostridiales; Clostridiaceae; Clostridium
		sp|B1RAR8_CLOPF|B1RAR8	Clostridium perfringens B str. ATCC 3626	SubName: Full=Rubredoxin/rubrerythrin;	Bacteria; Firmicutes; Clostridia; Clostridiales; Clostridiaceae; Clostridium
		sp|B1RD72_CLOPF|B1RD72	Clostridium perfringens CPE str. F4969	SubName: Full=Rubrerythrin;	Bacteria; Firmicutes; Clostridia; Clostridiales; Clostridiaceae; Clostridium
		sp|B1RFH2_CLOPF|B1RFH2	Clostridium perfringens CPE str. F4969	SubName: Full=Rubrerythrin;	Bacteria; Firmicutes; Clostridia; Clostridiales; Clostridiaceae; Clostridium
		sp|B1RGV4_CLOPF|B1RGV4	Clostridium perfringens CPE str. F4969	SubName: Full=Rubredoxin/rubrerythrin;	Bacteria; Firmicutes; Clostridia; Clostridiales; Clostridiaceae; Clostridium
		sp|B1RKH5_CLOPF|B1RKH5	Clostridium perfringens CPE str. F4969	SubName: Full=Rubrerythrin;	Bacteria; Firmicutes; Clostridia; Clostridiales; Clostridiaceae; Clostridium
		sp|B1RMY9_CLOPF|B1RMY9	Clostridium perfringens NCTC 8239	SubName: Full=Rubrerythrin;	Bacteria; Firmicutes; Clostridia; Clostridiales; Clostridiaceae; Clostridium
		sp|B1RPA0_CLOPF|B1RPA0	Clostridium perfringens NCTC 8239	SubName: Full=Rubrerythrin family protein;	Bacteria; Firmicutes; Clostridia; Clostridiales; Clostridiaceae; Clostridium
		sp|B1RSN4_CLOPF|B1RSN4	Clostridium perfringens NCTC 8239	SubName: Full=Rubrerythrin;	Bacteria; Firmicutes; Clostridia; Clostridiales; Clostridiaceae; Clostridium
		sp|B1RTD7_CLOPF|B1RTD7	Clostridium perfringens NCTC 8239	SubName: Full=Rubredoxin/rubrerythrin;	Bacteria; Firmicutes; Clostridia; Clostridiales; Clostridiaceae; Clostridium
		sp|B1UZD2_CLOPF|B1UZD2	Clostridium perfringens D str. JGS1721	SubName: Full=Rubredoxin/rubrerythrin;	Bacteria; Firmicutes; Clostridia; Clostridiales; Clostridiaceae; Clostridium
		sp|B2TM69_CLOBB|B2TM69	Clostridium botulinum (strain Eklund 17B / Type B)	SubName: Full=Rubrerythrin family protein;	Bacteria; Firmicutes; Clostridia; Clostridiales; Clostridiaceae; Clostridium
		sp|B2TP67_CLOBB|B2TP67	Clostridium botulinum (strain Eklund 17B / Type B)	SubName: Full=Rubredoxin/rubrerythrin;	Bacteria; Firmicutes; Clostridia; Clostridiales; Clostridiaceae; Clostridium
		sp|B2TP68_CLOBB|B2TP68	Clostridium botulinum (strain Eklund 17B / Type B)	SubName: Full=Rubredoxin/rubrerythrin;	Bacteria; Firmicutes; Clostridia; Clostridiales; Clostridiaceae; Clostridium
		sp|B2TQ11_CLOBB|B2TQ11	Clostridium botulinum (strain Eklund 17B / Type B)	SubName: Full=Rubrerythrin;	Bacteria; Firmicutes; Clostridia; Clostridiales; Clostridiaceae; Clostridium
		sp|B2UWV9_CLOBA|B2UWV9	Clostridium botulinum (strain Alaska E43 / Type E3)	SubName: Full=Rubredoxin/rubrerythrin;	Bacteria; Firmicutes; Clostridia; Clostridiales; Clostridiaceae; Clostridium
		sp|B2UXY4_CLOBA|B2UXY4	Clostridium botulinum (strain Alaska E43 / Type E3)	SubName: Full=Rubredoxin/rubrerythrin;	Bacteria; Firmicutes; Clostridia; Clostridiales; Clostridiaceae; Clostridium
		sp|B2UY63_CLOBA|B2UY63	Clostridium botulinum (strain Alaska E43 / Type E3)	SubName: Full=Rubrerythrin;	Bacteria; Firmicutes; Clostridia; Clostridiales; Clostridiaceae; Clostridium
		sp|B6FK22_9CLOT|B6FK22	Clostridium nexile DSM 1787	SubName: Full=Rubrerythrin;	Bacteria; Firmicutes; Clostridia; Clostridiales; Clostridiaceae; Clostridium
		sp|B6FUW0_9CLOT|B6FUW0	Clostridium nexile DSM 1787	SubName: Full=Rubrerythrin;	Bacteria; Firmicutes; Clostridia; Clostridiales; Clostridiaceae; Clostridium
		sp|B6FUZ7_9CLOT|B6FUZ7	Clostridium nexile DSM 1787	SubName: Full=Rubrerythrin;	Bacteria; Firmicutes; Clostridia; Clostridiales; Clostridiaceae; Clostridium
		sp|C4IBR4_CLOBU|C4IBR4	Clostridium butyricum E4 str. BoNT E BL5262	SubName: Full=Rubrerythrin;	Bacteria; Firmicutes; Clostridia; Clostridiales; Clostridiaceae; Clostridium
		sp|C4IE18_CLOBU|C4IE18	Clostridium butyricum E4 str. BoNT E BL5262	SubName: Full=Rubrerythrin;	Bacteria; Firmicutes; Clostridia; Clostridiales; Clostridiaceae; Clostridium
		sp|C4IJ87_CLOBU|C4IJ87	Clostridium butyricum E4 str. BoNT E BL5262	SubName: Full=Rubrerythrin;	Bacteria; Firmicutes; Clostridia; Clostridiales; Clostridiaceae; Clostridium
		sp|C5UPR6_CLOBO|C5UPR6	Clostridium botulinum E1 str. 'BoNT E Beluga'	SubName: Full=Rubredoxin/rubrerythrin;	Bacteria; Firmicutes; Clostridia; Clostridiales; Clostridiaceae; Clostridium
		sp|C5UXP1_CLOBO|C5UXP1	Clostridium botulinum E1 str. 'BoNT E Beluga'	SubName: Full=Rubrerythrin;	Bacteria; Firmicutes; Clostridia; Clostridiales; Clostridiaceae; Clostridium
		sp|C5UY43_CLOBO|C5UY43	Clostridium botulinum E1 str. 'BoNT E Beluga'	SubName: Full=Rubrerythrin;	Bacteria; Firmicutes; Clostridia; Clostridiales; Clostridiaceae; Clostridium
		sp|C6PZ99_9CLOT|C6PZ99	Clostridium carboxidivorans P7	SubName: Full=Rubredoxin;SubName: Full=Rubrerythrin;	Bacteria; Firmicutes; Clostridia; Clostridiales; Clostridiaceae; Clostridium
		sp|C6UAS6_CLOPS|C6UAS6	Clostridium perfringens (strain SM101 / Type A)	SubName: Full=Rubrerythrin;	Bacteria; Firmicutes; Clostridia; Clostridiales; Clostridiaceae; Clostridium
		sp|C9XM55_CLODC|C9XM55	Clostridium difficile (strain CD196)	SubName: Full=Rubrerythrin;	Bacteria; Firmicutes; Clostridia; Clostridiales; Peptostreptococcaceae
		sp|C9XPF2_CLODC|C9XPF2	Clostridium difficile (strain CD196)	SubName: Full=Rubrerythrin;	Bacteria; Firmicutes; Clostridia; Clostridiales; Peptostreptococcaceae
		sp|C9XPR4_CLODC|C9XPR4	Clostridium difficile (strain CD196)	SubName: Full=Putative rubrerythrin;	Bacteria; Firmicutes; Clostridia; Clostridiales; Peptostreptococcaceae
		sp|C9YLC1_CLODR|C9YLC1	Clostridium difficile (strain R20291)	SubName: Full=Putative rubrerythrin;	Bacteria; Firmicutes; Clostridia; Clostridiales; Peptostreptococcaceae
		sp|D3AAC7_9CLOT|D3AAC7	Clostridium hathewayi DSM 13479	SubName: Full=Rubrerythrin;	Bacteria; Firmicutes; Clostridia; Clostridiales; Clostridiaceae; Clostridium
		sp|D5Q8Q4_CLODI|D5Q8Q4	Clostridium difficile NAP08	SubName: Full=Rubrerythrin;	Bacteria; Firmicutes; Clostridia; Clostridiales; Peptostreptococcaceae
		sp|D5VY57_CLOB2|D5VY57	Clostridium botulinum (strain 230613 / Type F)	SubName: Full=Rubrerythrin;	Bacteria; Firmicutes; Clostridia; Clostridiales; Clostridiaceae; Clostridium
		sp|E0S2G0_BUTPB|E0S2G0	Butyrivibrio proteoclasticus (strain ATCC 51982 / DSM 14932 / B316)(Clostridium proteoclasticum)	SubName: Full=Rubrerythrin Rbr1;	Bacteria; Firmicutes; Clostridia; Clostridiales; Lachnospiraceae; Butyrivibrio
		sp|F2JMM7_CELLD|F2JMM7	Cellulosilyticum lentocellum (strain ATCC 49066 / DSM 5427 / NCIMB11756 / RHM5) (Clostridium lentocellum)	SubName: Full=Rubrerythrin;	Bacteria; Firmicutes; Clostridia; Clostridiales; Lachnospiraceae; Cellulosilyticum
		sp|F2JN16_CELLD|F2JN16	Cellulosilyticum lentocellum (strain ATCC 49066 / DSM 5427 / NCIMB11756 / RHM5) (Clostridium lentocellum)	SubName: Full=Rubrerythrin;	Bacteria; Firmicutes; Clostridia; Clostridiales; Lachnospiraceae; Cellulosilyticum
		sp|F2JPT6_CELLD|F2JPT6	Cellulosilyticum lentocellum (strain ATCC 49066 / DSM 5427 / NCIMB11756 / RHM5) (Clostridium lentocellum)	SubName: Full=Rubrerythrin;	Bacteria; Firmicutes; Clostridia; Clostridiales; Lachnospiraceae; Cellulosilyticum
		sp|F2JRE1_CELLD|F2JRE1	Cellulosilyticum lentocellum (strain ATCC 49066 / DSM 5427 / NCIMB11756 / RHM5) (Clostridium lentocellum)	SubName: Full=Rubrerythrin;	Bacteria; Firmicutes; Clostridia; Clostridiales; Lachnospiraceae; Cellulosilyticum
		sp|G6BAK6_CLODI|G6BAK6	Clostridium difficile 002-P50-2011	SubName: Full=Rubrerythrin;Flags: Fragment;	Bacteria; Firmicutes; Clostridia; Clostridiales; Peptostreptococcaceae
		sp|G7M755_9CLOT|G7M755	Clostridium sp. DL-VIII	SubName: Full=Rubrerythrin;	Bacteria; Firmicutes; Clostridia; Clostridiales; Clostridiaceae; Clostridium
		sp|G7MCV6_9CLOT|G7MCV6	Clostridium sp. DL-VIII	SubName: Full=Rubrerythrin;	Bacteria; Firmicutes; Clostridia; Clostridiales; Clostridiaceae; Clostridium
		sp|G8LXE5_CLOCD|G8LXE5	Clostridium clariflavum (strain DSM 19732 / NBRC 101661 / EBR45)	SubName: Full=Rubrerythrin;	Bacteria; Firmicutes; Clostridia; Clostridiales; Clostridiaceae; Clostridium
		sp|G9EZY6_CLOSG|G9EZY6	Clostridium sporogenes PA 3679	SubName: Full=Rubrerythrin;	Bacteria; Firmicutes; Clostridia; Clostridiales; Clostridiaceae; Clostridium
		sp|H1CVU8_CLOPF|H1CVU8	Clostridium perfringens WAL-14572	SubName: Full=Reverse rubrerythrin-1;	Bacteria; Firmicutes; Clostridia; Clostridiales; Clostridiaceae; Clostridium
		sp|H1CW70_CLOPF|H1CW70	Clostridium perfringens WAL-14572	SubName: Full=Rubrerythrin;	Bacteria; Firmicutes; Clostridia; Clostridiales; Clostridiaceae; Clostridium
		sp|H1CWD0_CLOPF|H1CWD0	Clostridium perfringens WAL-14572	SubName: Full=Reverse rubrerythrin-1;	Bacteria; Firmicutes; Clostridia; Clostridiales; Clostridiaceae; Clostridium
		sp|H7CRM9_CLOPF|H7CRM9	Clostridium perfringens F262	SubName: Full=Rubredoxin/rubrerythrin;	Bacteria; Firmicutes; Clostridia; Clostridiales; Clostridiaceae; Clostridium
		sp|H7CTD9_CLOPF|H7CTD9	Clostridium perfringens F262	SubName: Full=Rubredoxin/rubrerythrin;	Bacteria; Firmicutes; Clostridia; Clostridiales; Clostridiaceae; Clostridium
		sp|H7CTV2_CLOPF|H7CTV2	Clostridium perfringens F262	SubName: Full=Rubrerythrin;	Bacteria; Firmicutes; Clostridia; Clostridiales; Clostridiaceae; Clostridium
		sp|H7CW11_CLOPF|H7CW11	Clostridium perfringens F262	SubName: Full=Rubrerythrin;	Bacteria; Firmicutes; Clostridia; Clostridiales; Clostridiaceae; Clostridium
		sp|K0AWN4_CLOA9|K0AWN4	Clostridium acidurici (strain ATCC 7906 / DSM 604 / KCTC 5404 / 9a)	SubName: Full=Rubrerythrin;	Bacteria; Firmicutes; Clostridia; Clostridiales; Clostridiaceae; Clostridium
		sp|K6TGJ8_9CLOT|K6TGJ8	Clostridium sp. Maddingley MBC34-26	SubName: Full=Rubrerythrin;	Bacteria; Firmicutes; Clostridia; Clostridiales; Clostridiaceae; Clostridium
		sp|K6U6S0_9CLOT|K6U6S0	Clostridium sp. Maddingley MBC34-26	SubName: Full=Rubrerythrin;	Bacteria; Firmicutes; Clostridia; Clostridiales; Clostridiaceae; Clostridium
		sp|K6U8I6_9CLOT|K6U8I6	Clostridium sp. Maddingley MBC34-26	SubName: Full=Rubrerythrin;	Bacteria; Firmicutes; Clostridia; Clostridiales; Clostridiaceae; Clostridium
		sp|M1LXN0_9CLOT|M1LXN0	Clostridium saccharoperbutylacetonicum N1-4(HMT)	SubName: Full=Rubrerythrin;	Bacteria; Firmicutes; Clostridia; Clostridiales; Clostridiaceae; Clostridium
		sp|M1MNK5_9CLOT|M1MNK5	Clostridium saccharoperbutylacetonicum N1-4(HMT)	SubName: Full=Rbr3B: reverse rubrerythrin-2;EC=1.11.1.1;	Bacteria; Firmicutes; Clostridia; Clostridiales; Clostridiaceae; Clostridium
		sp|M1ZG92_9CLOT|M1ZG92	Clostridium ultunense Esp	SubName: Full=Rubrerythrin;	Bacteria; Firmicutes; Clostridia; Clostridiales; Clostridiaceae; Clostridium
		sp|M8JHP3_CLOBU|M8JHP3	Clostridium butyricum DKU-01	SubName: Full=Rubrerythrin;	Bacteria; Firmicutes; Clostridia; Clostridiales; Clostridiaceae; Clostridium
		sp|M8K4A6_CLOBU|M8K4A6	Clostridium butyricum DKU-01	SubName: Full=Rubrerythrin;	Bacteria; Firmicutes; Clostridia; Clostridiales; Clostridiaceae; Clostridium
		sp|N9WH33_9CLOT|N9WH33	Clostridium colicanis 209318	SubName: Full=Reverse rubrerythrin-1;	Bacteria; Firmicutes; Clostridia; Clostridiales; Clostridiaceae; Clostridium
		sp|N9WID4_9CLOT|N9WID4	Clostridium colicanis 209318	SubName: Full=Reverse rubrerythrin-1;	Bacteria; Firmicutes; Clostridia; Clostridiales; Clostridiaceae; Clostridium
		sp|N9Y3C6_9CLOT|N9Y3C6	Clostridium colicanis 209318	SubName: Full=Reverse rubrerythrin-1;	Bacteria; Firmicutes; Clostridia; Clostridiales; Clostridiaceae; Clostridium
		sp|Q0SQL8_CLOPS|Q0SQL8	Clostridium perfringens (strain SM101 / Type A)	SubName: Full=Rubrerythrin family protein;	Bacteria; Firmicutes; Clostridia; Clostridiales; Clostridiaceae; Clostridium
		sp|Q0SWN1_CLOPS|Q0SWN1	Clostridium perfringens (strain SM101 / Type A)	SubName: Full=Rubrerythrin;	Bacteria; Firmicutes; Clostridia; Clostridiales; Clostridiaceae; Clostridium
		sp|Q0TM31_CLOP1|Q0TM31	Clostridium perfringens (strain ATCC 13124 / NCTC 8237 / Type A)	SubName: Full=Rubredoxin/rubrerythrin;	Bacteria; Firmicutes; Clostridia; Clostridiales; Clostridiaceae; Clostridium
		sp|Q0TQV9_CLOP1|Q0TQV9	Clostridium perfringens (strain ATCC 13124 / NCTC 8237 / Type A)	SubName: Full=Rubrerythrin;	Bacteria; Firmicutes; Clostridia; Clostridiales; Clostridiaceae; Clostridium
		sp|Q0TUZ9_CLOP1|Q0TUZ9	Clostridium perfringens (strain ATCC 13124 / NCTC 8237 / Type A)	SubName: Full=Rubredoxin/rubrerythrin;	Bacteria; Firmicutes; Clostridia; Clostridiales; Clostridiaceae; Clostridium
		sp|Q18BZ4_CLOD6|Q18BZ4	Clostridium difficile (strain 630)	SubName: Full=Putative rubrerythrin (Rr);	Bacteria; Firmicutes; Clostridia; Clostridiales; Peptostreptococcaceae
		sp|Q18C45_CLOD6|Q18C45	Clostridium difficile (strain 630)	SubName: Full=Putative rubrerythrin;	Bacteria; Firmicutes; Clostridia; Clostridiales; Peptostreptococcaceae
		sp|Q890L0_CLOTE|Q890L0	Clostridium tetani (strain Massachusetts / E88)	SubName: Full=Rubrerythrin;	Bacteria; Firmicutes; Clostridia; Clostridiales; Clostridiaceae; Clostridium
		sp|R0AWQ6_9CLOT|R0AWQ6	Clostridium bolteae 90B3	SubName: Full=Rubrerythrin;	Bacteria; Firmicutes; Clostridia; Clostridiales; Clostridiaceae; Clostridium
		sp|R6D528_9CLOT|R6D528	Clostridium sp. CAG:594	SubName: Full=Rubrerythrin;	Bacteria; Firmicutes; Clostridia; Clostridiales; Clostridiaceae; Clostridium; environmental samples
		sp|R6FT52_9CLOT|R6FT52	Clostridium sp. CAG:221	SubName: Full=Rubrerythrin;	Bacteria; Firmicutes; Clostridia; Clostridiales; Clostridiaceae; Clostridium; environmental samples
		sp|R6FZA1_9CLOT|R6FZA1	Clostridium sp. CAG:221	SubName: Full=Rubrerythrin family protein;	Bacteria; Firmicutes; Clostridia; Clostridiales; Clostridiaceae; Clostridium; environmental samples
		sp|R6WRH9_9CLOT|R6WRH9	Clostridium sp. CAG:349	SubName: Full=Rubrerythrin;	Bacteria; Firmicutes; Clostridia; Clostridiales; Clostridiaceae; Clostridium; environmental samples
		sp|R6ZNS4_9CLOT|R6ZNS4	Clostridium sp. CAG:299	SubName: Full=Rubrerythrin;	Bacteria; Firmicutes; Clostridia; Clostridiales; Clostridiaceae; Clostridium; environmental samples
		sp|R9BW16_9CLOT|R9BW16	Clostridium sartagoforme AAU1	SubName: Full=Rubrerythrin;	Bacteria; Firmicutes; Clostridia; Clostridiales; Clostridiaceae; Clostridium
		sp|R9BZC2_9CLOT|R9BZC2	Clostridium sartagoforme AAU1	SubName: Full=Rubrerythrin;	Bacteria; Firmicutes; Clostridia; Clostridiales; Clostridiaceae; Clostridium
		sp|RUBY_CLOPE|P51591	Clostridium perfringens (strain 13 / Type A)	RecName: Full=Rubrerythrin;Short=Rr;	Bacteria; Firmicutes; Clostridia; Clostridiales; Clostridiaceae; Clostridium
		sp|S0FQZ9_9CLOT|S0FQZ9	Clostridium termitidis CT1112	SubName: Full=Rubrerythrin;	Bacteria; Firmicutes; Clostridia; Clostridiales; Clostridiaceae; Clostridium
	FS
		sp|C6PZ99_9CLOT|C6PZ99	Clostridium carboxidivorans P7	SubName: Full=Rubredoxin;SubName: Full=Rubrerythrin;	Bacteria; Firmicutes; Clostridia; Clostridiales; Clostridiaceae; Clostridium
		sp|C9YLC1_CLODR|C9YLC1	Clostridium difficile (strain R20291)	SubName: Full=Putative rubrerythrin;	Bacteria; Firmicutes; Clostridia; Clostridiales; Peptostreptococcaceae
		sp|H7CRM9_CLOPF|H7CRM9	Clostridium perfringens F262	SubName: Full=Rubredoxin/rubrerythrin;	Bacteria; Firmicutes; Clostridia; Clostridiales; Clostridiaceae; Clostridium
		sp|K0AWN4_CLOA9|K0AWN4	Clostridium acidurici (strain ATCC 7906 / DSM 604 / KCTC 5404 / 9a)	SubName: Full=Rubrerythrin;	Bacteria; Firmicutes; Clostridia; Clostridiales; Clostridiaceae; Clostridium
		sp|K0B0S3_CLOA9|K0B0S3	Clostridium acidurici (strain ATCC 7906 / DSM 604 / KCTC 5404 / 9a)	SubName: Full=Putative rubrerythrin;	Bacteria; Firmicutes; Clostridia; Clostridiales; Clostridiaceae; Clostridium
		sp|K0B102_CLOA9|K0B102	Clostridium acidurici (strain ATCC 7906 / DSM 604 / KCTC 5404 / 9a)	SubName: Full=Rubrerythrin;	Bacteria; Firmicutes; Clostridia; Clostridiales; Clostridiaceae; Clostridium
		sp|M1MIZ8_9CLOT|M1MIZ8	Clostridium saccharoperbutylacetonicum N1-4(HMT)	SubName: Full=Rubrerythrin;	Bacteria; Firmicutes; Clostridia; Clostridiales; Clostridiaceae; Clostridium
		sp|M1ZG92_9CLOT|M1ZG92	Clostridium ultunense Esp	SubName: Full=Rubrerythrin;	Bacteria; Firmicutes; Clostridia; Clostridiales; Clostridiaceae; Clostridium
		sp|M1ZI02_9CLOT|M1ZI02	Clostridium ultunense Esp	SubName: Full=Rubrerythrin-2;EC=1.11.1.1;	Bacteria; Firmicutes; Clostridia; Clostridiales; Clostridiaceae; Clostridium
		sp|N9WH33_9CLOT|N9WH33	Clostridium colicanis 209318	SubName: Full=Reverse rubrerythrin-1;	Bacteria; Firmicutes; Clostridia; Clostridiales; Clostridiaceae; Clostridium
		sp|N9WID4_9CLOT|N9WID4	Clostridium colicanis 209318	SubName: Full=Reverse rubrerythrin-1;	Bacteria; Firmicutes; Clostridia; Clostridiales; Clostridiaceae; Clostridium
		sp|Q897B4_CLOTE|Q897B4	Clostridium tetani (strain Massachusetts / E88)	SubName: Full=Protein with rubredoxin/rubrerythrin domain;	Bacteria; Firmicutes; Clostridia; Clostridiales; Clostridiaceae; Clostridium
		sp|R6Y296_9CLOT|R6Y296	Clostridium sp. CAG:433	SubName: Full=Rubrerythrin;	Bacteria; Firmicutes; Clostridia; Clostridiales; Clostridiaceae; Clostridium; environmental samples

## Sheet: 5.E.coliToxinAntitoxin
E. coli toxin/anti-toxin genes.
	Uniprot id	Taxa	Full hit name	Full taxonomy
FS
	sp|I2WCT5_ECOLX|I2WCT5	Escherichia coli 9.0111	SubName: Full=Toxin-antitoxin system, antitoxin component, ribbon-helix-helix domain protein;	Bacteria; Proteobacteria; Gammaproteobacteria; Enterobacteriales; Enterobacteriaceae; Escherichia
	sp|L3E2S4_ECOLX|L3E2S4	Escherichia coli KTE210	SubName: Full=RelB/DinJ family addiction module antitoxin;	Bacteria; Proteobacteria; Gammaproteobacteria; Enterobacteriales; Enterobacteriaceae; Escherichia
	sp|L3K775_ECOLX|L3K775	Escherichia coli KTE51	SubName: Full=RelB/DinJ family addiction module antitoxin;	Bacteria; Proteobacteria; Gammaproteobacteria; Enterobacteriales; Enterobacteriaceae; Escherichia
LI
	sp|B7LIT5_ECO81|B7LIT5	Escherichia coli O81 (strain ED1a)	SubName: Full=Stability protein StbD (Antitoxin);	Bacteria; Proteobacteria; Gammaproteobacteria; Enterobacteriales; Enterobacteriaceae; Escherichia
	sp|B7MK11_ECO45|B7MK11	Escherichia coli O45:K1 (strain S88 / ExPEC)	SubName: Full=Antitoxin of the YeeV-YeeU toxin-antitoxin system CP4-44 prophage;	Bacteria; Proteobacteria; Gammaproteobacteria; Enterobacteriales; Enterobacteriaceae; Escherichia
	sp|D7XWG3_ECOLX|D7XWG3	Escherichia coli MS 84-1	SubName: Full=Putative toxin-antitoxin system, antitoxin component;Flags: Fragment;	Bacteria; Proteobacteria; Gammaproteobacteria; Enterobacteriales; Enterobacteriaceae; Escherichia
	sp|D7Z7Z8_ECOLX|D7Z7Z8	Escherichia coli MS 69-1	SubName: Full=Toxin-antitoxin system, toxin component, RelE family;	Bacteria; Proteobacteria; Gammaproteobacteria; Enterobacteriales; Enterobacteriaceae; Escherichia
	sp|D8BJB3_ECOLX|D8BJB3	Escherichia coli MS 200-1	SubName: Full=Toxin-antitoxin system, toxin component, Fic family;	Bacteria; Proteobacteria; Gammaproteobacteria; Enterobacteriales; Enterobacteriaceae; Escherichia
	sp|E0J7B8_ECOLW|E0J7B8	Escherichia coli (strain ATCC 9637 / CCM 2024 / DSM 1116 / NCIMB 8666/ NRRL B-766 / W)	SubName: Full=Addiction module toxin, RelE/StbE family;SubName: Full=Predicted toxin of the YafQ-DinJ toxin-antitoxin system;SubName: Full=Putative toxin of YafQ-DinJ toxin-antitoxin system;	Bacteria; Proteobacteria; Gammaproteobacteria; Enterobacteriales; Enterobacteriaceae; Escherichia
	sp|F4TLG1_ECOLX|F4TLG1	Escherichia coli M718	SubName: Full=Toxin-antitoxin system, antitoxin component, ribbon-helix-helix fold protein;	Bacteria; Proteobacteria; Gammaproteobacteria; Enterobacteriales; Enterobacteriaceae; Escherichia
	sp|F4TLK4_ECOLX|F4TLK4	Escherichia coli M718	SubName: Full=Toxin-antitoxin system, toxin component, GNAT family;	Bacteria; Proteobacteria; Gammaproteobacteria; Enterobacteriales; Enterobacteriaceae; Escherichia
	sp|F4TLK5_ECOLX|F4TLK5	Escherichia coli M718	SubName: Full=Toxin-antitoxin system, antitoxin component, ribbon-helix-helix fold protein;	Bacteria; Proteobacteria; Gammaproteobacteria; Enterobacteriales; Enterobacteriaceae; Escherichia
	sp|F4TT83_ECOLX|F4TT83	Escherichia coli TA206	SubName: Full=Toxin-antitoxin system, toxin component, HipA family;	Bacteria; Proteobacteria; Gammaproteobacteria; Enterobacteriales; Enterobacteriaceae; Escherichia
	sp|F4W0Y4_ECOLX|F4W0Y4	Escherichia coli H299	SubName: Full=Toxin-antitoxin system, toxin component, Fic family;	Bacteria; Proteobacteria; Gammaproteobacteria; Enterobacteriales; Enterobacteriaceae; Escherichia
	sp|H3KX76_ECOLX|H3KX76	Escherichia coli DEC2B	SubName: Full=CP4-44 prophage antitoxin of YeeV-YeeU toxin-antitoxin system;	Bacteria; Proteobacteria; Gammaproteobacteria; Enterobacteriales; Enterobacteriaceae; Escherichia
	sp|H4W622_ECOLX|H4W622	Escherichia coli DEC6E	SubName: Full=Antitoxin of YafQ-DinJ toxin-antitoxin system;	Bacteria; Proteobacteria; Gammaproteobacteria; Enterobacteriales; Enterobacteriaceae; Escherichia
	sp|H4YHI6_ECOLX|H4YHI6	Escherichia coli DEC7E	SubName: Full=Antitoxin YeeU;	Bacteria; Proteobacteria; Gammaproteobacteria; Enterobacteriales; Enterobacteriaceae; Escherichia
	sp|H5HCR6_ECOLX|H5HCR6	Escherichia coli DEC11C	SubName: Full=Antitoxin HigA;	Bacteria; Proteobacteria; Gammaproteobacteria; Enterobacteriales; Enterobacteriaceae; Escherichia
	sp|H5N2V0_ECOLX|H5N2V0	Escherichia coli DEC14A	SubName: Full=Antitoxin YeeU;	Bacteria; Proteobacteria; Gammaproteobacteria; Enterobacteriales; Enterobacteriaceae; Escherichia
	sp|H5R396_ECOLX|H5R396	Escherichia coli DEC15D	SubName: Full=ChpB toxin of the ChpB-ChpS toxin-antitoxin system;	Bacteria; Proteobacteria; Gammaproteobacteria; Enterobacteriales; Enterobacteriaceae; Escherichia
	sp|I2V9K2_ECOLX|I2V9K2	Escherichia coli 96.154	SubName: Full=Toxin-antitoxin system, toxin component, RelE family;	Bacteria; Proteobacteria; Gammaproteobacteria; Enterobacteriales; Enterobacteriaceae; Escherichia
	sp|I2W4Q2_ECOLX|I2W4Q2	Escherichia coli 9.0111	SubName: Full=Addiction module antitoxin, RelB/DinJ family;	Bacteria; Proteobacteria; Gammaproteobacteria; Enterobacteriales; Enterobacteriaceae; Escherichia
	sp|I2X219_ECOLX|I2X219	Escherichia coli 4.0967	SubName: Full=Toxin-antitoxin system, toxin component, RelE family;	Bacteria; Proteobacteria; Gammaproteobacteria; Enterobacteriales; Enterobacteriaceae; Escherichia
	sp|I4SH12_ECOLX|I4SH12	Escherichia coli KD2	SubName: Full=Antitoxin ChpS;	Bacteria; Proteobacteria; Gammaproteobacteria; Enterobacteriales; Enterobacteriaceae; Escherichia
	sp|L2UXI1_ECOLX|L2UXI1	Escherichia coli KTE5	SubName: Full=Antitoxin YeeU;	Bacteria; Proteobacteria; Gammaproteobacteria; Enterobacteriales; Enterobacteriaceae; Escherichia
	sp|L2VTE7_ECOLX|L2VTE7	Escherichia coli KTE12	SubName: Full=Antitoxin YeeU;	Bacteria; Proteobacteria; Gammaproteobacteria; Enterobacteriales; Enterobacteriaceae; Escherichia
	sp|L3E2S4_ECOLX|L3E2S4	Escherichia coli KTE210	SubName: Full=RelB/DinJ family addiction module antitoxin;	Bacteria; Proteobacteria; Gammaproteobacteria; Enterobacteriales; Enterobacteriaceae; Escherichia
	sp|L3FCA7_ECOLX|L3FCA7	Escherichia coli KTE213	SubName: Full=Antitoxin HicB;	Bacteria; Proteobacteria; Gammaproteobacteria; Enterobacteriales; Enterobacteriaceae; Escherichia
	sp|L3HFS9_ECOLX|L3HFS9	Escherichia coli KTE228	SubName: Full=Antitoxin YeeU;Flags: Fragment;	Bacteria; Proteobacteria; Gammaproteobacteria; Enterobacteriales; Enterobacteriaceae; Escherichia
	sp|L3K775_ECOLX|L3K775	Escherichia coli KTE51	SubName: Full=RelB/DinJ family addiction module antitoxin;	Bacteria; Proteobacteria; Gammaproteobacteria; Enterobacteriales; Enterobacteriaceae; Escherichia
	sp|L3MPY2_ECOLX|L3MPY2	Escherichia coli KTE57	SubName: Full=Antitoxin PrlF;	Bacteria; Proteobacteria; Gammaproteobacteria; Enterobacteriales; Enterobacteriaceae; Escherichia
	sp|L3TJJ5_ECOLX|L3TJJ5	Escherichia coli KTE116	SubName: Full=Antitoxin PrlF;	Bacteria; Proteobacteria; Gammaproteobacteria; Enterobacteriales; Enterobacteriaceae; Escherichia
	sp|L3UBI3_ECOLX|L3UBI3	Escherichia coli KTE119	SubName: Full=Antitoxin PrlF;	Bacteria; Proteobacteria; Gammaproteobacteria; Enterobacteriales; Enterobacteriaceae; Escherichia
	sp|L3VZK3_ECOLX|L3VZK3	Escherichia coli KTE161	SubName: Full=Antitoxin YafW;	Bacteria; Proteobacteria; Gammaproteobacteria; Enterobacteriales; Enterobacteriaceae; Escherichia
	sp|L3ZGC5_ECOLX|L3ZGC5	Escherichia coli KTE45	SubName: Full=Antitoxin YafN;	Bacteria; Proteobacteria; Gammaproteobacteria; Enterobacteriales; Enterobacteriaceae; Escherichia
	sp|L4CPX2_ECOLX|L4CPX2	Escherichia coli KTE50	SubName: Full=Antitoxin ChpS;	Bacteria; Proteobacteria; Gammaproteobacteria; Enterobacteriales; Enterobacteriaceae; Escherichia
	sp|L4CQ85_ECOLX|L4CQ85	Escherichia coli KTE50	SubName: Full=RelB/DinJ family addiction module antitoxin;	Bacteria; Proteobacteria; Gammaproteobacteria; Enterobacteriales; Enterobacteriaceae; Escherichia
	sp|L4CUB9_ECOLX|L4CUB9	Escherichia coli KTE54	SubName: Full=RelB/DinJ family addiction module antitoxin;	Bacteria; Proteobacteria; Gammaproteobacteria; Enterobacteriales; Enterobacteriaceae; Escherichia
	sp|L4F2L1_ECOLX|L4F2L1	Escherichia coli KTE79	SubName: Full=Antitoxin YeeU;	Bacteria; Proteobacteria; Gammaproteobacteria; Enterobacteriales; Enterobacteriaceae; Escherichia
	sp|L4FUT9_ECOLX|L4FUT9	Escherichia coli KTE101	SubName: Full=Antitoxin HigA;	Bacteria; Proteobacteria; Gammaproteobacteria; Enterobacteriales; Enterobacteriaceae; Escherichia
	sp|L4HF03_ECOLX|L4HF03	Escherichia coli KTE136	SubName: Full=Antitoxin PrlF;	Bacteria; Proteobacteria; Gammaproteobacteria; Enterobacteriales; Enterobacteriaceae; Escherichia
	sp|L4JBY6_ECOLX|L4JBY6	Escherichia coli KTE147	SubName: Full=RelB/DinJ family addiction module antitoxin;	Bacteria; Proteobacteria; Gammaproteobacteria; Enterobacteriales; Enterobacteriaceae; Escherichia
	sp|L4JJX7_ECOLX|L4JJX7	Escherichia coli KTE146	SubName: Full=Antitoxin ChpS;	Bacteria; Proteobacteria; Gammaproteobacteria; Enterobacteriales; Enterobacteriaceae; Escherichia
	sp|L4N6Q9_ECOLX|L4N6Q9	Escherichia coli KTE184	SubName: Full=Antitoxin ChpS;	Bacteria; Proteobacteria; Gammaproteobacteria; Enterobacteriales; Enterobacteriaceae; Escherichia
	sp|L4RAZ5_ECOLX|L4RAZ5	Escherichia coli KTE215	SubName: Full=Antitoxin HigA;	Bacteria; Proteobacteria; Gammaproteobacteria; Enterobacteriales; Enterobacteriaceae; Escherichia
	sp|L4RIC8_ECOLX|L4RIC8	Escherichia coli KTE211	SubName: Full=Antitoxin YeeU;	Bacteria; Proteobacteria; Gammaproteobacteria; Enterobacteriales; Enterobacteriaceae; Escherichia
	sp|L4RVE3_ECOLX|L4RVE3	Escherichia coli KTE218	SubName: Full=Antitoxin PrlF;	Bacteria; Proteobacteria; Gammaproteobacteria; Enterobacteriales; Enterobacteriaceae; Escherichia
	sp|L4S1H9_ECOLX|L4S1H9	Escherichia coli KTE223	SubName: Full=Antitoxin HigA;	Bacteria; Proteobacteria; Gammaproteobacteria; Enterobacteriales; Enterobacteriaceae; Escherichia
	sp|L8ZPH4_ECOLX|L8ZPH4	Escherichia coli 99.0815	SubName: Full=Antitoxin DinJ;	Bacteria; Proteobacteria; Gammaproteobacteria; Enterobacteriales; Enterobacteriaceae; Escherichia
	sp|M2PX94_ECOLX|M2PX94	Escherichia coli S17	SubName: Full=Putative toxin of the YafQ-DinJ toxin-antitoxin system;	Bacteria; Proteobacteria; Gammaproteobacteria; Enterobacteriales; Enterobacteriaceae; Escherichia
	sp|M7UPW8_ECOLX|M7UPW8	Escherichia coli ONT:H33 str. C48/93	SubName: Full=Toxin of the RelE-RelB toxin-antitoxin system;	Bacteria; Proteobacteria; Gammaproteobacteria; Enterobacteriales; Enterobacteriaceae; Escherichia
	sp|M8JQN1_ECOLX|M8JQN1	Escherichia coli MP021552.12	SubName: Full=Antitoxin VapB;	Bacteria; Proteobacteria; Gammaproteobacteria; Enterobacteriales; Enterobacteriaceae; Escherichia
	sp|M8LLU1_ECOLX|M8LLU1	Escherichia coli MP021017.6	SubName: Full=Antitoxin HicB;	Bacteria; Proteobacteria; Gammaproteobacteria; Enterobacteriales; Enterobacteriaceae; Escherichia
	sp|M8PE51_ECOLX|M8PE51	Escherichia coli MP021017.10	SubName: Full=Antitoxin YefM;	Bacteria; Proteobacteria; Gammaproteobacteria; Enterobacteriales; Enterobacteriaceae; Escherichia
	sp|M8QTX3_ECOLX|M8QTX3	Escherichia coli BCE002_MS12	SubName: Full=Antitoxin VapB;	Bacteria; Proteobacteria; Gammaproteobacteria; Enterobacteriales; Enterobacteriaceae; Escherichia
	sp|M8R1H1_ECOLX|M8R1H1	Escherichia coli C-34666	SubName: Full=Antitoxin phd;	Bacteria; Proteobacteria; Gammaproteobacteria; Enterobacteriales; Enterobacteriaceae; Escherichia
	sp|M8VHR7_ECOLX|M8VHR7	Escherichia coli 2860050	SubName: Full=Antitoxin YefM;	Bacteria; Proteobacteria; Gammaproteobacteria; Enterobacteriales; Enterobacteriaceae; Escherichia
	sp|M8W4Z8_ECOLX|M8W4Z8	Escherichia coli 2851500	SubName: Full=Antitoxin MazE;	Bacteria; Proteobacteria; Gammaproteobacteria; Enterobacteriales; Enterobacteriaceae; Escherichia
	sp|M8WG19_ECOLX|M8WG19	Escherichia coli 2853500	SubName: Full=Antitoxin MazE;	Bacteria; Proteobacteria; Gammaproteobacteria; Enterobacteriales; Enterobacteriaceae; Escherichia
	sp|M8Z4I1_ECOLX|M8Z4I1	Escherichia coli 2848050	SubName: Full=Antitoxin MazE;	Bacteria; Proteobacteria; Gammaproteobacteria; Enterobacteriales; Enterobacteriaceae; Escherichia
	sp|M9BCP0_ECOLX|M9BCP0	Escherichia coli 2780750	SubName: Full=Antitoxin HipB;	Bacteria; Proteobacteria; Gammaproteobacteria; Enterobacteriales; Enterobacteriaceae; Escherichia
	sp|M9FC35_ECOLX|M9FC35	Escherichia coli P0304777.1	SubName: Full=Antitoxin HipB;	Bacteria; Proteobacteria; Gammaproteobacteria; Enterobacteriales; Enterobacteriaceae; Escherichia
	sp|M9FFX8_ECOLX|M9FFX8	Escherichia coli P0302308.1	SubName: Full=Antitoxin HipB;	Bacteria; Proteobacteria; Gammaproteobacteria; Enterobacteriales; Enterobacteriaceae; Escherichia
	sp|M9G0J9_ECOLX|M9G0J9	Escherichia coli MP021566.1	SubName: Full=Antitoxin HipB;	Bacteria; Proteobacteria; Gammaproteobacteria; Enterobacteriales; Enterobacteriaceae; Escherichia
	sp|M9J3L3_ECOLX|M9J3L3	Escherichia coli MP020980.2	SubName: Full=Toxin SymE, type I toxin-antitoxin system family protein;	Bacteria; Proteobacteria; Gammaproteobacteria; Enterobacteriales; Enterobacteriaceae; Escherichia
	sp|M9J7S4_ECOLX|M9J7S4	Escherichia coli MP020940.1	SubName: Full=Antitoxin ParD1;	Bacteria; Proteobacteria; Gammaproteobacteria; Enterobacteriales; Enterobacteriaceae; Escherichia
	sp|M9JX26_ECOLX|M9JX26	Escherichia coli 2719100	SubName: Full=Antitoxin ParD1;	Bacteria; Proteobacteria; Gammaproteobacteria; Enterobacteriales; Enterobacteriaceae; Escherichia
	sp|N2GF81_ECOLX|N2GF81	Escherichia coli P0299917.1	SubName: Full=Antitoxin RelB;	Bacteria; Proteobacteria; Gammaproteobacteria; Enterobacteriales; Enterobacteriaceae; Escherichia
	sp|N2MLN7_ECOLX|N2MLN7	Escherichia coli 180200	SubName: Full=Toxin TisB, type I toxin-antitoxin system family protein;Flags: Fragment;	Bacteria; Proteobacteria; Gammaproteobacteria; Enterobacteriales; Enterobacteriaceae; Escherichia
	sp|N2VST1_ECOLX|N2VST1	Escherichia coli P0298942.8	SubName: Full=Antitoxin MqsA;	Bacteria; Proteobacteria; Gammaproteobacteria; Enterobacteriales; Enterobacteriaceae; Escherichia
	sp|N2WVC6_ECOLX|N2WVC6	Escherichia coli P0298942.8	SubName: Full=Antitoxin, type II toxin-antitoxin system family protein;	Bacteria; Proteobacteria; Gammaproteobacteria; Enterobacteriales; Enterobacteriaceae; Escherichia
	sp|N4D695_ECOLX|N4D695	Escherichia coli P0304816.9	SubName: Full=Antitoxin HicB;	Bacteria; Proteobacteria; Gammaproteobacteria; Enterobacteriales; Enterobacteriaceae; Escherichia
	sp|N4F1M6_ECOLX|N4F1M6	Escherichia coli P0305260.15	SubName: Full=Antitoxin, type II toxin-antitoxin system family protein;	Bacteria; Proteobacteria; Gammaproteobacteria; Enterobacteriales; Enterobacteriaceae; Escherichia
	sp|S0SW15_ECOLX|S0SW15	Escherichia coli KTE13	SubName: Full=Antitoxin YeeU;	Bacteria; Proteobacteria; Gammaproteobacteria; Enterobacteriales; Enterobacteriaceae; Escherichia
	sp|S0ZE18_ECOLX|S0ZE18	Escherichia coli KTE38	SubName: Full=Antitoxin DinJ;	Bacteria; Proteobacteria; Gammaproteobacteria; Enterobacteriales; Enterobacteriaceae; Escherichia
	sp|S1D4N1_ECOLX|S1D4N1	Escherichia coli KTE68	SubName: Full=Antitoxin HicB;	Bacteria; Proteobacteria; Gammaproteobacteria; Enterobacteriales; Enterobacteriaceae; Escherichia
	sp|S1IYF3_ECOLX|S1IYF3	Escherichia coli KTE127	SubName: Full=Antitoxin YeeU;	Bacteria; Proteobacteria; Gammaproteobacteria; Enterobacteriales; Enterobacteriaceae; Escherichia
	sp|S1J148_ECOLX|S1J148	Escherichia coli KTE121	SubName: Full=Antitoxin YeeU;	Bacteria; Proteobacteria; Gammaproteobacteria; Enterobacteriales; Enterobacteriaceae; Escherichia
	sp|S1RK55_ECOLX|S1RK55	Escherichia coli KTE186	SubName: Full=Antitoxin YafN;	Bacteria; Proteobacteria; Gammaproteobacteria; Enterobacteriales; Enterobacteriaceae; Escherichia

## Sheet: 6.Fusobacteria
Identified toxins from Fusobacteria.
Sample id	Uniprot ID	Taxa	%id	Aln len	Mismatches	Gaps	Query start	Query end	Subjct start	Subjct end	E-val	Bit score	Fut hit name	Full taxnomy	E.C. id	COG id
Sample_I4239	sp|D6LA78_FUSNV|D6LA78	Fusobacterium nucleatum subsp. vincentii 3_1_27	41.9	86	42	2	32	109	19	104	2.3e-08	65.9	SubName: Full=Toxin-antitoxin system, antitoxin component, AbrB famil;	Bacteria; Fusobacteria; Fusobacteriales; Fusobacteriaceae; Fusobacterium	NoEC	NA
Sample_I4239	sp|C3WET8_FUSMR|C3WET8	Fusobacterium mortiferum ATCC 9817	62.7	59	22	0	1	59	1	59	2.1e-11	75.1	SubName: Full=Putative toxin-antitoxin system, toxin component, Bro family;	Bacteria; Fusobacteria; Fusobacteriales; Fusobacteriaceae; Fusobacterium	NoEC	NA
Sample_I4239	sp|C3WES0_FUSMR|C3WES0	Fusobacterium mortiferum ATCC 9817	84.7	137	19	1	1	135	4	140	7.1e-60	237.3	SubName: Full=Putative toxin-antitoxin system, toxin component;	Bacteria; Fusobacteria; Fusobacteriales; Fusobacteriaceae; Fusobacterium	NoEC	NA
Sample_4226LI	sp|D6LA78_FUSNV|D6LA78	Fusobacterium nucleatum subsp. vincentii 3_1_27	56.0	84	37	0	184	21	104	187	5.8e-20	104.0	SubName: Full=Toxin-antitoxin system, antitoxin component, AbrB famil;	Bacteria; Fusobacteria; Fusobacteriales; Fusobacteriaceae; Fusobacterium	NoEC	NA
Sample_4226LI	sp|D6LIL3_9FUSO|D6LIL3	Fusobacterium periodonticum 1_1_41FAA	58.9	56	23	0	1	56	172	227	3.3e-11	74.3	SubName: Full=Toxin-antitoxin system, toxin component, Bro family;	Bacteria; Fusobacteria; Fusobacteriales; Fusobacteriaceae; Fusobacterium	NoEC	NA
Sample_4236LI	sp|C3WGH5_FUSMR|C3WGH5	Fusobacterium mortiferum ATCC 9817	75.6	90	22	0	1	90	1	90	1.3e-33	149.4	SubName: Full=Addiction module toxin, RelE/StbE family;	Bacteria; Fusobacteria; Fusobacteriales; Fusobacteriaceae; Fusobacterium	NoEC	NA
Sample_4236LI	sp|C6JRA1_FUSVA|C6JRA1	Fusobacterium varium ATCC 27725	75.3	93	23	0	1	93	193	285	5.4e-35	154.1	SubName: Full=Addiction module antitoxin, RelB/DinJ family;	Bacteria; Fusobacteria; Fusobacteriales; Fusobacteriaceae; Fusobacterium	NoEC	NA
Sample_I4232	sp|D6L8Q3_FUSNV|D6L8Q3	Fusobacterium nucleatum subsp. vincentii 3_1_27	76.2	105	25	0	1105	125	229	333	1.4e-38	166.4	SubName: Full=Fic family toxin-antitoxin system, toxin component;	Bacteria; Fusobacteria; Fusobacteriales; Fusobacteriaceae; Fusobacterium	NoEC	NA
Sample_I4232	sp|C6JRA1_FUSVA|C6JRA1	Fusobacterium varium ATCC 27725	80.0	75	15	0	1	75	175	249	1.2e-27	129.4	SubName: Full=Addiction module antitoxin, RelB/DinJ family;	Bacteria; Fusobacteria; Fusobacteriales; Fusobacteriaceae; Fusobacterium	NoEC	NA
Sample_I4232	sp|D4CU67_9FUSO|D4CU67	Fusobacterium periodonticum ATCC 33693	68.5	54	13	1	1	50	1	54	3.1e-13	80.9	SubName: Full=Toxin-antitoxin system, antitoxin component, HicB family;	Bacteria; Fusobacteria; Fusobacteriales; Fusobacteriaceae; Fusobacterium	NoEC	NA
Sample_4209LI	sp|D6LA78_FUSNV|D6LA78	Fusobacterium nucleatum subsp. vincentii 3_1_27	56.0	84	37	0	184	21	104	187	5.8e-20	104.0	SubName: Full=Toxin-antitoxin system, antitoxin component, AbrB famil;	Bacteria; Fusobacteria; Fusobacteriales; Fusobacteriaceae; Fusobacterium	NoEC	NA
Sample_4237LI	sp|D6LA78_FUSNV|D6LA78	Fusobacterium nucleatum subsp. vincentii 3_1_27	56.0	84	37	0	184	21	104	187	5.8e-20	104.0	SubName: Full=Toxin-antitoxin system, antitoxin component, AbrB famil;	Bacteria; Fusobacteria; Fusobacteriales; Fusobacteriaceae; Fusobacterium	NoEC	NA
Sample_4210LI	sp|C3WET8_FUSMR|C3WET8	Fusobacterium mortiferum ATCC 9817	53.8	197	81	4	1	190	1	194	2.7e-41	176.0	SubName: Full=Putative toxin-antitoxin system, toxin component, Bro family;	Bacteria; Fusobacteria; Fusobacteriales; Fusobacteriaceae; Fusobacterium	NoEC	NA
Sample_4210LI	sp|C3WET8_FUSMR|C3WET8	Fusobacterium mortiferum ATCC 9817	75.5	216	49	1	1	216	1	212	1.7e-84	319.7	SubName: Full=Putative toxin-antitoxin system, toxin component, Bro family;	Bacteria; Fusobacteria; Fusobacteriales; Fusobacteriaceae; Fusobacterium	NoEC	NA
Sample_4210LI	sp|H1PYL5_9FUSO|H1PYL5	Fusobacterium ulcerans 12-1B	61.5	65	25	0	1	65	165	229	0.0000000000000001	92.8	SubName: Full=RelE/StbE family addiction module toxin;	Bacteria; Fusobacteria; Fusobacteriales; Fusobacteriaceae; Fusobacterium	NoEC	NA
Sample_4210LI	sp|C6JRA1_FUSVA|C6JRA1	Fusobacterium varium ATCC 27725	83.0	53	9	0	1	53	153	205	7.6e-18	96.3	SubName: Full=Addiction module antitoxin, RelB/DinJ family;	Bacteria; Fusobacteria; Fusobacteriales; Fusobacteriaceae; Fusobacterium	NoEC	NA
Sample_4210LI	sp|C7N9X1_LEPBD|C7N9X1	Leptotrichia buccalis (strain ATCC 14201 / DSM 1135 / JCM 12969 / NCTC10249)	52.8	89	41	1	1	88	1	89	5.8e-18	97.4	SubName: Full=Addiction module antitoxin, RelB/DinJ family;	Bacteria; Fusobacteria; Fusobacteriales; Leptotrichiaceae; Leptotrichia	NoEC	COG3077
Sample_4210LI	sp|D6LA78_FUSNV|D6LA78	Fusobacterium nucleatum subsp. vincentii 3_1_27	56.0	84	37	0	184	21	104	187	5.8e-20	104.0	SubName: Full=Toxin-antitoxin system, antitoxin component, AbrB famil;	Bacteria; Fusobacteria; Fusobacteriales; Fusobacteriaceae; Fusobacterium	NoEC	NA
Sample_4210LI	sp|C3WLF4_9FUSO|C3WLF4	Fusobacterium periodonticum 2_1_31	69.5	82	25	0	3	84	5	86	7.8e-25	120.2	SubName: Full=Addiction module toxin, Txe/YoeB family;	Bacteria; Fusobacteria; Fusobacteriales; Fusobacteriaceae; Fusobacterium	NoEC	NA
Sample_4210LI	sp|E5BHE0_9FUSO|E5BHE0	Fusobacterium gonidiaformans 3-1-5R	65.5	87	30	0	1	87	1	87	9.3e-29	133.3	SubName: Full=Addiction module toxin, RelE/StbE family;	Bacteria; Fusobacteria; Fusobacteriales; Fusobacteriaceae; Fusobacterium	NoEC	NA
Sample_4210LI	sp|E5BEN9_9FUSO|E5BEN9	Fusobacterium gonidiaformans 3-1-5R	51.7	230	99	6	1	228	35	254	6.1e-56	224.9	SubName: Full=Toxin-antitoxin system, toxin component, Bro domain protein;	Bacteria; Fusobacteria; Fusobacteriales; Fusobacteriaceae; Fusobacterium	NoEC	NA
Sample_4228LI	sp|D4CU67_9FUSO|D4CU67	Fusobacterium periodonticum ATCC 33693	75.6	123	26	1	1	119	13	135	2.2e-44	185.7	SubName: Full=Toxin-antitoxin system, antitoxin component, HicB family;	Bacteria; Fusobacteria; Fusobacteriales; Fusobacteriaceae; Fusobacterium	NoEC	NA
Sample_4228LI	sp|C6JRA1_FUSVA|C6JRA1	Fusobacterium varium ATCC 27725	62.9	62	18	2	1	61	10	67	8.7e-11	73.2	SubName: Full=Addiction module antitoxin, RelB/DinJ family;	Bacteria; Fusobacteria; Fusobacteriales; Fusobacteriaceae; Fusobacterium	NoEC	NA
Sample_4228LI	sp|E5BEN9_9FUSO|E5BEN9	Fusobacterium gonidiaformans 3-1-5R	49.3	268	113	8	1	259	1	254	1.1e-58	234.2	SubName: Full=Toxin-antitoxin system, toxin component, Bro domain protein;	Bacteria; Fusobacteria; Fusobacteriales; Fusobacteriaceae; Fusobacterium	NoEC	NA
Sample_4234LI	sp|C3WDL6_FUSMR|C3WDL6	Fusobacterium mortiferum ATCC 9817	61.0	82	30	2	181	12	92	173	2.6e-17	95.1	SubName: Full=Toxin-antitoxin system, toxin component, Bro domain protein;	Bacteria; Fusobacteria; Fusobacteriales; Fusobacteriaceae; Fusobacterium	NoEC	NA
Sample_4234LI	sp|D6LA78_FUSNV|D6LA78	Fusobacterium nucleatum subsp. vincentii 3_1_27	56.0	84	37	0	184	21	104	187	5.8e-20	104.0	SubName: Full=Toxin-antitoxin system, antitoxin component, AbrB famil;	Bacteria; Fusobacteria; Fusobacteriales; Fusobacteriaceae; Fusobacterium	NoEC	NA

## Sheet: 7.Clostridia
Identified toxins from Clostridia.
Sample id	Uniprot ID	Taxa	%id	Aln len	Mismatches	Gaps	Query start	Query end	Subjct start	Subjct end	E-val	Bit score	Fut hit name	Full taxnomy	E.C. id	COG id
Sample_4217_LI	sp|Q0ST84_CLOPS|Q0ST84	Clostridium perfringens (strain SM101 / Type A)	66.1	112	38	0	1	112	430	541	1.5e-39	169.5	SubName: Full=Putative enterotoxin, EntB;	Bacteria; Firmicutes; Clostridia; Clostridiales; Clostridiaceae; Clostridium	NoEC	COG0791
Sample_4227_LI	sp|R6LQ01_9CLOT|R6LQ01	Clostridium sp. CAG:265	54.1	220	87	2	5	210	286	505	9.3e-59	234.2	SubName: Full=Putative enterotoxin EntB;	Bacteria; Firmicutes; Clostridia; Clostridiales; Clostridiaceae; Clostridium; environmental samples	NoEC	NA
Sample_4227_LI	sp|Q0STG9_CLOPS|Q0STG9	Clostridium perfringens (strain SM101 / Type A)	96.6	58	2	0	1	58	899	956	2.4e-25	121.3	SubName: Full=Putative enterotoxin EntA;	Bacteria; Firmicutes; Clostridia; Clostridiales; Clostridiaceae; Clostridium	NoEC	COG3103
Sample_4227_LI	sp|C8W6C1_DESAS|C8W6C1	Desulfotomaculum acetoxidans (strain ATCC 49208 / DSM 771 / VKMB-1644)	78.3	106	23	0	2	107	14	119	2e-41	175.6	SubName: Full=Transcriptional regulator, MerR family;	Bacteria; Firmicutes; Clostridia; Clostridiales; Peptococcaceae; Desulfotomaculum	NoEC	COG0789
Sample_4227_LI	sp|B1BRJ3_CLOPF|B1BRJ3	Clostridium perfringens E str. JGS1987	96.4	112	4	0	1	112	62	173	3e-56	224.9	SubName: Full=Mannosyl-glycoprotein endo-beta-N-acetylglucosamidase domain protein, possible enterotoxin;	Bacteria; Firmicutes; Clostridia; Clostridiales; Clostridiaceae; Clostridium	NoEC	NA
Sample_4227_LI	sp|C8W6P9_DESAS|C8W6P9	Desulfotomaculum acetoxidans (strain ATCC 49208 / DSM 771 / VKMB-1644)	52.4	103	48	1	1	102	18	120	1.6e-28	132.9	SubName: Full=Radical SAM domain protein;	Bacteria; Firmicutes; Clostridia; Clostridiales; Peptococcaceae; Desulfotomaculum	NoEC	COG1964
Sample_4227_LI	sp|B1V0P7_CLOPF|B1V0P7	Clostridium perfringens D str. JGS1721	91.8	122	10	0	1	122	363	484	8e-55	220.3	SubName: Full=Probable enterotoxin;	Bacteria; Firmicutes; Clostridia; Clostridiales; Clostridiaceae; Clostridium	NoEC	NA
Sample_4227_LI	sp|Q0TR56_CLOP1|Q0TR56	Clostridium perfringens (strain ATCC 13124 / NCTC 8237 / Type A)	98.0	99	2	0	1	99	356	454	3.8e-47	194.5	SubName: Full=Mannosyl-glycoprotein endo-beta-N-acetylglucosamidase domain protein, possible enterotoxin;	Bacteria; Firmicutes; Clostridia; Clostridiales; Clostridiaceae; Clostridium	NoEC	COG4193
Sample_4227_LI	sp|Q182X4_CLOD6|Q182X4	Clostridium difficile (strain 630)	61.1	229	89	0	6	234	25	253	1.1e-76	293.9	SubName: Full=Putative cytotoxic factor;	Bacteria; Firmicutes; Clostridia; Clostridiales; Peptostreptococcaceae	NoEC	COG1496
Sample_4227_LI	sp|L7EJD8_CLOPA|L7EJD8	Clostridium pasteurianum DSM 525	38.4	125	74	2	1	124	9	131	5e-20	104.8	SubName: Full=Heavy metal transport/detoxification protein;	Bacteria; Firmicutes; Clostridia; Clostridiales; Clostridiaceae; Clostridium	NoEC	NA
Sample_4227_LI	sp|H7CW34_CLOPF|H7CW34	Clostridium perfringens F262	53.8	160	63	2	1	149	137	296	3.4e-39	168.7	SubName: Full=Enterotoxin;	Bacteria; Firmicutes; Clostridia; Clostridiales; Clostridiaceae; Clostridium	NoEC	NA
Sample_4227_LI	sp|B1V0P7_CLOPF|B1V0P7	Clostridium perfringens D str. JGS1721	99.4	174	1	0	1	174	620	793	3e-87	328.6	SubName: Full=Probable enterotoxin;	Bacteria; Firmicutes; Clostridia; Clostridiales; Clostridiaceae; Clostridium	NoEC	NA
Sample_4227_LI	sp|L1Q4H5_9CLOT|L1Q4H5	Clostridium celatum DSM 1785	96.2	53	2	0	1	53	1	53	0.0000000000000000009	99.4	SubName: Full=Toxin-antitoxin system, antitoxin component, ribbon-helix-helix domain protein;	Bacteria; Firmicutes; Clostridia; Clostridiales; Clostridiaceae; Clostridium	NoEC	NA
Sample_4227_LI	sp|L1Q5E4_9CLOT|L1Q5E4	Clostridium celatum DSM 1785	55.6	126	55	1	1	125	67	192	2.7e-34	152.1	SubName: Full=Toxin-antitoxin system toxin component, PIN family;	Bacteria; Firmicutes; Clostridia; Clostridiales; Clostridiaceae; Clostridium	NoEC	NA
Sample_4227_LI	sp|B1R5Y7_CLOPF|B1R5Y7	Clostridium perfringens B str. ATCC 3626	99.1	110	1	0	1	110	503	612	1.1e-55	223.0	SubName: Full=Putative enterotoxin;	Bacteria; Firmicutes; Clostridia; Clostridiales; Clostridiaceae; Clostridium	NoEC	NA
Sample_4227_LI	sp|B1REL1_CLOPF|B1REL1	Clostridium perfringens CPE str. F4969	98.2	109	2	0	1	109	709	817	6.1e-54	217.2	SubName: Full=Putative enterotoxin;	Bacteria; Firmicutes; Clostridia; Clostridiales; Clostridiaceae; Clostridium	NoEC	NA
Sample_4227_LI	sp|B1RQH3_CLOPF|B1RQH3	Clostridium perfringens NCTC 8239	94.4	142	8	0	1	142	711	852	1.7e-72	279.3	SubName: Full=Putative enterotoxin;	Bacteria; Firmicutes; Clostridia; Clostridiales; Clostridiaceae; Clostridium	NoEC	NA
Sample_4227_LI	sp|B6FX94_9FIRM|B6FX94	Clostridium hiranonis DSM 13275	96.4	110	4	0	1	110	31	140	2.6e-52	211.8	SubName: Full=Toxin-antitoxin system, antitoxin component, HicB family;	Bacteria; Firmicutes; Clostridia; Clostridiales; Peptostreptococcaceae	NoEC	NA
Sample_4227_LI	sp|R5VQ77_9FIRM|R5VQ77	Coprococcus eutactus CAG:665	98.0	50	1	0	5	54	206	255	5.7e-21	106.7	SubName: Full=Toxin-antitoxin system toxin component Bro family;	Bacteria; Firmicutes; Clostridia; Clostridiales; Lachnospiraceae; Coprococcus; environmental samples	NoEC	NA
Sample_4227_LI	sp|Q4ZFU0_CLOPF|Q4ZFU0	Clostridium perfringens	100.0	113	0	0	1	113	99	211	8.5e-59	233.4	SubName: Full=Beta2 toxin; Bacteria; Firmicutes; Clostridia; Clostridiales; Clostridiaceae; Clostridium		NoEC	NA
Sample_4227_LI	sp|Q0TR56_CLOP1|Q0TR56	Clostridium perfringens (strain ATCC 13124 / NCTC 8237 / Type A)	44.5	218	108	4	3	212	332	544	1.3e-45	190.7	SubName: Full=Mannosyl-glycoprotein endo-beta-N-acetylglucosamidase domain protein, possible enterotoxin;	Bacteria; Firmicutes; Clostridia; Clostridiales; Clostridiaceae; Clostridium	NoEC	COG4193
Sample_4227_LI	sp|B1RQK5_CLOPF|B1RQK5	Clostridium perfringens NCTC 8239	100.0	376	0	0	1	376	674	1049	7.3e-216	756.9	SubName: Full=Mannosyl-glycoprotein endo-beta-N-acetylglucosamidase domain protein, possible enterotoxin;	Bacteria; Firmicutes; Clostridia; Clostridiales; Clostridiaceae; Clostridium	NoEC	NA
Sample_4227_LI	sp|R5VQ77_9FIRM|R5VQ77	Coprococcus eutactus CAG:665	95.0	139	7	0	1	139	57	195	1.9e-68	265.8	SubName: Full=Toxin-antitoxin system toxin component Bro family;	Bacteria; Firmicutes; Clostridia; Clostridiales; Lachnospiraceae; Coprococcus; environmental samples	NoEC	NA
Sample_4227_LI	sp|B1UZI5_CLOPF|B1UZI5	Clostridium perfringens D str. JGS1721	41.7	333	160	9	1	327	479	783	3e-56	226.5	SubName: Full=Mannosyl-glycoprotein endo-beta-N-acetylglucosamidase domain protein, possible enterotoxin;	Bacteria; Firmicutes; Clostridia; Clostridiales; Clostridiaceae; Clostridium	NoEC	NA
Sample_4227_LI	sp|R5XAA2_9CLOT|R5XAA2	Clostridium bartlettii CAG:1329	82.8	93	16	0	17	109	1	93	1.1e-36	159.8	SubName: Full=Toxin-antitoxin system antitoxin component ribbon-helix-helix domain protein;	Bacteria; Firmicutes; Clostridia; Clostridiales; Clostridiaceae; Clostridium; environmental samples	NoEC	NA
Sample_4227_LI	sp|C8W5V6_DESAS|C8W5V6	Desulfotomaculum acetoxidans (strain ATCC 49208 / DSM 771 / VKMB-1644)	74.3	101	26	0	1	101	255	355	5.2e-39	167.5	SubName: Full=Transport system permease protein;Flags: Precursor;	Bacteria; Firmicutes; Clostridia; Clostridiales; Peptococcaceae; DesulfotomaculumNoEC	NA	COG0609
Sample_4227_LI	sp|R5X0S9_9CLOT|R5X0S9	Clostridium bartlettii CAG:1329	81.8	121	22	0	1	121	1	121	3.8e-49	201.4	SubName: Full=Toxin-antitoxin system toxin component MazF family;	Bacteria; Firmicutes; Clostridia; Clostridiales; Clostridiaceae; Clostridium; environmental samples	NoEC	NA
Sample_4194LI	sp|F7MIS9_CLOBO|F7MIS9	Clostridium botulinum C str. Stockholm	38.9	113	61	5	1	106	1	112	4.3e-12	78.2	SubName: Full=Putative epsilon-toxin type B;	Bacteria; Firmicutes; Clostridia; Clostridiales; Clostridiaceae; Clostridium	NoEC	NA
Sample_4194LI	sp|Q0STG9_CLOPS|Q0STG9	Clostridium perfringens (strain SM101 / Type A)	81.0	163	28	1	1	160	620	782	2.6e-69	268.9	SubName: Full=Putative enterotoxin EntA;	Bacteria; Firmicutes; Clostridia; Clostridiales; Clostridiaceae; Clostridium	NoEC	COG3103
Sample_4194LI	sp|B1REL1_CLOPF|B1REL1	Clostridium perfringens CPE str. F4969	52.8	123	42	3	5	113	420	540	8e-25	120.6	SubName: Full=Putative enterotoxin;	Bacteria; Firmicutes; Clostridia; Clostridiales; Clostridiaceae; Clostridium	NoEC	NA
Sample_4194LI	sp|Q8XMT2_CLOPE|Q8XMT2	Clostridium perfringens (strain 13 / Type A)	65.1	129	41	3	3	128	1	128	1.1e-38	166.8	SubName: Full=Probable enterotoxin;	Bacteria; Firmicutes; Clostridia; Clostridiales; Clostridiaceae; Clostridium	NoEC	NA
Sample_4206LI	sp|C8W1N1_DESAS|C8W1N1	Desulfotomaculum acetoxidans (strain ATCC 49208 / DSM 771 / VKMB-1644)	42.0	169	96	1	1	169	62228	na	4.3e-30	138.7	SubName: Full=Putative uncharacterized protein;	Bacteria; Firmicutes; Clostridia; Clostridiales; Peptococcaceae; Desulfotomaculum	NoEC	COG15182
Sample_4206LI	sp|R5VQ77_9FIRM|R5VQ77	Coprococcus eutactus CAG:665	96.2	53	2	0	1	53	203	255	2.3e-22	111.3	SubName: Full=Toxin-antitoxin system toxin component Bro family;	Bacteria; Firmicutes; Clostridia; Clostridiales; Lachnospiraceae; Coprococcus; environmental samples	NoEC	NA
Sample_4206LI	sp|R6LQ01_9CLOT|R6LQ01	Clostridium sp. CAG:265	65.0	137	48	0	1	137	385	521	4.1e-47	194.9	SubName: Full=Putative enterotoxin EntB;	Bacteria; Firmicutes; Clostridia; Clostridiales; Clostridiaceae; Clostridium; environmental samples	NoEC	NA
Sample_4206LI	sp|C5EG98_9FIRM|C5EG98	Clostridiales bacterium 1_7_47FAA	51.8	114	55	0	1	114	54	167	4.7e-28	131.3	SubName: Full=Toxin-antitoxin system, toxin component, GNAT family;	Bacteria; Firmicutes; Clostridia; Clostridiales	NoEC	NA
Sample_4206LI	sp|R5XAA2_9CLOT|R5XAA2	Clostridium bartlettii CAG:1329	79.3	82	17	0	24	105	1	82	2.2e-29	135.6	SubName: Full=Toxin-antitoxin system antitoxin component ribbon-helix-helix domain protein;	Bacteria; Firmicutes; Clostridia; Clostridiales; Clostridiaceae; Clostridium; environmental samples	NoEC	NA
Sample_4224LI	sp|B1R5Y7_CLOPF|B1R5Y7	Clostridium perfringens B str. ATCC 3626	55.0	893	321	17	1	839	1	866	1.1e-264	920.2	SubName: Full=Putative enterotoxin;	Bacteria; Firmicutes; Clostridia; Clostridiales; Clostridiaceae; Clostridium	NoEC	NA
Sample_4224LI	sp|Q0TTK0_CLOP1|Q0TTK0	Clostridium perfringens (strain ATCC 13124 / NCTC 8237 / Type A)	45.4	97	47	3	1	93	457	551	3.6e-13	81.6	SubName: Full=Putative enterotoxin, EntD;	Bacteria; Firmicutes; Clostridia; Clostridiales; Clostridiaceae; Clostridium	NoEC	COG5632
Sample_4224LI	sp|C8VZ41_DESAS|C8VZ41	Desulfotomaculum acetoxidans (strain ATCC 49208 / DSM 771 / VKMB-1644)	48.6	111	57	0	1	111	50160	na	2.8e-22	112.1	RecName: Full=(Dimethylallyl)adenosine tRNA methylthiotransferase MiaB;EC=2.-.-.-;AltName: Full=methylthiotransferase;AltName: Full=tRNA-i(6)A37 methylthiotransferase;	Bacteria; Firmicutes; Clostridia; Clostridiales; Peptococcaceae; Desulfotomaculum	2.	COG0621
Sample_4224LI	sp|B1R9K9_CLOPF|B1R9K9	Clostridium perfringens B str. ATCC 3626	75.4	114	28	0	2	115	362	475	8.4e-46	190.3	SubName: Full=Lambda toxin;	Bacteria; Firmicutes; Clostridia; Clostridiales; Clostridiaceae; Clostridium	NoEC	NA
Sample_4224LI	sp|C8W1N1_DESAS|C8W1N1	Desulfotomaculum acetoxidans (strain ATCC 49208 / DSM 771 / VKMB-1644)	39.7	136	80	1	1	136	95228	na	5.9e-22	111.3	SubName: Full=Putative uncharacterized protein;	Bacteria; Firmicutes; Clostridia; Clostridiales; Peptococcaceae; Desulfotomaculum	NoEC	COG15182
Sample_4224LI	sp|C8W411_DESAS|C8W411	Desulfotomaculum acetoxidans (strain ATCC 49208 / DSM 771 / VKMB-1644)	86.7	113	15	0	1	113	17129	na	2.9e-51	208.4	RecName: Full=30S ribosomal protein S11;	Bacteria; Firmicutes; Clostridia; Clostridiales; Peptococcaceae; Desulfotomaculum	NoEC	COG0100
Sample_4224LI	sp|C5EG98_9FIRM|C5EG98	Clostridiales bacterium 1_7_47FAA	52.4	143	68	0	3	145	25	167	5.7e-39	167.9	SubName: Full=Toxin-antitoxin system, toxin component, GNAT family;	Bacteria; Firmicutes; Clostridia; Clostridiales	NoEC	NA
Sample_4224LI	sp|C8VX17_DESAS|C8VX17	Desulfotomaculum acetoxidans (strain ATCC 49208 / DSM 771 / VKMB-1644)	69.5	118	35	1	7	123	115	232	1.3e-41	176.4	SubName: Full=Putative uncharacterized protein;	Bacteria; Firmicutes; Clostridia; Clostridiales; Peptococcaceae; Desulfotomaculum	NoEC	COG1242
Sample_I4239	sp|C8VXH8_DESAS|C8VXH8	Desulfotomaculum acetoxidans (strain ATCC 49208 / DSM 771 / VKMB-1644)	52.5	122	56	1	24	143	4	125	6.2e-30	137.9	SubName: Full=Transcriptional modulator of MazE/toxin, MazF;	Bacteria; Firmicutes; Clostridia; Clostridiales; Peptococcaceae; Desulfotomaculum	NoEC	NOG15647
Sample_I4239	sp|D4K2F9_9FIRM|D4K2F9	Faecalibacterium prausnitzii L2-6	77.6	67	15	0	1	67	21	87	7.3e-26	123.2	SubName: Full=Addiction module toxin, RelE/StbE family;	Bacteria; Firmicutes; Clostridia; Clostridiales; Ruminococcaceae; Faecalibacterium	NoEC	NA
Sample_I4239	sp|C8W2U1_DESAS|C8W2U1	Desulfotomaculum acetoxidans (strain ATCC 49208 / DSM 771 / VKMB-1644)	42.0	88	48	1	5	92	7	na	911.2e-07	63.2	SubName: Full=Putative uncharacterized protein;	Bacteria; Firmicutes; Clostridia; Clostridiales; Peptococcaceae; Desulfotomaculum	NoEC	COG3335
Sample_I4239	sp|B1R5Y7_CLOPF|B1R5Y7	Clostridium perfringens B str. ATCC 3626	55.1	893	320	17	1	839	1	866	2.9e-265	922.2	SubName: Full=Putative enterotoxin;	Bacteria; Firmicutes; Clostridia; Clostridiales; Clostridiaceae; Clostridium	NoEC	NA
Sample_I4239	sp|C5EG98_9FIRM|C5EG98	Clostridiales bacterium 1_7_47FAA	52.7	165	78	0	2	166	3	167	8e-45	187.6	SubName: Full=Toxin-antitoxin system, toxin component, GNAT family;	Bacteria; Firmicutes; Clostridia; Clostridiales	NoEC	NA
Sample_I4239	sp|C8W027_DESAS|C8W027	Desulfotomaculum acetoxidans (strain ATCC 49208 / DSM 771 / VKMB-1644)	75.0	176	44	0	1	176	146	321	5.2e-71	274.6	RecName: Full=Biotin synthase;EC=2.8.1.6;	Bacteria; Firmicutes; Clostridia; Clostridiales; Peptococcaceae; Desulfotomaculum	2.8.1.6	COG0502
Sample_I4239	sp|C8VZW7_DESAS|C8VZW7	Desulfotomaculum acetoxidans (strain ATCC 49208 / DSM 771 / VKMB-1644)	55.3	123	54	1	12	134	13	134	4.9e-29	134.8	SubName: Full=Binding-protein-dependent transport systems inner membrane component;Flags: Precursor;	Bacteria; Firmicutes; Clostridia; Clostridiales; Peptococcaceae; Desulfotomaculum	NoEC	COG0600
Sample_I4239	sp|R5XAA2_9CLOT|R5XAA2	Clostridium bartlettii CAG:1329	77.8	72	16	0	1	72	22	93	1.6e-23	115.5	SubName: Full=Toxin-antitoxin system antitoxin component ribbon-helix-helix domain protein;	Bacteria; Firmicutes; Clostridia; Clostridiales; Clostridiaceae; Clostridium; environmental samples	NoEC	NA
Sample_I4239	sp|B1BRL7_CLOPF|B1BRL7	Clostridium perfringens E str. JGS1987	89.0	73	7	1	1	73	504	575	2.1e-28	132.5	SubName: Full=Putative enterotoxin;	Bacteria; Firmicutes; Clostridia; Clostridiales; Clostridiaceae; Clostridium	NoEC	NA
Sample_I4239	sp|B1RQK5_CLOPF|B1RQK5	Clostridium perfringens NCTC 8239	98.3	117	2	0	1	117	559	675	4.1e-56	224.6	SubName: Full=Mannosyl-glycoprotein endo-beta-N-acetylglucosamidase domain protein, possible enterotoxin;	Bacteria; Firmicutes; Clostridia; Clostridiales; Clostridiaceae; Clostridium	NoEC	NA
Sample_I4239	sp|C8W347_DESAS|C8W347	Desulfotomaculum acetoxidans (strain ATCC 49208 / DSM 771 / VKMB-1644)	71.7	92	26	0	5	96	1	na	928.9e-33	146.7	RecName: Full=CRISPR-associated endoribonuclease Cas2;EC=3.1.-.-;	Bacteria; Firmicutes; Clostridia; Clostridiales; Peptococcaceae; Desulfotomaculum	3.1.	COG1343
Sample_I4239	sp|L1Q7U1_9CLOT|L1Q7U1	Clostridium celatum DSM 1785	52.5	61	29	0	11	71	6	66	1.3e-09	69.3	SubName: Full=Toxin-antitoxin system, antitoxin component, Xre family;	Bacteria; Firmicutes; Clostridia; Clostridiales; Clostridiaceae; Clostridium	NoEC	NA
Sample_I4239	sp|F7MIS9_CLOBO|F7MIS9	Clostridium botulinum C str. Stockholm	42.7	103	59	0	1	103	80	182	3.3e-17	95.1	SubName: Full=Putative epsilon-toxin type B;	Bacteria; Firmicutes; Clostridia; Clostridiales; Clostridiaceae; Clostridium	NoEC	NA
Sample_I4239	sp|C8VVJ3_DESAS|C8VVJ3	Desulfotomaculum acetoxidans (strain ATCC 49208 / DSM 771 / VKMB-1644)	38.8	160	95	1	1	157	254	413	7.4e-29	134.4	SubName: Full=Transposase IS66;	Bacteria; Firmicutes; Clostridia; Clostridiales; Peptococcaceae; Desulfotomaculum	NoEC	COG3436
Sample_I4239	sp|R6LQ01_9CLOT|R6LQ01	Clostridium sp. CAG:265	46.7	482	218	8	1	462	59	521	9.3e-112	411.4	SubName: Full=Putative enterotoxin EntB;	Bacteria; Firmicutes; Clostridia; Clostridiales; Clostridiaceae; Clostridium; environmental samples	NoEC	NA
Sample_I4239	sp|D3ANR6_9CLOT|D3ANR6	Clostridium hathewayi DSM 13479	34.9	195	105	6	3	189	63	243	2.4e-17	96.7	SubName: Full=Toxin-antitoxin system, toxin component, Bro family;	Bacteria; Firmicutes; Clostridia; Clostridiales; Clostridiaceae; Clostridium	NoEC	NA
Sample_I4239	sp|C8W345_DESAS|C8W345	Desulfotomaculum acetoxidans (strain ATCC 49208 / DSM 771 / VKMB-1644)	62.8	94	35	0	4	97	2	na	957.6e-32	143.7	SubName: Full=CRISPR-associated protein Cas4;	Bacteria; Firmicutes; Clostridia; Clostridiales; Peptococcaceae; Desulfotomaculum	NoEC	COG1468
Sample_I4239	sp|C8W340_DESAS|C8W340	Desulfotomaculum acetoxidans (strain ATCC 49208 / DSM 771 / VKMB-1644)	43.1	109	56	3	1	103	147	255	6.3e-16	90.9	SubName: Full=CRISPR-associated protein Cas6;	Bacteria; Firmicutes; Clostridia; Clostridiales; Peptococcaceae; Desulfotomaculum	NoEC	COG1583
Sample_I4239	sp|R6KMV8_9CLOT|R6KMV8	Clostridium sp. CAG:265	70.5	129	38	0	1	129	6	134	6.1e-45	187.6	SubName: Full=Putative toxin-antitoxin system toxin component PIN family;	Bacteria; Firmicutes; Clostridia; Clostridiales; Clostridiaceae; Clostridium; environmental samples	NoEC	NA
Sample_I4239	sp|R9C7S1_9CLOT|R9C7S1	Clostridium sartagoforme AAU1	61.9	118	43	1	1	118	25	140	3.6e-36	158.3	SubName: Full=NLP/P60 family protein, enterotoxin;	Bacteria; Firmicutes; Clostridia; Clostridiales; Clostridiaceae; Clostridium	NoEC	NA
Sample_I4239	sp|C8VWN9_DESAS|C8VWN9	Desulfotomaculum acetoxidans (strain ATCC 49208 / DSM 771 / VKMB-1644)	66.1	59	20	0	1	59	288	346	5.7e-14	83.6	SubName: Full=Integrase family protein;	Bacteria; Firmicutes; Clostridia; Clostridiales; Peptococcaceae; Desulfotomaculum	NoEC	COG0582
Sample_I4239	sp|I6UCA5_CLOPF|I6UCA5	Clostridium perfringens	100.0	118	0	0	1	118	159	276	1.2e-63	249.6	SubName: Full=Alpha toxin;Flags: Fragment;	Bacteria; Firmicutes; Clostridia; Clostridiales; Clostridiaceae; Clostridium	NoEC	NA
Sample_I4239	sp|B1UZI5_CLOPF|B1UZI5	Clostridium perfringens D str. JGS1721	40.2	127	64	2	3	117	320	446	6.4e-17	94.4	SubName: Full=Mannosyl-glycoprotein endo-beta-N-acetylglucosamidase domain protein, possible enterotoxin;	Bacteria; Firmicutes; Clostridia; Clostridiales; Clostridiaceae; Clostridium	NoEC	NA
Sample_I4239	sp|B1BRL7_CLOPF|B1BRL7	Clostridium perfringens E str. JGS1987	84.8	112	14	1	1	109	795	906	1.4e-47	196.1	SubName: Full=Putative enterotoxin;	Bacteria; Firmicutes; Clostridia; Clostridiales; Clostridiaceae; Clostridium	NoEC	NA
Sample_I4239	sp|C8W6B1_DESAS|C8W6B1	Desulfotomaculum acetoxidans (strain ATCC 49208 / DSM 771 / VKMB-1644)	25.8	97	68	1	1	93	424	520	3.5e-05	55.1	SubName: Full=ATP-dependent DNA helicase, RecQ family;Flags: Precursor;	Bacteria; Firmicutes; Clostridia; Clostridiales; Peptococcaceae; DesulfotomaculumNoEC	COG0514
Sample_I4239	sp|B1RQH3_CLOPF|B1RQH3	Clostridium perfringens NCTC 8239	87.2	47	6	0	55	101	465	511	5.7e-14	84.3	SubName: Full=Putative enterotoxin;	Bacteria; Firmicutes; Clostridia; Clostridiales; Clostridiaceae; Clostridium	NoEC	NA
Sample_I4239	sp|C8W025_DESAS|C8W025	Desulfotomaculum acetoxidans (strain ATCC 49208 / DSM 771 / VKMB-1644)	77.1	109	19	1	1	103	244	352	5e-42	177.6	RecName: Full=Adenosylmethionine-8-amino-7-oxononanoate aminotransferase;EC=2.6.1.62;AltName: Full=7,8-diamino-pelargonic acid aminotransferase;AltName: Full=7,8-diaminononanoate synthase;AltName: Full=Diaminopelargonic acid synthase;	Bacteria; Firmicutes; Clostridia; Clostridiales; Peptococcaceae; Desulfotomaculum	2.6.1.62	COG0161
Sample_I4239	sp|R7L4S9_9CLOT|R7L4S9	Clostridium sp. CAG:273	77.1	109	25	0	1	109	1	109	9.7e-44	183.3	SubName: Full=Toxin-antitoxin system toxin component MazF family;	Bacteria; Firmicutes; Clostridia; Clostridiales; Clostridiaceae; Clostridium; environmental samples	NoEC	NA
Sample_4199LI	sp|B1BRL7_CLOPF|B1BRL7	Clostridium perfringens E str. JGS1987	67.1	407	111	8	1	386	15	419	1.4e-148	533.5	SubName: Full=Putative enterotoxin;	Bacteria; Firmicutes; Clostridia; Clostridiales; Clostridiaceae; Clostridium	NoEC	NA
Sample_4199LI	sp|B1BJM8_CLOPF|B1BJM8	Clostridium perfringens C str. JGS1495	71.7	311	78	3	1	303	474	782	3.4e-123	448.7	SubName: Full=Putative enterotoxin;	Bacteria; Firmicutes; Clostridia; Clostridiales; Clostridiaceae; Clostridium	NoEC	NA
Sample_4199LI	sp|C6DXX7_CLOBO|C6DXX7	Clostridium botulinum D str. 1873	39.5	190	107	5	1	183	1	189	4.6e-30	138.7	SubName: Full=Putative epsilon-toxin type B;	Bacteria; Firmicutes; Clostridia; Clostridiales; Clostridiaceae; Clostridium	NoEC	NA
Sample_4199LI	sp|Q0TR56_CLOP1|Q0TR56	Clostridium perfringens (strain ATCC 13124 / NCTC 8237 / Type A)	65.6	157	51	2	1	154	653	809	5.8e-50	204.5	SubName: Full=Mannosyl-glycoprotein endo-beta-N-acetylglucosamidase domain protein, possible enterotoxin;	Bacteria; Firmicutes; Clostridia; Clostridiales; Clostridiaceae; Clostridium	NoEC	COG4193
Sample_4199LI	sp|B1BRJ3_CLOPF|B1BRJ3	Clostridium perfringens E str. JGS1987	66.3	193	61	1	1	189	14	206	2.2e-67	262.7	SubName: Full=Mannosyl-glycoprotein endo-beta-N-acetylglucosamidase domain protein, possible enterotoxin;	Bacteria; Firmicutes; Clostridia; Clostridiales; Clostridiaceae; Clostridium	NoEC	NA
Sample_4199LI	sp|Q0STG9_CLOPS|Q0STG9	Clostridium perfringens (strain SM101 / Type A)	78.3	129	25	1	1	126	811	939	1.2e-50	206.5	SubName: Full=Putative enterotoxin EntA;	Bacteria; Firmicutes; Clostridia; Clostridiales; Clostridiaceae; Clostridium	NoEC	COG3103
Sample_4215LI	sp|C8W522_DESAS|C8W522	Desulfotomaculum acetoxidans (strain ATCC 49208 / DSM 771 / VKMB-1644)	65.3	101	35	0	1	101	1101	na	4.2e-33	147.9	SubName: Full=Putative ABC transporter permease protein;Flags: Precursor;	Bacteria; Firmicutes; Clostridia; Clostridiales; Peptococcaceae; Desulfotomaculum	NoEC	COG4587
Sample_4215LI	sp|R9C7S1_9CLOT|R9C7S1	Clostridium sartagoforme AAU1	57.4	101	43	0	97	197	103	203	8.9e-27	127.9	SubName: Full=NLP/P60 family protein, enterotoxin;	Bacteria; Firmicutes; Clostridia; Clostridiales; Clostridiaceae; Clostridium	NoEC	NA
Sample_4215LI	sp|R7RR19_9CLOT|R7RR19	Thermobrachium celere DSM 8682	37.6	101	51	2	1	89	1	101	4.1e-08	64.7	SubName: Full=Programmed cell death antitoxin YdcD;	Bacteria; Firmicutes; Clostridia; Clostridiales; Clostridiaceae; Thermobrachium	NoEC	NA
Sample_4215LI	sp|C8W4B1_DESAS|C8W4B1	Desulfotomaculum acetoxidans (strain ATCC 49208 / DSM 771 / VKMB-1644)	50.5	105	52	0	1	105	261	365	5.3e-23	114.4	SubName: Full=Putative uncharacterized protein;Flags: Precursor;	Bacteria; Firmicutes; Clostridia; Clostridiales; Peptococcaceae; Desulfotomaculum	NoEC	COG2843
Sample_4215LI	sp|Q0TTK0_CLOP1|Q0TTK0	Clostridium perfringens (strain ATCC 13124 / NCTC 8237 / Type A)	51.9	79	35	2	8	84	68145	na	5.6e-15	87.4	SubName: Full=Putative enterotoxin, EntD;	Bacteria; Firmicutes; Clostridia; Clostridiales; Clostridiaceae; Clostridium	NoEC	COG5632
Sample_4215LI	sp|Q8XMT2_CLOPE|Q8XMT2	Clostridium perfringens (strain 13 / Type A)	59.5	116	44	3	1	114	373	487	8.9e-32	143.7	SubName: Full=Probable enterotoxin;	Bacteria; Firmicutes; Clostridia; Clostridiales; Clostridiaceae; Clostridium	NoEC	NA
Sample_4215LI	sp|Q0STG9_CLOPS|Q0STG9	Clostridium perfringens (strain SM101 / Type A)	83.5	115	16	2	1	112	189	303	1.7e-51	209.1	SubName: Full=Putative enterotoxin EntA;	Bacteria; Firmicutes; Clostridia; Clostridiales; Clostridiaceae; Clostridium	NoEC	COG3103
Sample_4215LI	sp|B1R5P4_CLOPF|B1R5P4	Clostridium perfringens B str. ATCC 3626	66.7	93	28	2	1	90	653	745	1.9e-25	122.5	SubName: Full=Mannosyl-glycoprotein endo-beta-N-acetylglucosamidase domain protein, possible enterotoxin;	Bacteria; Firmicutes; Clostridia; Clostridiales; Clostridiaceae; Clostridium	NoEC	NA
Sample_4215LI	sp|L1Q4H5_9CLOT|L1Q4H5	Clostridium celatum DSM 1785	92.5	53	4	0	1	53	1	53	1.8e-17	95.1	SubName: Full=Toxin-antitoxin system, antitoxin component, ribbon-helix-helix domain protein;	Bacteria; Firmicutes; Clostridia; Clostridiales; Clostridiaceae; Clostridium	NoEC	NA
Sample_4215LI	sp|R6KMV8_9CLOT|R6KMV8	Clostridium sp. CAG:265	77.9	131	29	0	1	131	77	207	1.1e-49	203.4	SubName: Full=Putative toxin-antitoxin system toxin component PIN family;	Bacteria; Firmicutes; Clostridia; Clostridiales; Clostridiaceae; Clostridium; environmental samples	NoEC	NA
Sample_4215LI	sp|C8W1N1_DESAS|C8W1N1	Desulfotomaculum acetoxidans (strain ATCC 49208 / DSM 771 / VKMB-1644)	39.7	229	132	4	324	550	4228	na	6.6e-40	172.9	SubName: Full=Putative uncharacterized protein;	Bacteria; Firmicutes; Clostridia; Clostridiales; Peptococcaceae; Desulfotomaculum	NoEC	NOG15182
Sample_4215LI	sp|G7M6G8_9CLOT|G7M6G8	Clostridium sp. DL-VIII	69.2	120	37	0	1	120	162	281	5e-41	174.5	SubName: Full=Heavy metal transport/detoxification protein;	Bacteria; Firmicutes; Clostridia; Clostridiales; Clostridiaceae; Clostridium	NoEC	NA
Sample_4215LI	sp|H7CW34_CLOPF|H7CW34	Clostridium perfringens F262	100.0	101	0	0	1	101	1	101	6.4e-50	203.8	SubName: Full=Enterotoxin;	Bacteria; Firmicutes; Clostridia; Clostridiales; Clostridiaceae; Clostridium	NoEC	NA
Sample_4215LI	sp|Q0ST84_CLOPS|Q0ST84	Clostridium perfringens (strain SM101 / Type A)	74.7	87	22	0	1	87	463	549	6.2e-33	147.1	SubName: Full=Putative enterotoxin, EntB;	Bacteria; Firmicutes; Clostridia; Clostridiales; Clostridiaceae; Clostridium	NoEC	COG0791
Sample_4215LI	sp|C8VYL7_DESAS|C8VYL7	Desulfotomaculum acetoxidans (strain ATCC 49208 / DSM 771 / VKMB-1644)	68.6	102	31	1	1	102	38138	na	4.9e-32	144.4	SubName: Full=UDP-glucose 4-epimerase;	Bacteria; Firmicutes; Clostridia; Clostridiales; Peptococcaceae; Desulfotomaculum	NoEC	COG1087
Sample_4215LI	sp|F2JHG1_CELLD|F2JHG1	Cellulosilyticum lentocellum (strain ATCC 49066 / DSM 5427 / NCIMB11756 / RHM5) (Clostridium lentocellum)	68.2	179	57	0	3	181	2	180	3.4e-65	255.4	SubName: Full=Zeta toxin family protein;	Bacteria; Firmicutes; Clostridia; Clostridiales; Lachnospiraceae; Cellulosilyticum	NoEC	NA
Sample_4215LI	sp|B1UZI5_CLOPF|B1UZI5	Clostridium perfringens D str. JGS1721	66.2	154	52	0	1	154	1	154	5.6e-53	214.5	SubName: Full=Mannosyl-glycoprotein endo-beta-N-acetylglucosamidase domain protein, possible enterotoxin;	Bacteria; Firmicutes; Clostridia; Clostridiales; Clostridiaceae; Clostridium	NoEC	NA
Sample_4215LI	sp|C8W0X1_DESAS|C8W0X1	Desulfotomaculum acetoxidans (strain ATCC 49208 / DSM 771 / VKMB-1644)	39.7	121	71	1	3	123	56174	na	3.3e-16	92.0	SubName: Full=Putative uncharacterized protein;	Bacteria; Firmicutes; Clostridia; Clostridiales; Peptococcaceae; Desulfotomaculum	NoEC	NOG46894
Sample_4215LI	sp|C8W6I9_DESAS|C8W6I9	Desulfotomaculum acetoxidans (strain ATCC 49208 / DSM 771 / VKMB-1644)	41.7	228	112	4	2	229	14220	na	1.1e-39	171.0	SubName: Full=Putative uncharacterized protein;	Bacteria; Firmicutes; Clostridia; Clostridiales; Peptococcaceae; Desulfotomaculum	NoEC	NOG262435
Sample_4215LI	sp|F2JP04_CELLD|F2JP04	Cellulosilyticum lentocellum (strain ATCC 49066 / DSM 5427 / NCIMB11756 / RHM5) (Clostridium lentocellum)	54.2	7233	0	1	72	1	72	na	1.4e-14	85.9	SubName: Full=Iron dependent repressor, diptheria toxin type;	Bacteria; Firmicutes; Clostridia; Clostridiales; Lachnospiraceae; Cellulosilyticum	NoEC	NA
Sample_4215LI	sp|H7CW34_CLOPF|H7CW34	Clostridium perfringens F262	100.0	132	0	0	1	132	426	557	1.6e-72	279.3	SubName: Full=Enterotoxin;	Bacteria; Firmicutes; Clostridia; Clostridiales; Clostridiaceae; Clostridium	NoEC	NA
Sample_4215LI	sp|B1RQK5_CLOPF|B1RQK5	Clostridium perfringens NCTC 8239	86.9	511	47	3	2	512	559	1049	6.2e-250	870.5	SubName: Full=Mannosyl-glycoprotein endo-beta-N-acetylglucosamidase domain protein, possible enterotoxin;	Bacteria; Firmicutes; Clostridia; Clostridiales; Clostridiaceae; Clostridium	NoEC	NA
Sample_4215LI	sp|C8VVT6_DESAS|C8VVT6	Desulfotomaculum acetoxidans (strain ATCC 49208 / DSM 771 / VKMB-1644)	68.5	108	34	0	1	108	1556	1663	3e-37	161.8	SubName: Full=Putative transcriptional regulator;	Bacteria; Firmicutes; Clostridia; Clostridiales; Peptococcaceae; Desulfotomaculum	NoEC	COG4249
Sample_4215LI	sp|L1Q5E4_9CLOT|L1Q5E4	Clostridium celatum DSM 1785	59.4	133	53	1	1	132	38	170	4.6e-40	171.4	SubName: Full=Toxin-antitoxin system toxin component, PIN family;	Bacteria; Firmicutes; Clostridia; Clostridiales; Clostridiaceae; Clostridium	NoEC	NA
Sample_4215LI	sp|C8W1B5_DESAS|C8W1B5	Desulfotomaculum acetoxidans (strain ATCC 49208 / DSM 771 / VKMB-1644)	61.4	44	16	1	1	43	115	158	5.5e-06	57.0	SubName: Full=Putative uncharacterized protein;	Bacteria; Firmicutes; Clostridia; Clostridiales; Peptococcaceae; Desulfotomaculum	NoEC	COG2320
Sample_4215LI	sp|C8W1B5_DESAS|C8W1B5	Desulfotomaculum acetoxidans (strain ATCC 49208 / DSM 771 / VKMB-1644)	44.3	88	47	1	1	86	188	na	8.5e-11	73.6	SubName: Full=Putative uncharacterized protein;	Bacteria; Firmicutes; Clostridia; Clostridiales; Peptococcaceae; Desulfotomaculum	NoEC	COG2320
Sample_4215LI	sp|B1REQ7_CLOPF|B1REQ7	Clostridium perfringens CPE str. F4969	97.0	200	6	0	1	200	1	200	2.5e-106	392.1	SubName: Full=Mannosyl-glycoprotein endo-beta-N-acetylglucosamidase domain protein, possible enterotoxin;	Bacteria; Firmicutes; Clostridia; Clostridiales; Clostridiaceae; Clostridium	NoEC	NA
Sample_4215LI	sp|B1BNL1_CLOPF|B1BNL1	Clostridium perfringens E str. JGS1987	91.0	189	12	1	1	189	553	736	7.2e-87	327.4	SubName: Full=Probable enterotoxin;	Bacteria; Firmicutes; Clostridia; Clostridiales; Clostridiaceae; Clostridium	NoEC	NA
Sample_4215LI	sp|B1BNL1_CLOPF|B1BNL1	Clostridium perfringens E str. JGS1987	93.0	142	10	0	1	142	411	552	5.3e-66	257.7	SubName: Full=Probable enterotoxin;	Bacteria; Firmicutes; Clostridia; Clostridiales; Clostridiaceae; Clostridium	NoEC	NA
Sample_4215LI	sp|R5XAA2_9CLOT|R5XAA2	Clostridium bartlettii CAG:1329	74.2	93	24	0	1	93	1	93	9.5e-32	143.3	SubName: Full=Toxin-antitoxin system antitoxin component ribbon-helix-helix domain protein;	Bacteria; Firmicutes; Clostridia; Clostridiales; Clostridiaceae; Clostridium; environmental samples	NoEC	NA
Sample_4215LI	sp|Q8XKP0_CLOPE|Q8XKP0	Clostridium perfringens (strain 13 / Type A)	99.3	282	2	0	1	282	99	380	2e-157	562.4	SubName: Full=Probable enterotoxin;	Bacteria; Firmicutes; Clostridia; Clostridiales; Clostridiaceae; Clostridium	NoEC	NA
Sample_4215LI	sp|R6KMV8_9CLOT|R6KMV8	Clostridium sp. CAG:265	64.1	64	23	0	1	64	6	69	1.9e-15	88.6	SubName: Full=Putative toxin-antitoxin system toxin component PIN family;	Bacteria; Firmicutes; Clostridia; Clostridiales; Clostridiaceae; Clostridium; environmental samples	NoEC	NA
Sample_4215LI	sp|H7CW34_CLOPF|H7CW34	Clostridium perfringens F262	43.4	99	53	3	4	101	29	125	9.7e-14	83.6	SubName: Full=Enterotoxin;	Bacteria; Firmicutes; Clostridia; Clostridiales; Clostridiaceae; Clostridium	NoEC	NA
Sample_4215LI	sp|R5X0S9_9CLOT|R5X0S9	Clostridium bartlettii CAG:1329	89.1	110	12	0	1	110	1	110	9.1e-50	203.4	SubName: Full=Toxin-antitoxin system toxin component MazF family;	Bacteria; Firmicutes; Clostridia; Clostridiales; Clostridiaceae; Clostridium; environmental samples	NoEC	NA
Sample_4215LI	sp|C8W025_DESAS|C8W025	Desulfotomaculum acetoxidans (strain ATCC 49208 / DSM 771 / VKMB-1644)	64.5	445	158	0	1	445	1445	na	6.3e-174	617.8	RecName: Full=Adenosylmethionine-8-amino-7-oxononanoate aminotransferase;EC=2.6.1.62;AltName: Full=7,8-diamino-pelargonic acid aminotransferase;AltName: Full=7,8-diaminononanoate synthase;AltName: Full=Diaminopelargonic acid synthase;	Bacteria; Firmicutes; Clostridia; Clostridiales; Peptococcaceae; Desulfotomaculum2.6.1.62	NA	COG0161
Sample_4215LI	sp|B1R5P4_CLOPF|B1R5P4	Clostridium perfringens B str. ATCC 3626	40.3	119	63	4	12	129	487	598	3.3e-14	85.5	SubName: Full=Mannosyl-glycoprotein endo-beta-N-acetylglucosamidase domain protein, possible enterotoxin;	Bacteria; Firmicutes; Clostridia; Clostridiales; Clostridiaceae; Clostridium	NoEC	NA
Sample_4221LI	sp|C2KZF0_9FIRM|C2KZF0	Oribacterium sinus F0268	72.7	55	15	0	8	62	22	76	9.8e-17	92.8	SubName: Full=Toxin-antitoxin system, antitoxin component, ribbon-helix-helix domain protein;	Bacteria; Firmicutes; Clostridia; Clostridiales; Lachnospiraceae; Oribacterium	NoEC	NA
Sample_4226LI	sp|B1BRJ3_CLOPF|B1BRJ3	Clostridium perfringens E str. JGS1987	69.1	249	73	1	1	245	1	249	1.6e-94	353.2	SubName: Full=Mannosyl-glycoprotein endo-beta-N-acetylglucosamidase domain protein, possible enterotoxin;	Bacteria; Firmicutes; Clostridia; Clostridiales; Clostridiaceae; Clostridium	NoEC	NA
Sample_4226LI	sp|B1R5Y7_CLOPF|B1R5Y7	Clostridium perfringens B str. ATCC 3626	55.1	870	301	19	1	816	1	834	2.1e-252	879.4	SubName: Full=Putative enterotoxin;	Bacteria; Firmicutes; Clostridia; Clostridiales; Clostridiaceae; Clostridium	NoEC	NA
Sample_4226LI	sp|Q0ST84_CLOPS|Q0ST84	Clostridium perfringens (strain SM101 / Type A)	47.5	118	62	0	1	118	146	263	1.5e-26	126.3	SubName: Full=Putative enterotoxin, EntB;	Bacteria; Firmicutes; Clostridia; Clostridiales; Clostridiaceae; Clostridium	NoEC	COG0791
Sample_4226LI	sp|C8W557_DESAS|C8W557	Desulfotomaculum acetoxidans (strain ATCC 49208 / DSM 771 / VKMB-1644)	52.5	101	42	1	1	101	15109	na	1e-23	116.7	SubName: Full=Flavodoxin/nitric oxide synthase;	Bacteria; Firmicutes; Clostridia; Clostridiales; Peptococcaceae; Desulfotomaculum	NoEC	COG0655
Sample_4226LI	sp|C8W566_DESAS|C8W566	Desulfotomaculum acetoxidans (strain ATCC 49208 / DSM 771 / VKMB-1644)	72.1	61	17	0	1	61	161	na	4.7e-20	104.0	RecName: Full=50S ribosomal protein L28;	Bacteria; Firmicutes; Clostridia; Clostridiales; Peptococcaceae; Desulfotomaculum	NoEC	COG0227
Sample_4226LI	sp|L1Q5E4_9CLOT|L1Q5E4	Clostridium celatum DSM 1785	38.4	86	52	1	2	86	107	192	7.3e-10	70.5	SubName: Full=Toxin-antitoxin system toxin component, PIN family;	Bacteria; Firmicutes; Clostridia; Clostridiales; Clostridiaceae; Clostridium	NoEC	NA
Sample_4226LI	sp|C8VYS1_DESAS|C8VYS1	Desulfotomaculum acetoxidans (strain ATCC 49208 / DSM 771 / VKMB-1644)	34.0	141	73	4	1	127	132	266	1.5e-11	76.6	SubName: Full=Polysaccharide pyruvyl transferase;	Bacteria; Firmicutes; Clostridia; Clostridiales; Peptococcaceae; Desulfotomaculum	NoEC	COG2327
Sample_4226LI	sp|C8VYF6_DESAS|C8VYF6	Desulfotomaculum acetoxidans (strain ATCC 49208 / DSM 771 / VKMB-1644)	54.7	192	86	1	12	203	234	424	1.3e-54	220.3	SubName: Full=Oligoendopeptidase F;	Bacteria; Firmicutes; Clostridia; Clostridiales; Peptococcaceae; Desulfotomaculum	NoEC	COG1164
Sample_4226LI	sp|R7GT11_9FIRM|R7GT11	Ruminococcus sp. CAG:403	29.1	337	197	14	47	380	242	539	1.9e-25	124.4	SubName: Full=Uncharacterized protein related to enterotoxins of other Clostridiales;	Bacteria; Firmicutes; Clostridia; Clostridiales; Ruminococcaceae; Ruminococcus; environmental samples	NoEC	NA
Sample_4226LI	sp|C8W179_DESAS|C8W179	Desulfotomaculum acetoxidans (strain ATCC 49208 / DSM 771 / VKMB-1644)	43.7	206	115	1	1	205	256	461	1.4e-43	183.7	SubName: Full=Peptidase U62 modulator of DNA gyrase;	Bacteria; Firmicutes; Clostridia; Clostridiales; Peptococcaceae; Desulfotomaculum	NoEC	COG0312
Sample_4226LI	sp|NAGH_CLOPE|P26831	Clostridium perfringens (strain 13 / Type A)	67.9	776	243	4	1	772	696	1469	0	1108.6	RecName: Full=Hyaluronoglucosaminidase;Short=Hyaluronidase;EC=3.2.1.35;AltName: Full=Mu toxin;Flags: Precursor;	Bacteria; Firmicutes; Clostridia; Clostridiales; Clostridiaceae; Clostridium	3.2.1.35	NOG69445
Sample_4226LI	sp|C8W341_DESAS|C8W341	Desulfotomaculum acetoxidans (strain ATCC 49208 / DSM 771 / VKMB-1644)	45.3	181	94	3	1	176	254	434	1.4e-39	170.2	SubName: Full=CRISPR-associated CXXC_CXXC protein Cst1;	Bacteria; Firmicutes; Clostridia; Clostridiales; Peptococcaceae; Desulfotomaculum	NoEC	NOG134874
Sample_4226LI	sp|C8VXA3_DESAS|C8VXA3	Desulfotomaculum acetoxidans (strain ATCC 49208 / DSM 771 / VKMB-1644)	56.7	141	61	0	25	165	40180	na	1e-36	160.6	SubName: Full=HPP family protein;	Bacteria; Firmicutes; Clostridia; Clostridiales; Peptococcaceae; Desulfotomaculum	NoEC	COG3448
Sample_4226LI	sp|C8W340_DESAS|C8W340	Desulfotomaculum acetoxidans (strain ATCC 49208 / DSM 771 / VKMB-1644)	42.7	96	51	2	1	92	160	255	0.0000000000002	82.4	SubName: Full=CRISPR-associated protein Cas6;	Bacteria; Firmicutes; Clostridia; Clostridiales; Peptococcaceae; Desulfotomaculum	NoEC	COG1583
Sample_4226LI	sp|C8VXP6_DESAS|C8VXP6	Desulfotomaculum acetoxidans (strain ATCC 49208 / DSM 771 / VKMB-1644)	50.5	107	46	3	28	132	11112	na	6.1e-16	91.3	SubName: Full=N-acetylmuramoyl-L-alanine amidase;EC=3.5.1.28;	Bacteria; Firmicutes; Clostridia; Clostridiales; Peptococcaceae; Desulfotomaculum	3.5.1.28	COG5632
Sample_4226LI	sp|C8VZ97_DESAS|C8VZ97	Desulfotomaculum acetoxidans (strain ATCC 49208 / DSM 771 / VKMB-1644)	69.2	107	33	0	1	107	71177	na	6.2e-35	154.1	RecName: Full=UDP-N-acetylglucosamine 2-epimerase;EC=5.1.3.14;	Bacteria; Firmicutes; Clostridia; Clostridiales; Peptococcaceae; Desulfotomaculum	5.1.3.14	COG0381
Sample_4226LI	sp|R7L4S9_9CLOT|R7L4S9	Clostridium sp. CAG:273	77.1	109	25	0	1	109	1	109	9.7e-44	183.3	SubName: Full=Toxin-antitoxin system toxin component MazF family;	Bacteria; Firmicutes; Clostridia; Clostridiales; Clostridiaceae; Clostridium; environmental samples	NoEC	NA
Sample_4236LI	sp|C8W341_DESAS|C8W341	Desulfotomaculum acetoxidans (strain ATCC 49208 / DSM 771 / VKMB-1644)	46.0	276	144	3	1	271	237	512	8.5e-65	254.6	SubName: Full=CRISPR-associated CXXC_CXXC protein Cst1;	Bacteria; Firmicutes; Clostridia; Clostridiales; Peptococcaceae; Desulfotomaculum	NoEC	NOG134874
Sample_4236LI	sp|C5EG98_9FIRM|C5EG98	Clostridiales bacterium 1_7_47FAA	52.1	165	79	0	2	166	3	167	4.7e-45	188.3	SubName: Full=Toxin-antitoxin system, toxin component, GNAT family;	Bacteria; Firmicutes; Clostridia; Clostridiales	NoEC	NA
Sample_4236LI	sp|C8W027_DESAS|C8W027	Desulfotomaculum acetoxidans (strain ATCC 49208 / DSM 771 / VKMB-1644)	54.8	314	142	0	6	319	6319	na	2.4e-98	366.3	RecName: Full=Biotin synthase;EC=2.8.1.6;	Bacteria; Firmicutes; Clostridia; Clostridiales; Peptococcaceae; Desulfotomaculum	2.8.1.6	COG0502
Sample_4236LI	sp|L1Q4H5_9CLOT|L1Q4H5	Clostridium celatum DSM 1785	94.3	53	3	0	1	53	1	53	3.6e-18	97.4	SubName: Full=Toxin-antitoxin system, antitoxin component, ribbon-helix-helix domain protein;	Bacteria; Firmicutes; Clostridia; Clostridiales; Clostridiaceae; Clostridium	NoEC	NA
Sample_4236LI	sp|Q0STG9_CLOPS|Q0STG9	Clostridium perfringens (strain SM101 / Type A)	63.6	961	255	20	1	871	1	956	0	1149.4	SubName: Full=Putative enterotoxin EntA;	Bacteria; Firmicutes; Clostridia; Clostridiales; Clostridiaceae; Clostridium	NoEC	COG3103
Sample_4236LI	sp|Q46237_CLOPF|Q46237	Clostridium perfringens	73.0	307	83	0	1	307	247	553	1.2e-131	476.9	SubName: Full=Lambda toxin;	Bacteria; Firmicutes; Clostridia; Clostridiales; Clostridiaceae; Clostridium	NoEC	NA
Sample_4236LI	sp|J7T349_CLOSG|J7T349	Clostridium sporogenes ATCC 15579	56.1	155	68	0	1	155	104	258	1.2e-44	186.8	SubName: Full=Putative toxin-antitoxin system, toxin component, Bro family;	Bacteria; Firmicutes; Clostridia; Clostridiales; Clostridiaceae; Clostridium	NoEC	NA
Sample_4236LI	sp|F0T1E0_SYNGF|F0T1E0	Syntrophobotulus glycolicus (strain DSM 8271 / FlGlyR)	61.3	75	29	0	1	75	1	75	3.7e-18	97.8	SubName: Full=Heavy metal transport/detoxification protein;	Bacteria; Firmicutes; Clostridia; Clostridiales; Peptococcaceae; Syntrophobotulus	NoEC	NA
Sample_4236LI	sp|R5X0S9_9CLOT|R5X0S9	Clostridium bartlettii CAG:1329	88.4	121	14	0	16	136	1	121	1.2e-54	219.9	SubName: Full=Toxin-antitoxin system toxin component MazF family;	Bacteria; Firmicutes; Clostridia; Clostridiales; Clostridiaceae; Clostridium; environmental samples	NoEC	NA
Sample_4236LI	sp|C8W4V1_DESAS|C8W4V1	Desulfotomaculum acetoxidans (strain ATCC 49208 / DSM 771 / VKMB-1644)	57.5	113	48	0	1	113	182	294	6.3e-30	137.5	SubName: Full=Nickel ABC transporter, permease subunit NikB;	Bacteria; Firmicutes; Clostridia; Clostridiales; Peptococcaceae; DesulfotomaculumNoEC	COG0601
Sample_4236LI	sp|D3ANR6_9CLOT|D3ANR6	Clostridium hathewayi DSM 13479	54.7	139	62	1	4	142	1	138	8e-36	157.5	SubName: Full=Toxin-antitoxin system, toxin component, Bro family;	Bacteria; Firmicutes; Clostridia; Clostridiales; Clostridiaceae; Clostridium	NoEC	NA
Sample_4236LI	sp|C8W137_DESAS|C8W137	Desulfotomaculum acetoxidans (strain ATCC 49208 / DSM 771 / VKMB-1644)	21.9	251	164	8	20	255	185	418	1.7e-09	70.9	SubName: Full=Putative uncharacterized protein;Flags: Precursor;	Bacteria; Firmicutes; Clostridia; Clostridiales; Peptococcaceae; Desulfotomaculum	NoEC	NOG114121
Sample_4236LI	sp|C8W1Q1_DESAS|C8W1Q1	Desulfotomaculum acetoxidans (strain ATCC 49208 / DSM 771 / VKMB-1644)	53.2	282	120	5	1	273	201	479	5.4e-75	288.5	SubName: Full=Type II secretion system protein E;	Bacteria; Firmicutes; Clostridia; Clostridiales; Peptococcaceae; Desulfotomaculum	NoEC	COG2804
Sample_4236LI	sp|H7CW34_CLOPF|H7CW34	Clostridium perfringens F262	55.2	125	45	4	2	116	135	258	8.8e-27	127.1	SubName: Full=Enterotoxin;	Bacteria; Firmicutes; Clostridia; Clostridiales; Clostridiaceae; Clostridium	NoEC	NA
Sample_4236LI	sp|R5XAA2_9CLOT|R5XAA2	Clostridium bartlettii CAG:1329	75.3	93	23	0	1	93	1	93	1.9e-32	145.6	SubName: Full=Toxin-antitoxin system antitoxin component ribbon-helix-helix domain protein;	Bacteria; Firmicutes; Clostridia; Clostridiales; Clostridiaceae; Clostridium; environmental samples	NoEC	NA
Sample_4236LI	sp|F2JHG1_CELLD|F2JHG1	Cellulosilyticum lentocellum (strain ATCC 49066 / DSM 5427 / NCIMB11756 / RHM5) (Clostridium lentocellum)	66.0	144	49	0	1	144	37	180	1.4e-48	199.9	SubName: Full=Zeta toxin family protein;	Bacteria; Firmicutes; Clostridia; Clostridiales; Lachnospiraceae; Cellulosilyticum	NoEC	NA
Sample_4236LI	sp|Q0ST84_CLOPS|Q0ST84	Clostridium perfringens (strain SM101 / Type A)	46.3	67	33	1	32	95	112	178	1.7e-07	62.8	SubName: Full=Putative enterotoxin, EntB;	Bacteria; Firmicutes; Clostridia; Clostridiales; Clostridiaceae; Clostridium	NoEC	COG0791
Sample_4236LI	sp|C8W1P0_DESAS|C8W1P0	Desulfotomaculum acetoxidans (strain ATCC 49208 / DSM 771 / VKMB-1644)	58.5	176	70	2	2	174	7182	na	2.5e-49	202.6	SubName: Full=ABC transporter related;	Bacteria; Firmicutes; Clostridia; Clostridiales; Peptococcaceae; Desulfotomaculum	NoEC	COG1132
Sample_4236LI	sp|C8W1N1_DESAS|C8W1N1	Desulfotomaculum acetoxidans (strain ATCC 49208 / DSM 771 / VKMB-1644)	40.6	229	130	4	321	547	4228	na	6e-41	176.4	SubName: Full=Putative uncharacterized protein;	Bacteria; Firmicutes; Clostridia; Clostridiales; Peptococcaceae; Desulfotomaculum	NoEC	NOG15182
Sample_4236LI	sp|R9C7S1_9CLOT|R9C7S1	Clostridium sartagoforme AAU1	60.7	178	68	1	1	178	25	200	7.3e-57	227.6	SubName: Full=NLP/P60 family protein, enterotoxin;	Bacteria; Firmicutes; Clostridia; Clostridiales; Clostridiaceae; Clostridium	NoEC	NA
Sample_4236LI	sp|Q0ST84_CLOPS|Q0ST84	Clostridium perfringens (strain SM101 / Type A)	48.0	513	235	7	216	704	45	549	7.7e-126	458.8	SubName: Full=Putative enterotoxin, EntB;	Bacteria; Firmicutes; Clostridia; Clostridiales; Clostridiaceae; Clostridium	NoEC	COG0791
Sample_4236LI	sp|C8W347_DESAS|C8W347	Desulfotomaculum acetoxidans (strain ATCC 49208 / DSM 771 / VKMB-1644)	71.7	92	26	0	5	96	192	na	8.9e-33	146.7	RecName: Full=CRISPR-associated endoribonuclease Cas2;EC=3.1.-.-;	Bacteria; Firmicutes; Clostridia; Clostridiales; Peptococcaceae; Desulfotomaculum3.1.	NA	COG1343
Sample_4236LI	sp|A8MIF3_ALKOO|A8MIF3	Alkaliphilus oremlandii (strain OhILAs) (Clostridium oremlandii(strain OhILAs))	59.2	71	29	0	1	711	71	na	0.00000000000000003	94.7	SubName: Full=Heavy metal transport/detoxification protein;	Bacteria; Firmicutes; Clostridia; Clostridiales; Clostridiaceae; Alkaliphilus	NoEC	COG2608
Sample_4236LI	sp|F2JP04_CELLD|F2JP04	Cellulosilyticum lentocellum (strain ATCC 49066 / DSM 5427 / NCIMB11756 / RHM5) (Clostridium lentocellum)	50.0	146	71	1	1	144	6	151	3e-32	145.6	SubName: Full=Iron dependent repressor, diptheria toxin type;	Bacteria; Firmicutes; Clostridia; Clostridiales; Lachnospiraceae; Cellulosilyticum	NoEC	NA
Sample_4236LI	sp|C8VVT9_DESAS|C8VVT9	Desulfotomaculum acetoxidans (strain ATCC 49208 / DSM 771 / VKMB-1644)	76.9	108	25	0	1	108	245	352	1.5e-41	176.0	SubName: Full=Formate dehydrogenase, alpha subunit;	Bacteria; Firmicutes; Clostridia; Clostridiales; Peptococcaceae; Desulfotomaculum	NoEC	COG3383
Sample_4236LI	sp|F7MIS9_CLOBO|F7MIS9	Clostridium botulinum C str. Stockholm	40.4	99	55	2	1	99	69	163	5.2e-12	77.8	SubName: Full=Putative epsilon-toxin type B;	Bacteria; Firmicutes; Clostridia; Clostridiales; Clostridiaceae; Clostridium	NoEC	NA
Sample_4236LI	sp|Q46237_CLOPF|Q46237	Clostridium perfringens	73.6	106	28	0	1	106	448	553	1.3e-37	162.9	SubName: Full=Lambda toxin;	Bacteria; Firmicutes; Clostridia; Clostridiales; Clostridiaceae; Clostridium	NoEC	NA
Sample_4236LI	sp|F4AC06_CLOBO|F4AC06	Clostridium botulinum BKT015925	33.7	101	61	1	2	96	39	139	1.1e-06	60.1	SubName: Full=Putative epsilon-toxin type B;	Bacteria; Firmicutes; Clostridia; Clostridiales; Clostridiaceae; Clostridium	NoEC	NA
Sample_4236LI	sp|Q0ST84_CLOPS|Q0ST84	Clostridium perfringens (strain SM101 / Type A)	47.5	160	71	4	1	147	101	260	3.3e-31	142.1	SubName: Full=Putative enterotoxin, EntB;	Bacteria; Firmicutes; Clostridia; Clostridiales; Clostridiaceae; Clostridium	NoEC	COG0791
Sample_4236LI	sp|B1R9K9_CLOPF|B1R9K9	Clostridium perfringens B str. ATCC 3626	34.8	115	75	0	1	115	1	115	1.7e-14	86.3	SubName: Full=Lambda toxin;	Bacteria; Firmicutes; Clostridia; Clostridiales; Clostridiaceae; Clostridium	NoEC	NA
Sample_4236LI	sp|C8W347_DESAS|C8W347	Desulfotomaculum acetoxidans (strain ATCC 49208 / DSM 771 / VKMB-1644)	68.5	92	29	0	5	96	192	na	2.4e-30	138.7	RecName: Full=CRISPR-associated endoribonuclease Cas2;EC=3.1.-.-;	Bacteria; Firmicutes; Clostridia; Clostridiales; Peptococcaceae; Desulfotomaculum3.1.	NA	COG1343
Sample_4236LI	sp|J0LMY9_9FIRM|J0LMY9	Oribacterium sp. ACB8	82.8	58	10	0	1	58	1	58	8e-21	106.3	SubName: Full=Toxin-antitoxin system, toxin component, MazF domain protein;	Bacteria; Firmicutes; Clostridia; Clostridiales; Lachnospiraceae; Oribacterium	NoEC	NA
Sample_4236LI	sp|C8VYK7_DESAS|C8VYK7	Desulfotomaculum acetoxidans (strain ATCC 49208 / DSM 771 / VKMB-1644)	53.8	117	54	0	8	124	29145	na	1.4e-27	129.8	SubName: Full=Putative uncharacterized protein;	Bacteria; Firmicutes; Clostridia; Clostridiales; Peptococcaceae; Desulfotomaculum	NoEC	NOG148943
Sample_4236LI	sp|Q0ST84_CLOPS|Q0ST84	Clostridium perfringens (strain SM101 / Type A)	45.0	476	198	9	1	426	88	549	5.7e-108	398.7	SubName: Full=Putative enterotoxin, EntB;	Bacteria; Firmicutes; Clostridia; Clostridiales; Clostridiaceae; Clostridium	NoEC	COG0791
[truncated: 222 more rows]
